# Supplementary material for: Expansion and functional analysis of the SR-related protein family across the domains of life
Source: RNA. 2022 Oct;28(10):1298–314. doi: 10.1261/rna.079170.122 (PMC9479744; doi:10.1261/rna.079170.122)
Supplement: Supplemental Material [file supp_079170.122_Supplemental_Figures.zip]

Archive with 11 entries (11 files):
- Supplemental_Fig_S1.tif
- Supplemental_Fig_S10.tif
- Supplemental_Fig_S11.tif
- Supplemental_Fig_S2.tif
- Supplemental_Fig_S3.tif
- Supplemental_Fig_S4.tif
- Supplemental_Fig_S5.tif
- Supplemental_Fig_S6.tif
- Supplemental_Fig_S7.tif
- Supplemental_Fig_S8.tif
- Supplemental_Fig_S9.tif
