# Supplementary material for: Expansion and functional analysis of the SR-related protein family across the domains of life
Source: RNA. 2022 Oct;28(10):1298–314. doi: 10.1261/rna.079170.122 (PMC9479744; doi:10.1261/rna.079170.122)
Supplement: Supplemental Material [file supp_079170.122_Supplemental_Tables.zip]

Archive with 19 entries (18 files):
- FinalUploadedVersions/
- FinalUploadedVersions/Supplemental_Table_S1.tsv
- FinalUploadedVersions/Supplemental_Table_S10.tsv
- FinalUploadedVersions/Supplemental_Table_S11.tsv
- FinalUploadedVersions/Supplemental_Table_S12.tsv
- FinalUploadedVersions/Supplemental_Table_S13.tsv
- FinalUploadedVersions/Supplemental_Table_S14.tsv
- FinalUploadedVersions/Supplemental_Table_S15.tsv
- FinalUploadedVersions/Supplemental_Table_S16.tsv
- FinalUploadedVersions/Supplemental_Table_S17.tsv
- FinalUploadedVersions/Supplemental_Table_S18.tsv
- FinalUploadedVersions/Supplemental_Table_S2.tsv
- FinalUploadedVersions/Supplemental_Table_S3.tsv
- FinalUploadedVersions/Supplemental_Table_S4.tsv
- FinalUploadedVersions/Supplemental_Table_S5.tsv
- FinalUploadedVersions/Supplemental_Table_S6.tsv
- FinalUploadedVersions/Supplemental_Table_S7.tsv
- FinalUploadedVersions/Supplemental_Table_S8.tsv
- FinalUploadedVersions/Supplemental_Table_S9.tsv
