# Supplementary material for: Expansion and functional analysis of the SR-related protein family across the domains of life
Source: RNA. 2022 Oct;28(10):1298–314. doi: 10.1261/rna.079170.122 (PMC9479744; doi:10.1261/rna.079170.122)
Supplement: Supplemental Material [file supp_079170.122_Supplemental_Tables.zip › FinalUploadedVersions/Supplemental_Table_S1.tsv]

UniProt Accession	Common Gene Name	Contains RRM?	Is in Gerstberger et al. RBP dataset?	Is annotated with RNA-binding GO term?	Is RBP (1 in any of columns 3-5)?	Is in Long and Caceres dataset?	S-R Composition Thresholds where Protein Identified	Domain Sequences Identified at Each Corresponding S-R Composition Threshold	Domain Boundaries at Each Corresponding S-R Composition Threshold	Final Merged Domains	Merged Domain Boundaries	PTMs within RS domain	SR/RS Raw Count in SR domain	SR/RS Density in RS domain	Phosphorylation Count in RS domain	Methylation Count in RS domain	Acetylation Count in RS domain	Ubiquitination Count in RS domain	Phosphorylation Density in RS domain	Methylation Density in RS domain	Acetylation Density in RS domain	Ubiquitination Density in RS domain	A	C	D	E	F	G	H	I	K	L	M	N	P	Q	R	S	T	V	W	Y
A6NNA2	SRRM3	0	0	0	0	0	20_50,20_55,20_60,25_45,30_40,30_45,45_25,45_25	RRRRRRRRRRRSRSSASAPRRRGRRRPR,RRRRRRRSRSSASAPRRRGRRRPR,RRRRRRRSRSSASAPRRRGRRR,RRDRSDSGSRRKRRHRSRSS,RRDRSDSGSRRKRRHRSRSS,RRDRSDSGSRRKRRHRSRSS,RGSSRSLSRARSSSDSGSGR,RSWSSSRSPSKSRSRSAEKR	(385-412),(389-412),(389-410),(210-229),(210-229),(210-229),(417-436),(497-516)	RRDRSDSGSRRKRRHRSRSS,RRRRRRRRRRRSRSSASAPRRRGRRRPR,RGSSRSLSRARSSSDSGSGR,RSWSSSRSPSKSRSRSAEKR	(210-229),(385-412),(417-436),(497-516)	None	19	0.2159090909090909	0	0	0	0	0	0	0	0	4.55	0.0	3.41	1.14	0.0	5.68	1.14	0.0	3.41	1.14	0.0	0.0	3.41	0.0	43.18	31.82	0.0	0.0	1.14	0.0
A7MD48	SRRM4	0	1	0	1	0	20_50,25_45,25_45,25_50,30_40,30_45,30_45,30_50,35_35,35_35,35_40,35_40,35_45,35_45,40_30,40_30,40_35,40_35,40_40,40_40,40_45,40_45,45_25,45_25,45_30,45_30,45_35,45_40,45_40,45_45,45_45,50_20,50_25,50_30,50_35,50_40,50_40,55_20,55_20,55_25,55_25,55_30,55_30,55_35,55_35,60_20,60_20,60_25,60_25,60_30	SRSYSRSRSRSRSRRRSRTR,SRSASRSYSRSRSRSRSRRRSRTRTSSSS,SRSRSRSRSRSRSRSRSQSRS,SRSYSRSRSRSRSRRRSRTR,SSRSASRSYSRSRSRSRSRRRSRTRTSSSSSSRSPSPGSRSRSRSRSRSRSRSRSQSRSYS,SRSASRSYSRSRSRSRSRRRSRTRTSSSS,SRSRSRSRSRSRSRSRSQSRS,SRSYSRSRSRSRSRRRSRTR,RSSRSRRSPSYSRYSPSRER,SSSRSASRSYSRSRSRSRSRRRSRTRTSSSSSSRSPSPGSRSRSRSRSRSRSRSRSQSRSYSS,SSRSASRSYSRSRSRSRSRRRSRTRTSSSSSSRS,SPGSRSRSRSRSRSRSRSRSQSRSYS,SRSASRSYSRSRSRSRSRRRSRT…	(546-565),(542-570),(579-599),(546-565),(541-601),(542-570),(579-599),(546-565),(447-466),(540-602),(541-574),(576-601),(542-570),(579-599),(442-466),(538-605),(447-466),(540-602),(541-574),(576-601),(542-570),(579-599),(434-464),(538-611),(442-464),(538-605),(540-602),(541-574),(579-599),(542-570),(579-599),(534-610),(538-607),(538-605),(540-602),(541-574),(579-599),(534-559),(562-608),(538-559)…	SYSSKSGKRSPPSRSSRSRRSPSYSRYSPSRER,SSWYSSSSSRSASRSYSRSRSRSRSRRRSRTRTSSSSSSRSPSPGSRSRSRSRSRSRSRSRSQSRSYSSADSYSSTRR	(434-466),(534-611)	(S, 443, phosphorylation);(S, 454, phosphorylation);(S, 456, phosphorylation);(Y, 457, phosphorylation);(S, 458, phosphorylation);(S, 546, phosphorylation);(S, 548, phosphorylation);(S, 550, phosphorylation);(S, 552, phosphorylation);(S, 579, phosphorylation);(S, 591, phosphorylation);(S, 597, phosphorylation)	44	0.3963963963963964	12	0	0	0	0.10810810810810811	0.0	0.0	0.0	1.8	0.0	0.9	0.9	0.0	1.8	0.0	0.0	1.8	0.0	0.0	0.0	5.41	0.9	27.93	48.65	2.7	0.0	0.9	6.31
O75494	SRSF10	1	0	1	1	1	20_50,25_45,25_50,30_40,30_45,30_50,40_30,45_25,45_30,50_20,50_25,50_30	RYRRSRSRSYERRRSRSRS,RYRRSRSRSYERRRSRSRS,RYRRSRSRSYERRRSRSRS,RYRRSRSRSYERRRSRSRS,RYRRSRSRSYERRRSRSRS,RYRRSRSRSYERRRSRSRS,RSKSQSRSQSRSRSKSRSRS,RSKSQSRSQSRSRSKSRSRSWTSPKS,RSKSQSRSQSRSRSKSRSRS,RSKSQSRSQSRSRSKSRSRSWTSPKSS,RSKSQSRSQSRSRSKSRSRSWTS,RSKSQSRSQSRSRSKSRSRS	(115-133),(115-133),(115-133),(115-133),(115-133),(115-133),(234-253),(234-259),(234-253),(234-260),(234-256),(234-253)	RYRRSRSRSYERRRSRSRS,RSKSQSRSQSRSRSKSRSRSWTSPKSS	(115-133),(234-260)	(S, 119, phosphorylation);(S, 121, phosphorylation);(S, 123, phosphorylation);(S, 129, phosphorylation);(S, 131, phosphorylation);(S, 133, phosphorylation);(S, 235, phosphorylation);(S, 249, phosphorylation);(S, 251, phosphorylation);(S, 253, phosphorylation);(T, 255, phosphorylation);(S, 256, phosphorylation);(S, 259, phosphorylation);(S, 260, phosphorylation)	21	0.45652173913043476	14	0	0	0	0.30434782608695654	0.0	0.0	0.0	0.0	0.0	0.0	2.17	0.0	0.0	0.0	0.0	6.52	0.0	0.0	0.0	2.17	4.35	34.78	41.3	2.17	0.0	2.17	4.35
O95104	SCAF4	1	1	1	1	1	20_50,20_55,20_60,25_45,25_50,25_55,25_60,30_40,30_45,30_50,30_55,30_60,35_35,35_40,35_45,35_50,35_55,40_30,40_35,40_40,40_45,40_50	RSPKRRRSRSGSRSRRSRHRRSRSRSRDRRRHSPRSRSQERRDR,RRRSRSGSRSRRSRHRRSRSRSRDRRRHSPRSR,SRSRRSRHRRSRSRSRDRRR,RSASRSPKRRRSRSGSRSRRSRHRRSRSRSRDRRRHSPRSRSQERR,RSPKRRRSRSGSRSRRSRHRRSRSRSRDRRRHSPRSRSQERR,RRRSRSGSRSRRSRHRRSRSRSRDRRRHSPRSR,SRSRRSRHRRSRSRSRDRRR,RKSRSRSASRSPKRRRSRSGSRSRRSRHRRSRSRSRDRRRHSPRSRSQER,RSASRSPKRRRSRSGSRSRRSRHRRSRSRSRDRRRHSPRSRSQER,RSPKRRRSRSGSRSRRSRHRRSRSRSRDRRRHSPRSRS,RRRSRSGSRSRRSRHRRS…	(441-484),(445-477),(452-471),(437-482),(441-482),(445-477),(452-471),(432-481),(437-481),(441-478),(445-473),(452-471),(429-469),(432-469),(437-469),(445-469),(445-465),(434-467),(434-467),(434-467),(447-467),(447-467)	SDNRKSRSRSASRSPKRRRSRSGSRSRRSRHRRSRSRSRDRRRHSPRSRSQERRDR	(429-484)	(S, 464, phosphorylation);(S, 466, phosphorylation);(S, 473, phosphorylation);(S, 476, phosphorylation)	23	0.4107142857142857	4	0	0	0	0.07142857142857142	0.0	0.0	0.0	1.79	0.0	5.36	1.79	0.0	1.79	3.57	0.0	3.57	0.0	0.0	1.79	3.57	1.79	44.64	30.36	0.0	0.0	0.0	0.0
O95232	LUC7L3	0	1	1	1	0	20_50,20_50,20_55,20_60,25_45,25_50,25_50,25_55,25_60,30_40,30_45,30_50,30_55,30_60,35_35,35_40,40_30,40_35,40_40	RARDRERRKRSRSRSRHSSR,RRCSRSRDHKRSRSRERRRSRSRDRRRSRSHDRSER,RDHKRSRSRERRRSRSRDRRRSRSHDRSER,RSRSRERRRSRSRDRRRSRS,RARDRERRKRSRSRSRHSSRTSDRRCSRSRDHKRSRSRERRRSRSRDRRRSRSHDRSERKHRSRSRDRRRSKSRDRKS,RARDRERRKRSRSRSRHSSR,RRCSRSRDHKRSRSRERRRSRSRDRRRSRSHDRSER,RSRSRERRRSRSRDRRRSRSHDRSER,RSRSRERRRSRSRDRRRSRS,RDRERRKRSRSRSRHSSRTSDRRCSRSRDHKRSRSRERRRSRSRDRRRSRS,RDRERRKRSRSRSRHSSRTSDRRCSRSRDHKRSRSRERRRSRSRDRRRSRS,…	(283-302),(306-341),(312-341),(316-335),(283-360),(283-302),(306-341),(316-341),(316-335),(285-335),(285-335),(309-335),(316-335),(316-335),(290-319),(290-312),(292-312),(292-312),(292-312)	RARDRERRKRSRSRSRHSSRTSDRRCSRSRDHKRSRSRERRRSRSRDRRRSRSHDRSERKHRSRSRDRRRSKSRDRKS	(283-360)	(S, 325, phosphorylation);(S, 327, phosphorylation);(S, 333, phosphorylation);(S, 335, phosphorylation);(S, 339, phosphorylation);(S, 345, phosphorylation);(S, 347, phosphorylation)	28	0.358974358974359	7	0	0	0	0.08974358974358974	0.0	0.0	0.0	1.28	1.28	8.97	3.85	0.0	0.0	5.13	0.0	6.41	0.0	0.0	0.0	0.0	0.0	46.15	25.64	1.28	0.0	0.0	0.0
P04553	PRM1	0	0	0	0	0	20_50,20_55	RSQSRSRYYRQRQRSRRRRRRS,RSQSRSRYYRQRQRSRRRRRRS	(8-29),(8-29)	RSQSRSRYYRQRQRSRRRRRRS	(8-29)	(S, 9, phosphorylation);(S, 11, phosphorylation)	7	0.3181818181818182	2	0	0	0	0.09090909090909091	0.0	0.0	0.0	0.0	0.0	0.0	0.0	0.0	0.0	0.0	0.0	0.0	0.0	0.0	0.0	0.0	13.64	54.55	22.73	0.0	0.0	0.0	9.09
P08621	SNRNP70	1	1	1	1	1	20_50,20_55,20_60	RERRRSRSRDRRRRSRSRDKEERRRSRERS,RERRRSRSRDRRRRSRSRDKEERRRSRERS,RERRRSRSRDRRRRSRSR	(252-281),(252-281),(252-269)	RERRRSRSRDRRRRSRSRDKEERRRSRERS	(252-281)	(S, 257, phosphorylation);(S, 259, phosphorylation);(S, 266, phosphorylation);(S, 268, phosphorylation);(S, 281, phosphorylation)	11	0.36666666666666664	5	0	0	0	0.16666666666666666	0.0	0.0	0.0	0.0	0.0	6.67	13.33	0.0	0.0	0.0	0.0	3.33	0.0	0.0	0.0	0.0	0.0	56.67	20.0	0.0	0.0	0.0	0.0
P0DN76	U2AF1L5	1	0	0	1	0	20_50,20_55,25_45,25_50,25_55	RRRKKHRSRSRSRERRSRSRDRGR,RRRKKHRSRSRSRERRSRSR,RRRKKHRSRSRSRERRSRSRDRGR,RRRKKHRSRSRSRERRSRSRDRGR,RRRKKHRSRSRSRERRSRSR	(188-211),(188-207),(188-211),(188-211),(188-207)	RRRKKHRSRSRSRERRSRSRDRGR	(188-211)	None	10	0.4166666666666667	0	0	0	0	0	0	0	0	0.0	0.0	4.17	4.17	0.0	4.17	4.17	0.0	8.33	0.0	0.0	0.0	0.0	0.0	54.17	20.83	0.0	0.0	0.0	0.0
P18583	SON	0	1	1	1	0	20_50,20_50,20_50,20_55,20_55,25_45,25_45,25_45,25_50,25_50,25_50,25_55,25_55,30_40,30_40,30_40,30_45,30_45,30_50,30_50,30_55,35_35,35_35,35_40,35_40,35_45,35_50,35_55,40_30,40_35,40_40,40_45,40_50	SHRSQTRSRSRSRRRRRSSRSRSKSRGRRSVS,RRSRSHTPSRRRRSRSVGRRR,SRRSRTPSRRSRTPSRRRRSRSVVRRRS,RSQTRSRSRSRRRRRSSRSRSKSRGRRS,RRSRTPSRRSRTPSRRRRSRSVVRRRS,SHRSQTRSRSRSRRRRRSSRSRSKSRGRRSVS,RARSRTPSRRSRSHTPSRRRRSRSVGRRRSFSISPSRRSRTPSRRSRTPSRRSRTPSRRSRTPSRRSRTPSRRSRTPSRRRRSRSVVRRRSFSISPVR,RRRFSRSPIRRKRSRSSERGR,RSQTRSRSRSRRRRRSSRSRSKSRGRRSVS,RRSRSHTPSRRRRSRSVGRRR,SRRSRTPSRRSRTPSRRRRSRSVVRRRS,RSQTRSRSRSRRRRRSSRSRSK…	(1856-1887),(1927-1947),(1982-2009),(1858-1885),(1983-2009),(1856-1887),(1919-2016),(2025-2045),(1858-1887),(1927-1947),(1982-2009),(1858-1885),(1983-2009),(1852-1887),(1921-2013),(2027-2046),(1858-1887),(1921-2011),(1858-1887),(1982-2003),(1862-1885),(1850-1891),(1935-1971),(1852-1887),(1935-1971),(1858-1887),(1862-1887),(1862-1885),(1848-1881),(1850-1881),(1859-1881),(1862-1881),(1862-1881)	RKRSSKSKSHRSQTRSRSRSRRRRRSSRSRSKSRGRRSVSKEKR,RARSRTPSRRSRSHTPSRRRRSRSVGRRRSFSISPSRRSRTPSRRSRTPSRRSRTPSRRSRTPSRRSRTPSRRSRTPSRRRRSRSVVRRRSFSISPVR,RRRFSRSPIRRKRSRSSERGRS	(1848-1891),(1919-2016),(2025-2046)	(S, 1885, phosphorylation);(S, 1887, phosphorylation);(S, 1922, phosphorylation);(T, 1924, phosphorylation);(S, 1926, phosphorylation);(S, 1929, phosphorylation);(S, 1931, phosphorylation);(S, 1940, phosphorylation);(S, 1942, phosphorylation);(S, 1948, phosphorylation);(S, 1950, phosphorylation);(S, 1952, phosphorylation);(S, 1954, phosphorylation);(S, 1957, phosphorylation);(T, 1959, phosphoryla…	55	0.3353658536585366	38	0	0	0	0.23170731707317074	0.0	0.0	0.0	0.61	0.0	0.0	1.22	1.83	1.83	1.22	1.83	4.27	0.0	0.0	0.0	6.71	0.61	41.46	29.88	5.49	3.05	0.0	0.0
P26368	U2AF2	1	1	1	1	1	20_50,20_55,25_45,25_50,25_55,30_40,30_45,30_50	RHRKRSHSRSRSRDRKRRSRSRDRRNRDQRSASRDRRRRS,SRSRSRDRKRRSRSRDRRNR,RHRKRSHSRSRSRDRKRRSRSRDRRNR,RHRKRSHSRSRSRDRKRRSRSRDRRNR,SRSRSRDRKRRSRSRDRRNR,RKRSHSRSRSRDRKRRSRSRDRR,RKRSHSRSRSRDRKRRSRSRDRR,RKRSHSRSRSRDRKRRSRSRDRR	(23-62),(30-49),(23-49),(23-49),(30-49),(25-47),(25-47),(25-47)	RHRKRSHSRSRSRDRKRRSRSRDRRNRDQRSASRDRRRRS	(23-62)	(S, 28, phosphorylation);(S, 30, phosphorylation);(S, 32, phosphorylation);(S, 34, phosphorylation);(S, 41, phosphorylation);(S, 43, phosphorylation);(S, 53, phosphorylation);(S, 55, phosphorylation);(S, 62, phosphorylation)	13	0.325	9	0	0	0	0.225	0.0	0.0	0.0	2.5	0.0	10.0	0.0	0.0	0.0	5.0	0.0	5.0	0.0	0.0	2.5	0.0	2.5	50.0	22.5	0.0	0.0	0.0	0.0
P49760	CLK2	0	1	0	1	1	20_50,20_50,20_55,25_45,25_45,25_50,25_50,25_55,30_40,30_40,30_45,30_45,30_50,30_50,35_35,35_35,35_40,35_40,35_45,40_30	RRRSRSWSSSSDRTRRRRR,SSYRSQRSSRRKHRRRRRRSRTFSRSSS,SYRSQRSSRRKHRRRRRRSRTFSRS,RRRSRSWSSSSDRTRRRRR,RENSSYRSQRSSRRKHRRRRRRSRTFSRSSSQHSSRR,RRRSRSWSSSSDRTRRRRR,SSYRSQRSSRRKHRRRRRRSRTFSRSSS,SYRSQRSSRRKHRRRRRRSRTFSRS,RKHKRRRSRSWSSSSDRTRRRRREDS,SSYRSQRSSRRKHRRRRRRSRTFSRSSSQHSSRR,RRRSRSWSSSSDRTRRRRR,SSYRSQRSSRRKHRRRRRRSRTFSRSSSQHSSRR,RRRSRSWSSSSDRTRRRRR,SSYRSQRSSRRKHRRRRRRSRTFSRSSS,RSRKHKRRRSRSWSSSSDRTRRRRR…	(29-47),(106-133),(107-131),(29-47),(103-139),(29-47),(106-133),(107-131),(25-50),(106-139),(29-47),(106-139),(29-47),(106-133),(23-50),(119-139),(31-50),(119-139),(119-139),(123-142)	RSRKHKRRRSRSWSSSSDRTRRRRREDS,RENSSYRSQRSSRRKHRRRRRRSRTFSRSSSQHSSRRAKS	(23-50),(103-142)	(S, 34, phosphorylation);(S, 50, phosphorylation);(T, 127, phosphorylation);(S, 142, phosphorylation)	13	0.19117647058823528	4	0	0	0	0.058823529411764705	0.0	0.0	0.0	1.47	0.0	2.94	2.94	1.47	0.0	4.41	0.0	5.88	0.0	0.0	1.47	0.0	2.94	39.71	30.88	2.94	0.0	1.47	1.47
P62995	TRA2B	1	1	1	1	1	20_50,25_45,25_50,30_40,30_45,30_50,35_35,35_40,35_45,35_50,40_30,40_35,40_40,40_45,45_25,45_30,45_35,45_40,45_45,50_20,50_25,50_30,50_35,50_40	RSRSRRSSRRHYTRSRSRSRSHRRSRSRSYSRDYRRR,SRRSRSKSRSRSESRSRSRRSSRRHYTRSRSRSRSHRRSRSRSYSRDYRRRHS,RSRSRRSSRRHYTRSRSRSRSHRRSRSRSYSRDYRRR,SRRSRSKSRSRSESRSRSRRSSRRHYTRSRSRSRSHRRSRSRSYSRDYRRRHSHS,SRRSRSKSRSRSESRSRSRRSSRRHYTRSRSRSRSHRRSRSRSYSRDYRRRHS,RSRSRRSSRRHYTRSRSRSRSHRRSRSRSYSRDYRRR,RSRSKEDSRRSRSKSRSRSESRSRSRRSSRRHYTRSRSRSRSHRRSRSRSYSRDYRRRHSHSHS,SRRSRSKSRSRSESRSRSRRSSRRHYTRSRSRSRSHRRSRSRSYSRDYRR,SRRSR…	(57-93),(43-95),(57-93),(43-97),(43-95),(57-93),(36-99),(43-92),(43-92),(57-76),(36-88),(36-88),(43-88),(43-88),(37-66),(37-66),(43-66),(43-66),(43-66),(45-65),(45-65),(45-65),(45-65),(45-65)	RSRSKEDSRRSRSKSRSRSESRSRSRRSSRRHYTRSRSRSRSHRRSRSRSYSRDYRRRHSHSHS	(36-99)	(S, 37, phosphorylation);(S, 39, phosphorylation);(Y, 68, phosphorylation);(T, 69, phosphorylation);(S, 71, phosphorylation);(S, 81, phosphorylation);(S, 83, phosphorylation);(S, 85, phosphorylation);(Y, 86, phosphorylation);(S, 87, phosphorylation);(Y, 90, phosphorylation);(S, 95, phosphorylation);(S, 97, phosphorylation);(S, 99, phosphorylation)	31	0.484375	14	0	0	0	0.21875	0.0	0.0	0.0	0.0	0.0	3.12	3.12	0.0	0.0	7.81	0.0	3.12	0.0	0.0	0.0	0.0	0.0	39.06	37.5	1.56	0.0	0.0	4.69
P84103	SRSF3	1	1	1	1	1	20_50,25_45,25_50,30_40,30_45,30_50,35_35,35_40,35_45,35_50	RRRSPPPRRRSPRRRSFSRSRSRSLSRDRRRER,RRRSPPPRRRSPRRRSFSRSRSRSLSRDRRRERSLSRER,RRRSPPPRRRSPRRRSFSRSRSRSLSRDRRRER,RSPPPRRRSPRRRSFSRSRSRSLSRDRRRERSLSRER,RSPPPRRRSPRRRSFSRSRSRSLSRDRRRERSLSRER,RRRSPRRRSFSRSRSRSLSRDRRRER,RRRSPRRRSFSRSRSRSLSRDRRRERSLSRERNHKPSRSFSRSRSRSR,RRRSPRRRSFSRSRSRSLSRDRRRERSLSR,RRRSPRRRSFSRSRSRSLSRDRRRERSLSR,RRRSPRRRSFSRSRSRSLSR	(105-137),(105-143),(105-137),(107-143),(107-143),(112-137),(112-159),(112-141),(112-141),(112-131)	RRRSPPPRRRSPRRRSFSRSRSRSLSRDRRRERSLSRERNHKPSRSFSRSRSRSR	(105-159)	(S, 108, phosphorylation);(S, 120, phosphorylation);(S, 122, phosphorylation);(S, 124, phosphorylation);(S, 126, phosphorylation);(S, 128, phosphorylation);(S, 130, phosphorylation);(S, 138, phosphorylation);(S, 140, phosphorylation);(S, 148, phosphorylation);(S, 150, phosphorylation);(S, 152, phosphorylation);(S, 154, phosphorylation)	21	0.38181818181818183	13	0	0	0	0.23636363636363636	0.0	0.0	0.0	0.0	0.0	1.82	3.64	3.64	0.0	1.82	0.0	1.82	3.64	0.0	1.82	9.09	0.0	43.64	29.09	0.0	0.0	0.0	0.0
Q01081	U2AF1	1	1	1	1	1	20_50,20_55,25_45,25_50,25_55	RRRKKHRSRSRSRERRSRSRDRGR,RRRKKHRSRSRSRERRSRSR,RRRKKHRSRSRSRERRSRSRDRGR,RRRKKHRSRSRSRERRSRSRDRGR,RRRKKHRSRSRSRERRSRSR	(188-211),(188-207),(188-211),(188-211),(188-207)	RRRKKHRSRSRSRERRSRSRDRGR	(188-211)	(S, 195, phosphorylation);(S, 197, phosphorylation);(S, 204, phosphorylation);(S, 206, phosphorylation);(R, 209, methylation);(R, 211, methylation)	10	0.4166666666666667	4	2	0	0	0.16666666666666666	0.08333333333333333	0.0	0.0	0.0	0.0	4.17	4.17	0.0	4.17	4.17	0.0	8.33	0.0	0.0	0.0	0.0	0.0	54.17	20.83	0.0	0.0	0.0	0.0
Q01130	SRSF2	1	1	1	1	1	20_50,20_55,20_60,25_45,25_50,25_55,25_60,30_40,30_45,30_50,30_55,30_60,35_35,35_40,35_45,35_50,35_55,35_60,40_30,40_35,40_40,40_45,40_50,40_55,40_60,45_25,45_30,45_35,45_35,45_40,45_45,50_20,50_20,50_25,50_25,50_30,50_30,50_35,50_35,50_40,55_20,55_25,55_30	RRSRSPRRRRRSRSRSRSRSRSRSRSRYSR,RRSRSPRRRRRSRSRSRSRSRSRSRSR,RRSRSPRRRRRSRSRSRSRSRSRSRSR,RRSRSPRRRRRSRSRSRSRSRSRSRSRYSRSKSRSRTRSRSR,RRSRSPRRRRRSRSRSRSRSRSRSRSRYSR,RRSRSPRRRRRSRSRSRSRSRSRSRSR,RRSRSPRRRRRSRSRSRSRSRSRSRSR,RRSRSPRRRRRSRSRSRSRSRSRSRSRYSRSKSRSRTRSRSRSTSKSRSARRS,RRSRSPRRRRRSRSRSRSRSRSRSRSRYSRSKSRSRTRSRSR,RRSRSPRRRRRSRSRSRSRSRSRSRSRYSR,RRSRSPRRRRRSRSRSRSRSRSRSRSR,RRSRSPRRRRRSRSRSRSRSRSRSRS…	(117-146),(117-143),(117-143),(117-158),(117-146),(117-143),(117-143),(117-169),(117-158),(117-146),(117-143),(117-143),(117-191),(117-169),(117-158),(117-146),(117-143),(117-143),(119-191),(119-191),(119-169),(119-158),(119-146),(123-143),(123-143),(126-191),(126-191),(126-165),(167-191),(126-159),(126-152),(128-151),(155-191),(128-151),(155-191),(128-151),(163-191),(128-151),(167-186),(128-151)…	RRSRSPRRRRRSRSRSRSRSRSRSRSRYSRSKSRSRTRSRSRSTSKSRSARRSKSKSSSVSRSRSRSRSRSRSRS	(117-191)	(S, 121, phosphorylation);(S, 128, phosphorylation);(S, 130, phosphorylation);(S, 142, phosphorylation);(Y, 144, phosphorylation);(S, 145, phosphorylation);(S, 157, phosphorylation);(S, 171, phosphorylation);(K, 172, methylation);(S, 175, phosphorylation);(S, 177, phosphorylation);(S, 179, phosphorylation);(S, 187, phosphorylation);(S, 189, phosphorylation);(S, 191, phosphorylation)	46	0.6133333333333333	14	1	0	0	0.18666666666666668	0.013333333333333334	0.0	0.0	1.33	0.0	0.0	0.0	0.0	0.0	0.0	0.0	5.33	0.0	0.0	0.0	1.33	0.0	42.67	44.0	2.67	1.33	0.0	1.33
Q02040	AKAP17A	0	1	1	1	1	20_50,25_45,30_40,30_45,35_35,35_40,35_45	RSRRSHSKDRHRRERSRERR,RSRERRGSASRKHSRHRRRSERSRSRSPSRHRS,RGSASRKHSRHRRRSERSRSRSPSRHRSTWNR,RKHSRHRRRSERSRSRSPSRHRS,SASRKHSRHRRRSERSRSRSPSRHRS,SASRKHSRHRRRSERSRSRSPSRHRS,SRHRRRSERSRSRSPSRHRS	(645-664),(659-691),(664-695),(669-691),(666-691),(666-691),(672-691)	RSRRSHSKDRHRRERSRERRGSASRKHSRHRRRSERSRSRSPSRHRSTWNR	(645-695)	(S, 685, phosphorylation);(S, 687, phosphorylation)	15	0.29411764705882354	2	0	0	0	0.0392156862745098	0.0	0.0	0.0	1.96	0.0	1.96	5.88	0.0	1.96	9.8	0.0	3.92	0.0	0.0	1.96	1.96	0.0	41.18	25.49	1.96	0.0	1.96	0.0
Q05519	SRSF11	1	1	1	1	1	20_50,20_50,20_55,20_55,25_45,25_45,25_50,25_50,25_55,25_55,30_40,30_40,30_45,30_45,30_50,30_50,30_55,35_35,35_40,35_45,35_50,35_55,40_30,40_35,40_40,40_45,40_50,45_25,45_30,45_35,45_40	RRHSRSRSRSRRRRTPSSSRHRRSRSRSRRRSHSKSRSRRRSKSPRRRRSHSRERGRRSR,STARRSRSASRERRRRRSRSGTRS,RRRRTPSSSRHRRSRSRSRRRSHSKSRSRRRSKSPRRRRSHSRERGRR,RRSRSASRERRRRRSRSGTR,RRHSRSRSRSRRRRTPSSSRHRRSRSRSRRRSHSKSRSRRRSKSPRRRRSHSRERGRRSRSTSKTR,SYSTARRSRSASRERRRRRSRSGTRS,RRHSRSRSRSRRRRTPSSSRHRRSRSRSRRRSHSKSRSRRRSKSPRRRRSHSRERGRRSR,STARRSRSASRERRRRRSRSGTRS,RRRRTPSSSRHRRSRSRSRRRSHSKSRSRRR,RRSRSASRERRRRRSRSGTR,RRHSRSRSRS…	(246-305),(331-354),(256-303),(334-353),(246-311),(329-354),(246-305),(331-354),(256-286),(334-353),(246-308),(329-354),(246-308),(329-354),(246-300),(331-354),(256-286),(246-298),(246-298),(246-298),(246-287),(267-286),(262-289),(262-289),(262-289),(263-289),(268-287),(262-281),(262-281),(262-281),(262-281)	RRHSRSRSRSRRRRTPSSSRHRRSRSRSRRRSHSKSRSRRRSKSPRRRRSHSRERGRRSRSTSKTR,SYSTARRSRSASRERRRRRSRSGTRS	(246-311),(329-354)	(T, 260, phosphorylation);(S, 262, phosphorylation);(S, 264, phosphorylation);(S, 277, phosphorylation);(S, 279, phosphorylation);(S, 287, phosphorylation);(S, 289, phosphorylation);(S, 295, phosphorylation);(S, 297, phosphorylation);(S, 336, phosphorylation);(S, 338, phosphorylation);(S, 340, phosphorylation);(S, 348, phosphorylation);(S, 350, phosphorylation);(T, 352, phosphorylation);(S, 354, …	32	0.34782608695652173	16	0	0	0	0.17391304347826086	0.0	0.0	0.0	2.17	0.0	0.0	2.17	0.0	2.17	4.35	0.0	3.26	0.0	0.0	0.0	2.17	0.0	45.65	31.52	5.43	0.0	0.0	1.09
Q08170	SRSF4	1	1	1	1	1	20_50,25_45,25_50,30_40,30_40,30_40,30_45,30_50,35_35,35_35,35_35,35_35,35_35,35_40,35_40,35_40,35_45,35_50,40_30,40_30,40_30,40_30,40_35,40_35,40_35,40_35,40_35,40_40,40_40,40_40,40_45,40_50,45_25,45_25,45_25,45_30,45_30,45_30,45_35,45_35,45_35,45_35,45_40,45_45,50_20,50_20,50_25,50_25,50_30,50_30,50_35,50_35,50_35,55_20,55_25	RRRRSYSRSRSHSRSRSRSR,SRRRRSYSRSRSHSRSRSRSR,RRRRSYSRSRSHSRSRSRSR,SRRRRSYSRSRSHSRSRSRSRHSRKSRSRS,RQSRSRSRSKGGSRSRSRSR,RKGRKRSREESRSRSRSRSKSERSRKRGSKR,SRRRRSYSRSRSHSRSRSRSR,RRRRSYSRSRSHSRSRSRSR,SRRRRSYSRSRSHSRSRSRSRHSRKSRSRSGSS,SKSRSRSRSGSRSRSKSRSRSQSRSRS,SLRQSRSRSRSKGGSRSRSRSRSKS,RKRSREESRSRSRSRSKSERSRKRGSKRDS,RSRSKSRSRSASRSPSRSRSRSHSRS,SRRRRSYSRSRSHSRSRSRSRHSRKSRSRS,RQSRSRSRSKGGSRSRSRSR,RKRSREESRS…	(180-199),(179-199),(180-199),(179-208),(328-347),(354-384),(179-199),(180-199),(179-211),(216-242),(326-350),(357-386),(469-494),(179-208),(328-347),(357-384),(179-199),(180-199),(179-248),(326-350),(359-382),(458-494),(179-211),(216-242),(326-350),(359-382),(469-494),(179-208),(328-347),(359-378),(179-199),(180-199),(179-251),(330-350),(456-494),(179-242),(330-350),(458-494),(179-211),(216-242)…	SRRRRSYSRSRSHSRSRSRSRHSRKSRSRSGSSKSSHSKSRSRSRSGSRSRSKSRSRSQSRSRSKKEKSRSPS,SLRQSRSRSRSKGGSRSRSRSRSKS,RKGRKRSREESRSRSRSRSKSERSRKRGSKRDS,SESRSRSKSASKTRSRSKSRSRSASRSPSRSRSRSHSRS	(179-251),(326-350),(354-386),(456-494)	(S, 179, phosphorylation);(S, 186, phosphorylation);(S, 188, phosphorylation);(S, 222, phosphorylation);(S, 232, phosphorylation);(S, 238, phosphorylation);(S, 456, phosphorylation);(S, 458, phosphorylation);(S, 460, phosphorylation);(S, 462, phosphorylation)	85	0.5	10	0	0	0	0.058823529411764705	0.0	0.0	0.0	1.18	0.0	0.59	2.94	0.0	3.53	2.35	0.0	10.0	0.59	0.0	0.0	1.18	1.18	31.76	43.53	0.59	0.0	0.0	0.59
Q12872	SFSWAP	0	1	1	1	0	20_50,25_45,25_50,40_30,45_25	RRSRSRSRSPRRRAHSPERRR,SAYRTVRRSRSRSRSPRRRAHSPERRR,RRSRSRSRSPRRRAHSPERRR,RSRTRSRSPKYHSSSKSRSR,SRTRSRSPKYHSSSKSRSRS	(800-820),(794-820),(800-820),(764-783),(765-784)	RSRTRSRSPKYHSSSKSRSRS,SAYRTVRRSRSRSRSPRRRAHSPERRR	(764-784),(794-820)	(S, 815, phosphorylation)	16	0.3333333333333333	1	0	0	0	0.020833333333333332	0.0	0.0	0.0	4.17	0.0	0.0	2.08	0.0	0.0	4.17	0.0	4.17	0.0	0.0	0.0	6.25	0.0	37.5	31.25	4.17	2.08	0.0	4.17
Q13247	SRSF6	1	1	1	1	1	20_50,20_55,25_45,25_50,25_55,30_40,30_40,30_45,30_50,30_55,35_35,35_35,35_40,35_40,35_45,35_50,35_55,40_30,40_30,40_35,40_35,40_40,40_40,40_45,40_50,40_55,45_25,45_25,45_30,45_30,45_35,45_35,45_40,45_40,45_45,45_50,45_55,50_20,50_20,50_25,50_25,50_30,50_30,50_35,50_35,50_40,50_40,55_20,55_20,55_25,55_25,55_30,55_30,55_35,55_35,55_40	RRSYSGSRSRSRSRRRSRSRSRRSSRSRSRSIS,SRSRSRSRRRSRSRSRRSSRSRSRS,RTSHRRSYSGSRSRSRSRRRSRSRSRRSSRSRSRSIS,RRSYSGSRSRSRSRRRSRSRSRRSSRSRSRSIS,SRSRSRSRRRSRSRSRRSSRSRSRS,RTSHRRSYSGSRSRSRSRRRSRSRSRRSSRSRSRSISKSRSRSRSRSKGRSRSRSKGRKSR,RATSRSRSRSRSKSRSRSRSSSR,RTSHRRSYSGSRSRSRSRRRSRSRSRRSSRSRSRSIS,RRSYSGSRSRSRSRRRSRSRSRRSSRSRSRSIS,SRSRSRSRRRSRSRSRRSSRSRSRS,RTSHRRSYSGSRSRSRSRRRSRSRSRRSSRSRSRSISKSRSRSRSRSKGRSRSRSKG…	(188-220),(194-218),(184-220),(188-220),(194-218),(184-244),(321-343),(184-220),(188-220),(194-218),(184-245),(321-343),(184-244),(321-343),(184-220),(192-220),(194-218),(186-247),(321-343),(186-245),(321-343),(186-241),(321-343),(186-220),(192-220),(194-218),(189-238),(321-343),(189-238),(321-343),(189-238),(321-343),(192-229),(321-343),(192-220),(194-218),(194-218),(203-230),(324-343),(203-230)…	RTSHRRSYSGSRSRSRSRRRSRSRSRRSSRSRSRSISKSRSRSRSRSKGRSRSRSKGRKSRSKS,RATSRSRSRSRSKSRSRSRSSSR	(184-247),(321-343)	(S, 190, phosphorylation);(Y, 191, phosphorylation);(S, 192, phosphorylation);(S, 194, phosphorylation);(S, 196, phosphorylation);(T, 323, phosphorylation);(S, 324, phosphorylation);(S, 326, phosphorylation)	51	0.5862068965517241	8	0	0	0	0.09195402298850575	0.0	0.0	0.0	1.15	0.0	0.0	0.0	0.0	3.45	1.15	1.15	6.9	0.0	0.0	0.0	0.0	0.0	39.08	43.68	2.3	0.0	0.0	1.15
Q13427	PPIG	0	0	1	1	1	20_50,20_50,25_45,25_45,25_50,25_50	SRTRERSRSRDRSRRVRSRTHDRDRSR,RRRGRSRSRERRTPPGRSRSKDRRRRRRDSRSSER,SYNSRTRERSRSRDRSRRVRSRTHDRDRSRS,RSRSKDRRRRRRDSRSSEREESQSR,SRTRERSRSRDRSRRVRSR,RSRSKDRRRRRRDSRSSER	(560-586),(599-633),(557-587),(615-639),(560-578),(615-633)	SYNSRTRERSRSRDRSRRVRSRTHDRDRSRS,RRRGRSRSRERRTPPGRSRSKDRRRRRRDSRSSEREESQSR	(557-587),(599-639)	(S, 566, phosphorylation);(S, 568, phosphorylation);(S, 572, phosphorylation);(S, 587, phosphorylation);(T, 611, phosphorylation);(S, 630, phosphorylation)	22	0.3055555555555556	6	0	0	0	0.08333333333333333	0.0	0.0	0.0	0.0	0.0	6.94	6.94	0.0	2.78	1.39	0.0	1.39	0.0	0.0	1.39	2.78	1.39	44.44	23.61	4.17	1.39	0.0	1.39
Q13523	PRPF4B	0	1	1	1	1	20_50,20_55,20_60,20_65,25_45,25_50,25_55,25_60,30_40,30_45,30_50,30_55	RRRSRSPIRRRSRSPLRRSRSPRRRSRSPRRRDRGRRSRSRLRRRSRSRGGRRRRSRS,RRRSRSPIRRRSRSPLRRSRSPRRRSRSPRRRDRGRRSRSRLRRRSRSRGGRRRRSRS,RRSRSPRRRSRSPRRRDRGRRSRSRLRRRSRSRGGRRRRSRS,RRRDRGRRSRSRLRRRSRSRGGRRRR,RWSPTRRRSRSPIRRRSRSPLRRSRSPRRRSRSPRRRDRGRRSRSRLRRRSRSRGGRRRRSRS,RRRSRSPIRRRSRSPLRRSRSPRRRSRSPRRRDRGRRSRSRLRRRSRSRGGRRRRSRS,RRRSRSPIRRRSRSPLRRSRSPRRRSRSPRRRDRGRRSRSRLRRRSRSRGGRRRRSRS,RSRSRLRRRSRSRGGRRRRSRS,RRSRSP…	(440-497),(440-497),(456-497),(469-494),(435-497),(440-497),(440-497),(476-497),(441-470),(441-470),(441-470),(448-467)	RWSPTRRRSRSPIRRRSRSPLRRSRSPRRRSRSPRRRDRGRRSRSRLRRRSRSRGGRRRRSRS	(435-497)	(S, 437, phosphorylation);(T, 439, phosphorylation);(S, 443, phosphorylation);(S, 445, phosphorylation);(S, 458, phosphorylation);(S, 460, phosphorylation);(S, 497, phosphorylation)	23	0.36507936507936506	7	0	0	0	0.1111111111111111	0.0	0.0	0.0	0.0	0.0	1.59	0.0	0.0	4.76	0.0	1.59	0.0	3.17	0.0	0.0	7.94	0.0	53.97	23.81	1.59	0.0	1.59	0.0
Q14498	RBM39	1	1	1	1	1	20_50,20_55,25_45,25_50,25_55,30_40,30_45,30_50	SRERKRSRSKERRRSRSRSRDRRFRGRYRS,RKRSRSKERRRSRSRSRDRRFRGRYRS,SKSRERKRSRSKERRRSRSRSRDRRFRGRYRSPYS,SRERKRSRSKERRRSRSRSRDRRFR,RKRSRSKERRRSRSRSRDRRFR,SKSRERKRSRSKERRRSRSRSR,SKSRERKRSRSKERRRSRSRSR,SRERKRSRSKERRRSRSRSR	(68-97),(71-97),(66-100),(68-92),(71-92),(66-87),(66-87),(68-87)	SKSRERKRSRSKERRRSRSRSRDRRFRGRYRSPYS	(66-100)	(S, 84, phosphorylation);(S, 86, phosphorylation);(Y, 95, phosphorylation);(R, 96, methylation);(S, 97, phosphorylation);(Y, 99, phosphorylation);(S, 100, phosphorylation)	11	0.3142857142857143	6	1	0	0	0.17142857142857143	0.02857142857142857	0.0	0.0	0.0	0.0	2.86	5.71	2.86	2.86	0.0	0.0	8.57	0.0	0.0	0.0	2.86	0.0	42.86	25.71	0.0	0.0	0.0	5.71
Q14562	DHX8	0	1	1	1	1	20_50	RNRDRDHKRRHRSRSRSRSRTRER	(192-215)	RNRDRDHKRRHRSRSRSRSRTRER	(192-215)	None	8	0.3333333333333333	0	0	0	0	0	0	0	0	0.0	0.0	8.33	4.17	0.0	0.0	8.33	0.0	4.17	0.0	0.0	4.17	0.0	0.0	50.0	16.67	4.17	0.0	0.0	0.0
Q15287	RNPS1	1	1	1	1	1	20_50,20_55,20_60,25_45,25_50,25_55,30_40,30_45,35_35,35_35,35_40,35_45,40_30,40_30,40_35,40_40,45_25,45_25,50_20,50_20,50_25,55_20,55_20,60_20,60_20	RRSPPRMRRRSRSPRRRSPVRRRSRSPGRRRHRSRS,RMRRRSRSPRRRSPVRRRSRSPGRRRHRSR,RMRRRSRSPRRRSPVRRRSR,RRRSRSPRRRSPVRRRSRSPGRRRHRSRSSSNS,RRRSRSPRRRSPVRRRSRSPGRRRHRSRS,RRRSRSPRRRSPVRRRSRS,SPVRRRSRSPGRRRHRSRSSSNSSR,SPVRRRSRSPGRRRHRSRSSSNS,SSSGSPSPSRRRHDNRRRSRS,RRRSRSPGRRRHRSRSSSNSSR,RRRSRSPGRRRHRSRSSSNSSR,RRRSRSPGRRRHRSRSSSNS,SSSSSGSPSPSRRRHDNRRRS,RRSRSPGRRRHRSRSSSNSSR,RRSRSPGRRRHRSRSSSNSSR,RRSRSPGRRRHRSRSSSNSSR…	(264-299),(269-298),(269-288),(271-303),(271-299),(271-289),(281-305),(281-303),(119-139),(284-305),(284-305),(284-303),(117-137),(285-305),(285-305),(285-305),(63-81),(116-135),(63-84),(112-134),(63-81),(65-84),(112-130),(65-84),(112-130)	RKRRSASSGSSSTRSRSSSTSS,SRSSSSSSSSGSPSPSRRRHDNRRRSRS,RRSPPRMRRRSRSPRRRSPVRRRSRSPGRRRHRSRSSSNSSR	(63-84),(112-139),(264-305)	(R, 78, methylation);(S, 125, phosphorylation);(S, 266, phosphorylation);(S, 281, phosphorylation);(S, 287, phosphorylation);(S, 289, phosphorylation)	22	0.2391304347826087	5	1	0	0	0.05434782608695652	0.010869565217391304	0.0	0.0	1.09	0.0	1.09	0.0	0.0	3.26	2.17	0.0	1.09	0.0	1.09	2.17	7.61	0.0	35.87	41.3	2.17	1.09	0.0	0.0
Q15696	ZRSR2	1	1	0	1	1	20_50,20_55,25_45,25_50,25_55,30_40,30_45,30_50,35_35,35_40,35_45,35_50,40_30,40_35,40_40,40_45,40_50,45_25,45_30,45_35,45_40,45_45,50_20,50_25,50_30,50_35,50_40,50_45	RSRGRNRDRSRDRSRGRGSRSRSRSRSRRSRRSRSQSSSRSRSRGRRR,RSRGRGSRSRSRSRSRRSRRSR,SRSRGRNRDRSRDRSRGRGSRSRSRSRSRRSRRSRSQSSSRSRSRGRRRS,RNRDRSRDRSRGRGSRSRSRSRSRRSRRSRSQSSSRSRSRGRRR,RSRGRGSRSRSRSRSRRSRRSR,RDRSRDRSRGRGSRSRSRSRSRRSRRSRSQSSSRSRSRGRRRSGNRDR,RDRSRDRSRGRGSRSRSRSRSRRSRRSRSQSSSRSRSRGRRRS,RDRSRDRSRGRGSRSRSRSRSRRSRRSRSQSSSRSRSRGRRR,RSRDRSRGRGSRSRSRSRSRRSRRSRSQSSSRSRSRGRRRSGNRDR,RSRDRSRGRGSRSRSRSRSRRSRRS…	(421-468),(433-454),(420-469),(425-468),(433-454),(427-474),(427-469),(427-468),(429-474),(429-474),(429-469),(429-468),(434-472),(434-472),(434-472),(439-469),(448-468),(439-469),(439-469),(439-469),(439-469),(439-469),(439-464),(439-464),(439-464),(439-464),(439-464),(441-464)	SRSRGRNRDRSRDRSRGRGSRSRSRSRSRRSRRSRSQSSSRSRSRGRRRSGNRDR	(420-474)	None	27	0.4909090909090909	0	0	0	0	0	0	0	0	0.0	0.0	5.45	0.0	0.0	9.09	0.0	0.0	0.0	0.0	0.0	3.64	0.0	1.82	47.27	32.73	0.0	0.0	0.0	0.0
Q16629	SRSF7	1	1	1	1	1	20_50,20_55,25_45,25_50,25_55,30_40,30_40,30_45,30_50,30_55,35_35,35_40,35_40,35_45,35_50,35_55,40_30,40_30,40_35,40_35,40_40,40_40,40_45,45_25,45_30,45_35,45_40,50_20,50_25,50_30,50_35	RYSRRRRSRSRSRSHSRSRGRRYSRSRSRSRGRRSRSASPRRSR,SRRRRSRSRSRSHSRSRGRRYSRSRSRSRGRRSR,RYSRRRRSRSRSRSHSRSRGRRYSRSRSRSRGRRSRSASPRRSRSISLRRSRSASLRRSR,RYSRRRRSRSRSRSHSRSRGRRYSRSRSRSRGRRSRSASPRRSR,SRRRRSRSRSRSHSRSRGRRYSRSRSRSRGRRSR,RYSRRRRSRSRSRSHSRSRGRRYSRSRSRSRGRRSRSASPRRSRSISLRRSRSASLRRSRS,RSRSRSRSISRPRSSRSKSR,RYSRRRRSRSRSRSHSRSRGRRYSRSRSRSRGRRSRSASPRRSRSISLRRSRSASLRRSR,RYSRRRRSRSRSRSHSRSRGRRYSRSRSRSRGRR…	(121-164),(123-156),(121-180),(121-164),(123-156),(121-181),(195-214),(121-180),(121-164),(123-156),(121-215),(121-181),(195-214),(121-180),(121-164),(123-142),(127-183),(187-223),(127-183),(192-215),(127-181),(195-214),(127-165),(192-225),(192-223),(192-215),(195-214),(192-227),(192-217),(192-217),(192-215)	RYSRRRRSRSRSRSHSRSRGRRYSRSRSRSRGRRSRSASPRRSRSISLRRSRSASLRRSRSGSIKGSRYFQSPSRSRSRSRSISRPRSSRSKSRSPSPKRSRSPSGS	(121-227)	(S, 123, phosphorylation);(S, 155, phosphorylation);(S, 157, phosphorylation);(S, 159, phosphorylation);(S, 163, phosphorylation);(S, 165, phosphorylation);(S, 167, phosphorylation);(S, 171, phosphorylation);(S, 173, phosphorylation);(S, 175, phosphorylation);(S, 179, phosphorylation);(S, 181, phosphorylation);(S, 183, phosphorylation);(K, 185, acetylation);(Y, 189, phosphorylation);(S, 192, phos…	48	0.4485981308411215	28	0	1	0	0.2616822429906542	0.0	0.009345794392523364	0.0	1.87	0.0	0.0	0.0	0.93	4.67	0.93	2.8	2.8	1.87	0.0	0.0	5.61	0.93	36.45	38.32	0.0	0.0	0.0	2.8
Q5T8P6	RBM26	0	1	1	1	0	20_50,20_50,25_45,25_50,30_40,30_45,35_35,35_40	RDRYNRRRGRSRSYSRSRSR,RLRERDRDRSRTRSRSRTRSRER,SYRDRYNRRRGRSRSYSRSRSRS,RDRYNRRRGRSRSYSRSRSR,RYNRRRGRSRSYSRSRSRSWSKER,RYNRRRGRSRSYSRSRSRS,RRRGRSRSYSRSRSRSWSKERLRER,RRRGRSRSYSRSRSRSWSKER	(166-185),(191-213),(164-186),(166-185),(168-191),(168-186),(171-195),(171-191)	SYRDRYNRRRGRSRSYSRSRSRSWSKERLRERDRDRSRTRSRSRTRSRER	(164-213)	(S, 176, phosphorylation);(S, 178, phosphorylation);(S, 180, phosphorylation);(S, 182, phosphorylation);(S, 188, phosphorylation)	17	0.34	5	0	0	0	0.1	0.0	0.0	0.0	0.0	0.0	6.0	6.0	0.0	2.0	0.0	0.0	2.0	2.0	0.0	2.0	0.0	0.0	44.0	24.0	4.0	0.0	2.0	6.0
Q5VTL8	PRPF38B	0	1	1	1	0	20_50,20_50,20_55,25_45,25_45,25_50,25_50,25_55,30_40,30_40,30_45,30_50,35_35,35_40,35_45	RRRSRSPRRSLSPRRSPRRSR,RRRSRSIDRGLERRRSRSRERHRSRSRSRDRKGDRR,RRRSRSRERHRSRSRSRDR,RHVERRRSRSPRRSLSPRRSPRRSRSRSHHR,RGLERRRSRSRERHRSRSRSRDRKGDR,RRRSRSPRRSLSPRRSPRRSR,RGLERRRSRSRERHRSRSRSRDR,RRRSRSRERHRSRSRSRDR,RRRSRSPRRSLSPRRSPRRSRSRSHHR,SRSRSRERKHRSRSRSR,RRRSRSPRRSLSPRRSPRRSRSRSHHR,RRRSRSPRRSLSPRRSPRRSR,RSRSPRRSLSPRRSPRRSRSRS,RSRSPRRSLSPRRSPRRSRSRS,RSRSPRRSLSPRRSPRRSRSRS	(257-277),(315-350),(327-345),(253-283),(323-349),(257-277),(323-345),(327-345),(257-283),(426-442),(257-283),(257-277),(259-280),(259-280),(259-280)	RHVERRRSRSPRRSLSPRRSPRRSRSRSHHR,RRRSRSIDRGLERRRSRSRERHRSRSRSRDRKGDRR,SRSRSRERKHRSRSRSR	(253-283),(315-350),(426-442)	(R, 253, methylation);(S, 266, phosphorylation);(S, 268, phosphorylation);(S, 272, phosphorylation);(S, 280, phosphorylation);(S, 318, phosphorylation);(S, 320, phosphorylation);(S, 340, phosphorylation);(S, 342, phosphorylation)	34	0.40476190476190477	8	1	0	0	0.09523809523809523	0.011904761904761904	0.0	0.0	0.0	0.0	3.57	4.76	0.0	2.38	5.95	1.19	2.38	2.38	0.0	0.0	3.57	0.0	47.62	25.0	0.0	1.19	0.0	0.0
Q5VV67	PPRC1	1	1	1	1	0	20_50,25_45,25_50,30_40,30_45,30_50,35_35,35_40,35_45,35_50,40_30,40_30,40_35,40_40,40_45,45_25,45_25,45_30,45_30,45_35,45_40,50_20,50_20,50_25,50_25,50_30,50_30,50_35,55_20,55_20,55_25,55_25,55_30,60_20,60_20,60_25,60_25,60_30,65_20	SSRSRSRSPSPRRRSDRRRRYS,SSSRSRSRSPSPRRRSDRRRRYSSYRS,SSRSRSRSPSPRRRSDRRRRYS,SSSSRSRSRSPSPRRRSDRRRRYSSYRS,SSSRSRSRSPSPRRRSDRRRRYSSYRS,SSRSRSRSPSPRRRSDRRRRYS,SSSSSRSRSRSPSPRRRSDRRRRYSS,SSSSRSRSRSPSPRRRSDRRRRYSS,SSSRSRSRSPSPRRRSDRRRRYSS,SSRSRSRSPSPRRRSDRRRR,SSRSRSRSLSPPHKRWRRSSCSSSGRSRRCSSSS,SSSSSSSSRSRSRSPSPRRRSDRRR,SSSSSRSRSRSPSPRRRSDRRR,SSSSRSRSRSPSPRRRSDRRR,SSSRSRSRSPSPRRRSDRRR,RWRRSSCSSSGRSRRCSSS…	(1498-1519),(1497-1523),(1498-1519),(1496-1523),(1497-1523),(1498-1519),(1495-1520),(1496-1520),(1497-1520),(1498-1517),(1450-1483),(1492-1516),(1495-1516),(1496-1516),(1497-1516),(1464-1485),(1491-1515),(1464-1483),(1492-1515),(1495-1515),(1496-1515),(1464-1486),(1490-1514),(1464-1485),(1491-1514),(1464-1483),(1492-1514),(1495-1514),(1466-1486),(1490-1512),(1466-1485),(1491-1512),(1493-1512),(14…	SSRSRSRSLSPPHKRWRRSSCSSSGRSRRCSSSSSSS,SSSSSSSSSSRSRSRSPSPRRRSDRRRRYSSYRS	(1450-1486),(1490-1523)	(S, 1486, phosphorylation);(S, 1503, phosphorylation);(S, 1505, phosphorylation);(S, 1507, phosphorylation);(S, 1512, phosphorylation)	17	0.23943661971830985	5	0	0	0	0.07042253521126761	0.0	0.0	0.0	0.0	2.82	1.41	0.0	0.0	1.41	1.41	0.0	1.41	1.41	0.0	0.0	5.63	0.0	28.17	52.11	0.0	0.0	1.41	2.82
Q7L014	DDX46	0	1	1	1	1	20_50,20_55,20_60,20_65,25_45,25_50,25_55,25_60,25_65,30_40,30_40,30_45,30_50,30_55,30_60,35_35,35_35,35_40,35_45,35_50,35_55,40_30,40_30,40_35,40_35,40_40,40_45,40_50	RRSRSRDRDRRRERSRSRDKRRSRSRDRKRLRRSRSRERDRSRERRRSRSRDRRRSRSRSRGRRSRSSS,RRSRSRDRDRRRERSRSRDKRRSRSRDRKRLRRSRSRERDRSRERRRSRSRDRRRSRSRSRGRRSRSS,RLRRSRSRERDRSRERRRSRSRDRRRSRSRSRGRRSR,RRRSRSRDRRRSRSRSRGRR,SRSRDKRRSRSRDRKRLRRSRSRERDRSRERRRSRSRDRRRSRSRSRGRRSRSSS,SRSRDKRRSRSRDRKRLRRSRSRERDRSRERRRSRSRDRRRSRSRSRGRRSRSSS,RRSRSRERDRSRERRRSRSRDRRRSRSRSRGRRSRSS,RRSRSRERDRSRERRRSRSRDRRRSRSRSRGRRSR,RRRSRSRDRRRSRSR…	(38-106),(38-105),(67-103),(82-101),(52-106),(52-106),(69-105),(69-103),(82-101),(6-25),(78-106),(78-106),(78-106),(78-105),(78-103),(5-34),(85-111),(85-106),(85-106),(85-106),(85-105),(9-32),(87-111),(9-28),(87-111),(87-106),(87-106),(87-106)	SRHYRKRSASRGRSGSRSRSRSPSDKRSKR,RRSRSRDRDRRRERSRSRDKRRSRSRDRKRLRRSRSRERDRSRERRRSRSRDRRRSRSRSRGRRSRSSSPGNKS	(5-34),(38-111)	(S, 28, phosphorylation);(S, 40, phosphorylation);(S, 42, phosphorylation);(S, 52, phosphorylation);(S, 54, phosphorylation);(S, 60, phosphorylation);(S, 62, phosphorylation);(S, 79, phosphorylation);(S, 85, phosphorylation);(S, 87, phosphorylation)	42	0.40384615384615385	10	0	0	0	0.09615384615384616	0.0	0.0	0.0	0.96	0.0	6.73	2.88	0.0	3.85	0.96	0.0	5.77	0.96	0.0	0.96	1.92	0.0	46.15	27.88	0.0	0.0	0.0	0.96
Q7L4I2	RSRC2	0	0	1	1	0	20_50,20_50,20_55,25_45,25_45,25_50,25_50,25_55,30_40,30_45,30_45,30_50,30_50,30_55,35_35,35_35,35_40,35_40,35_45,35_45,35_50	RGRSHSRSRSRERRHRSRSRERKKSRSRSRER,RSRSRERKKSRSRSRERKRRIRSRSRSRSRHRHRTRSRSRTRSRSRDRKKR,RSRSRERKRRIRSRSRSRSRHRHRTRSR,RKSSRGRSHSRSRSRERRHRSRSRERKKSRSRSRER,SRSRSRERKKSRSRSRERKRRIRSRSRSRSRHRHRTRSRSRTRSRSRDR,RGRSHSRSRSRERRHRSRSRERKKSRSRSRER,RSRSRERKKSRSRSRERKRRIRSRSRSRSRHRHRTRSRSRTRSRSRDR,RSRSRERKRRIRSRSRSRSRHRHRTRSR,RKERKSSRGRSHSRSRSRERRHRSRSRERKKSRSRSRERKKSRSRSRERKKSRSRSRERKRRIRSRSRSRSRHRHRTRSRSRTRSRS…	(121-152),(156-206),(166-193),(117-152),(155-203),(121-152),(156-203),(166-193),(114-201),(117-149),(155-201),(121-142),(165-201),(166-185),(119-139),(165-184),(119-139),(165-184),(119-139),(165-184),(165-184)	RKERKSSRGRSHSRSRSRERRHRSRSRERKKSRSRSRERKKSRSRSRERKKSRSRSRERKRRIRSRSRSRSRHRHRTRSRSRTRSRSRDRKKR	(114-206)	(S, 198, phosphorylation);(S, 200, phosphorylation)	42	0.45161290322580644	2	0	0	0	0.021505376344086023	0.0	0.0	0.0	0.0	0.0	1.08	6.45	0.0	1.08	4.3	1.08	11.83	0.0	0.0	0.0	0.0	0.0	45.16	26.88	2.15	0.0	0.0	0.0
Q7Z3G6	PRICKLE2	0	0	0	0	0	20_50	SRDDNRRFRPHRSRRSRRSR	(675-694)	SRDDNRRFRPHRSRRSRRSR	(675-694)	(S, 693, phosphorylation)	7	0.35	1	0	0	0	0.05	0.0	0.0	0.0	0.0	0.0	10.0	0.0	5.0	0.0	5.0	0.0	0.0	0.0	0.0	5.0	5.0	0.0	50.0	20.0	0.0	0.0	0.0	0.0
Q86U06	RBM23	1	1	1	1	1	20_50,20_55,25_45,25_50	SRDRKRSRSRDRDRYRRRNSRSRSPGR,RKRSRSRDRDRYRRRNSRSR,RSRSRDRDRYRRRNSRSRSPGRQCRHRSRS,RSRSRDRDRYRRRNSRSRS	(70-96),(73-92),(75-104),(75-93)	SRDRKRSRSRDRDRYRRRNSRSRSPGRQCRHRSRS	(70-104)	(S, 76, phosphorylation);(S, 78, phosphorylation)	12	0.34285714285714286	2	0	0	0	0.05714285714285714	0.0	0.0	0.0	0.0	2.86	8.57	0.0	0.0	2.86	2.86	0.0	2.86	0.0	0.0	2.86	2.86	2.86	45.71	22.86	0.0	0.0	0.0	2.86
Q8IX12	CCAR1	0	1	1	1	0	20_50	RERRRSRERSPQRKRSRERSPRR	(324-346)	RERRRSRERSPQRKRSRERSPRR	(324-346)	(S, 329, phosphorylation);(S, 333, phosphorylation);(S, 339, phosphorylation);(S, 343, phosphorylation)	6	0.2608695652173913	4	0	0	0	0.17391304347826086	0.0	0.0	0.0	0.0	0.0	0.0	13.04	0.0	0.0	0.0	0.0	4.35	0.0	0.0	0.0	8.7	4.35	52.17	17.39	0.0	0.0	0.0	0.0
Q8IYB3	SRRM1	0	1	1	1	1	20_50,20_50,25_45,25_45,25_45,25_50,25_50,30_40,30_40,30_40,30_45,30_45,30_45,35_35,35_35,35_35,35_40,35_40,35_40,35_45,40_30,40_30,40_35,40_35,40_40,45_25,45_30,50_20,50_25,55_20,55_25,60_20,60_25,65_20	RERSRSPRRRKSRSPSPRRR,RPRRRHRSRSRSYSPRRRPSPRRRPSPRRR,RERSRSPRRRKSRSPSPRRRSSPVRRERKRSHSRSPR,SRSRTRSRSPSHTRPRRRHRSRSRSYSPRRRPSPRRRPSPRR,RHRRSRSPVRRRRRSSASLS,RERSRSPRRRKSRSPSPRRR,RPRRRHRSRSRSYSPRRRPSPRRR,SSREKRERSRSPRRRKSRSPSPRRRSSPVRRERKRSHSRS,RPRSRSRSKSRSRTRSRSPSHTRPRRRHRSRSRSYSPRRRPSPRRRPS,RHRRSRSPVRRRRRSSASLSGS,RSRSPRRRKSRSPSPRRRSS,RSRSPSHTRPRRRHRSRSRSYSPRRRPSPRRRPS,RHRRSRSPVRRRRRSSASLS,RSRSPRRRK…	(166-185),(297-326),(166-202),(284-325),(337-356),(166-185),(297-320),(161-200),(275-322),(337-358),(168-187),(289-322),(337-356),(168-187),(275-299),(339-359),(168-187),(275-294),(339-358),(168-187),(275-297),(340-361),(275-297),(340-359),(275-294),(341-366),(341-361),(343-368),(343-366),(346-368),(346-366),(346-368),(346-366),(348-368)	SSREKRERSRSPRRRKSRSPSPRRRSSPVRRERKRSHSRSPR,RPRSRSRSKSRSRTRSRSPSHTRPRRRHRSRSRSYSPRRRPSPRRRPSPRRR,RHRRSRSPVRRRRRSSASLSGSSSSSSSSRSR	(161-202),(275-326),(337-368)	(S, 162, phosphorylation);(S, 177, phosphorylation);(S, 179, phosphorylation);(S, 181, phosphorylation);(S, 186, phosphorylation);(S, 187, phosphorylation);(S, 196, phosphorylation);(S, 198, phosphorylation);(S, 200, phosphorylation);(S, 290, phosphorylation);(S, 292, phosphorylation);(S, 294, phosphorylation);(T, 296, phosphorylation);(S, 304, phosphorylation);(S, 306, phosphorylation);(S, 308, …	33	0.2619047619047619	21	0	0	0	0.16666666666666666	0.0	0.0	0.0	0.79	0.0	0.0	2.38	0.0	0.79	3.17	0.0	3.17	0.79	0.0	0.0	11.11	0.0	41.27	32.54	1.59	1.59	0.0	0.79
Q8N2M8	CLASRP	0	1	0	1	1	20_50,25_45,25_50,30_40,30_45,30_50,35_35,35_35,35_40,35_45,35_50,40_30,40_30,40_30,40_30,40_35,40_35,40_40,40_45,45_25,45_25,45_25,45_30,45_30,45_30,45_35,45_40,45_45,50_20,50_20,50_25,50_25,50_30,50_30,55_20,55_20,55_25,60_20,60_25,65_20,65_25,70_20	SRSRSRSRRYSRSRSRGRRHS,RHARSRSRSWSRSRSRSRRYSRSRSRGRRHS,SRSRSRSRRYSRSRSRGRRHS,RSGRHARSRSRSWSRSRSRSRRYSRSRSRGRRHSGGGSR,RHARSRSRSWSRSRSRSRRYSRSRSRGRRHS,SRSRSRSRRYSRSRSRGRRHS,RSGRHARSRSRSWSRSRSRSRRYSRSRSRGRRHS,RQSRSPSPRYSREYSSSRRRSRSR,RSGRHARSRSRSWSRSRSRSRRYSRSRSRGRRHS,RHARSRSRSWSRSRSRSRRYSRSRSRGRRHS,SRSRSRSRRYSRSRSRGRRHS,SASRTSSSRSSSRSSSRSRR,RSGRHARSRSRSWSRSRSRSRRYSRSRSRGR,RSRSSWSLSPSRSRSLTRSRSHSPSPS…	(423-443),(413-443),(423-443),(410-448),(413-443),(423-443),(410-443),(643-666),(410-443),(413-443),(423-443),(385-404),(410-440),(493-529),(642-666),(410-440),(645-666),(410-440),(416-440),(374-404),(416-438),(487-538),(385-404),(416-438),(493-529),(416-438),(416-438),(416-438),(372-404),(487-535),(374-404),(487-531),(385-404),(510-529),(372-404),(490-507),(374-404),(372-404),(374-393),(372-402)…	SARRRSSSSSSSSSASRTSSSRSSSRSSSRSRR,RSGRHARSRSRSWSRSRSRSRRYSRSRSRGRRHSGGGSR,RHHSSSRSRSSWSLSPSRSRSLTRSRSHSPSPSQSRSRSRSRSQSPSPSPAR,SRQSRSPSPRYSREYSSSRRRSRSR	(372-404),(410-448),(487-538),(642-666)	(S, 419, phosphorylation);(S, 421, phosphorylation);(S, 423, phosphorylation);(Y, 432, phosphorylation);(S, 435, phosphorylation);(S, 499, phosphorylation);(S, 501, phosphorylation);(S, 503, phosphorylation);(S, 505, phosphorylation);(S, 525, phosphorylation);(S, 527, phosphorylation);(S, 529, phosphorylation);(S, 531, phosphorylation);(S, 533, phosphorylation);(S, 535, phosphorylation);(S, 645, …	56	0.37583892617449666	19	0	0	0	0.12751677852348994	0.0	0.0	0.0	2.68	0.0	0.0	0.67	0.0	3.36	3.36	0.0	0.0	1.34	0.0	0.0	5.37	2.01	30.87	45.64	1.34	0.0	1.34	2.01
Q8NAV1	PRPF38A	0	1	1	1	0	20_50,20_55,25_45,25_50,25_50,25_55,30_40,30_40,30_45,30_45,30_50,35_35,35_40,35_45	RRSPTLRYRRSRSRSPRRRSRSPKRRSPSPRRERHRSKSPRRHRSRSRDRRHRSR,RYRRSRSRSPRRRSRSPKRR,RRSPTLRYRRSRSRSPRRRSRSPKRRSPSPRRERHRSKSPRRHRSRSRDRRHRSRSKS,RRSPTLRYRRSRSRSPRRRSRSPKRRS,RSKSPRRHRSRSRDRRHRSR,RYRRSRSRSPRRRSRSPKRR,SPTLRYRRSRSRSPRRRSRSPKRRSPSPRR,SKSPRRHRSRSRDRRHRSRSKS,SPTLRYRRSRSRSPRRRSRSPKRRSPSPRR,SKSPRRHRSRSRDRRHRSRSKS,RRSRSRSPRRRSRSPKRRS,RSRSRSPRRRSRSPKRRSPS,RSRSRSPRRRSRSPKRRSPS,RSRSRSPRRRSRSPKRRSPS	(224-278),(230-249),(224-281),(224-250),(259-278),(230-249),(226-255),(260-281),(226-255),(260-281),(232-250),(233-252),(233-252),(233-252)	RRSPTLRYRRSRSRSPRRRSRSPKRRSPSPRRERHRSKSPRRHRSRSRDRRHRSRSKS	(224-281)	(S, 226, phosphorylation);(T, 228, phosphorylation);(S, 250, phosphorylation);(S, 252, phosphorylation);(S, 260, phosphorylation);(S, 262, phosphorylation);(S, 268, phosphorylation);(S, 270, phosphorylation);(S, 277, phosphorylation);(S, 279, phosphorylation);(S, 281, phosphorylation)	18	0.3103448275862069	11	0	0	0	0.1896551724137931	0.0	0.0	0.0	0.0	0.0	1.72	1.72	0.0	0.0	5.17	0.0	5.17	1.72	0.0	0.0	10.34	0.0	44.83	25.86	1.72	0.0	0.0	1.72
Q8TF01	PNISR	0	0	1	1	1	20_50,20_55,25_45,25_50,25_55,30_40,30_40,30_45,30_50,35_35,40_30,45_25,50_20	SIERERRRNRSPSRERRRSRSRSRDRRTNRASRSRSRDRR,RERRRNRSPSRERRRSRSRSRDRRTNRASRSR,RERRRNRSPSRERRRSRSRSRDRRTNRASRSRSRDRR,RERRRNRSPSRERRRSRSRSRDRRTNRASRSRSRDRR,RERRRNRSPSRERRRSRSRSRDRRTNRASRSR,RSRSPTIKARRSRSRSYSRR,RRSRSRSRDRRTNRASRSRSR,RRSRSRSRDRRTNRASRSRSR,RRSRSRSRDRRTNRASRSRSR,SRSRSPTIKARRSRSRSYSR,SRTSSRSSSPKRKKRHSRSRS,SSRTSSRSSSPKRKKRHSRS,SSSGSSRTSSRSSSPKRKKR	(601-640),(604-635),(604-640),(604-640),(604-635),(560-579),(617-637),(617-637),(617-637),(559-578),(543-563),(542-561),(538-557)	SSSGSSRTSSRSSSPKRKKRHSRSRSPTIKARRSRSRSYSRR,SIERERRRNRSPSRERRRSRSRSRDRRTNRASRSRSRDRR	(538-579),(601-640)	(S, 561, phosphorylation);(S, 563, phosphorylation);(S, 571, phosphorylation);(S, 573, phosphorylation);(S, 575, phosphorylation);(S, 577, phosphorylation);(S, 601, phosphorylation);(S, 611, phosphorylation);(S, 613, phosphorylation);(S, 621, phosphorylation);(S, 623, phosphorylation);(S, 634, phosphorylation);(S, 636, phosphorylation)	26	0.3170731707317073	13	0	0	0	0.15853658536585366	0.0	0.0	0.0	2.44	0.0	2.44	3.66	0.0	1.22	1.22	2.44	4.88	0.0	0.0	2.44	3.66	0.0	39.02	31.71	3.66	0.0	0.0	1.22
Q8WVK2	SNRNP27	0	1	0	1	1	20_50,20_55,20_60,20_65,25_45,25_50,25_55,25_60,30_40,30_40,30_45,30_45,30_50,30_50	RSRSRSPRRERRRSRSTSRERERRRRERSRSRERDRRRSRSRSPHRRRSRSPRRHRS,RSPRRERRRSRSTSRERERRRRERSRSRERDRRRSRSRSPHRRRSRSPRRHR,RRRSRSTSRERERRRRERSRSRERDRRRSRSRS,RRRRERSRSRERDRRRSRSR,RSRSRSPRRERRRSRSTSRERERRRRERSRSRERDRRRSRSRSPHRRRSRSPRRHRSTS,RSRSRSPRRERRRSRSTSRERERRRRERSRSRERDRRRSRSRSPHRRRSRSPRRHRS,RRSRSTSRERERRRRERSRSRERDRRRSRSRSPHRRRSRSPRRHR,RRRERSRSRERDRRRSRSRS,RSRSRSPRRERRRSRSTSRER,RSRSRSPHRRRSRSPRRHRSTSPSPS…	(3-59),(7-58),(13-45),(25-44),(3-61),(3-59),(14-58),(26-45),(3-23),(40-66),(3-23),(40-61),(3-23),(40-59)	RSRSRSPRRERRRSRSTSRERERRRRERSRSRERDRRRSRSRSPHRRRSRSPRRHRSTSPSPSR	(3-66)	(S, 6, phosphorylation);(S, 8, phosphorylation);(S, 59, phosphorylation);(T, 60, phosphorylation);(S, 61, phosphorylation);(S, 63, phosphorylation);(S, 65, phosphorylation)	23	0.359375	7	0	0	0	0.109375	0.0	0.0	0.0	0.0	0.0	1.56	7.81	0.0	0.0	3.12	0.0	0.0	0.0	0.0	0.0	7.81	0.0	50.0	26.56	3.12	0.0	0.0	0.0
Q8WXA9	SREK1	1	1	1	1	1	20_50,20_55,25_45,25_50,25_55,30_40,30_40,30_40,30_45,30_50,30_55,35_35,35_35,35_40,35_45,35_50,35_55,40_30,40_30,40_35,40_40,40_45,40_50,40_55,45_25,45_25,45_30,45_30,45_35,45_40,45_45,45_50	RSYNASRRSRSSSRERRRRRSRSSSRSPR,RRSRSSSRERRRRRSRSSSR,RSYNASRRSRSSSRERRRRRSRSSSRSPRTS,RSYNASRRSRSSSRERRRRRSRSSSRSPR,RRSRSSSRERRRRRSRSSSR,RRKRSQSKHRSRSHNRSRSRQKDRRRSKS,RSKSRERRKSRSRSHSRDKR,RSYNASRRSRSSSRERRRRRSRSSSRSPRTS,RSYNASRRSRSSSRERRRRRSRSSSRSPRTS,RSYNASRRSRSSSRERRRRRSRSSSRSPR,RRSRSSSRERRRRRSRSSSR,SRRKRSQSKHRSRSHNRSRS,SYNASRRSRSSSRERRRRRSRSSSRSPRTS,SYNASRRSRSSSRERRRRRSRSSSRSPRTS,SYNASRRSRSSSRERR…	(366-394),(372-391),(366-396),(366-394),(372-391),(209-237),(242-261),(366-396),(366-396),(366-394),(372-391),(208-227),(367-396),(367-396),(367-396),(371-394),(372-391),(191-220),(371-396),(371-396),(371-396),(371-396),(371-394),(372-391),(191-221),(371-392),(191-210),(371-392),(371-392),(371-392),(371-392),(371-392)	RSRSHTRSKSRSSSKSHSRRKRSQSKHRSRSHNRSRSRQKDRRRSKS,RSKSRERRKSRSRSHSRDKR,RSYNASRRSRSSSRERRRRRSRSSSRSPRTS	(191-237),(242-261),(366-396)	None	34	0.3469387755102041	0	0	0	0	0	0	0	0	1.02	0.0	2.04	2.04	0.0	0.0	5.1	0.0	9.18	0.0	0.0	2.04	1.02	2.04	36.73	35.71	2.04	0.0	0.0	1.02
Q96IZ7	RSRC1	0	1	0	1	1	20_50,25_45,30_40,30_45,35_35,35_35,35_40,35_40,40_30,40_30,40_35,40_35,40_40,40_40,45_25,45_30,45_35,50_20,50_25,50_30,50_35	RSSHRRTRSRSRDRERRKGR,RVQRSRSKSRTRRSRSRPRLRSHSRSSERSSHRRTRSRSRDRERR,RRRRHRSSSSSSYGSRRKRSRSRSRGRGKSYRVQRSRSKSRTRRSRSRPRLRSHSRSSERSSHRRTRSRSRDRERR,RSRSKSRTRRSRSRPRLRSHSRSSERSSHRRTRSRSRDRERR,SYDRRRRHRSSSSSSYGSRRKRSRSRSRGRGKS,SRSKSRTRRSRSRPRLRSHSRSSERSSHRRTRSRSRDR,RRRRHRSSSSSSYGSRRKRSR,SRSKSRTRRSRSRPRLRSHSRSSERSSHRRTRSRSRDR,RSHSYDRRRRHRSSSSSSYGSRRKRSRSRSRGR,RRSRSRPRLRSHSRSSERSSHRRTRSRSR,SYDRRRRHRSSSSS…	(123-142),(95-139),(64-139),(98-139),(61-93),(99-136),(64-84),(99-136),(58-90),(106-134),(61-90),(106-134),(64-84),(106-134),(59-90),(66-90),(66-90),(69-88),(69-88),(69-88),(69-88)	RSHSYDRRRRHRSSSSSSYGSRRKRSRSRSRGRGKSYRVQRSRSKSRTRRSRSRPRLRSHSRSSERSSHRRTRSRSRDRERRKGR	(58-142)	(S, 116, phosphorylation);(S, 118, phosphorylation);(S, 120, phosphorylation);(S, 121, phosphorylation);(S, 131, phosphorylation);(S, 133, phosphorylation)	25	0.29411764705882354	6	0	0	0	0.07058823529411765	0.0	0.0	0.0	0.0	0.0	2.35	2.35	0.0	4.71	4.71	0.0	4.71	1.18	0.0	0.0	1.18	1.18	40.0	30.59	2.35	1.18	0.0	3.53
Q96QZ7	MAGI1	0	0	0	0	0	20_50	RRERSPTRRRDGSPSRRRRS	(1383-1402)	RRERSPTRRRDGSPSRRRRS	(1383-1402)	None	3	0.15	0	0	0	0	0	0	0	0	0.0	0.0	5.0	5.0	0.0	5.0	0.0	0.0	0.0	0.0	0.0	0.0	10.0	0.0	50.0	20.0	5.0	0.0	0.0	0.0
Q9BRL6	SRSF8	1	0	1	1	1	20_50,20_55,25_45,25_50,25_55,30_40,30_45,30_50,35_35,35_40,35_45,40_30,40_30,40_35,45_25,45_30,50_20,50_25,50_30,55_20,55_25,55_30	RRSRSYGRRSRSPRRRHRSRSR,RRSRSYGRRSRSPRRRHRSR,RRSRSYGRRSRSPRRRHRSRSRGPSCSRSRSRSR,RRSRSYGRRSRSPRRRHRSRSR,RRSRSYGRRSRSPRRRHRSR,RSRSYGRRSRSPRRRHRSRSRGPSCSRSRSRSRYRGSRYSRSPYSR,RSRSYGRRSRSPRRRHRSRSRGPSCSRSRSRSR,RSRSYGRRSRSPRRRHRSRSR,SRSPRRRHRSRSRGPSCSRSRSRSRYRGSRYSRSPYSRSPYSRSRYSRSPYSRSRYRESR,SRSPRRRHRSRSRGPSCSRSRSRSRYRGSRYSRSPYSR,RRRHRSRSRGPSCSRSRSRSR,SRSRGPSCSRSRSRSRYRGSRYSRSPYSRSPYSRSRYSRSPYSRSR,SSSA…	(116-137),(116-135),(116-149),(116-137),(116-135),(117-162),(117-149),(117-137),(125-184),(125-162),(129-149),(134-179),(226-259),(134-163),(224-252),(226-248),(222-252),(224-252),(226-248),(222-252),(224-252),(226-248)	RRSRSYGRRSRSPRRRHRSRSRGPSCSRSRSRSRYRGSRYSRSPYSRSPYSRSRYSRSPYSRSRYRESR,STSKSSSARRSKSSSVSRSRSRSRSSSMTRSPPRVSKR	(116-184),(222-259)	None	41	0.38317757009345793	0	0	0	0	0	0	0	0	0.93	0.93	0.0	0.93	0.0	2.8	0.93	0.0	2.8	0.0	0.93	0.0	6.54	0.0	33.64	38.32	1.87	1.87	0.0	7.48
Q9BUQ8	DDX23	0	1	1	1	1	20_50,25_45,25_50,30_40,30_45,30_50,35_35,35_40,35_45	RKRHRSRDRRRGGSRSRSRSRS,RKRHRSRDRRRGGSRSRSRSRSKS,RKRHRSRDRRRGGSRSRSRSRS,RHRSRDRRRGGSRSRSRSRSKSAERERR,RHRSRDRRRGGSRSRSRSRSKS,RHRSRDRRRGGSRSRSRSRS,RSRDRRRGGSRSRSRSRSKS,RSRDRRRGGSRSRSRSRSKS,RSRDRRRGGSRSRSRSRSKS	(44-65),(44-67),(44-65),(46-73),(46-67),(46-65),(48-67),(48-67),(48-67)	RKRHRSRDRRRGGSRSRSRSRSKSAERERR	(44-73)	(S, 67, phosphorylation)	10	0.3333333333333333	1	0	0	0	0.03333333333333333	0.0	0.0	0.0	3.33	0.0	3.33	6.67	0.0	6.67	3.33	0.0	6.67	0.0	0.0	0.0	0.0	0.0	46.67	23.33	0.0	0.0	0.0	0.0
Q9BUV0	RSRP1	0	0	0	0	0	20_50,25_45,25_45,25_50,30_40,30_40,30_45,30_45,30_50,35_35,35_35,35_40,35_40,35_45,35_45,35_50,40_30,40_30,40_35,40_35,40_40,40_40,40_45,40_45,45_25,45_30,45_35,45_40,45_45,50_20,50_25,50_30,50_35,55_20,55_25,55_30	RSRRSKSRSRSRRRHQRKYRRYSRSYSRSRSRSRSRRYRERR,SSRFSSRSRRSKSRSRSRRRHQRKYRRYSRSYSRSRSRSRSRRYRERR,RRYYRSPSRYRSRSRSRSRSRGRS,RSRRSKSRSRSRRRHQRKYRRYSRSYSRSRSRSRSRRYRERR,RVSSRFSSRSRRSKSRSRSRRRHQRKYRRYSRSYSRSRSRSRSRRYRERR,RRYYRSPSRYRSRSRSRSRSRGRS,SSRFSSRSRRSKSRSRSRRRHQRKYRRYSRSYSRSRSRSRSRRYRERR,RRYYRSPSRYRSRSRSRSRSRGRS,RRYSRSYSRSRSRSRSRRYRERR,RLSSRSRSRSFSRSSRSHSRVSSRFSSRSRRSKSRSRSRRRHQRKYRRYSRSYSRSRSRSRSRRY…	(56-97),(50-97),(102-125),(56-97),(48-97),(102-125),(50-97),(102-125),(75-97),(29-97),(102-125),(48-97),(102-125),(50-97),(102-125),(75-97),(22-69),(106-125),(29-69),(106-125),(48-69),(106-125),(50-69),(106-125),(18-69),(22-69),(29-69),(48-69),(50-69),(18-66),(18-66),(22-66),(29-66),(24-57),(24-57),(27-51)	SPSTSRSGGSSRLSSRSRSRSFSRSSRSHSRVSSRFSSRSRRSKSRSRSRRRHQRKYRRYSRSYSRSRSRSRSRRYRERR,RRYYRSPSRYRSRSRSRSRSRGRS	(18-97),(102-125)	(S, 18, phosphorylation);(S, 27, phosphorylation);(S, 78, phosphorylation);(S, 80, phosphorylation);(S, 82, phosphorylation);(S, 84, phosphorylation);(S, 109, phosphorylation)	48	0.46153846153846156	7	0	0	0	0.0673076923076923	0.0	0.0	0.0	0.0	0.0	0.0	0.96	1.92	2.88	1.92	0.0	1.92	0.96	0.0	0.0	1.92	0.96	39.42	38.46	0.96	0.96	0.0	6.73
Q9H7N4	SCAF1	0	1	1	1	1	20_50,20_55,20_60,25_45,25_50,25_55,30_40,30_45,30_50,30_55,35_35,35_40,35_45,35_50,35_55,40_30,40_30,40_35,40_40,40_45,40_50	SSSARRRSRSRSRSRSTRRRSRSTDRRRGGSRRSRSREKRRRRRRSAS,SARRRSRSRSRSRSTRRRSRSTDRRRGGSRRSRSREKRRRRRRS,RRGGSRRSRSREKRRRRRRS,SSSARRRSRSRSRSRSTRRRSRSTDRRRGGSRRSRSREKRRRRRRSAS,SSSARRRSRSRSRSRSTRRRSRSTDRRRGGSRRSRSREKRRRRRRSAS,SARRRSRSRSRSRSTRRRSRSTDRRRGGSRRSRSR,SSSARRRSRSRSRSRSTRRRSRSTDRRRGGS,SSSARRRSRSRSRSRSTRRRSRSTDRRRGGS,SSSARRRSRSRSRSRSTRRRSRSTDRRR,SARRRSRSRSRSRSTRRRSRSTDRRR,SSSARRRSRSRSRSRSTRRRSRSTDRR,SS…	(567-614),(569-612),(593-612),(567-614),(567-614),(569-603),(567-597),(567-597),(567-594),(569-594),(567-593),(567-593),(567-593),(567-593),(569-589),(567-587),(751-770),(567-587),(567-587),(567-587),(567-587)	SSSARRRSRSRSRSRSTRRRSRSTDRRRGGSRRSRSREKRRRRRRSAS,RRRSGAASSSSSSREKGSRR	(567-614),(751-770)	(S, 567, phosphorylation);(S, 569, phosphorylation);(S, 589, phosphorylation);(T, 590, phosphorylation);(S, 612, phosphorylation);(S, 614, phosphorylation)	21	0.3088235294117647	6	0	0	0	0.08823529411764706	0.0	0.0	0.0	5.88	0.0	1.47	2.94	0.0	5.88	0.0	0.0	2.94	0.0	0.0	0.0	0.0	0.0	44.12	33.82	2.94	0.0	0.0	0.0
Q9NQ29	LUC7L	0	1	0	1	1	20_50,20_55,20_60,20_65,25_45,25_50,25_55,25_60,30_40,30_45,30_50,35_35,35_40,35_45	REERLSRRSGSRTRDRRRSRSRDRRRRRSRSTSRERRKLSRSRSRDRHRRHRSRSRSHSRGHRR,SRRSGSRTRDRRRSRSRDRRRRRSRSTSRERRKLSRSR,RRSGSRTRDRRRSRSRDRRRRRSRSTSRERR,SRTRDRRRSRSRDRRRRRSRS,RLSRRSGSRTRDRRRSRSRDRRRRRSRSTSRERRKLSRSRSRDRHRRHRSRSRSHSRGHRRASRDR,RLSRRSGSRTRDRRRSRSRDRRRRRSRSTSRERRKLSRSRSRDRHRRHRSRSRSHSR,SRRSGSRTRDRRRSRSRDRRRRRSRSTSRERRKLSRSR,RDRRRSRSRDRRRRRSRSTSRERR,RRRRSRSTSRERRKLSRSRSRDRHRRHRSRSRSHSRGHRRASRDRS,RRRRS…	(252-315),(257-294),(258-288),(262-282),(255-320),(255-311),(257-294),(265-288),(276-321),(276-311),(276-311),(291-310),(291-310),(291-310)	REERLSRRSGSRTRDRRRSRSRDRRRRRSRSTSRERRKLSRSRSRDRHRRHRSRSRSHSRGHRRASRDRS	(252-321)	(S, 270, phosphorylation);(S, 272, phosphorylation);(S, 293, phosphorylation);(S, 295, phosphorylation)	24	0.34285714285714286	4	0	0	0	0.05714285714285714	0.0	0.0	0.0	1.43	0.0	5.71	4.29	0.0	2.86	5.71	0.0	1.43	2.86	0.0	0.0	0.0	0.0	48.57	24.29	2.86	0.0	0.0	0.0
Q9NYF8	BCLAF1	0	1	1	1	0	20_50,25_45,25_50,30_40,30_40,30_45,35_35,35_35,35_40,35_40,40_30,40_30,40_35,40_35,40_40,40_40,45_25,45_25,45_30,45_30,45_35,45_35,45_40,50_20,50_20,50_25,50_25,50_30,50_30,50_35,50_40,55_20,55_20,55_25,55_25,55_30,55_30,55_35,60_20,60_20,60_25,60_25,60_30	RRHSRSPRRGRSRSRSPKRR,RRHSRSPRRGRSRSRSPKRRS,RRHSRSPRRGRSRSRSPKRR,RSRSRSHSRKKRYSSRSRSRTYSRSRSRDRMYSR,RHSRSPRRGRSRSRSPKRRSVSSQRSRSRSRRSYRSSRSPRSSSSR,RHSRSPRRGRSRSRSPKRRS,SSRSRSRSHSRKKRYSSRSRSRTYSRSRSRDRMYSR,SRSPRRGRSRSRSPKRRSVSSQRSRSRSRRSYRSSRSPRSSSSRSS,RSRSRSHSRKKRYSSRSRSRTYSRSRSRDRMYSR,SRSPRRGRSRSRSPKRRSVSSQRSRSRSRRSYRSSRSPRSSSSR,RSHSSRSKSRSQSSSRSRSRSHSRKKRYSSRSRSRTYSRSRSRDRMYS,RSRSRSPKRRSVSSQRSRS…	(99-118),(99-119),(99-118),(22-55),(100-145),(100-119),(20-55),(102-147),(22-55),(102-145),(7-54),(109-148),(20-54),(109-147),(22-41),(109-145),(3-40),(110-148),(7-40),(110-148),(20-40),(110-147),(117-145),(3-38),(119-159),(3-38),(119-148),(7-38),(119-148),(119-147),(124-145),(3-30),(125-153),(3-30),(125-148),(7-30),(125-148),(125-147),(4-29),(129-153),(6-29),(129-148),(129-148)	RSNSRSHSSRSKSRSQSSSRSRSRSHSRKKRYSSRSRSRTYSRSRSRDRMYSR,RRHSRSPRRGRSRSRSPKRRSVSSQRSRSRSRRSYRSSRSPRSSSSRSSSPYSKSPVSKRR	(3-55),(99-159)	(S, 6, phosphorylation);(Y, 34, phosphorylation);(S, 35, phosphorylation);(S, 36, phosphorylation);(S, 38, phosphorylation);(S, 44, phosphorylation);(S, 46, phosphorylation);(S, 48, phosphorylation);(S, 54, phosphorylation);(R, 55, methylation);(S, 102, phosphorylation);(S, 104, phosphorylation);(S, 119, phosphorylation);(S, 121, phosphorylation);(S, 122, phosphorylation);(S, 125, phosphorylation…	46	0.40350877192982454	27	1	1	0	0.23684210526315788	0.008771929824561403	0.008771929824561403	0.0	0.0	0.0	0.88	0.0	0.0	0.88	2.63	0.0	5.26	0.0	0.88	0.88	4.39	1.75	33.33	42.11	0.88	1.75	0.0	4.39
Q9UQ35	SRRM2	0	1	1	1	1	20_50,20_50,20_50,20_50,20_50,20_50,20_55,25_45,25_45,25_45,25_45,25_45,25_45,25_45,25_45,25_50,25_50,25_50,25_50,25_50,25_55,30_40,30_40,30_40,30_40,30_40,30_40,30_45,30_45,30_45,30_45,30_50,30_50,35_35,35_35,35_40,35_40,35_45,35_50,40_30,40_30,40_35,40_40,45_25,50_20	RRGRSRSRTPARRRSRSRTPTRRRSRSRTPARRGRSRSRTPARRRSRTRSPVRRRSRSRSPARRSGRSRSRTPARRGRSRSRTPARRGRSRSRTPARRSGRSRSRTPARRGRSRSRTPRRGRSRSRSLVRRGR,RSRSRSRREKTRTTRRRDRS,STSRRRQRSRSRSRVTRRRRGGS,RRRRGRSRTPPTSRKRSRSR,SRRRSRSRTSPVSRRRSRSRTSVTRRRSRSRASPVSRRRSRSR,RRRSRSRTSPITRRRSRSRTSPVTRRRSRSRTSPVTRRRSRSRTSPVTRRRSRSR,STSRRRQRSRSRSRVTRRRRGGS,SRSRNTQRRGRSRSARRGRS,RRRSRTRSPVRRRSRSRSPARRSGRSRSRTPARRGRSRSR,RRGRSRSRTPARR…	(580-712),(1772-1791),(1796-1818),(1836-1855),(1884-1926),(1967-2021),(1796-1818),(543-562),(622-661),(665-716),(1786-1815),(1834-1854),(1874-1926),(1967-2021),(2039-2057),(622-661),(665-710),(1796-1815),(1884-1926),(1967-2021),(1796-1815),(625-654),(1740-1759),(1786-1813),(1822-1849),(1874-1926),(1968-2011),(625-650),(1786-1813),(1874-1926),(1968-2011),(632-650),(1884-1926),(1787-1812),(1884-191…	RSTSADSASSSDTSRSRSRS,SRSRNTQRRGRSRSARRGRS,RRGRSRSRTPARRRSRSRTPTRRRSRSRTPARRGRSRSRTPARRRSRTRSPVRRRSRSRSPARRSGRSRSRTPARRGRSRSRTPARRGRSRSRTPARRSGRSRSRTPARRGRSRSRTPRRGRSRSRSLVRRGRSHSR,SRISSRRSRSLSSPRSKAKSRLS,RSSRRRRSASSPRTKTTSRR,RSRSRSRREKTRTTRRRDRSGSSQSTSRRRQRSRSRSRVTRRRRGGS,SRSPARQESSRTSSRRRRGRSRTPPTSRKRSRSR,RRSRSRTPLISRRRSRSRTSPVSRRRSRSRTSVTRRRSRSRASPVSRRRSRSR,RRRSRSRTSPITRRRSRSRTSPVTRRRSRSRTSPVTR…	(262-281),(543-562),(580-716),(752-774),(1740-1759),(1772-1818),(1822-1855),(1874-1926),(1967-2021),(2039-2057)	(S, 263, phosphorylation);(T, 264, phosphorylation);(S, 268, phosphorylation);(S, 272, phosphorylation);(T, 274, phosphorylation);(S, 275, phosphorylation);(S, 277, phosphorylation);(S, 543, phosphorylation);(S, 562, phosphorylation);(S, 584, phosphorylation);(S, 586, phosphorylation);(T, 588, phosphorylation);(S, 594, phosphorylation);(S, 596, phosphorylation);(T, 598, phosphorylation);(S, 604, …	155	0.3621495327102804	114	0	0	0	0.26635514018691586	0.0	0.0	0.0	3.74	0.0	0.7	0.47	0.0	3.5	0.23	0.93	1.4	1.17	0.0	0.23	5.61	0.93	42.76	27.57	8.64	2.1	0.0	0.0
Q9Y383	LUC7L2	0	0	1	1	0	20_50,25_45,30_40,35_35,35_40,40_30,40_35,40_40,45_25,45_30,45_35,50_20,50_25,50_30,50_35	RSREHRRHRSRSMSRERKRR,RSRSREHRRHRSRSMSRERKRRTRSKSR,RRTRSKSREKRHRHRSRSSSRSRSRSHQRSRHSSRDRSRERSKRRSSKERFR,RSKSREKRHRHRSRSSSRSRSRSHQRSRHSSRDRSRERSKRRSS,RSKSREKRHRHRSRSSSRSRSRSHQRSRHSSRDRSRERSKRRSS,SKSREKRHRHRSRSSSRSRSRSHQRSRHSSRDRSR,SKSREKRHRHRSRSSSRSRSRSHQRSRHSSRDRSR,SRSRSRSHQRSRHSSRDRSR,RSRSSSRSRSRSHQRSRHSSRDRS,RSRSSSRSRSRSHQRSRHSSRDRS,RSRSSSRSRSRSHQRSRHSSRDRS,RSRSSSRSRSRSHQRSRHSSR,RSRSSSRSRSRSHQRS…	(272-291),(270-297),(290-341),(293-336),(293-336),(294-328),(294-328),(309-328),(304-327),(304-327),(304-327),(304-324),(304-324),(304-324),(304-324)	RSRSREHRRHRSRSMSRERKRRTRSKSREKRHRHRSRSSSRSRSRSHQRSRHSSRDRSRERSKRRSSKERFR	(270-341)	(S, 271, phosphorylation);(S, 273, phosphorylation);(S, 281, phosphorylation);(S, 283, phosphorylation);(S, 285, phosphorylation);(S, 305, phosphorylation);(S, 307, phosphorylation);(S, 308, phosphorylation);(S, 309, phosphorylation);(S, 323, phosphorylation);(S, 327, phosphorylation)	26	0.3611111111111111	11	0	0	0	0.1527777777777778	0.0	0.0	0.0	0.0	0.0	1.39	6.94	1.39	0.0	8.33	0.0	6.94	0.0	1.39	0.0	0.0	1.39	41.67	29.17	1.39	0.0	0.0	0.0
Q07955	SRSF1	1	1	1	1	1	25_45,30_40,30_45,35_35,35_40,35_45,40_30,40_35,40_40,40_45,45_25,45_30,45_35,45_40,45_45,50_20,50_25,50_30,50_35,50_40,50_45	RSRSRSRSRSRSRSRSNSRSRS,RSPSYGRSRSRSRSRSRSRSRSNSRSRSYSPRRSRGSPRYSPRHSRSRSR,RSRSRSRSRSRSRSRSNSRSRS,RSPSYGRSRSRSRSRSRSRSRSNSRSRSYSPRRSRGSPRYSPRHSRSRS,RSRSRSRSRSRSRSRSNSRSRSYSPRRSR,RSRSRSRSRSRSRSRSNSRSRS,RSPSYGRSRSRSRSRSRSRSRSNSRSRSYSPRRSRGSPRYS,RSRSRSRSRSRSRSRSNSRSRSYSPRRSRGSPR,RSRSRSRSRSRSRSRSNSRSRSYSPRRSR,RSRSRSRSRSRSRSRSNSRSRS,RSPSYGRSRSRSRSRSRSRSRSNSRSRSYSPRRSRGS,RSRSRSRSRSRSRSRSNSRSRSYSPRRSRGS,…	(204-225),(198-247),(204-225),(198-246),(204-232),(204-225),(198-238),(204-236),(204-232),(204-225),(198-234),(204-234),(204-234),(204-232),(204-225),(204-227),(204-227),(204-227),(204-227),(204-227),(205-225)	RSPSYGRSRSRSRSRSRSRSRSNSRSRSYSPRRSRGSPRYSPRHSRSRSR	(198-247)	(S, 199, phosphorylation);(S, 201, phosphorylation);(Y, 202, phosphorylation);(S, 205, phosphorylation);(S, 207, phosphorylation);(S, 209, phosphorylation);(S, 211, phosphorylation);(S, 213, phosphorylation);(S, 215, phosphorylation);(S, 217, phosphorylation);(S, 219, phosphorylation);(S, 221, phosphorylation);(S, 223, phosphorylation);(S, 225, phosphorylation);(Y, 226, phosphorylation);(S, 227, …	27	0.54	22	0	0	0	0.44	0.0	0.0	0.0	0.0	0.0	0.0	0.0	0.0	4.0	2.0	0.0	0.0	0.0	0.0	2.0	8.0	0.0	38.0	40.0	0.0	0.0	0.0	6.0
Q13243	SRSF5	1	1	1	1	1	25_45,30_40,30_45,35_35,35_35,35_40,35_45,40_30,40_30,40_35,40_40,40_45,45_25,45_25,45_30,45_35,45_40,45_45,50_20,50_25,50_30,50_35,50_40,50_45,55_20,55_25	RHSRSRSRSRSRTRSSSRSRSRSRSRSRKSYSRSRSRSRSRSR,SKRHSRSRSRSRSRTRSSSRSRSRSRSRSRKSYSRSRSRSRSRSRSKSRSVSRS,RHSRSRSRSRSRTRSSSRSRSRSRSRSRKSYSRSRSRSRSRSR,SKRHSRSRSRSRSRTRSSSRSRSRSRSRSRKSYSRSRSRSRSRSRSKSRSVSRS,RSKSPASVDRQRSRSRSRSR,SKRHSRSRSRSRSRTRSSSRSRSRSRSRSRKSYSRSRSRSRSRSRSKSRSVSRS,RHSRSRSRSRSRTRSSSRSRSRSRSRSRKSYSRSRSRSRSRSR,SKRHSRSRSRSRSRTRSSSRSRSRSRSRSRKSYSRSRSRSRSRSRSKSRSVSRS,SSRSKSPASVDRQRSRSRSRS,SKRH…	(182-224),(180-233),(182-224),(180-233),(247-266),(180-233),(182-224),(180-233),(245-265),(180-233),(180-233),(182-224),(180-233),(244-263),(180-233),(180-233),(180-233),(182-224),(184-233),(184-233),(184-233),(184-233),(184-233),(184-209),(196-215),(196-215)	SKRHSRSRSRSRSRTRSSSRSRSRSRSRSRKSYSRSRSRSRSRSRSKSRSVSRS,SSSRSKSPASVDRQRSRSRSRSR	(180-233),(244-266)	(S, 213, phosphorylation);(S, 215, phosphorylation);(S, 227, phosphorylation);(S, 229, phosphorylation);(S, 231, phosphorylation);(S, 233, phosphorylation);(S, 244, phosphorylation);(S, 245, phosphorylation);(S, 246, phosphorylation);(S, 248, phosphorylation);(S, 250, phosphorylation);(S, 253, phosphorylation)	47	0.6103896103896104	12	0	0	0	0.15584415584415584	0.0	0.0	0.0	1.3	0.0	1.3	0.0	0.0	0.0	1.3	0.0	5.19	0.0	0.0	0.0	1.3	1.3	36.36	46.75	1.3	2.6	0.0	1.3
Q13595	TRA2A	1	1	1	1	1	25_45,30_40,30_40,30_45,35_35,35_35,35_40,35_40,40_30,40_30,40_35,40_40,45_25,45_30	RSRSKSRSRSRRHSHRRYTRSRSHSHSHRRRSRSR,SHSRSRSKSRSRSRRHSHRRYTRSRSHSHSHRRRSRSRS,RYRRRSPSPYYSRYRSRSRSRS,RSRSKSRSRSRRHSHRRYTRSRSHSHSHRRRSRSR,SHSRSRSKSRSRSRRHSHRRYTRSRSHSHSHRRRSRSRS,RRRSPSPYYSRYRSRSRSRSYSPRR,SHSRSRSKSRSRSRRHSHRRYTRSRSHSHSHRRRSRSRS,RRRSPSPYYSRYRSRSRSRS,SKHSESHSRSRSKSRSRSRRHSHRR,RSPSPYYSRYRSRSRSRSYS,SHSRSRSKSRSRSRRHSHRR,SHSRSRSKSRSRSRRHSHRR,SRVSKHSESHSRSRSKSRSRSRRHS,SKHSESHSRSRSKSRSRSRRHS	(51-85),(48-86),(255-276),(51-85),(48-86),(257-281),(48-86),(257-276),(43-67),(259-278),(48-67),(48-67),(40-64),(43-64)	SRVSKHSESHSRSRSKSRSRSRRHSHRRYTRSRSHSHSHRRRSRSRS,RYRRRSPSPYYSRYRSRSRSRSYSPRR	(40-86),(255-281)	(S, 40, phosphorylation);(S, 43, phosphorylation);(S, 50, phosphorylation);(S, 64, phosphorylation);(S, 71, phosphorylation);(S, 73, phosphorylation);(S, 75, phosphorylation);(S, 77, phosphorylation);(S, 82, phosphorylation);(S, 84, phosphorylation);(S, 86, phosphorylation);(S, 260, phosphorylation);(S, 262, phosphorylation);(Y, 264, phosphorylation);(Y, 265, phosphorylation);(S, 266, phosphoryla…	27	0.36486486486486486	22	0	0	0	0.2972972972972973	0.0	0.0	0.0	0.0	0.0	0.0	1.35	0.0	0.0	9.46	0.0	2.7	0.0	0.0	0.0	4.05	0.0	36.49	35.14	1.35	1.35	0.0	8.11
Q15695	ZRSR2P1	1	0	0	1	0	25_45,30_40,30_45,35_35,35_40,35_45,40_30,40_35,40_40,45_25,45_30,45_35	RRSHRSRSQSSSRCRSRGRR,RRSQSRRSHRSRSQSSSRCRSRGRR,RRSHRSRSQSSSRCRSRGRR,RRSQSRRSHRSRSQSSSRCRSRGRRKSGNR,RRSQSRRSHRSRSQSSSRCRSRGRR,RRSHRSRSQSSSRCRSRGRR,RRSQSRRSHRSRSQSSSRCRSRGRRKS,RRSQSRRSHRSRSQSSSRCRSRGRRKS,RRSQSRRSHRSRSQSSSRCRSRGR,RSQSRRSHRSRSQSSSRCRSR,RSQSRRSHRSRSQSSSRCRSR,RSQSRRSHRSRSQSSSRCRSR	(445-464),(440-464),(445-464),(440-469),(440-464),(445-464),(440-466),(440-466),(440-463),(441-461),(441-461),(441-461)	RRSQSRRSHRSRSQSSSRCRSRGRRKSGNR	(440-469)	None	9	0.3	0	0	0	0	0	0	0	0	0.0	3.33	0.0	0.0	0.0	6.67	3.33	0.0	3.33	0.0	0.0	3.33	0.0	6.67	40.0	33.33	0.0	0.0	0.0	0.0
Q16630	CPSF6	1	1	1	1	0	25_45	SRRERSRERDHSRSREKSRR	(489-508)	SRRERSRERDHSRSREKSRR	(489-508)	(S, 494, phosphorylation);(S, 500, phosphorylation)	7	0.35	2	0	0	0	0.1	0.0	0.0	0.0	0.0	0.0	5.0	15.0	0.0	0.0	5.0	0.0	5.0	0.0	0.0	0.0	0.0	0.0	45.0	25.0	0.0	0.0	0.0	0.0
Q8IWX8	CHERP	0	1	1	1	0	25_45,30_40,30_45,35_35,35_35,35_40,35_45,40_30,40_30,40_35,40_35,40_40,40_45,45_25,45_30,45_30,45_35,45_35,45_40,45_45,50_20,50_25,50_30,50_30,50_35,50_35,50_40,50_45,55_20,55_25,55_30,55_30,55_35,55_40,55_45,60_20	RSYSRSRSRSRSRSRSSRSRSRSQSRSR,SRSRSRSCSRSYSRSRSRSRSRSRSSRSRSRSQSRSRSKSYSPGRRRRSRSRS,RSYSRSRSRSRSRSRSSRSRSRSQSRSR,SRSRSRSKSRGRSSSRSNSRS,SYSRSRSRSCSRSYSRSRSRSRSRSRSSRSRSRSQSRSRSKSYSPGRRRRSRSRS,SRSRSRSCSRSYSRSRSRSRSRSRSSRSRSRSQSRSRSKSYSPGRRRRSRSRS,RSYSRSRSRSRSRSRSSRSRSRSQSRSR,RNSGPSRSRSRSKSRGRSSSRSNSRSS,SGSYSRSRSRSCSRSYSRSRSRSRSRSRSSRSRSRSQSRSRSKSYSPGRRRRSRSRS,SRSRSRSKSRGRSSSRSNSRS,SYSRSRSRSCSRSYSRSR…	(774-801),(765-817),(774-801),(737-757),(763-817),(765-817),(774-801),(732-758),(761-817),(737-757),(763-817),(765-817),(774-801),(732-809),(732-758),(761-809),(737-757),(763-804),(765-802),(774-801),(734-806),(734-806),(734-758),(761-806),(737-757),(763-804),(765-802),(777-801),(739-806),(739-806),(739-758),(773-806),(773-804),(777-802),(777-796),(748-769)	RNSGPSRSRSRSKSRGRSSSRSNSRSSKSSGSYSRSRSRSCSRSYSRSRSRSRSRSRSSRSRSRSQSRSRSKSYSPGRRRRSRSRS	(732-817)	(S, 765, phosphorylation);(S, 767, phosphorylation);(S, 773, phosphorylation);(S, 775, phosphorylation);(S, 777, phosphorylation);(S, 779, phosphorylation);(S, 792, phosphorylation);(S, 798, phosphorylation);(S, 800, phosphorylation);(S, 804, phosphorylation);(Y, 805, phosphorylation);(S, 806, phosphorylation);(S, 813, phosphorylation);(S, 815, phosphorylation);(S, 817, phosphorylation)	47	0.5465116279069767	15	0	0	0	0.1744186046511628	0.0	0.0	0.0	0.0	1.16	0.0	0.0	0.0	4.65	0.0	0.0	3.49	0.0	0.0	2.33	2.33	1.16	33.72	47.67	0.0	0.0	0.0	3.49
Q8N684	CPSF7	1	1	1	1	0	25_45,30_40,30_45,35_35,35_40,40_30,40_35	RKRHRSRERSPSRSRESSRRHR,SRKRHRSRERSPSRSRESSRRHR,RKRHRSRERSPSRSRESSRRHR,SGSSSRKRHRSRERSPSRSRESSR,SRKRHRSRERSPSRSRESSR,SGSSSRKRHRSRERSPSRSRESS,SGSSSRKRHRSRERSPSRSRESS	(418-439),(417-439),(418-439),(413-436),(417-436),(413-435),(413-435)	SGSSSRKRHRSRERSPSRSRESSRRHR	(413-439)	(S, 413, phosphorylation);(S, 415, phosphorylation);(S, 416, phosphorylation);(S, 417, phosphorylation);(S, 423, phosphorylation);(S, 427, phosphorylation);(S, 429, phosphorylation);(S, 431, phosphorylation)	8	0.2962962962962963	8	0	0	0	0.2962962962962963	0.0	0.0	0.0	0.0	0.0	0.0	7.41	0.0	3.7	7.41	0.0	3.7	0.0	0.0	0.0	3.7	0.0	37.04	37.04	0.0	0.0	0.0	0.0
Q8WUQ7	CACTIN	0	1	1	1	0	25_45,30_40,30_45,40_30,45_25,45_30	SQSGSRSRSRSHGRRNRRRR,RSRSRSAGRRGRRRQSQSGSRSRSRSHGRRNRRRR,SQSGSRSRSRSHGRRNRRRR,RRRRRARSWSPSSSASSSAS,RRRRRARSWSPSSSASSSAS,RRRRRARSWSPSSSASSSAS	(21-40),(6-40),(21-40),(101-120),(101-120),(101-120)	RSRSRSAGRRGRRRQSQSGSRSRSRSHGRRNRRRR,RRRRRARSWSPSSSASSSAS	(6-40),(101-120)	None	12	0.21818181818181817	0	0	0	0	0	0	0	0	7.27	0.0	0.0	0.0	0.0	7.27	1.82	0.0	0.0	0.0	0.0	1.82	1.82	3.64	41.82	32.73	0.0	0.0	1.82	0.0
Q99590	SCAF11	0	1	1	1	1	25_45,30_40,45_25	RRERERRTRKWSRSRSHSRS,RERRTRKWSRSRSHSRSPSRCR,SRSRSHSRSPSRCRTKSKSSS	(922-941),(925-946),(933-953)	RRERERRTRKWSRSRSHSRSPSRCRTKSKSSS	(922-953)	(S, 937, phosphorylation);(S, 939, phosphorylation);(S, 941, phosphorylation);(S, 953, phosphorylation)	7	0.21875	4	0	0	0	0.125	0.0	0.0	0.0	0.0	3.12	0.0	6.25	0.0	0.0	3.12	0.0	9.38	0.0	0.0	0.0	3.12	0.0	34.38	31.25	6.25	0.0	3.12	0.0
Q9BYW2	SETD2	0	0	0	0	0	25_45,30_40,30_45,35_35,35_40	SRCRSERERRRSRSHSRSERGSR,RYVSSRCRSERERRRSRSHSRSERGSR,SRCRSERERRRSRSHSRSERGSR,SSRCRSERERRRSRSHSRS,SSRCRSERERRRSRSHSRS	(392-414),(388-414),(392-414),(391-409),(391-409)	RYVSSRCRSERERRRSRSHSRSERGSR	(388-414)	(R, 411, methylation)	8	0.2962962962962963	0	1	0	0	0.0	0.037037037037037035	0.0	0.0	0.0	3.7	0.0	11.11	0.0	3.7	3.7	0.0	0.0	0.0	0.0	0.0	0.0	0.0	40.74	29.63	0.0	3.7	0.0	3.7
Q9H5P4	PDZD7	0	0	0	0	0	25_45,30_40,35_35,40_30	RGRAQSRSRSRSRSRSRSSR,RGRAQSRSRSRSRSRSRSSR,RGRAQSRSRSRSRSRSRSSR,RGRAQSRSRSRSRSRSRSSR	(767-786),(767-786),(767-786),(767-786)	RGRAQSRSRSRSRSRSRSSR	(767-786)	None	13	0.65	0	0	0	0	0	0	0	0	5.0	0.0	0.0	0.0	0.0	5.0	0.0	0.0	0.0	0.0	0.0	0.0	0.0	5.0	45.0	40.0	0.0	0.0	0.0	0.0
Q9NQS7	INCENP	0	0	0	0	0	25_45,30_40,30_45,35_35,35_40,40_30	RRRLSRRKSRSSQLSSRRLR,RRRLSRRKSRSSQLSSRRLRS,RRRLSRRKSRSSQLSSRRLR,RRLSRRKSRSSQLSSRRLRS,RRLSRRKSRSSQLSSRRLRS,SRRKSRSSQLSSRRLRSKDS	(83-102),(83-103),(83-102),(84-103),(84-103),(87-106)	RRRLSRRKSRSSQLSSRRLRSKDS	(83-106)	(S, 91, phosphorylation);(S, 93, phosphorylation);(S, 94, phosphorylation);(S, 103, phosphorylation);(S, 106, phosphorylation)	5	0.20833333333333334	5	0	0	0	0.20833333333333334	0.0	0.0	0.0	0.0	0.0	4.17	0.0	0.0	0.0	0.0	0.0	8.33	12.5	0.0	0.0	0.0	4.17	37.5	33.33	0.0	0.0	0.0	0.0
Q9NS56	TOPORS	0	0	0	0	0	25_45,30_40,35_35,35_35,35_40,40_30,40_35,45_25,50_20	RSRSRESSRPRGRRDKKRSR,SRSRSRSSDHGKRRSRSRNRDR,RHRKRGRSRSSDSRSQSRS,STSRSRSRSSDHGKRRSRSRNR,SRSRSRSSDHGKRRSRSRNR,SESTSRSRSRSSDHGKRRSRSR,STSRSRSRSSDHGKRRSRSR,SRRSQTLSLSSESTSRSRSRSSDHGKRRS,RSQTLSLSSESTSRSRSRSS	(628-647),(668-689),(590-608),(666-687),(668-687),(664-685),(666-685),(654-682),(656-675)	RHRKRGRSRSSDSRSQSRS,RSRSRESSRPRGRRDKKRSR,SRRSQTLSLSSESTSRSRSRSSDHGKRRSRSRNRDR	(590-608),(628-647),(654-689)	None	26	0.3466666666666667	0	0	0	0	0	0	0	0	0.0	0.0	5.33	2.67	0.0	4.0	2.67	0.0	5.33	2.67	0.0	1.33	1.33	2.67	36.0	33.33	2.67	0.0	0.0	0.0
Q9NWB6	ARGLU1	0	0	0	0	0	25_45,30_40,30_45,35_35,35_40	RKRSKSRESKRNRRRESRSRSR,RSRSRSRSRDKERVRKRSKSRESKRNRRRESRSRSRS,RSKSRESKRNRRRESRSRSR,SKSRESKRNRRRESRSRSRS,SKSRESKRNRRRESRSRSRS	(38-59),(24-60),(40-59),(41-60),(41-60)	RSRSRSRSRDKERVRKRSKSRESKRNRRRESRSRSRS	(24-60)	(S, 54, phosphorylation);(S, 56, phosphorylation);(S, 58, phosphorylation);(S, 60, phosphorylation)	16	0.43243243243243246	4	0	0	0	0.10810810810810811	0.0	0.0	0.0	0.0	0.0	2.7	8.11	0.0	0.0	0.0	0.0	10.81	0.0	0.0	2.7	0.0	0.0	43.24	29.73	0.0	2.7	0.0	0.0
Q9NXX6	NSMCE4A	0	0	0	0	0	25_45,30_40,30_45,35_35,35_40	RDRTRSRSRSRSPLSPRSRR,RDRTRSRSRSRSPLSPRSRRGSARERR,RDRTRSRSRSRSPLSPRSRR,RTRSRSRSRSPLSPRSRRGSAR,RTRSRSRSRSPLSPRSRRGSAR	(21-40),(21-47),(21-40),(23-44),(23-44)	RDRTRSRSRSRSPLSPRSRRGSARERR	(21-47)	(S, 28, phosphorylation);(S, 30, phosphorylation);(S, 32, phosphorylation);(S, 35, phosphorylation);(S, 38, phosphorylation)	9	0.3333333333333333	5	0	0	0	0.18518518518518517	0.0	0.0	0.0	3.7	0.0	3.7	3.7	0.0	3.7	0.0	0.0	0.0	3.7	0.0	0.0	7.41	0.0	44.44	25.93	3.7	0.0	0.0	0.0
Q9UK58	CCNL1	0	0	0	0	1	25_45,30_40,30_45,35_35,35_35,35_40,35_45,40_30,40_30,40_35,40_35,40_40,40_45,45_25,45_25,45_30,45_30,45_35,45_35,45_40	RSRNSRSASRSRSRTRSRSR,SKRSRNSRSASRSRSRTRSRSRSHTPRR,RSRNSRSASRSRSRTRSRSR,RKDSKRSRNSRSASRSRSRTRSRSRSHTPRR,RRSRSGTYSSRSRSRSRSHS,SKRSRNSRSASRSRSRTRSRSRSHTPRR,RSRNSRSASRSRSRTRSRSR,SKRSRNSRSASRSRSRTRSRSRS,RRSRSGTYSSRSRSRSRSHS,SKRSRNSRSASRSRSRTRSRSRS,RRSRSGTYSSRSRSRSRSHS,SKRSRNSRSASRSRSRTRSRSRS,RSRNSRSASRSRSRTRSRSR,SRNSRSASRSRSRTRSRSRS,RRSRSGTYSSRSRSRSRSHS,SRNSRSASRSRSRTRSRSRS,RRSRSGTYSSRSRSRSRSHS,SRNSRS…	(385-404),(383-410),(385-404),(380-410),(415-434),(383-410),(385-404),(383-405),(415-434),(383-405),(415-434),(383-405),(385-404),(386-405),(415-434),(386-405),(415-434),(386-405),(415-434),(386-405)	RKDSKRSRNSRSASRSRSRTRSRSRSHTPRR,RRSRSGTYSSRSRSRSRSHS	(380-410),(415-434)	(S, 401, phosphorylation);(S, 403, phosphorylation);(S, 405, phosphorylation);(Y, 422, phosphorylation)	25	0.49019607843137253	4	0	0	0	0.0784313725490196	0.0	0.0	0.0	1.96	0.0	1.96	0.0	0.0	1.96	3.92	0.0	3.92	0.0	0.0	1.96	1.96	0.0	37.25	37.25	5.88	0.0	0.0	1.96
Q9UKJ3	GPATCH8	0	1	1	1	0	25_45,30_40,30_40,30_45,35_35,35_35,35_35,35_40,35_40,35_45,40_30,40_30,40_35,40_35,40_35,40_40,40_40,45_25,45_25,45_30,45_30,45_35,45_35,45_40,45_40,50_20,50_25,50_30,55_20	SRSRSRSHTRERSRSRGRSRS,SRSRSRSGRRHSSHRSSRRS,SQSRSRSRSHTRERSRSRGRSRSSSCSRSRSKRRSRS,SRSRSRSHTRERSRSRGRSRS,SRSRSRSGRRHSSHRSSRRSYSS,SCSQSRSRSRSHTRERSRSRGRSRSSSCSRSRSKRRSRS,RSRSYSRDRSRSTRSPSQRSGSRKRS,SRSRSRSGRRHSSHRSSRRS,SQSRSRSRSHTRERSRSRGRSRSSSCSRSRSKRRSRS,SRSRSRSHTRERSRSRGRSRS,SGSEHSRSRSRSGRRHSSHRSSRRSYSSSS,SLSCSQSRSRSRSHTRERSRSRGRSRSSSCSRSRSKRRSRSTTAHSWQRSRSYSRDRSRSTRSPSQRSGSR,SRSRSRSGRRHSSHRSSRRSY…	(942-962),(850-869),(940-976),(942-962),(850-872),(938-976),(984-1009),(850-869),(940-976),(942-962),(845-874),(936-1006),(850-872),(938-976),(984-1003),(850-869),(944-976),(847-877),(951-981),(847-874),(951-976),(850-872),(951-976),(850-869),(951-976),(854-878),(854-877),(854-874),(859-878)	SGSEHSRSRSRSGRRHSSHRSSRRSYSSSSDASS,SLSCSQSRSRSRSHTRERSRSRGRSRSSSCSRSRSKRRSRSTTAHSWQRSRSYSRDRSRSTRSPSQRSGSRKRS	(845-878),(936-1009)	(S, 845, phosphorylation);(S, 847, phosphorylation);(S, 861, phosphorylation);(S, 862, phosphorylation);(S, 954, phosphorylation);(S, 956, phosphorylation);(S, 960, phosphorylation);(S, 974, phosphorylation);(S, 976, phosphorylation);(T, 977, phosphorylation);(T, 978, phosphorylation);(S, 981, phosphorylation);(S, 985, phosphorylation);(S, 987, phosphorylation);(S, 1009, phosphorylation)	40	0.37037037037037035	15	0	0	0	0.1388888888888889	0.0	0.0	0.0	1.85	1.85	1.85	1.85	0.0	3.7	4.63	0.0	1.85	0.93	0.0	0.0	0.93	2.78	28.7	42.59	3.7	0.0	0.93	1.85
Q9UPN6	SCAF8	1	1	1	1	0	25_45,30_40,30_45,35_35,35_40,35_45,40_30,40_30,40_35,40_35,40_40,40_45	RSRSRTHSRSRSRSPRKRRSRSRSGSRKRKHRKRSRSRSRERKRKSSR,RSRSRTHSRSRSRSPRKRRSRSRSGSRKRKHRKRSRSRSRERKRKSSRSYSSERRAR,RSRSRTHSRSRSRSPRKRRSRSRSGSRKRKHRKRSRSRSR,RSRSRTHSRSRSRSPRKRRSRSRSGSRKRKHRKRSRSRSRERKRKSSRSYSSERR,RSRSRTHSRSRSRSPRKRRSRSRSGSRKRKHRKRSRSRSRERKRKSSRSYSSERR,RSRSRTHSRSRSRSPRKRRSRSRSGSRKR,SRSRSRSPRKRRSRSRSGSR,RSRSRSRERKRKSSRSYSSER,SRSRSRSPRKRRSRSRSGSR,RSRSRSRERKRKSSRSYSSER,SRSRSRSPRKRRSRSRSGSR,SR…	(397-444),(397-453),(397-436),(397-451),(397-451),(397-425),(404-423),(430-450),(404-423),(430-450),(404-423),(404-423)	RSRSRTHSRSRSRSPRKRRSRSRSGSRKRKHRKRSRSRSRERKRKSSRSYSSERRAR	(397-453)	(S, 443, phosphorylation);(S, 445, phosphorylation);(S, 447, phosphorylation)	24	0.42105263157894735	3	0	0	0	0.05263157894736842	0.0	0.0	0.0	1.75	0.0	0.0	3.51	0.0	1.75	3.51	0.0	10.53	0.0	0.0	0.0	1.75	0.0	42.11	31.58	1.75	0.0	0.0	1.75
Q9Y2W1	THRAP3	0	1	1	1	0	25_45,25_45,30_40,30_40,30_45,30_45,35_35,35_35,35_40,35_40,35_45,40_30,40_30,40_35,40_35,40_40,40_45,45_25,45_25,45_25,45_30,45_30,45_35,45_40,50_20,50_20,50_20,50_25,50_25,50_25,50_30,50_35,55_20,55_20,55_25,55_25,55_30,60_20,60_25	RSRSRSLSRSRKRRLSSRSRSR,RRGRSRSRSPKRRSPSPRSR,RSFSKSRSRSRSLSRSRKRRLSSRSRSRS,SPRRGRSRSRSPKRRSPSPRSRS,RSRSRSLSRSRKRRLSSRSRSR,RRGRSRSRSPKRRSPSPRSR,RSSRSRSASRSRSRSFSKSRSRSRSLSRSRKRRLSSRSRSRSYS,RGRSRSRSPKRRSPSPRSRSHSR,RSFSKSRSRSRSLSRSRKRRLSSRSRSRS,RGRSRSRSPKRRSPSPRSRS,RSRSRSLSRSRKRRLSSRSRSR,SKSGSRSSRSRSASRSRSRSFSKSRSRSRSLSRSRKRRLSSRSRSRSYS,RSRSRSPKRRSPSPRSRSHSRNSDKSSSDRSRRS,RSSRSRSASRSRSRSFSKSRSRSRSLSRS…	(31-52),(121-140),(25-53),(119-141),(31-52),(121-140),(12-55),(122-144),(25-53),(122-141),(31-52),(7-55),(124-157),(12-55),(124-144),(25-53),(31-52),(7-55),(132-174),(771-789),(7-55),(138-157),(12-55),(30-53),(7-41),(139-174),(771-789),(7-41),(139-174),(771-789),(7-41),(12-41),(7-32),(141-168),(7-32),(143-168),(7-32),(149-168),(149-168)	SKSGSRSSRSRSASRSRSRSFSKSRSRSRSLSRSRKRRLSSRSRSRSYS,SPRRGRSRSRSPKRRSPSPRSRSHSRNSDKSSSDRSRRSSSSRSSSNHSRVESSKR,RRARDRSRSSSSSSQSSHS	(7-55),(119-174),(771-789)	(R, 17, methylation);(S, 24, phosphorylation);(S, 26, phosphorylation);(S, 28, phosphorylation);(S, 30, phosphorylation);(S, 34, phosphorylation);(S, 36, phosphorylation);(S, 38, phosphorylation);(S, 46, phosphorylation);(S, 47, phosphorylation);(S, 51, phosphorylation);(S, 53, phosphorylation);(Y, 54, phosphorylation);(S, 55, phosphorylation);(S, 119, phosphorylation);(S, 134, phosphorylation);(…	46	0.3709677419354839	22	1	0	0	0.1774193548387097	0.008064516129032258	0.0	0.0	1.61	0.0	2.42	0.81	0.81	1.61	2.42	0.0	4.84	1.61	0.0	1.61	3.23	0.81	29.84	46.77	0.0	0.81	0.0	0.81
Q9Y388	RBMX2	1	1	1	1	0	25_45	RSRSRSRDKSHRHKRARRSR	(290-309)	RSRSRSRDKSHRHKRARRSR	(290-309)	(S, 308, phosphorylation)	8	0.4	1	0	0	0	0.05	0.0	0.0	0.0	5.0	0.0	5.0	0.0	0.0	0.0	10.0	0.0	10.0	0.0	0.0	0.0	0.0	0.0	45.0	25.0	0.0	0.0	0.0	0.0
A0A1B0GVG4	CCDC194	0	0	0	0	0	30_40	RPRPRSGSRPRPSPRSRSRS	(200-219)	RPRPRSGSRPRPSPRSRSRS	(200-219)	None	7	0.35	0	0	0	0	0	0	0	0	0.0	0.0	0.0	0.0	0.0	5.0	0.0	0.0	0.0	0.0	0.0	0.0	25.0	0.0	40.0	30.0	0.0	0.0	0.0	0.0
B3KS81	SRRM5	0	0	0	0	0	30_40,30_40,35_35,40_30	RDRSRSRSPYKARDRSRSRS,RRRWRSPSKERERRQSRSSS,RERRQSRSSSEERDHSRSRS,STRSRPQSHSQSRSPRRSRSGS	(411-430),(569-588),(579-598),(273-294)	STRSRPQSHSQSRSPRRSRSGS,RDRSRSRSPYKARDRSRSRS,RRRWRSPSKERERRQSRSSSEERDHSRSRS	(273-294),(411-430),(569-598)	None	24	0.3333333333333333	0	0	0	0	0	0	0	0	1.39	0.0	4.17	5.56	0.0	1.39	2.78	0.0	2.78	0.0	0.0	0.0	5.56	4.17	34.72	33.33	1.39	0.0	1.39	1.39
O95218	ZRANB2	0	1	1	1	1	30_40,35_35,35_35,35_40,40_30,40_30,40_35,40_35,45_25,45_25,45_30,45_30,45_35,50_20,50_20,50_25,50_30,50_35,55_20,55_25,55_25,55_30,55_35,60_20,60_25,60_30,60_35,65_20,65_25,65_30,70_20	RNRKRSRSRSSSSGDRKKRRTRSR,SRSRSRSRSRSSSSSQSRSRSSSRERSRSRGSKSRSSSRSHR,RSRSRSSSSGDRKKRRTRSRSPERRHRSSSGSS,RSRSRSSSSGDRKKRRTRSR,SNRRSRSKSRSSHSRSSSRSSSPSSSRSRSRSRSRSSSSSQSRSRSSSRERSRSRGSKSRSSSRSHRGSS,RKRSYSSSSSSPERNRKRSRSRSSSSGDRKKRRTRSRSPERRHRSSSGSSHS,SRSRSRSRSRSSSSSQSRSRSSSRERSRSRGSKSRSSSRSHR,SRSRSSSSGDRKKRRTRSRS,SNRRSRSKSRSSHSRSSSRSSSPSSSRSRSRSRSRSSSSSQSRSRSSSRERSRSRGSKSRSSSRSHRGSSSPRKRSYSSSSSSPERNR…	(283-306),(223-264),(287-319),(287-306),(198-267),(270-321),(223-264),(288-307),(198-295),(304-325),(198-267),(272-291),(223-264),(198-295),(307-327),(198-295),(198-267),(223-261),(198-295),(198-268),(275-295),(198-262),(223-243),(200-252),(200-252),(200-252),(223-243),(202-246),(207-246),(211-246),(206-237)	SNRRSRSKSRSSHSRSSSRSSSPSSSRSRSRSRSRSSSSSQSRSRSSSRERSRSRGSKSRSSSRSHRGSSSPRKRSYSSSSSSPERNRKRSRSRSSSSGDRKKRRTRSRSPERRHRSSSGSSHSGSRSSS	(198-327)	(S, 213, phosphorylation);(S, 217, phosphorylation);(S, 218, phosphorylation);(S, 221, phosphorylation);(S, 245, phosphorylation);(S, 249, phosphorylation);(S, 275, phosphorylation);(S, 276, phosphorylation);(S, 277, phosphorylation);(S, 278, phosphorylation);(S, 279, phosphorylation);(S, 280, phosphorylation);(T, 303, phosphorylation);(S, 305, phosphorylation);(S, 307, phosphorylation);(S, 318, …	44	0.3384615384615385	16	0	0	0	0.12307692307692308	0.0	0.0	0.0	0.0	0.0	0.77	2.31	0.0	3.85	3.08	0.0	4.62	0.0	0.0	1.54	3.08	0.77	27.69	50.77	0.77	0.0	0.0	0.77
P30414	NKTR	0	0	0	0	0	30_40,30_40,35_35,35_35,35_35,35_40,40_30,40_30,40_30,40_35,40_35,40_35,40_40,45_25,45_25,45_25,45_25,45_25,45_30,45_30,45_30,45_35,45_35,45_40,50_20,50_20,50_20,50_20,50_25,50_25,50_25,50_25,50_30,50_30,50_35,50_35,55_20,55_20,55_20,55_20,55_25,55_25,55_30,55_30	RSRSRSSRSRSYSRSYTRSR,RSRSYSRSRSRGWYSRGRTRSR,SPRSRSRSSRSRSYSRSYTRSRS,RSRSRSSTSSYRSRSYSRSRSRGWYSRGRTRSRSSSYRS,SRSRSRSRSQRSDSYHRGRS,RSRSRSSRSRSYSRSYTRSR,SDRSSESSPRSRSRSSRSRSYSRSYTRSRSLAS,SRHRTRSVSYSHSRSRSRSSTSSYRSRSYSRSRSRGWYSRGRTRSRSSSYRSYKSHRTSSRSRSR,SYYSRSRSRSRSQRSDSYHRGRS,SPRSRSRSSRSRSYSRSYTRSRS,RSRSRSSTSSYRSRSYSRSRSRGWYSRGRTRSRSSS,SRSRSRSRSQRSDSYHRGRS,RSRSRSSRSRSYSRSYTRSR,SSTRRMKSSCDRERSSRSSSLS…	(691-710),(1349-1370),(689-711),(1338-1376),(1409-1428),(691-710),(682-714),(1325-1389),(1406-1428),(689-711),(1338-1373),(1409-1428),(691-710),(470-492),(529-564),(679-729),(1325-1363),(1368-1392),(682-714),(1325-1359),(1368-1389),(689-711),(1338-1359),(691-710),(527-560),(679-733),(1328-1359),(1369-1392),(529-553),(679-729),(1328-1359),(1369-1392),(682-711),(1337-1359),(692-711),(1338-1359),(53…	SSTRRMKSSCDRERSSRSSSLSS,SYSRGSSRSRTASKSSSHSRSRSKSRSSSKSGHRKRAS,SKYSDRSSESSPRSRSRSSRSRSYSRSYTRSRSLASSHSRSRSPSSRSHSRNKYS,SRHRTRSVSYSHSRSRSRSSTSSYRSRSYSRSRSRGWYSRGRTRSRSSSYRSYKSHRTSSRSRSRSSS,SYYSRSRSRSRSQRSDSYHRGRS	(470-492),(527-564),(679-733),(1325-1392),(1406-1428)	(S, 470, phosphorylation);(S, 471, phosphorylation);(T, 472, phosphorylation);(S, 697, phosphorylation);(S, 699, phosphorylation);(S, 701, phosphorylation);(S, 717, phosphorylation);(S, 719, phosphorylation);(S, 724, phosphorylation);(S, 1335, phosphorylation);(S, 1337, phosphorylation);(S, 1350, phosphorylation);(S, 1352, phosphorylation);(S, 1354, phosphorylation);(S, 1356, phosphorylation);(S,…	72	0.34782608695652173	19	0	0	0	0.09178743961352658	0.0	0.0	0.0	1.45	0.48	1.45	0.97	0.0	2.42	3.86	0.0	3.86	0.97	0.48	0.48	0.97	0.48	25.6	45.41	3.38	0.48	0.48	6.76
Q14004	CDK13	0	0	1	1	1	30_40,35_35,35_40,40_30,40_35,40_40,45_25,45_30,45_35	SSRHSRSRSRHRLSRSRSRHSS,RRSGKSRSRSPYSSRHSRSRSRHRLSRSRSRHSSIS,SSRHSRSRSRHRLSRSRSRHSS,RRSGKSRSRSPYSSRHSRSRSRHRLSRSRSRHSSISPS,RRSGKSRSRSPYSSRHSRSRSRHRLSRSRSRHSSIS,SSRHSRSRSRHRLSRSRSRHSS,RSGKSRSRSPYSSRHSRSRSRHRLSRSRSRHSSISPS,RSGKSRSRSPYSSRHSRSRSRHRLSRSRSRHSSISPS,SRSRSRHRLSRSRSRHSSIS	(416-437),(404-439),(416-437),(404-441),(404-439),(416-437),(405-441),(405-441),(420-439)	RRSGKSRSRSPYSSRHSRSRSRHRLSRSRSRHSSISPS	(404-441)	(S, 409, phosphorylation);(S, 411, phosphorylation);(S, 413, phosphorylation);(Y, 415, phosphorylation);(S, 431, phosphorylation);(S, 433, phosphorylation);(S, 436, phosphorylation);(S, 437, phosphorylation);(S, 439, phosphorylation);(S, 441, phosphorylation)	16	0.42105263157894735	10	0	0	0	0.2631578947368421	0.0	0.0	0.0	0.0	0.0	0.0	0.0	0.0	2.63	7.89	2.63	2.63	2.63	0.0	0.0	5.26	0.0	31.58	42.11	0.0	0.0	0.0	2.63
Q14739	LBR	0	0	1	1	0	30_40,35_35,35_40,40_30,40_35,40_40,45_25,45_30,45_35,50_20,50_25,50_30,50_35	SSPSRRRGSRSRSRSRSPGR,STSSSPSRRRGSRSRSRSRSPGR,SSPSRRRGSRSRSRSRSPGR,RKGGSTSSSPSRRRGSRSRSRSRSPGR,STSSSPSRRRGSRSRSRSRSPGR,SSPSRRRGSRSRSRSRSPGR,STSSSPSRRRGSRSRSRSRS,STSSSPSRRRGSRSRSRSRS,STSSSPSRRRGSRSRSRSRS,STSSSPSRRRGSRSRSRSRS,STSSSPSRRRGSRSRSRSRS,STSSSPSRRRGSRSRSRSRS,STSSSPSRRRGSRSRSRSRS	(70-89),(67-89),(70-89),(63-89),(67-89),(70-89),(67-86),(67-86),(67-86),(67-86),(67-86),(67-86),(67-86)	RKGGSTSSSPSRRRGSRSRSRSRSPGR	(63-89)	(S, 67, phosphorylation);(S, 69, phosphorylation);(S, 71, phosphorylation);(S, 78, phosphorylation);(S, 80, phosphorylation);(S, 82, phosphorylation);(S, 84, phosphorylation);(S, 86, phosphorylation)	9	0.3333333333333333	8	0	0	0	0.2962962962962963	0.0	0.0	0.0	0.0	0.0	0.0	0.0	0.0	14.81	0.0	0.0	3.7	0.0	0.0	0.0	7.41	0.0	33.33	37.04	3.7	0.0	0.0	0.0
Q14966	ZNF638	1	1	1	1	0	30_40,35_35,35_40,40_30,40_35,40_40	RRRSHSPSPRRSRRSSSSHRFRRSRS,RRRSHSPSPRRSRRSSSSHRFRRSRS,RRRSHSPSPRRSRRSSSSHRFRRSRS,RRRSHSPSPRRSRRSSSSHRFRRSRS,RRRSHSPSPRRSRRSSSSHRFRRSRS,RRRSHSPSPRRSRRSSSSHRFRRSRS	(485-510),(485-510),(485-510),(485-510),(485-510),(485-510)	RRRSHSPSPRRSRRSSSSHRFRRSRS	(485-510)	(S, 488, phosphorylation);(S, 490, phosphorylation);(S, 492, phosphorylation);(S, 499, phosphorylation);(S, 502, phosphorylation);(S, 508, phosphorylation);(S, 510, phosphorylation)	7	0.2692307692307692	7	0	0	0	0.2692307692307692	0.0	0.0	0.0	0.0	0.0	0.0	0.0	3.85	0.0	7.69	0.0	0.0	0.0	0.0	0.0	7.69	0.0	42.31	38.46	0.0	0.0	0.0	0.0
Q15173	PPP2R5B	0	0	0	0	0	30_40	SRRSLRRARPRRSHSSSQFR	(32-51)	SRRSLRRARPRRSHSSSQFR	(32-51)	(S, 46, phosphorylation)	3	0.15	1	0	0	0	0.05	0.0	0.0	0.0	5.0	0.0	0.0	0.0	5.0	0.0	5.0	0.0	0.0	5.0	0.0	0.0	5.0	5.0	40.0	30.0	0.0	0.0	0.0	0.0
Q5SXM2	SNAPC4	0	0	0	0	0	30_40,35_35,40_30,45_25	RRRRRRARHSVRWSSTSSS,RRRRRARHSVRWSSTSSSGS,RRRRARHSVRWSSTSSSGSS,RRRARHSVRWSSTSSSGSSS	(506-524),(507-526),(508-527),(509-528)	RRRRRRARHSVRWSSTSSSGSSS	(506-528)	None	0	0.0	0	0	0	0	0	0	0	0	4.35	0.0	0.0	0.0	0.0	4.35	4.35	0.0	0.0	0.0	0.0	0.0	0.0	0.0	34.78	39.13	4.35	4.35	4.35	0.0
Q66PJ3	ARL6IP4	0	1	1	1	0	30_40,50_20,55_20,60_20,65_20,70_20	SRKRSRSRSRSRGRGSEKR,RRRTRSSSSSSSSSSSSSSS,RRRTRSSSSSSSSSSSSSSS,RRRTRSSSSSSSSSSSSSSS,RRRTRSSSSSSSSSSSSSSS,RRRTRSSSSSSSSSSSSSSS	(190-208),(253-272),(253-272),(253-272),(253-272),(253-272)	SRKRSRSRSRSRGRGSEKR,RRRTRSSSSSSSSSSSSSSS	(190-208),(253-272)	(S, 190, phosphorylation);(S, 258, phosphorylation);(S, 259, phosphorylation);(S, 260, phosphorylation);(S, 264, phosphorylation)	10	0.2564102564102564	5	0	0	0	0.1282051282051282	0.0	0.0	0.0	0.0	0.0	0.0	2.56	0.0	5.13	0.0	0.0	5.13	0.0	0.0	0.0	0.0	0.0	30.77	53.85	2.56	0.0	0.0	0.0
Q8TF62	ATP8B4	0	0	0	0	0	30_40	RPPSSRRPRTRRSSSRRS	(1111-1128)	RPPSSRRPRTRRSSSRRS	(1111-1128)	None	4	0.2222222222222222	0	0	0	0	0	0	0	0	0.0	0.0	0.0	0.0	0.0	0.0	0.0	0.0	0.0	0.0	0.0	0.0	16.67	0.0	44.44	33.33	5.56	0.0	0.0	0.0
Q8WXF0	SRSF12	1	1	1	1	1	30_40,35_35,35_40,40_30,40_35	RRSRSPSQRRTRSRSSSWGRNRRRSDS,SPSDHRRSRSPSQRRTRSRSSSWGRNR,RRSRSPSQRRTRSRSSSWGR,SDHRRSRSPSQRRTRSRSSS,SDHRRSRSPSQRRTRSRSSS	(110-136),(105-131),(110-129),(107-126),(107-126)	SPSDHRRSRSPSQRRTRSRSSSWGRNRRRSDS	(105-136)	(S, 105, phosphorylation);(S, 122, phosphorylation);(S, 124, phosphorylation);(S, 136, phosphorylation)	7	0.21875	4	0	0	0	0.125	0.0	0.0	0.0	0.0	0.0	6.25	0.0	0.0	3.12	3.12	0.0	0.0	0.0	0.0	3.12	6.25	3.12	34.38	34.38	3.12	0.0	3.12	0.0
Q9BSF8	BTBD10	0	0	0	0	0	30_40	RSRDRRRSSDRSRDSSHER	(60-78)	RSRDRRRSSDRSRDSSHER	(60-78)	(S, 75, phosphorylation)	5	0.2631578947368421	1	0	0	0	0.05263157894736842	0.0	0.0	0.0	0.0	0.0	15.79	5.26	0.0	0.0	5.26	0.0	0.0	0.0	0.0	0.0	0.0	0.0	42.11	31.58	0.0	0.0	0.0	0.0
Q9NXE8	CWC25	0	0	0	0	0	30_40	SRDRRSRSLGRRSRSPRPS	(281-299)	SRDRRSRSLGRRSRSPRPS	(281-299)	(S, 293, phosphorylation);(S, 295, phosphorylation);(S, 299, phosphorylation)	7	0.3684210526315789	3	0	0	0	0.15789473684210525	0.0	0.0	0.0	0.0	0.0	5.26	0.0	0.0	5.26	0.0	0.0	0.0	5.26	0.0	0.0	10.53	0.0	42.11	31.58	0.0	0.0	0.0	0.0
Q9P2N5	RBM27	1	1	1	1	0	30_40,35_35,35_40,40_30,40_35	RRGRSKSRSKSRGLSRSRSR,RRGRSKSRSKSRGLSRSRSRSRGRSKDR,RRGRSKSRSKSRGLSRSRSR,RGRSKSRSKSRGLSRSRSRSRGRS,RGRSKSRSKSRGLSRSRSRSRGRS	(163-182),(163-190),(163-182),(164-187),(164-187)	RRGRSKSRSKSRGLSRSRSRSRGRSKDR	(163-190)	(S, 187, phosphorylation)	12	0.42857142857142855	1	0	0	0	0.03571428571428571	0.0	0.0	0.0	0.0	0.0	3.57	0.0	0.0	10.71	0.0	0.0	10.71	3.57	0.0	0.0	0.0	0.0	39.29	32.14	0.0	0.0	0.0	0.0
Q9UBK2	PPARGC1A	1	1	1	1	0	30_40,35_35,40_30,40_35,45_25,45_30,50_20,50_25,50_30	RPQRMRSRSRSFSRHRSCSR,RMRSRSRSFSRHRSCSRSPYSRSRSR,RSRSRSFSRHRSCSRSPYSRSRSRSPGSRSSSRS,RSRSRSFSRHRSCSRSPYSRSRSR,SRSRSFSRHRSCSRSPYSRSRSRSPGSRSSSRS,SRSRSFSRHRSCSRSPYSRSRSRSPGSRSSSRS,SCSRSPYSRSRSRSPGSRSSSRS,SCSRSPYSRSRSRSPGSRSSSRS,SRSPYSRSRSRSPGSRSSSRS	(561-580),(564-589),(566-599),(566-589),(567-599),(567-599),(577-599),(577-599),(579-599)	RPQRMRSRSRSFSRHRSCSRSPYSRSRSRSPGSRSSSRS	(561-599)	(S, 571, phosphorylation)	19	0.48717948717948717	1	0	0	0	0.02564102564102564	0.0	0.0	0.0	0.0	2.56	0.0	0.0	2.56	2.56	2.56	0.0	0.0	0.0	2.56	0.0	7.69	2.56	33.33	41.03	0.0	0.0	0.0	2.56
A0A5F9ZHI8	ENSG00000263264	0	0	0	0	0	35_35	SRRRSWERSRSCSESWRRLS	(137-156)	SRRRSWERSRSCSESWRRLS	(137-156)	None	5	0.25	0	0	0	0	0	0	0	0	0.0	5.0	0.0	10.0	0.0	0.0	0.0	0.0	0.0	5.0	0.0	0.0	0.0	0.0	35.0	35.0	0.0	0.0	10.0	0.0
O15042	U2SURP	1	1	1	1	1	35_35,45_25	RSPSGSRTPKRSRRSRSRS,SERSERSERSHKESSRSRSS	(984-1002),(951-970)	SERSERSERSHKESSRSRSS,RSPSGSRTPKRSRRSRSRS	(951-970),(984-1002)	(S, 951, phosphorylation);(S, 957, phosphorylation);(S, 969, phosphorylation);(S, 970, phosphorylation)	16	0.41025641025641024	4	0	0	0	0.10256410256410256	0.0	0.0	0.0	0.0	0.0	0.0	10.26	0.0	2.56	2.56	0.0	5.13	0.0	0.0	0.0	5.13	0.0	30.77	41.03	2.56	0.0	0.0	0.0
Q0VD83	APOBR	0	0	0	0	0	35_35	RSRVHLSRSSSQRRSRPSFRR	(999-1019)	RSRVHLSRSSSQRRSRPSFRR	(999-1019)	None	6	0.2857142857142857	0	0	0	0	0	0	0	0	0.0	0.0	0.0	0.0	4.76	0.0	4.76	0.0	0.0	4.76	0.0	0.0	4.76	4.76	38.1	33.33	0.0	4.76	0.0	0.0
Q15170	TCEAL1	0	0	0	0	0	35_35,40_30,40_35	SPPRSSLRRSSPRRRSSFLRSS,SSPPRSSLRRSSPRRRSSFLRSSCLSS,RSSLRRSSPRRRSSFLRSS	(32-53),(31-57),(35-53)	SSPPRSSLRRSSPRRRSSFLRSSCLSS	(31-57)	None	4	0.14814814814814814	0	0	0	0	0	0	0	0	0.0	3.7	0.0	0.0	3.7	0.0	0.0	0.0	0.0	11.11	0.0	0.0	11.11	0.0	25.93	44.44	0.0	0.0	0.0	0.0
Q68DN1	C2orf16	0	0	0	0	0	35_35,40_30	RSHRSPSERSHRSSSERRHRSPSQRSHR,SERSHRSPSERSHRSSSERRHRSPSQRS	(1652-1679),(1650-1677)	SERSHRSPSERSHRSSSERRHRSPSQRSHR	(1650-1679)	None	6	0.2	0	0	0	0	0	0	0	0	0.0	0.0	0.0	10.0	0.0	0.0	13.33	0.0	0.0	0.0	0.0	0.0	6.67	3.33	30.0	36.67	0.0	0.0	0.0	0.0
Q6RI45	BRWD3	0	0	0	0	0	35_35,40_30,40_35	RRRPRYRKRLRSSSSSLSSS,RRRPRYRKRLRSSSSSLSSS,RRRPRYRKRLRSSSSSLSSS	(1443-1462),(1443-1462),(1443-1462)	RRRPRYRKRLRSSSSSLSSS	(1443-1462)	(S, 1454, phosphorylation);(S, 1455, phosphorylation)	1	0.05	2	0	0	0	0.1	0.0	0.0	0.0	0.0	0.0	0.0	0.0	0.0	0.0	0.0	0.0	5.0	10.0	0.0	0.0	5.0	0.0	35.0	40.0	0.0	0.0	0.0	5.0
Q6ZSZ5	ARHGEF18	0	0	0	0	0	35_35	SRRRSWERSRSCSESWRRLS	(75-94)	SRRRSWERSRSCSESWRRLS	(75-94)	None	5	0.25	0	0	0	0	0	0	0	0	0.0	5.0	0.0	10.0	0.0	0.0	0.0	0.0	0.0	5.0	0.0	0.0	0.0	0.0	35.0	35.0	0.0	0.0	10.0	0.0
Q7Z6E9	RBBP6	0	1	1	1	0	35_35,40_30,45_25,45_25,45_30,50_20,50_20,50_25,50_30	SRNYRSRSRSHGYHRSRSRS,RSGSTRSRSYSRSFSRSHSRSYSRS,RRRSFSRSKSPYSGSSYSRS,SKSRSGSTRSRSYSRSFSRSHSRSYSRS,RSGSTRSRSYSRSFSRSHSRSYSRS,RRSFSRSKSPYSGSSYSRSS,SKSRSGSTRSRSYSRSFSRSHSRSYSRS,SKSRSGSTRSRSYSRSFSRSHSRSYSRS,RSRSYSRSFSRSHSRSYSRS	(741-760),(706-730),(679-698),(703-730),(706-730),(680-699),(703-730),(703-730),(711-730)	RRRSFSRSKSPYSGSSYSRSS,SKSRSGSTRSRSYSRSFSRSHSRSYSRS,SRNYRSRSRSHGYHRSRSRS	(679-699),(703-730),(741-760)	(S, 682, phosphorylation);(S, 684, phosphorylation);(S, 688, phosphorylation);(Y, 690, phosphorylation);(S, 691, phosphorylation);(S, 693, phosphorylation);(S, 694, phosphorylation);(S, 712, phosphorylation);(S, 714, phosphorylation);(S, 724, phosphorylation);(S, 726, phosphorylation);(S, 728, phosphorylation);(S, 730, phosphorylation);(S, 748, phosphorylation);(S, 750, phosphorylation);(S, 756, …	29	0.42028985507246375	18	0	0	0	0.2608695652173913	0.0	0.0	0.0	0.0	0.0	0.0	0.0	2.9	4.35	4.35	0.0	2.9	0.0	0.0	1.45	1.45	0.0	27.54	44.93	1.45	0.0	0.0	8.7
Q86X95	CIR1	0	0	0	0	1	35_35	SRSHGREERSRRSRSRSPGS	(378-397)	SRSHGREERSRRSRSRSPGS	(378-397)	(S, 392, phosphorylation);(S, 394, phosphorylation)	9	0.45	2	0	0	0	0.1	0.0	0.0	0.0	0.0	0.0	0.0	10.0	0.0	10.0	5.0	0.0	0.0	0.0	0.0	0.0	5.0	0.0	35.0	35.0	0.0	0.0	0.0	0.0
Q8N5F7	NKAP	0	0	1	1	0	35_35,40_30	SQGSRNQSYRSRSRSRSRERPS,SKSARSPRGRRSRSHSCSRS	(64-85),(31-50)	SKSARSPRGRRSRSHSCSRS,SQGSRNQSYRSRSRSRSRERPS	(31-50),(64-85)	(S, 33, phosphorylation);(S, 50, phosphorylation);(S, 64, phosphorylation);(S, 80, phosphorylation);(S, 85, phosphorylation)	15	0.35714285714285715	5	0	0	0	0.11904761904761904	0.0	0.0	0.0	2.38	2.38	0.0	2.38	0.0	4.76	2.38	0.0	2.38	0.0	0.0	2.38	4.76	4.76	30.95	38.1	0.0	0.0	0.0	2.38
Q8N699	MYCT1	0	0	0	0	0	35_35	SRRRRASAPISQWSSSRRSRS	(94-114)	SRRRRASAPISQWSSSRRSRS	(94-114)	None	5	0.23809523809523808	0	0	0	0	0	0	0	0	9.52	0.0	0.0	0.0	0.0	0.0	0.0	4.76	0.0	0.0	0.0	0.0	4.76	4.76	33.33	38.1	0.0	0.0	4.76	0.0
Q92620	DHX38	0	1	1	1	1	35_35	RSRHSSRSERDGGSERSSRR	(175-194)	RSRHSSRSERDGGSERSSRR	(175-194)	(S, 180, phosphorylation)	6	0.3	1	0	0	0	0.05	0.0	0.0	0.0	0.0	0.0	5.0	10.0	0.0	10.0	5.0	0.0	0.0	0.0	0.0	0.0	0.0	0.0	35.0	35.0	0.0	0.0	0.0	0.0
Q96S94	CCNL2	0	0	0	0	1	35_35,40_30,40_35,45_25,45_30	RESRSRSRSREQSYSRSPSR,RESRSRSRSREQSYSRSPSRSAS,RESRSRSRSREQSYSRSPSR,SRSRSRSREQSYSRSPSRSAS,SRSRSRSREQSYSRSPSRSAS	(378-397),(378-400),(378-397),(380-400),(380-400)	RESRSRSRSREQSYSRSPSRSAS	(378-400)	None	11	0.4782608695652174	0	0	0	0	0	0	0	0	4.35	0.0	0.0	8.7	0.0	0.0	0.0	0.0	0.0	0.0	0.0	0.0	4.35	4.35	30.43	43.48	0.0	0.0	0.0	4.35
Q9H307	PNN	0	1	1	1	1	35_35,40_30,40_30,45_25,45_25,45_25,50_20,50_25,55_20,55_25,60_20,65_20	RSRSRGRARNKTSKSRSRSS,SRSRGRARNKTSKSRSRSSSS,RSDRKRSISESSRSGKRSSRSERDR,SRGRARNKTSKSRSRSSSSS,RDSSSSTSSSSESRSRSRGRGHNR,SRSDRKRSISESSRSGKRSSRS,SSRDSSSSTSSSSESRSRSRGR,RDSSSSTSSSSESRSRSRGR,SSRDSSSSTSSSSESRSRSRGR,RDSSSSTSSSSESRSRSRGR,SSRDSSSSTSSSSESRSRSR,SSRDSSSSTSSSSESRSRSR	(559-578),(560-580),(684-708),(562-581),(619-642),(683-704),(617-638),(619-638),(617-638),(619-638),(617-636),(617-636)	RSRSRGRARNKTSKSRSRSSSSS,SSRDSSSSTSSSSESRSRSRGRGHNR,SRSDRKRSISESSRSGKRSSRSERDR	(559-581),(617-642),(683-708)	(S, 690, phosphorylation);(S, 692, phosphorylation);(S, 694, phosphorylation);(S, 695, phosphorylation)	22	0.29333333333333333	4	0	0	0	0.05333333333333334	0.0	0.0	0.0	1.33	0.0	4.0	4.0	0.0	5.33	1.33	1.33	5.33	0.0	0.0	2.67	0.0	0.0	28.0	44.0	2.67	0.0	0.0	0.0
Q9NYV4	CDK12	0	0	0	0	1	35_35,40_30,45_25,50_20	SRRQRSVSPYSRRRSSSYERS,SPYSRRQRSVSPYSRRRSSS,SRRRSSSYERSGSYSGRSPS,SRHSSSHSKKKRSSSRSRHSS	(296-316),(293-312),(306-325),(363-383)	SPYSRRQRSVSPYSRRRSSSYERSGSYSGRSPS,SRHSSSHSKKKRSSSRSRHSS	(293-325),(363-383)	(S, 293, phosphorylation);(Y, 295, phosphorylation);(S, 296, phosphorylation);(S, 301, phosphorylation);(S, 303, phosphorylation);(Y, 305, phosphorylation);(S, 306, phosphorylation);(S, 310, phosphorylation);(S, 311, phosphorylation);(S, 312, phosphorylation);(Y, 313, phosphorylation);(S, 316, phosphorylation);(S, 318, phosphorylation);(Y, 319, phosphorylation);(S, 320, phosphorylation);(S, 323, …	11	0.2037037037037037	21	0	0	0	0.3888888888888889	0.0	0.0	0.0	0.0	0.0	0.0	1.85	0.0	3.7	5.56	0.0	5.56	0.0	0.0	0.0	5.56	1.85	22.22	44.44	0.0	1.85	0.0	7.41
Q9P1Y6	PHRF1	0	1	0	1	0	35_35,40_30,40_35	RPRRQRSKAKSRRSSSDRSSSR,RRQRSKAKSRRSSSDRSSSRER,RRQRSKAKSRRSSSDRSSSR	(1041-1062),(1043-1064),(1043-1062)	RPRRQRSKAKSRRSSSDRSSSRER	(1041-1064)	None	5	0.20833333333333334	0	0	0	0	0	0	0	0	4.17	0.0	4.17	4.17	0.0	0.0	0.0	0.0	8.33	0.0	0.0	0.0	4.17	4.17	37.5	33.33	0.0	0.0	0.0	0.0
Q9UPN3	MACF1	0	0	1	1	0	35_35	RSCRSERSCRSERSYRSERS	(12-31)	RSCRSERSCRSERSYRSERS	(12-31)	None	7	0.35	0	0	0	0	0	0	0	0	0.0	10.0	0.0	15.0	0.0	0.0	0.0	0.0	0.0	0.0	0.0	0.0	0.0	0.0	35.0	35.0	0.0	0.0	0.0	5.0
A1L390	PLEKHG3	0	0	0	0	0	40_30	RRESESSRSSRRPSGRSPTS	(472-491)	RRESESSRSSRRPSGRSPTS	(472-491)	(S, 488, phosphorylation)	4	0.2	1	0	0	0	0.05	0.0	0.0	0.0	0.0	0.0	0.0	10.0	0.0	5.0	0.0	0.0	0.0	0.0	0.0	0.0	10.0	0.0	30.0	40.0	5.0	0.0	0.0	0.0
P15924	DSP	0	0	1	1	0	40_30,45_25,45_30,50_20,50_25	SRSGSRSGSRSGSRSGSRRGS,SRSGSRSGSRSGSRSGSRSGSRRGS,SRSGSRSGSRSGSRSGSRRGS,SSAPGSRSGSRSGSRSGSRSGSRSGSR,SRSGSRSGSRSGSRSGSRSGSR	(2829-2849),(2825-2849),(2829-2849),(2820-2846),(2825-2846)	SSAPGSRSGSRSGSRSGSRSGSRSGSRRGS	(2820-2849)	(S, 2820, phosphorylation);(S, 2821, phosphorylation);(S, 2825, phosphorylation);(R, 2826, methylation);(S, 2827, phosphorylation);(S, 2829, phosphorylation);(R, 2830, methylation);(S, 2831, phosphorylation);(S, 2833, phosphorylation);(R, 2834, methylation);(S, 2835, phosphorylation);(S, 2837, phosphorylation);(R, 2838, methylation);(S, 2839, phosphorylation);(S, 2841, phosphorylation);(S, 2843, …	11	0.36666666666666664	14	4	0	0	0.4666666666666667	0.13333333333333333	0.0	0.0	3.33	0.0	0.0	0.0	0.0	23.33	0.0	0.0	0.0	0.0	0.0	0.0	3.33	0.0	23.33	46.67	0.0	0.0	0.0	0.0
Q5M9Q1	NKAPL	0	0	0	0	0	40_30	SRRRRRSSSGSPPSPQSRCSS	(16-36)	SRRRRRSSSGSPPSPQSRCSS	(16-36)	(S, 22, phosphorylation)	3	0.14285714285714285	1	0	0	0	0.047619047619047616	0.0	0.0	0.0	0.0	4.76	0.0	0.0	0.0	4.76	0.0	0.0	0.0	0.0	0.0	0.0	14.29	4.76	28.57	42.86	0.0	0.0	0.0	0.0
Q8TC71	SPATA18	0	0	0	0	0	40_30,45_25,45_30	RSSRSRSPSPAPRSRSCSRSRS,RSSRSRSPSPAPRSRSCSRSRSAS,RSSRSRSPSPAPRSRSCSRSRS	(253-274),(253-276),(253-274)	RSSRSRSPSPAPRSRSCSRSRSAS	(253-276)	(S, 274, phosphorylation);(S, 276, phosphorylation)	12	0.5	2	0	0	0	0.08333333333333333	0.0	0.0	0.0	8.33	4.17	0.0	0.0	0.0	0.0	0.0	0.0	0.0	0.0	0.0	0.0	12.5	0.0	29.17	45.83	0.0	0.0	0.0	0.0
Q96MS0	ROBO3	0	0	0	0	0	40_30,45_25,45_30	SSRGSSSSRGSRGPGRSRSRSQSRSQS,SNSSRGSSSSRGSRGPGRSRSRSQSRS,SSRGSSSSRGSRGPGRSRSRSQSRS	(1348-1374),(1346-1372),(1348-1372)	SNSSRGSSSSRGSRGPGRSRSRSQSRSQS	(1346-1374)	(S, 1364, phosphorylation);(S, 1370, phosphorylation)	10	0.3448275862068966	2	0	0	0	0.06896551724137931	0.0	0.0	0.0	0.0	0.0	0.0	0.0	0.0	13.79	0.0	0.0	0.0	0.0	0.0	3.45	3.45	6.9	24.14	48.28	0.0	0.0	0.0	0.0
Q96N46	TTC14	0	0	0	0	0	40_30,45_25,45_30	RNRSESSRSSRRHSSRASS,RNRSESSRSSRRHSSRASS,RNRSESSRSSRRHSSRASS	(507-525),(507-525),(507-525)	RNRSESSRSSRRHSSRASS	(507-525)	(S, 525, phosphorylation)	5	0.2631578947368421	1	0	0	0	0.05263157894736842	0.0	0.0	0.0	5.26	0.0	0.0	5.26	0.0	0.0	5.26	0.0	0.0	0.0	0.0	5.26	0.0	0.0	31.58	47.37	0.0	0.0	0.0	0.0
Q96PV6	LENG8	0	0	0	0	0	40_30,45_25,50_20,55_20	SSTDSRSRSSSRSPTRHFRRSDSHS,SSSTDSRSRSSSRSPTRHFR,SSSSSTDSRSRSSSRSPTR,SSSSSTDSRSRSSSRSPTR	(415-439),(414-433),(412-430),(412-430)	SSSSSTDSRSRSSSRSPTRHFRRSDSHS	(412-439)	None	7	0.25	0	0	0	0	0	0	0	0	0.0	0.0	7.14	0.0	3.57	0.0	7.14	0.0	0.0	0.0	0.0	0.0	3.57	0.0	21.43	50.0	7.14	0.0	0.0	0.0
Q9UKV3	ACIN1	0	1	1	1	1	40_30,45_25,45_25,45_30,50_20,50_20,50_25,50_30,55_20,55_20,55_25,55_30,60_20,65_20,70_20,75_20,80_20	SRSTSESRSRSRSRSRSASSNSRKSLS,SRSRSRSPDSSGSRSHSPLRS,SRSTSESRSRSRSRSRSASSNSRKSLS,SRSTSESRSRSRSRSRSASSNSRKSLS,SSSSRSSSSSSSSSRSRSRSPDSSGSRSHS,SRSTSESRSRSRSRSRSASSNSRKSLS,SRSTSESRSRSRSRSRSASSNSRKSLS,SRSTSESRSRSRSRSRSASSNSRKSLS,SSSSRSSSSSSSSSRSRSRSPDSSGSRSHS,SRSTSESRSRSRSRSRSASSNS,SRSTSESRSRSRSRSRSASSNS,SRSTSESRSRSRSRSRSASS,SSSSRSSSSSSSSSRSRSRSPDSSGSRSHS,SSSSRSSSSSSSSSRSRSRSPDSSGSRS,SSSSRSSSSSSSSSRSRSRS…	(631-657),(589-609),(631-657),(631-657),(576-605),(631-657),(631-657),(631-657),(576-605),(631-652),(631-652),(631-650),(576-605),(576-603),(576-595),(576-595),(576-595)	SSSSRSSSSSSSSSRSRSRSPDSSGSRSHSPLRS,SRSTSESRSRSRSRSRSASSNSRKSLS	(576-609),(631-657)	(S, 595, phosphorylation);(S, 599, phosphorylation);(S, 601, phosphorylation);(S, 605, phosphorylation);(S, 645, phosphorylation);(K, 654, methylation);(S, 655, phosphorylation);(S, 657, phosphorylation)	24	0.39344262295081966	7	1	0	0	0.11475409836065574	0.01639344262295082	0.0	0.0	1.64	0.0	1.64	1.64	0.0	1.64	1.64	0.0	1.64	3.28	0.0	1.64	3.28	0.0	21.31	59.02	1.64	0.0	0.0	0.0
Q9Y6R9	CCDC61	0	0	0	0	0	40_30,45_25,50_20	SSSRERSASRGRGAARSSSR,RSRNRSSSVDSFRSRCSSAS,SRNRSSSVDSFRSRCSSASS	(299-318),(403-422),(404-423)	SSSRERSASRGRGAARSSSR,RSRNRSSSVDSFRSRCSSASS	(299-318),(403-423)	None	10	0.24390243902439024	0	0	0	0	0	0	0	0	9.76	2.44	2.44	2.44	2.44	4.88	0.0	0.0	0.0	0.0	0.0	2.44	0.0	0.0	26.83	43.9	0.0	2.44	0.0	0.0
O60759	CYTIP	0	0	0	0	0	45_25	RRSSSRRNRSISNTSSGSMS	(295-314)	RRSSSRRNRSISNTSSGSMS	(295-314)	None	3	0.15	0	0	0	0	0	0	0	0	0.0	0.0	0.0	0.0	0.0	5.0	0.0	5.0	0.0	0.0	5.0	10.0	0.0	0.0	25.0	45.0	5.0	0.0	0.0	0.0
P49761	CLK3	0	1	1	1	1	45_25,50_20,55_20	RRTRSCSSASSRSQQSSKRS,RTRSCSSASSRSQQSSKRSSRS,RSCSSASSRSQQSSKRSSRS	(261-280),(262-283),(264-283)	RRTRSCSSASSRSQQSSKRSSRS	(261-283)	None	6	0.2608695652173913	0	0	0	0	0	0	0	0	4.35	4.35	0.0	0.0	0.0	0.0	0.0	0.0	4.35	0.0	0.0	0.0	0.0	8.7	26.09	47.83	4.35	0.0	0.0	0.0
Q5T200	ZC3H13	0	1	1	1	0	45_25,50_20,50_25	SRSTSSDRQDSRSHSSRRSS,SRSTSSDRQDSRSHSSRRSS,SRSTSSDRQDSRSHSSRRSS	(1260-1279),(1260-1279),(1260-1279)	SRSTSSDRQDSRSHSSRRSS	(1260-1279)	(S, 1279, phosphorylation)	6	0.3	1	0	0	0	0.05	0.0	0.0	0.0	0.0	0.0	10.0	0.0	0.0	0.0	5.0	0.0	0.0	0.0	0.0	0.0	0.0	5.0	25.0	50.0	5.0	0.0	0.0	0.0
Q86VM9	ZC3H18	0	1	1	1	0	45_25,50_20,50_25,55_20,55_25,60_20,60_25,65_20,65_25	RRRRKTSASSASASNSSRSSSRSSSYSGSGSSRSRSRSSSYSSYSSRSSRHSSFSGSRSRSRSFSS,RRRKTSASSASASNSSRSSSRSSSYSGSGSSRSRSRSSSYSSYSSRSSRHSSFSGSRSRSRSFSSSPS,RSSSRSSSYSGSGSSRSRSRSSSYSSYSSRSSRHSSFSGSRSRSRSFSS,SSRSSSRSSSYSGSGSSRSRSRSSSYSSYSSRSSRHSSFSGSRSRSRSFSSSPS,RSSSRSSSYSGSGSSRSRSRSSSYSSYSSRSSRHSSFSGSRSRSRSFSS,SSRSSSRSSSYSGSGSSRSRSRSSSYSSYSSRSSRHSSFSGSRSRSRSFSSS,RSSSRSSSYSGSGSSRSRSRSSSYSSYSSRSSRHS,SSRSSSRSSSYSGSGSSRS…	(539-604),(540-607),(556-604),(554-607),(556-604),(554-605),(556-590),(554-591),(569-588)	RRRRKTSASSASASNSSRSSSRSSSYSGSGSSRSRSRSSSYSSYSSRSSRHSSFSGSRSRSRSFSSSPS	(539-607)	(K, 540, ubiquitination);(S, 546, phosphorylation);(K, 552, sumoylation);(S, 556, phosphorylation);(S, 558, phosphorylation);(S, 560, phosphorylation);(S, 571, phosphorylation);(S, 576, phosphorylation);(S, 605, phosphorylation)	19	0.2753623188405797	7	0	0	1	0.10144927536231885	0.0	0.0	0.014492753623188406	4.35	0.0	0.0	0.0	2.9	4.35	1.45	0.0	1.45	0.0	0.0	1.45	1.45	0.0	20.29	56.52	1.45	0.0	0.0	4.35
Q86YZ3	HRNR	0	0	0	0	0	45_25,50_20,50_20	RSGQSSRGERHGSSSRSSSR,SRSGQSSRGERHRSSSGSSSS,SRSGQSSRGERHGSSSRSSS	(1669-1688),(262-282),(1668-1687)	SRSGQSSRGERHRSSSGSSSS,SRSGQSSRGERHGSSSRSSSR	(262-282),(1668-1688)	None	10	0.23809523809523808	0	0	0	0	0	0	0	0	0.0	0.0	0.0	4.76	0.0	14.29	4.76	0.0	0.0	0.0	0.0	0.0	0.0	4.76	21.43	50.0	0.0	0.0	0.0	0.0
Q8WXF8	DEDD2	0	0	0	0	0	45_25	SSSSKRTEGSCRRRRQSSSS	(120-139)	SSSSKRTEGSCRRRRQSSSS	(120-139)	(K, 124, ubiquitination)	0	0.0	0	0	0	1	0.0	0.0	0.0	0.05	0.0	5.0	0.0	5.0	0.0	5.0	0.0	0.0	5.0	0.0	0.0	0.0	0.0	5.0	25.0	45.0	5.0	0.0	0.0	0.0
Q93075	TATDN2	0	0	0	0	0	45_25	SRRLSWGSSRRRNNSSSSFS	(66-85)	SRRLSWGSSRRRNNSSSSFS	(66-85)	(S, 70, phosphorylation);(S, 80, phosphorylation)	2	0.1	2	0	0	0	0.1	0.0	0.0	0.0	0.0	0.0	0.0	0.0	5.0	5.0	0.0	0.0	0.0	5.0	0.0	10.0	0.0	0.0	25.0	45.0	0.0	0.0	5.0	0.0
Q9NQ76	MEPE	0	0	0	0	0	45_25,50_20	RRFSSRRRDDSSESSDSGSS,RFSSRRRDDSSESSDSGSSS	(500-519),(501-520)	RRFSSRRRDDSSESSDSGSSS	(500-520)	None	1	0.047619047619047616	0	0	0	0	0	0	0	0	0.0	0.0	14.29	4.76	4.76	4.76	0.0	0.0	0.0	0.0	0.0	0.0	0.0	0.0	23.81	47.62	0.0	0.0	0.0	0.0
Q9NSI6	BRWD1	0	0	0	0	0	45_25,50_20	SSRARESSSRSGLSRSSNLR,SKESSRARESSSRSGLSRSS	(1554-1573),(1551-1570)	SKESSRARESSSRSGLSRSSNLR	(1551-1573)	None	5	0.21739130434782608	0	0	0	0	0	0	0	0	4.35	0.0	0.0	8.7	0.0	4.35	0.0	0.0	4.35	8.7	0.0	4.35	0.0	0.0	21.74	43.48	0.0	0.0	0.0	0.0
A6H8Y1	BDP1	0	0	0	0	0	50_20	SSRSSSTVSQRRKRISSTSS	(84-103)	SSRSSSTVSQRRKRISSTSS	(84-103)	(S, 99, phosphorylation);(S, 100, phosphorylation);(T, 101, phosphorylation);(S, 102, phosphorylation);(S, 103, phosphorylation)	2	0.1	5	0	0	0	0.25	0.0	0.0	0.0	0.0	0.0	0.0	0.0	0.0	0.0	0.0	5.0	5.0	0.0	0.0	0.0	0.0	5.0	20.0	50.0	10.0	5.0	0.0	0.0
P08151	GLI1	0	0	0	0	0	50_20,55_20	RRSSSSSSISSAYTVSRRSS,RRSSSSSSISSAYTVSRRSS	(541-560),(541-560)	RRSSSSSSISSAYTVSRRSS	(541-560)	(S, 544, phosphorylation);(S, 560, phosphorylation)	3	0.15	2	0	0	0	0.1	0.0	0.0	0.0	5.0	0.0	0.0	0.0	0.0	0.0	0.0	5.0	0.0	0.0	0.0	0.0	0.0	0.0	20.0	55.0	5.0	5.0	0.0	5.0
P10643	C7	0	0	0	0	0	50_20,55_20	SSSRKRSFFRSSSSSSRSYTS,SSSRKRSFFRSSSSSSRSYTS	(217-237),(217-237)	SSSRKRSFFRSSSSSSRSYTS	(217-237)	None	5	0.23809523809523808	0	0	0	0	0	0	0	0	0.0	0.0	0.0	0.0	9.52	0.0	0.0	0.0	4.76	0.0	0.0	0.0	0.0	0.0	19.05	57.14	4.76	0.0	0.0	4.76
Q6IQ55	TTBK2	0	0	0	0	0	50_20	RRSPSASPRSSSLPRTSSSS	(1148-1167)	RRSPSASPRSSSLPRTSSSS	(1148-1167)	None	2	0.1	0	0	0	0	0	0	0	0	5.0	0.0	0.0	0.0	0.0	0.0	0.0	0.0	0.0	5.0	0.0	0.0	15.0	0.0	20.0	50.0	5.0	0.0	0.0	0.0
Q8IVE3	PLEKHH2	0	0	0	0	0	50_20	SSRSSSRTSESDSRSRSGPGS	(629-649)	SSRSSSRTSESDSRSRSGPGS	(629-649)	None	7	0.3333333333333333	0	0	0	0	0	0	0	0	0.0	0.0	4.76	4.76	0.0	9.52	0.0	0.0	0.0	0.0	0.0	0.0	4.76	0.0	19.05	52.38	4.76	0.0	0.0	0.0
Q96T58	SPEN	1	1	1	1	0	50_20	SRPTRSPSGSGSRSRSSSSDS	(263-283)	SRPTRSPSGSGSRSRSSSSDS	(263-283)	(S, 263, phosphorylation);(T, 266, phosphorylation);(S, 268, phosphorylation);(S, 270, phosphorylation)	6	0.2857142857142857	4	0	0	0	0.19047619047619047	0.0	0.0	0.0	0.0	0.0	4.76	0.0	0.0	9.52	0.0	0.0	0.0	0.0	0.0	0.0	9.52	0.0	19.05	52.38	4.76	0.0	0.0	0.0
Q99457	NAP1L3	0	0	0	0	0	50_20	SSSSSSGSTSSRSRLYRKKR	(60-79)	SSSSSSGSTSSRSRLYRKKR	(60-79)	None	3	0.15	0	0	0	0	0	0	0	0	0.0	0.0	0.0	0.0	0.0	5.0	0.0	0.0	10.0	5.0	0.0	0.0	0.0	0.0	20.0	50.0	5.0	0.0	0.0	5.0
Q9BW71	HIRIP3	0	0	0	0	0	50_20	RSSKKSSRKGRTRSSSSSS	(385-403)	RSSKKSSRKGRTRSSSSSS	(385-403)	None	3	0.15789473684210525	0	0	0	0	0	0	0	0	0.0	0.0	0.0	0.0	0.0	5.26	0.0	0.0	15.79	0.0	0.0	0.0	0.0	0.0	21.05	52.63	5.26	0.0	0.0	0.0
Q9H6B4	CLMP	0	0	0	0	0	50_20	SRSSRSGSSSTRSTANSASRS	(294-314)	SRSSRSGSSSTRSTANSASRS	(294-314)	(S, 294, phosphorylation);(S, 297, phosphorylation);(S, 314, phosphorylation)	7	0.3333333333333333	3	0	0	0	0.14285714285714285	0.0	0.0	0.0	9.52	0.0	0.0	0.0	0.0	4.76	0.0	0.0	0.0	0.0	0.0	4.76	0.0	0.0	19.05	52.38	9.52	0.0	0.0	0.0
Q9UFE4	CCDC39	0	0	0	0	0	50_20	SRQSSRSPSHTSLSARSSRS	(875-894)	SRQSSRSPSHTSLSARSSRS	(875-894)	None	6	0.3	0	0	0	0	0	0	0	0	5.0	0.0	0.0	0.0	0.0	0.0	5.0	0.0	0.0	5.0	0.0	0.0	5.0	5.0	20.0	50.0	5.0	0.0	0.0	0.0
