# Supplementary material for: Expansion and functional analysis of the SR-related protein family across the domains of life
Source: RNA. 2022 Oct;28(10):1298–314. doi: 10.1261/rna.079170.122 (PMC9479744; doi:10.1261/rna.079170.122)
Supplement: Supplemental Material [file supp_079170.122_Supplemental_Tables.zip › FinalUploadedVersions/Supplemental_Table_S10.tsv]

File of Origin	UniProt ProteinID	Common Organism Name	Protein	SR Domain Sequence(s)	SR Domain Boundaries	Final Merged Domains	Merged Domain Boundaries	Pfam Domain IDs	Pfam Domain Names	Pfam Domain Boundaries	Pfam E-values
UP000000226_3885.fasta	V7AGQ0	Kidney bean	20_50,25_45,25_45,30_40	RRRRSPSPMRRRRSPSPMRRR,RRSSPFRRRRSPSPARRQRS,RSPSPVRRRRSPSPMRRRRS,RRRSISRSSYRSPSPIRRR	(349-369),(316-335),(343-362),(292-310)	RRRSISRSSYRSPSPIRRR,RRSSPFRRRRSPSPARRQRS,RSPSPVRRRRSPSPMRRRRSPSPMRRR	(292-310),(316-335),(343-369)	PF01480.17	PWI	(46-116)	2.7e-27
UP000000226_3885.fasta	V7ARY2	Kidney bean	20_50,25_45	SSSRYRSDVRRRGRRNRRGR,SSSSRYRSDVRRRGRRNRR	(290-309),(289-307)	SSSSRYRSDVRRRGRRNRRGR	(289-309)	PF14223.6	Retrotran_gag_2	(115-249)	1.6e-16
UP000000226_3885.fasta	V7AYJ9	Kidney bean	20_50	REERERSRRSRSRSERDRERDTRER	(144-168)	REERERSRRSRSRSERDRERDTRER	(144-168)	PF00076.22;PF00076.22;PF15519.6;PF00076.22	RRM_1;RRM_1;RBM39linker;RRM_1	(228-297);(330-400);(420-515);(519-574)	1.6e-10;3.5e-20;2.1e-20;1.5e-06
UP000000226_3885.fasta	V7AYQ0	Kidney bean	20_50,25_45,30_40	RHSRTSRRRSPSHKRRRRHR,SHRHSRTSRRRSPSHKRRRRHRTSS,SRRRSPSHKRRRRHRTSSSPS	(23-42),(21-45),(28-48)	SHRHSRTSRRRSPSHKRRRRHRTSSSPS	(21-48)	PF15346.6	ARGLU	(66-219)	2.6e-32
UP000000226_3885.fasta	V7BCV9	Kidney bean	20_50,20_55,20_60,25_45,25_50,30_40,35_35,35_40,40_30,40_35,40_40,45_25,45_30,45_35,45_40,50_20,50_25,50_30,50_35,55_20,55_25,55_30,60_20	SSDSDRSSRRRRRRREKERRRRS,SDRSSRRRRRRREKERRRRS,SDRSSRRRRRRREKERRRRS,SSDSDRSSRRRRRRREKERR,SSDSDRSSRRRRRRREKERR,SSPSSSSDSDRSSRRRRRRR,SSSPSSSSDSDRSSRRRRRRR,SSPSSSSDSDRSSRRRRRRR,SSSSPSSSSDSDRSSRRRRRRR,SSSPSSSSDSDRSSRRRRRRR,SSPSSSSDSDRSSRRRRRRR,SSSSPSSSSDSDRSSRRRRRRR,SSSSPSSSSDSDRSSRRRRRRR,SSSPSSSSDSDRSSRRRRRRR,SSPSSSSDSDRSSRRRRRRR,STSSSSPSSSSDSDRSSRRRRRR,SSSSPSSSSDSDRSSRRRRRR,SSSSPSSSSDSDRSSRRRRRR,SSSP…	(24-46),(27-46),(27-46),(24-43),(24-43),(19-38),(18-38),(19-38),(17-38),(18-38),(19-38),(17-38),(17-38),(18-38),(19-38),(15-37),(17-37),(17-37),(18-37),(15-36),(17-36),(17-36),(15-34)	STSSSSPSSSSDSDRSSRRRRRRREKERRRRS	(15-46)	PF00226.31;PF12572.8	DnaJ;DUF3752	(290-351);(410-559)	2.8e-17;3.4e-28
UP000000226_3885.fasta	V7BIY7	Kidney bean	20_50,20_55,25_45,25_50	RRERDRDRGRRRSHSRSRSRSRDR,RRERDRDRGRRRSHSRSRSR,RERDRDRGRRRSHSRSRSRSRDR,RERDRDRGRRRSHSRSRSRSRDR	(285-308),(285-304),(286-308),(286-308)	RRERDRDRGRRRSHSRSRSRSRDR	(285-308)	PF03371.15	PRP38	(10-175)	2.6e-60
UP000000226_3885.fasta	V7BVA8	Kidney bean	20_50,25_45,25_50,30_40,30_40,30_45,35_35,35_35,35_40,35_40,40_30,40_30,40_35,45_25,45_25,45_30	RRRRSRSPSAKRHRRHRSRS,RRRRSRSPSAKRHRRHRSRSS,RRRRSRSPSAKRHRRHRSRS,RRSRRDRSRSPYSSYSYSRR,RRRSRSPSAKRHRRHRSRSSS,RRRSRSPSAKRHRRHRSRSS,SPSPVGHRSSRRSRRDRSRSPYSSYSYSRRKSR,RRSRSPSAKRHRRHRSRSSS,RRSRRDRSRSPYSSYSYSRR,RRSRSPSAKRHRRHRSRSSS,RSSRRSRRDRSRSPYSSYSYSRRKSRS,SRSPSAKRHRRHRSRSSSFSPARKSSS,RSSRRSRRDRSRSPYSSYSYSR,SSRRSRRDRSRSPYSSYSYSRRKSRSISPRSYRS,RRHRSRSSSFSPARKSSSPS,SSRRSRRDRSRSPYSSYSYS	(65-84),(65-85),(65-84),(28-47),(66-86),(66-85),(18-50),(67-86),(28-47),(67-86),(25-51),(69-95),(25-46),(26-59),(78-97),(26-45)	SPSPVGHRSSRRSRRDRSRSPYSSYSYSRRKSRSISPRSYRS,RRRRSRSPSAKRHRRHRSRSSSFSPARKSSSPS	(18-59),(65-97)	PF15346.6	ARGLU	(121-276)	6e-41
UP000000226_3885.fasta	V7C6X4	Kidney bean	20_50,20_55,25_45,25_50,25_55,30_40,30_45,30_50	SRSRSRSRSRSPRHRRERRERDS,RSRSRSRSRSPRHRRERRER,SRSRSRSRSRSPRHRRERRERDSHS,SRSRSRSRSRSPRHRRERRERDS,RSRSRSRSRSPRHRRERRER,SRSRSRSRSRSPRHRRERR,SRSRSRSRSRSPRHRRERR,SRSRSRSRSRSPRHRRERR	(190-212),(191-210),(190-214),(190-212),(191-210),(190-208),(190-208),(190-208)	SRSRSRSRSRSPRHRRERRERDSHS	(190-214)	PF00642.24;PF00642.24	zf-CCCH;zf-CCCH	(13-39);(138-163)	2.8e-07;7e-05
UP000000226_3885.fasta	V7CS92	Kidney bean	20_50	RERSRRSRSRSERERGDRDRER	(139-160)	RERSRRSRSRSERERGDRDRER	(139-160)	PF00076.22;PF00076.22;PF15519.6;PF00076.22	RRM_1;RRM_1;RBM39linker;RRM_1	(190-259);(292-362);(382-472);(476-531)	1.4e-10;5.1e-21;1e-18;0.00021
UP000000226_3885.fasta	V7CWD9	Kidney bean	20_50,25_45,30_40,30_40,30_40,30_45,35_35,35_35,35_35,35_35,35_35,35_40,35_40,40_30,40_30,40_30,40_30,40_35,45_25,45_25	RRRRSRTPSVSRSPRYRGRR,RSPRYRGRRYSRSRSRSPVRSRS,SRSRRRNSPRAPSRRSISRS,RGNRRSYSRSPRGRSRSLSR,SVSRSPRYRGRRYSRSRSRSPVRSRS,RYRGRRYSRSRSRSPVRSRS,SRSPSRSRSPRAPLRRSLSRS,SRSRRRNSPRAPSRRSISRS,SRGNRRSYSRSPRGRSRSLSRSVS,SVSRSPRYRGRRYSRSRSRS,RPRVEKSRSLSRSRSLSRSR,SRSRRRNSPRAPSRRSISRS,SVSRSPRYRGRRYSRSRSRS,SSSYTSSSSDDRRRKRKRSR,SRSTSISRKKRLSRSPSRSRS,RRSYSRSPRGRSRSLSRSVS,RVEKSRSLSRSRSLSRSRAS,RRSYSRSPRGRSRSLSRSVS,SRSPVR…	(796-815),(807-829),(589-608),(703-722),(804-829),(810-829),(427-447),(589-608),(702-725),(804-823),(835-854),(589-608),(804-823),(245-264),(415-435),(706-725),(837-856),(706-725),(666-685),(841-861)	SSSYTSSSSDDRRRKRKRSR,SRSTSISRKKRLSRSPSRSRSPRAPLRRSLSRS,SRSRRRNSPRAPSRRSISRS,SRSPVRTSARSLSRSLSRSS,SRGNRRSYSRSPRGRSRSLSRSVS,RRRRSRTPSVSRSPRYRGRRYSRSRSRSPVRSRS,RPRVEKSRSLSRSRSLSRSRASVESQS	(245-264),(415-447),(589-608),(666-685),(702-725),(796-829),(835-861)	PF00160.21	Pro_isomerase	(10-174)	1.3e-34
UP000000226_3885.fasta	V7CZL2	Kidney bean	20_50,25_45,25_50,30_40,30_45,35_35,35_40,35_45	RRGRSRSRSPVRSRSPRRGR,SSRRGRSRSRSPVRSRSPRRGRSRDRSYSRDRSYSRSR,RRGRSRSRSPVRSRSPRRGR,SSRRGRSRSRSPVRSRSPRRGRSRDRSYSRDRSYSRSRS,SSRRGRSRSRSPVRSRSPRRGRSRDRSYSRDRSYSRSR,SSRRGRSRSRSPVRSRSPRRGRSRDRSYSRDRSYSRSRS,SSRRGRSRSRSPVRSRSPRRGRSRDRSYSRDRSYSRSRS,SSRRGRSRSRSPVRSRSPRR	(146-165),(144-181),(146-165),(144-182),(144-181),(144-182),(144-182),(144-163)	SSRRGRSRSRSPVRSRSPRRGRSRDRSYSRDRSYSRSRS	(144-182)	PF00076.22;PF00098.23;PF00098.23	RRM_1;zf-CCHC;zf-CCHC	(13-75);(99-116);(121-138)	4.8e-14;2e-06;0.0001
UP000000226_3885.fasta	V7BQS2	Kidney bean	25_45,30_40,30_45,35_35,35_40,35_45,40_30,40_35,40_40,40_45,45_25,45_30,45_35,45_40,45_45,50_20,50_25,50_30,50_35,50_40	SRSRSRSRSRSWSRGRSRSRS,SRSSSRSRSRSRSRSWSRGRSRSRSWSRGRSYSRSRSRSRSHSRSPSYDRRDR,SRSRSRSRSRSWSRGRSRSRS,SRSSSRSRSRSRSRSWSRGRSRSRSWSRGRSYSRSRSRSRSHSRSPSYDRRDRS,SRSSSRSRSRSRSRSWSRGRSRSRSWSRGRSYSRSRSRSRSHSRSPSYDRRDR,SRSRSRSRSRSWSRGRSRSRS,SRSSSRSRSRSRSRSWSRGRSRSRSWSRGRSYSRSRSRSRSHSRSPSYDRRDRS,SRSSSRSRSRSRSRSWSRGRSRSRSWSRGRSYSRSRSRSRSHSRSPSYDRRDRS,SRSSSRSRSRSRSRSWSRGRSRSRSWSRGRSYSRSRSRSRS,SRSRSRSRSRSWSRGRSR…	(1060-1080),(1056-1108),(1060-1080),(1056-1109),(1056-1108),(1060-1080),(1056-1109),(1056-1109),(1056-1096),(1060-1080),(1056-1105),(1056-1105),(1056-1102),(1058-1096),(1060-1080),(1056-1078),(1056-1078),(1056-1078),(1058-1078),(1058-1078)	SRSSSRSRSRSRSRSWSRGRSRSRSWSRGRSYSRSRSRSRSHSRSPSYDRRDRS	(1056-1109)	PF00397.26;PF00270.29;PF00271.31	WW;DEAD;Helicase_C	(22-52);(528-698);(734-843)	7.3e-07;3.8e-50;1.7e-31
UP000000226_3885.fasta	V7BU84	Kidney bean	25_45,30_40,35_35,35_40,40_30	RDDRHRRRSRSRSQSRSGGR,RHRRRSRSRSQSRSGGRSEHRS,RRRSRSRSQSRSGGRSEHRS,RRRSRSRSQSRSGGRSEHRS,RSRSRSQSRSGGRSEHRSKSRSRSRSKSKRTS	(158-177),(161-182),(163-182),(163-182),(165-196)	RDDRHRRRSRSRSQSRSGGRSEHRSKSRSRSRSKSKRTS	(158-196)	PF00076.22;PF00076.22;PF00076.22	RRM_1;RRM_1;RRM_1	(265-340);(385-455);(521-583)	7.5e-07;4.7e-17;1.8e-05
UP000000226_3885.fasta	V7BW54	Kidney bean	25_45,30_40,30_45,40_30,45_25,45_25,45_30,50_20,50_25,50_30,55_20,55_25,55_30,60_20,60_25,60_30,65_20,65_25,70_20,70_25	RRRTRSPIRRSARSRSRSFS,RRRTRSPIRRSARSRSRSFSPRRGR,RRRTRSPIRRSARSRSRSFS,RSSSPSSSRSSRSRSRSPSRSRSFSSSS,SSSRSSSPSSSRSSRSRSRSPSRSRSFSSSSSSPSRSSRSRS,SRSPRRPLRGRGSSNSSSSSS,RSSSPSSSRSSRSRSRSPSRSRSFSSSS,RGRRSPSGSVSDSSSRSSSPSSSRSSRSRSRSPSRSRSFSSSSSSPSRSSRSRS,SSSRSSSPSSSRSSRSRSRSPSRSRSFSSSSSSPSRSSRSRS,RSSSPSSSRSSRSRSRSPSRSRSFSSSS,SDSSSRSSSPSSSRSSRSRSRSPSRSRSFSSSSSSPSRSSRSRS,SSSRSSSPSSSRSSRSRSRSPSRSRSFSSSSSSPSR…	(337-356),(337-361),(337-356),(21-48),(18-59),(387-407),(21-48),(6-59),(18-59),(21-48),(16-59),(18-59),(21-48),(16-59),(18-59),(21-48),(16-59),(18-59),(16-37),(18-37)	RGRRSPSGSVSDSSSRSSSPSSSRSSRSRSRSPSRSRSFSSSSSSPSRSSRSRS,RRRTRSPIRRSARSRSRSFSPRRGR,SRSPRRPLRGRGSSNSSSSSS	(6-59),(337-361),(387-407)	PF00076.22	RRM_1	(104-174)	3.7e-16
UP000000226_3885.fasta	V7C5R7	Kidney bean	25_45	RRSRRRSRDRYRSQSRS	(239-255)	RRSRRRSRDRYRSQSRS	(239-255)	PF00069.25	Pkinase	(688-1003)	1.2e-46
UP000000226_3885.fasta	V7C647	Kidney bean	25_45,30_40,30_45	RSRSKSRSPINYRRRRRSRSYSPARHSRDHRS,RSRSKSRSPINYRRRRRSRSYS,RSRSKSRSPINYRRRRRSRS	(505-536),(505-526),(505-524)	RSRSKSRSPINYRRRRRSRSYSPARHSRDHRS	(505-536)	PF00630.19;PF00076.22	Filamin;RRM_1	(73-172);(339-402)	1.2e-19;4.4e-12
UP000000226_3885.fasta	V7CAC4	Kidney bean	25_45,30_40,40_30	RRRNRSRSPQRRYRSYSRS,RRNRSRSPQRRYRSYSRSPS,SRSQSPRGNDRSPSRSRSRS	(153-171),(154-173),(231-250)	RRRNRSRSPQRRYRSYSRSPS,SRSQSPRGNDRSPSRSRSRS	(153-173),(231-250)	PF00076.22	RRM_1	(55-125)	9.3e-19
UP000000226_3885.fasta	V7CH98	Kidney bean	25_45,30_40,30_45,35_35,35_40,35_45,40_30,40_35,40_40,45_25,45_30,45_35,45_40,50_20,50_25,50_30,50_35	RRHERSRSRSHSRGSRSRSR,RSSRRHERSRSRSHSRGSRSRSRSRS,RRHERSRSRSHSRGSRSRSR,SPRSSRRHERSRSRSHSRGSRSRSRSRSHS,RSSRRHERSRSRSHSRGSRSRSRSRS,RRHERSRSRSHSRGSRSRSR,SPRSSRRHERSRSRSHSRGSRSRSRSRSHSHSHSHSR,SPRSSRRHERSRSRSHSRGSRSRSRSRSHS,RSSRRHERSRSRSHSRGSRSRSRSRS,RSRSRSHSRGSRSRSRSRSHSHSHSHSRSQSR,RSRSRSHSRGSRSRSRSRSHSHSHSHSR,RSRSRSHSRGSRSRSRSRSHS,RSRSRSHSRGSRSRSRSRS,SRSRSHSRGSRSRSRSRSHSHSHSHSRSQSR,SRSRSHSRGSRSRSRSRSH…	(228-247),(225-250),(228-247),(223-252),(225-250),(228-247),(223-259),(223-252),(225-250),(232-263),(232-259),(232-252),(232-250),(233-263),(233-263),(233-254),(233-252)	SPRSSRRHERSRSRSHSRGSRSRSRSRSHSHSHSHSRSQSR	(223-263)	PF00076.22;PF00076.22;PF17780.1;PF01585.23	RRM_1;RRM_1;OCRE;G-patch	(319-390);(476-544);(615-666);(994-1038)	2.2e-12;5.6e-17;1.1e-19;1.6e-12
UP000000226_3885.fasta	V7CHH1	Kidney bean	25_45,30_40,30_40,30_45,35_35,35_35,35_40,35_40,35_45,40_30,40_30,40_35,40_35,40_40,40_40,45_25,45_25,45_30,45_30,45_35,45_35,45_40,45_40,50_20,50_20,50_25,50_25,50_30,50_30,50_35	RYRRHSRSRSRSFSRSPPRRFRRSRSPSRSRSSRRHYS,SRSRRSRSRSRSYSPSHSRRYSR,SRLSRYRRHSRSRSRSFSRSPPRRFRRSRSPSRSRSSRRHYSSSRSRSPSRTRSRSRSRSPYSRSPRTRNRSR,RYRRHSRSRSRSFSRSPPRRFRRSRSPSRSRSSRRHYS,SRSRRSRSRSRSYSPSHSRRYSRS,SRLSRYRRHSRSRSRSFSRSPPRRFRRSRSPSRSRSSRRHYSSSRSRSPSRTRSRSRSRSPYSRSPRTRNRSR,SRSRRSRSRSRSYSPSHSRRYSR,SRLSRYRRHSRSRSRSFSRSPPRRFRRSRSPSRSRSSRRHYSSSRSRSPSRTRSRSRSRSPYSRSPRTRNRSR,SRSRSRSFSRSPPRRFRRSRSPSRSR…	(483-520),(302-324),(479-551),(483-520),(302-325),(479-551),(302-324),(479-551),(488-520),(302-326),(479-545),(302-325),(479-545),(302-324),(479-542),(302-326),(504-543),(302-326),(504-543),(302-325),(504-543),(302-321),(504-523),(307-326),(505-538),(307-326),(505-538),(307-326),(505-538),(505-538)	SRSRRSRSRSRSYSPSHSRRYSRSS,SRLSRYRRHSRSRSRSFSRSPPRRFRRSRSPSRSRSSRRHYSSSRSRSPSRTRSRSRSRSPYSRSPRTRNRSR	(302-326),(479-551)	PF09750.9	DRY_EERY	(40-175)	7e-36
UP000000226_3885.fasta	V7CI31	Kidney bean	25_45,25_45,30_40,30_45,30_45,35_35,35_40,35_45,40_30,40_35,40_40,40_45	RAQSRSRSRSRSRPRSRSRS,RPRSRSRSRGRSRSRSNER,SPWRAQSRSRSRSRSRPRSRSRSFEKQRPRSRSRSRGRSRSRSNER,RAQSRSRSRSRSRPRSRSRS,RPRSRSRSRGRSRSRSNER,RRNSRSPSPWRAQSRSRSRSRSRPRSRSRSFEKQR,SPWRAQSRSRSRSRSRPRSRSRSFEKQR,RAQSRSRSRSRSRPRSRSRS,SRSPSPWRAQSRSRSRSRSRPRSRSRS,SRSPSPWRAQSRSRSRSRSRPRSRSRS,RAQSRSRSRSRSRPRSRSRS,RAQSRSRSRSRSRPRSRSRS	(58-77),(82-100),(55-100),(58-77),(82-100),(48-82),(55-82),(58-77),(51-77),(51-77),(58-77),(58-77)	RRNSRSPSPWRAQSRSRSRSRSRPRSRSRSFEKQRPRSRSRSRGRSRSRSNER	(48-100)	PF00076.22	RRM_1	(110-180)	1.5e-17
UP000000226_3885.fasta	V7CSY1	Kidney bean	25_45,30_40,30_40,35_35,35_35,35_35,40_30,40_30,40_30,40_30,40_30,40_35,40_35,40_35,45_25,45_25,45_25,45_25,45_30,45_30,45_30,45_35,45_35,50_20,50_25,50_30,55_20,55_25	RRRTPSRFRSRRSRTPSVSRSPRYRGRR,RRRSSPRASSRRLISRSPVR,RRTPSRFRSRRSRTPSVSRSPRYR,RSPSRSQRRSSPSRRSISRSPVR,SSDRRRSSPRASSRRLISRSPVRVSRRSLSRS,RPRVERSRSLSRSSRSLSRSRS,SSSYTSSSSDDRRRKRKRSR,SASPGRSPSRSQRRSSPSRRSISRSPVR,SRSGRRSSPRAPSQRSISRS,SSDRRRSSPRASSRRLISRSPVRVSRRSLSRSPVRSSARSLSRSS,RPRVERSRSLSRSSRSLSRSRSPSGSR,RSPSRSQRRSSPSRRSISRSPVR,SSDRRRSSPRASSRRLISRS,RPRVERSRSLSRSSRSLSRSRS,SSSSYTSSSSDDRRRKRKRS,RSPSRSQRRS…	(829-856),(687-706),(830-853),(532-554),(684-715),(871-892),(246-265),(527-554),(633-652),(684-728),(871-897),(532-554),(684-703),(871-892),(245-264),(532-551),(708-730),(873-899),(532-551),(708-728),(873-897),(532-551),(873-892),(876-902),(876-899),(876-897),(877-896),(877-896)	SSSSYTSSSSDDRRRKRKRSR,SASPGRSPSRSQRRSSPSRRSISRSPVR,SRSGRRSSPRAPSQRSISRS,SSDRRRSSPRASSRRLISRSPVRVSRRSLSRSPVRSSARSLSRSSGR,RRRTPSRFRSRRSRTPSVSRSPRYRGRR,RPRVERSRSLSRSSRSLSRSRSPSGSRNSVES	(245-265),(527-554),(633-652),(684-730),(829-856),(871-902)	PF00160.21	Pro_isomerase	(10-174)	1e-34
UP000000226_3885.fasta	V7CT72	Kidney bean	25_45,30_40	RRRSRSPPRFRRSPSYGRRS,RGRSPRRRSLSPRGRSYSRS	(112-131),(135-154)	RRRSRSPPRFRRSPSYGRRS,RGRSPRRRSLSPRGRSYSRS	(112-131),(135-154)	PF00076.22;PF00098.23	RRM_1;zf-CCHC	(4-63);(89-106)	5.3e-17;6.8e-08
UP000000226_3885.fasta	V7CVD9	Kidney bean	25_45,30_40,30_40,35_35,35_35,35_40,40_30,40_30,40_35,40_35,45_25,45_30	RRRTPSRYRSRRSRTPSVSR,RRTPSRYRSRRSRTPSVSRS,RPRVERSRSLSRSRSPSRSR,RSLSRGRQRSSSREPSRRSISRS,RPRVERSRSLSRSRSPSRSRNS,RPRVERSRSLSRSRSPSRSR,SLSRGRQRSSSREPSRRSISRS,RVERSRSLSRSRSPSRSRNSLES,SRGRQRSSSREPSRRSISRS,RVERSRSLSRSRSPSRSRNS,RSRSLSRSRSPSRSRNSLESQS,RSRSLSRSRSPSRSRNSLES	(813-832),(814-833),(860-879),(670-692),(860-881),(860-879),(671-692),(862-884),(673-692),(862-881),(865-886),(865-884)	RSLSRGRQRSSSREPSRRSISRS,RRRTPSRYRSRRSRTPSVSRS,RPRVERSRSLSRSRSPSRSRNSLESQS	(670-692),(813-833),(860-886)	PF00160.21	Pro_isomerase	(10-174)	1.4e-34
UP000000226_3885.fasta	V7CWZ2	Kidney bean	25_45,30_40,30_45,35_35,35_40	RRGRSRDRSYSRDRSYSRSR,RSWSPRRGRSRDRSYSRDRSYSRSRSPVRRAR,RRGRSRDRSYSRDRSYSRSR,RGRSRDRSYSRDRSYSRSRSPVRRARS,RGRSRDRSYSRDRSYSRSRS	(163-182),(158-189),(163-182),(164-190),(164-183)	RSWSPRRGRSRDRSYSRDRSYSRSRSPVRRARS	(158-190)	PF00076.22;PF00098.23;PF00098.23	RRM_1;zf-CCHC;zf-CCHC	(13-75);(99-116);(121-138)	1.2e-14;2e-06;0.00011
UP000000226_3885.fasta	V7ASY8	Kidney bean	30_40,35_35,35_40,40_30,40_35,40_40,45_25,45_30,45_35	SRSRSRSRSPSRSRSPKRVRSRSLERSVSRSRSRSRS,RKYESSRSRSRSRSPSRSRSPKRVRSRSLERSVSRSRSRSRSASPIKSSRPRSRSR,SRSRSRSRSPSRSRSPKRVRSRSLERSVSRSRSRSRS,RKYESSRSRSRSRSPSRSRSPKRVRSRSLERSVSRSRSRSRSASPIKSSRPRSRSRS,RKYESSRSRSRSRSPSRSRSPKRVRSRSLERSVSRSRSRSRSASPIKSSRPRSRSR,SRSRSRSRSPSRSRSPKRVRSRSLERSVSRSRSRSRS,RKYESSRSRSRSRSPSRSRSPKRVRSRSLERSVSRSRSRSRSASPIKSSRPRSRSRSGS,RKYESSRSRSRSRSPSRSRSPKRVRSRSLERSVSRSRSRSRSASPIKSSRPRS…	(198-234),(193-248),(198-234),(193-249),(193-248),(198-234),(193-251),(193-249),(193-236)	RKYESSRSRSRSRSPSRSRSPKRVRSRSLERSVSRSRSRSRSASPIKSSRPRSRSRSGS	(193-251)	PF00076.22;PF00076.22	RRM_1;RRM_1	(9-76);(121-184)	2.4e-18;5.1e-12
UP000000226_3885.fasta	V7BL64	Kidney bean	30_40,35_35,35_35,35_35,35_40,40_30,40_30,40_30,40_35,40_35,45_25,45_25,45_30,45_30,45_35,50_20,50_25,50_30,50_35	RNRYRSVSHSASPRSRRRSRRSYSRSATPVSKRR,RYGRSVSRSRSLSRSISRSRSRS,RRRSPSYSSRRSPSYSPYRR,RYRSVSHSASPRSRRRSRRSYSRS,RYRSVSHSASPRSRRRSRRS,RYGRSVSRSRSLSRSISRSRSRSVS,RRSPSYSSRRSPSYSPYRRSYSRSPYSSDRSRSRSYS,RSVSHSASPRSRRRSRRSYSRS,RYGRSVSRSRSLSRSISRSRSRS,RSVSHSASPRSRRRSRRSYSRS,RSVSRSRSLSRSISRSRSRSVS,SYSSRRSPSYSPYRRSYSRSPYSSDRSRSRSYS,RSVSRSRSLSRSISRSRSRSVS,RRSYSRSPYSSDRSRSRSYS,RSVSRSRSLSRSISRSRSRS,RSVSRSRSLSRSISRSR…	(283-316),(20-42),(150-169),(285-308),(285-304),(20-44),(151-187),(287-308),(20-42),(287-308),(23-44),(155-187),(23-44),(168-187),(23-42),(23-44),(23-44),(23-44),(23-42)	RYGRSVSRSRSLSRSISRSRSRSVS,RRRSPSYSSRRSPSYSPYRRSYSRSPYSSDRSRSRSYS,RNRYRSVSHSASPRSRRRSRRSYSRSATPVSKRR	(20-44),(150-187),(283-316)	PF00076.22	RRM_1	(54-124)	7.3e-16
UP000000226_3885.fasta	V7C934	Kidney bean	30_40,35_35,40_30	SLDSSRGRRSRSRSPVRRQR,RRHSPYSSLDSSRGRRSRSRSPVRR,RHSPYSSLDSSRGRRSRSRS	(522-541),(515-539),(516-535)	RRHSPYSSLDSSRGRRSRSRSPVRRQR	(515-541)	PF15996.5	PNISR	(17-165)	4e-07
UP000000226_3885.fasta	V7C992	Kidney bean	30_40	RSKRSRSRSPDRGRSRHARS	(89-108)	RSKRSRSRSPDRGRSRHARS	(89-108)	PF08648.12	SNRNP27	(175-231)	6.5e-26
UP000000226_3885.fasta	V7CYV9	Kidney bean	30_40,35_35,35_40,40_30,40_30,45_25,50_20	RKRSRHSRSRRSKHKSRRSS,RKRSRHSRSRRSKHKSRRSS,RKRSRHSRSRRSKHKSRRSS,SRHSRSRRSKHKSRRSSEDSS,RRGRSKSNSRSNGSSRSRS,SRSRRSKHKSRRSSEDSSDSS,SRRSKHKSRRSSEDSSDSSS	(284-303),(284-303),(284-303),(287-307),(601-619),(290-310),(292-311)	RKRSRHSRSRRSKHKSRRSSEDSSDSSS,RRGRSKSNSRSNGSSRSRS	(284-311),(601-619)	PF00160.21	Pro_isomerase	(10-174)	2.3e-48
UP000000226_3885.fasta	V7D0C8	Kidney bean	30_40,35_35,35_35,35_35,35_40,40_30,40_30,40_35,40_35,40_35,40_40,45_25,45_25,45_25,45_30,45_30,45_30,45_35,45_35,45_35,50_20,50_25,50_30,50_35	SRGRSYSRSRSRSRSYSRDRS,SRGPSHSRGRSYSRSRSRSRSYSRDRSQS,RSRSKSRSRSLSGSRSRSRS,RNKSPKRRSASRSPSRSRSRSKSLSR,SRGRSYSRSRSRSRSYSRDRS,SRRDSSRSPSRGPSHSRGRSYSRSRSRSRSYSRDRSQSKS,RSRSKSRSRSLSGSRSRSRSPLPARNKSPKRRSASRSPSRSRSRSKSLSR,SRGPSHSRGRSYSRSRSRSRSYSRDRSQS,RSRSKSRSRSLSGSRSRSRS,RRSASRSPSRSRSRSKSLSR,SRGRSYSRSRSRSRSYSRDRS,SSRSPSRGPSHSRGRSYSRSRSRSRSYSRDRSQSKS,RSRSKSRSRSLSGSRSRSRS,SPKRRSASRSPSRSRSRSKSLSR,SHSRGRSYS…	(204-224),(198-226),(250-269),(274-299),(204-224),(189-228),(250-299),(198-226),(250-269),(280-299),(204-224),(193-228),(250-269),(277-299),(202-228),(250-269),(277-299),(202-226),(250-269),(280-299),(250-269),(250-269),(250-269),(250-269)	SRRDSSRSPSRGPSHSRGRSYSRSRSRSRSYSRDRSQSKS,RSRSKSRSRSLSGSRSRSRSPLPARNKSPKRRSASRSPSRSRSRSKSLSR	(189-228),(250-299)	PF00076.22;PF00076.22	RRM_1;RRM_1	(9-76);(113-194)	2.6e-17;3.5e-10
UP000000226_3885.fasta	V7D3K5	Kidney bean	30_40,35_35	RSPRYSRSPPPRHRSRSRSR,SRSPRYSRSPPPRHRSRSRS	(146-165),(145-164)	SRSPRYSRSPPPRHRSRSRSR	(145-165)	PF00076.22	RRM_1	(41-111)	2.3e-19
UP000000226_3885.fasta	V7ATP0	Kidney bean	35_35	RRGRDRSVCSSSSRSRVTRS	(149-168)	RRGRDRSVCSSSSRSRVTRS	(149-168)	PF07816.11	DUF1645	(94-289)	3.3e-38
UP000000226_3885.fasta	V7BBL5	Kidney bean	35_35,40_30,40_35,45_25	RRSSHYGRSRSRSVSRSRS,RRSSHYGRSRSRSVSRSRSPPYHSGSRSRYRSRS,RRSSHYGRSRSRSVSRSRS,SRSRSVSRSRSPPYHSGSRS	(140-158),(140-173),(140-158),(148-167)	RRSSHYGRSRSRSVSRSRSPPYHSGSRSRYRSRS	(140-173)	PF00076.22	RRM_1	(41-111)	9.3e-17
UP000000226_3885.fasta	V7BEP4	Kidney bean	35_35,40_30,40_35,45_25,45_30,45_35,50_20,50_25,50_30,50_35	SRSPYGSRSRSRSRSYSRSRSYSRSLS,SYSRSPYGSRSRSRSRSYSRSRSYSRSLSPS,SRSPYGSRSRSRSRSYSRSRSYSRSLS,SYSRSPYGSRSRSRSRSYSRSRSYSRSLSPS,SYSRSPYGSRSRSRSRSYSRSRSYSRSLSPS,SRSPYGSRSRSRSRSYSRSRSYSRSLS,SRSRSRSRSYSRSRSYSRSLSPS,SRSRSRSRSYSRSRSYSRSLSPS,SRSRSRSRSYSRSRSYSRSLSPS,SRSRSRSRSYSRSRSYSRSLS	(176-202),(174-204),(176-202),(174-204),(174-204),(176-202),(182-204),(182-204),(182-204),(182-202)	SYSRSPYGSRSRSRSRSYSRSRSYSRSLSPS	(174-204)	PF00076.22	RRM_1	(40-110)	6.4e-19
UP000000226_3885.fasta	V7BGI9	Kidney bean	35_35,40_30,40_35,45_25,45_25,45_30,50_20,50_25,50_30	RSYTRSRSRDSRRSYSRSVS,RSYTRSRSRDSRRSYSRSVSHSPYISRSRSCSRSRSLSYSDRSRS,RSYTRSRSRDSRRSYSRSVS,SRRSYSRSVSHSPYISRSRSCSRSRSLSYSDRSRSFS,RSISLSRSQSRSRSPNSSPR,SRSRSCSRSRSLSYSDRSRS,SRSRSCSRSRSLSYSDRSRSFS,SRSRSCSRSRSLSYSDRSRSFS,SRSRSCSRSRSLSYSDRSRS	(189-208),(189-233),(189-208),(199-235),(243-262),(214-233),(214-235),(214-235),(214-233)	RSYTRSRSRDSRRSYSRSVSHSPYISRSRSCSRSRSLSYSDRSRSFS,RSISLSRSQSRSRSPNSSPR	(189-235),(243-262)	PF00076.22;PF00076.22	RRM_1;RRM_1	(9-76);(113-179)	3.1e-16;2.2e-10
UP000000226_3885.fasta	V7BIL1	Kidney bean	35_35,40_30,40_35,45_25,45_30,45_35,50_20,50_25,50_30,50_35	SRSPYGSRSRSRSRSYSRSRSYSRSLS,SYSRSPYGSRSRSRSRSYSRSRSYSRSLSAS,SRSPYGSRSRSRSRSYSRSRSYSRSLS,SYSRSPYGSRSRSRSRSYSRSRSYSRSLSAS,SYSRSPYGSRSRSRSRSYSRSRSYSRSLSAS,SRSPYGSRSRSRSRSYSRSRSYSRSLS,SRSRSRSRSYSRSRSYSRSLSAS,SRSRSRSRSYSRSRSYSRSLSAS,SRSRSRSRSYSRSRSYSRSLSAS,SRSRSRSRSYSRSRSYSRSLS	(205-231),(203-233),(205-231),(203-233),(203-233),(205-231),(211-233),(211-233),(211-233),(211-231)	SYSRSPYGSRSRSRSRSYSRSRSYSRSLSAS	(203-233)	PF00076.22	RRM_1	(69-139)	2.6e-18
UP000000226_3885.fasta	V7C1X7	Kidney bean	35_35,40_30,40_35,45_25,45_30	RRVSSGSSRRASSSRPQRRS,RRVSSGSSRRASSSRPQRRSSDASR,RRVSSGSSRRASSSRPQRRS,RVSSGSSRRASSSRPQRRSSDAS,RVSSGSSRRASSSRPQRRSS	(440-459),(440-464),(440-459),(441-463),(441-460)	RRVSSGSSRRASSSRPQRRSSDASR	(440-464)	PF01595.20	DUF21	(23-195)	3.8e-29
UP000000226_3885.fasta	V7C720	Kidney bean	35_35,40_30,40_35,45_25,45_30	RLSSSRRSQSRSSSWFRRKR,SRLSSSRRSQSRSSSWFRRKR,RLSSSRRSQSRSSSWFRRKR,RLGPSRLSSSRRSQSRSSSWFRR,SRLSSSRRSQSRSSSWFRR	(29-48),(28-48),(29-48),(24-46),(28-46)	RLGPSRLSSSRRSQSRSSSWFRRKR	(24-48)	PF10250.9	O-FucT	(166-526)	7.7e-71
UP000000226_3885.fasta	V7CLP4	Kidney bean	35_35,40_30	RHSRSRSRSVDSRSPARRSPSPR,SRSRSRSVDSRSPARRSPS	(184-206),(186-204)	RHSRSRSRSVDSRSPARRSPSPR	(184-206)	PF00076.22	RRM_1	(18-88)	2.2e-20
UP000000226_3885.fasta	V7CV97	Kidney bean	35_35,40_30	SGSSRSSAGYRRSHRRRSR,STSGSSRSSAGYRRSHRRRS	(286-304),(284-303)	STSGSSRSSAGYRRSHRRRSR	(284-304)	PF07800.12	DUF1644	(21-183)	1.1e-64
UP000000226_3885.fasta	V7AHZ5	Kidney bean	40_30	SISGASSRSRRYRRRSGSS	(665-683)	SISGASSRSRRYRRRSGSS	(665-683)	PF00632.25	HECT	(1504-1878)	4e-81
UP000000226_3885.fasta	V7B659	Kidney bean	40_30	RSRRRRSFKLARSSSSGSS	(12-30)	RSRRRRSFKLARSSSSGSS	(12-30)	PF00294.24	PfkB	(41-350)	9.1e-69
UP000000226_3885.fasta	V7B858	Kidney bean	40_30,40_30,45_25,45_30,50_20	SSSESSSSSDSEEERRRRRR,RERLRRSRRSHSSSSGSES,SSSESSSSSDSEEERRRRRR,SSSESSSSSDSEEERRRRRR,SDSSSESSSSSDSEEERRRR	(194-213),(218-236),(194-213),(194-213),(192-211)	SDSSSESSSSSDSEEERRRRRR,RERLRRSRRSHSSSSGSES	(192-213),(218-236)	PF13917.6	zf-CCHC_3	(91-129)	1.2e-20
UP000000226_3885.fasta	V7BJB8	Kidney bean	40_30,45_25,45_30	SSGRKRMKRSSSRSSSKRSR,SESSGRKRMKRSSSRSSSKRSR,SSGRKRMKRSSSRSSSKRSR	(263-282),(261-282),(263-282)	SESSGRKRMKRSSSRSSSKRSR	(261-282)	PF06047.11	Nkap_C	(358-459)	5.7e-49
UP000000226_3885.fasta	V7BZI1	Kidney bean	40_30,45_25	SSRASVSSRTSGGRRSRRNSS,SVSSRTSGGRRSRRNSSESS	(275-295),(279-298)	SSRASVSSRTSGGRRSRRNSSESS	(275-298)	PF06886.11	TPX2	(383-439)	5.5e-21
UP000000226_3885.fasta	V7BLA3	Kidney bean	45_25,50_20,50_25,55_20,60_20	SRSRSRAVSSRSHSSSSKIRS,SSKSLQKSSSRSRSRAVSSRSHSSSSKIRSLS,SRSRSRAVSSRSHSSSSKIRS,SSSRSRSRAVSSRSHSSSS,SSSRSRSRAVSSRSHSSSS	(357-377),(348-379),(357-377),(355-373),(355-373)	SSKSLQKSSSRSRSRAVSSRSHSSSSKIRSLS	(348-379)	PF00076.22;PF00098.23	RRM_1;zf-CCHC	(3-65);(229-246)	1.9e-12;4.8e-05
UP000000226_3885.fasta	V7CBB1	Kidney bean	45_25	SSSSSSSSTSRHHRKERRNR	(107-126)	SSSSSSSSTSRHHRKERRNR	(107-126)	PF04570.14	zf-FLZ	(41-91)	1.1e-22
UP000000226_3885.fasta	V7CUC4	Kidney bean	45_25	SYRSKRRSRSRSSESSS	(36-52)	SYRSKRRSRSRSSESSS	(36-52)	PF01535.20;PF13041.6;PF01535.20;PF01535.20;PF01535.20;PF01535.20;PF01535.20;PF01535.20;PF12854.7;PF13041.6;PF13041.6;PF12854.7;PF14432.6	PPR;PPR_2;PPR;PPR;PPR;PPR;PPR;PPR;PPR_1;PPR_2;PPR_2;PPR_1;DYW_deaminase	(67-97);(95-130);(129-159);(160-190);(191-215);(222-251);(253-283);(284-313);(342-372);(374-423);(475-524);(542-575);(649-773)	0.0004;3.1e-07;7.7e-07;5e-09;0.00031;6.6e-05;9e-06;4.1e-08;3.6e-06;2e-09;7.1e-13;7.3e-06;1.2e-39
UP000000226_3885.fasta	V7CYN0	Kidney bean	45_25,50_20	SSRPSQTSSNNSGRSRSSRRS,SSSRPSQTSSNNSGRSRSSR	(3-23),(2-21)	SSSRPSQTSSNNSGRSRSSRRS	(2-23)	PF08446.11;PF01590.26;PF00360.20;PF00989.25;PF00989.25;PF02518.26	PAS_2;GAF;PHY;PAS;PAS;HATPase_c	(76-192);(225-408);(419-598);(626-741);(756-881);(1012-1124)	1.5e-36;1.9e-31;8.6e-56;1.7e-20;9.2e-22;2.6e-10
UP000000226_3885.fasta	V7B7Q0	Kidney bean	50_20,55_20	SRRSRSSSFSISSLSSPRS,SRRSRSSSFSISSLSSPRS	(575-593),(575-593)	SRRSRSSSFSISSLSSPRS	(575-593)	PF13637.6	Ank_4	(224-277)	1.3e-07
UP000000226_3885.fasta	V7BAI1	Kidney bean	50_20	SGQSGSRSGRSSSGSRFSRS	(560-579)	SGQSGSRSGRSSSGSRFSRS	(560-579)	PF00270.29;PF00271.31	DEAD;Helicase_C	(103-273);(309-418)	2.2e-48;1.1e-30
UP000000226_3885.fasta	V7BGP6	Kidney bean	50_20	SSSRPSQSSSNSGRSRHSAR	(2-21)	SSSRPSQSSSNSGRSRHSAR	(2-21)	PF08446.11;PF01590.26;PF00360.20;PF00989.25;PF00989.25;PF02518.26	PAS_2;GAF;PHY;PAS;PAS;HATPase_c	(69-185);(218-400);(411-590);(618-733);(748-873);(1005-1117)	1.3e-39;4.8e-35;3.4e-57;1.6e-20;2e-24;4.9e-09
UP000000226_3885_additional.fasta	V7AVK9	Kidney bean	20_50	REERERSRRSRSRSERDRERDTRER	(144-168)	REERERSRRSRSRSERDRERDTRER	(144-168)	PF00076.22;PF00076.22;PF15519.6;PF00076.22	RRM_1;RRM_1;RBM39linker;RRM_1	(228-297);(330-400);(420-515);(519-574)	1.5e-10;3.5e-20;2.1e-20;1.5e-06
UP000000226_3885_additional.fasta	V7AZN6	Kidney bean	20_50	REERERSRRSRSRSERDRERDTRER	(144-168)	REERERSRRSRSRSERDRERDTRER	(144-168)	PF00076.22;PF00076.22;PF15519.6;PF00076.22	RRM_1;RRM_1;RBM39linker;RRM_1	(228-297);(330-400);(420-515);(519-573)	1.5e-10;3.5e-20;2.1e-20;6.8e-06
UP000000226_3885_additional.fasta	V7BR80	Kidney bean	20_50,25_45,25_50,30_40,30_40,30_45,35_35,35_35,35_40,35_40,40_30,40_30,40_35,45_25,45_25,45_30	RRRRSRSPSAKRHRRHRSRS,RRRRSRSPSAKRHRRHRSRSS,RRRRSRSPSAKRHRRHRSRS,RRSRRDRSRSPYSSYSYSRR,RRRSRSPSAKRHRRHRSRSSS,RRRSRSPSAKRHRRHRSRSS,SPSPVGHRSSRRSRRDRSRSPYSSYSYSRRKSR,RRSRSPSAKRHRRHRSRSSS,RRSRRDRSRSPYSSYSYSRR,RRSRSPSAKRHRRHRSRSSS,RSSRRSRRDRSRSPYSSYSYSRRKSRS,SRSPSAKRHRRHRSRSSSFSPARKSSS,RSSRRSRRDRSRSPYSSYSYSR,SSRRSRRDRSRSPYSSYSYSRRKSRSISPRSYRS,RRHRSRSSSFSPARKSSSPS,SSRRSRRDRSRSPYSSYSYS	(65-84),(65-85),(65-84),(28-47),(66-86),(66-85),(18-50),(67-86),(28-47),(67-86),(25-51),(69-95),(25-46),(26-59),(78-97),(26-45)	SPSPVGHRSSRRSRRDRSRSPYSSYSYSRRKSRSISPRSYRS,RRRRSRSPSAKRHRRHRSRSSSFSPARKSSSPS	(18-59),(65-97)	PF15346.6	ARGLU	(121-199)	3.4e-16
UP000000226_3885_additional.fasta	V7D0L4	Kidney bean	20_50,25_45,25_50,30_40,30_45,35_35,35_40	RRGRSRSRSPVRSRSPRRGR,SRRGRSRSRSPVRSRSPRRGRSRDRSYSRDRSYSRSR,RRGRSRSRSPVRSRSPRRGR,SRRGRSRSRSPVRSRSPRRGRSRDRSYSRDRSYSRSRS,SRRGRSRSRSPVRSRSPRRGRSRDRSYSRDRSYSRSR,RGRSRDRSYSRDRSYSRSRS,RGRSRDRSYSRDRSYSRSRS	(145-164),(144-180),(145-164),(144-181),(144-180),(162-181),(162-181)	SRRGRSRSRSPVRSRSPRRGRSRDRSYSRDRSYSRSRS	(144-181)	PF00076.22;PF00098.23;PF00098.23	RRM_1;zf-CCHC;zf-CCHC	(13-75);(99-116);(121-138)	4.8e-14;2e-06;0.0001
UP000000226_3885_additional.fasta	V7BRJ6	Kidney bean	25_45,30_40,35_35,35_40,40_30	RDDRHRRRSRSRSQSRSGGR,RHRRRSRSRSQSRSGGRSEHRS,RRRSRSRSQSRSGGRSEHRS,RRRSRSRSQSRSGGRSEHRS,RSRSRSQSRSGGRSEHRSKSRSRSRSKSKRTS	(158-177),(161-182),(163-182),(163-182),(165-196)	RDDRHRRRSRSRSQSRSGGRSEHRSKSRSRSRSKSKRTS	(158-196)	PF00076.22;PF00076.22	RRM_1;RRM_1	(265-340);(385-455)	6.6e-07;4.2e-17
UP000000226_3885_additional.fasta	V7C6N8	Kidney bean	30_40,35_35,40_30	SLDSSRGRRSRSRSPVRRQR,RRHSPYSSLDSSRGRRSRSRSPVRR,RHSPYSSLDSSRGRRSRSRS	(521-540),(514-538),(515-534)	RRHSPYSSLDSSRGRRSRSRSPVRRQR	(514-540)	PF15996.5	PNISR	(17-164)	1.7e-07
UP000000226_3885_additional.fasta	V7CVB9	Kidney bean	30_40	RGRSPRRRSLSPRGRSYSRS	(132-151)	RGRSPRRRSLSPRGRSYSRS	(132-151)	PF00076.22;PF00098.23	RRM_1;zf-CCHC	(4-63);(89-106)	5.2e-17;6.6e-08
UP000000226_3885_additional.fasta	V7CYA5	Kidney bean	30_40,35_35,35_40,40_30,40_35,40_40,45_25,45_30,45_35	SRGRSYSRSRSRSRSYSRDRS,SRGPSHSRGRSYSRSRSRSRSYSRDRSQS,SRGRSYSRSRSRSRSYSRDRS,SRRDSSRSPSRGPSHSRGRSYSRSRSRSRSYSRDRSQSKS,SRGPSHSRGRSYSRSRSRSRSYSRDRSQS,SRGRSYSRSRSRSRSYSRDRS,SSRSPSRGPSHSRGRSYSRSRSRSRSYSRDRSQSKS,SHSRGRSYSRSRSRSRSYSRDRSQSKS,SHSRGRSYSRSRSRSRSYSRDRSQS	(204-224),(198-226),(204-224),(189-228),(198-226),(204-224),(193-228),(202-228),(202-226)	SRRDSSRSPSRGPSHSRGRSYSRSRSRSRSYSRDRSQSKS	(189-228)	PF00076.22;PF00076.22	RRM_1;RRM_1	(9-76);(113-195)	2.1e-17;2.9e-10
UP000000226_3885_additional.fasta	V7BK48	Kidney bean	35_35,40_30,40_35,45_25,45_30,50_20,50_25,50_30	RSYTRSRSRDSRRSYSRSVS,RSYTRSRSRDSRRSYSRSVSHSPYISRSRSCSRSRSLSYSDRSRS,RSYTRSRSRDSRRSYSRSVS,SRRSYSRSVSHSPYISRSRSCSRSRSLSYSDRSRSFS,SRSRSCSRSRSLSYSDRSRS,SRSRSCSRSRSLSYSDRSRSFS,SRSRSCSRSRSLSYSDRSRSFS,SRSRSCSRSRSLSYSDRSRS	(189-208),(189-233),(189-208),(199-235),(214-233),(214-235),(214-235),(214-233)	RSYTRSRSRDSRRSYSRSVSHSPYISRSRSCSRSRSLSYSDRSRSFS	(189-235)	PF00076.22;PF00076.22	RRM_1;RRM_1	(9-76);(113-179)	2.9e-16;2e-10
UP000000226_3885_additional.fasta	V7C471	Kidney bean	35_35,40_30,40_35,45_25,45_30	RRVSSGSSRRASSSRPQRRS,RRVSSGSSRRASSSRPQRRSSDASR,RRVSSGSSRRASSSRPQRRS,RVSSGSSRRASSSRPQRRSSDAS,RVSSGSSRRASSSRPQRRSS	(353-372),(353-377),(353-372),(354-376),(354-373)	RRVSSGSSRRASSSRPQRRSSDASR	(353-377)	PF01595.20	DUF21	(1-108)	3e-17
UP000000304_7240.fasta	B4NUW3	Fruit fly	20_50,25_45,25_50,30_40,30_45,35_35,35_40,40_30,40_35,40_40	RQRRSSRSRSRERSERERDRDR,RNSTRQRRSSRSRSRERSERERDRDRER,RQRRSSRSRSRERSERERDRDR,RSSSHRNSTRQRRSSRSRSRERSERER,RNSTRQRRSSRSRSRERSERER,RSSSHRNSTRQRRSSRSRSRERS,RSSSHRNSTRQRRSSRSRSRERS,SPERSSSHRNSTRQRRSSRSRSR,RSSSHRNSTRQRRSSRSRSR,RSSSHRNSTRQRRSSRSRSR	(116-137),(112-139),(116-137),(107-133),(112-133),(107-129),(107-129),(104-126),(107-126),(107-126)	SPERSSSHRNSTRQRRSSRSRSRERSERERDRDRER	(104-139)	PF00498.26	FHA	(304-384)	3.1e-16
UP000000304_7240.fasta	B4Q3T4	Fruit fly	20_50,20_55,20_60,25_45,25_50,25_55,25_60,30_40,30_45,30_50,30_55,35_35,35_40,35_45,40_30,40_35	RRRSRSRSPMRRRSRSPRRRSYSRSR,RRRSRSRSPMRRRSRSPRRRS,RRRSRSRSPMRRRSRSPRRR,SGGRRRSRSRSPMRRRSRSPRRRSYSRSRSPGS,RRRSRSRSPMRRRSRSPRRRSYSRSR,RRRSRSRSPMRRRSRSPRRRS,RRRSRSRSPMRRRSRSPRRR,SGGRRRSRSRSPMRRRSRSPRRRSYSRSRSPGS,SGGRRRSRSRSPMRRRSRSPRRRSYSRSRSPGS,RRSRSRSPMRRRSRSPRRRSYSRSR,RRSRSRSPMRRRSRSPRRRS,SRSRSPMRRRSRSPRRRSYSRSRSPGSHSPERRS,SRSRSPMRRRSRSPRRRSYSRSRSPGS,SRSRSPMRRRSRSPRRRSYSRSRSPGS,RSRSPRRRSYSRSRSPGSH…	(126-151),(126-146),(126-145),(123-155),(126-151),(126-146),(126-145),(123-155),(123-155),(127-151),(127-146),(129-162),(129-155),(129-155),(138-157),(138-157)	SGGRRRSRSRSPMRRRSRSPRRRSYSRSRSPGSHSPERRS	(123-162)	PF00076.22	RRM_1	(25-95)	6.8e-22
UP000000304_7240.fasta	B4Q5A8	Fruit fly	20_50,25_45,30_40,30_45	RSRSRSRERRKRRAGSRER,SSGRSRSRSRERRKRRAGSR,SSGRSRSRSRERRKRRAGSR,SSGRSRSRSRERRKRRAGSR	(280-298),(277-296),(277-296),(277-296)	SSGRSRSRSRERRKRRAGSRER	(277-298)	PF12220.8;PF00076.22	U1snRNP70_N;RRM_1	(3-92);(104-174)	2.9e-24;3.9e-18
UP000000304_7240.fasta	B4Q622	Fruit fly	20_50,20_55,25_45,25_50,25_55,30_40,30_45,30_50,35_35,35_40,35_45	SRELRRYLYSRRRRARSRSRSPGRRRGSRSRSR,SRRRRARSRSRSPGRRRGSRSR,SRRRRARSRSRSPGRRRGSRSRSRSPGRR,SRRRRARSRSRSPGRRRGSRSRSR,SRRRRARSRSRSPGRRRGSRSR,RRARSRSRSPGRRRGSRSRSRSPGRR,RRARSRSRSPGRRRGSRSRSRSPGRR,RRARSRSRSPGRRRGSRSRSR,RSRSRSPGRRRGSRSRSRS,RSRSRSPGRRRGSRSRSRS,RSRSRSPGRRRGSRSRSRS	(180-212),(189-210),(189-217),(189-212),(189-210),(192-217),(192-217),(192-212),(195-213),(195-213),(195-213)	SRELRRYLYSRRRRARSRSRSPGRRRGSRSRSRSPGRR	(180-217)	PF00642.24;PF00076.22;PF00642.24	zf-CCCH;RRM_1;zf-CCCH	(13-39);(85-143);(151-177)	2.9e-07;1.2e-05;2.1e-05
UP000000304_7240.fasta	B4Q6P6	Fruit fly	20_50,25_45,25_50,30_40,30_40,30_45	RRYTRSRSRSRSRERSRDRNDYRRRNSRSRSRER,SGYRRYTRSRSRSRSRERSRDRNDYRRRNSRSRSRERSSHYRNDR,RRYTRSRSRSRSRERSRDRNDYRRR,SESGYRRYTRSRSRSRSRERSR,RRNSRSRSRERSSHYRNDRS,SGYRRYTRSRSRSRSRERSR	(22-55),(19-63),(22-46),(17-38),(45-64),(19-38)	SESGYRRYTRSRSRSRSRERSRDRNDYRRRNSRSRSRERSSHYRNDRS	(17-64)	PF00076.22	RRM_1	(229-301)	4e-07
UP000000304_7240.fasta	B4Q893	Fruit fly	20_50,20_50,20_55,20_55,25_45,25_45,25_45,25_50,25_50,25_55,25_55,30_40,30_45,30_45,30_45,30_50,30_50,30_55,30_55,35_35,35_40,35_40,35_45,35_45,35_45,35_50,35_50,35_55,40_30,40_30,40_35,40_35,40_40,40_40,40_45,40_45,40_50,45_25,45_25,45_30,45_35,45_40,45_45,50_20,50_25,50_30,50_35,50_40	RRRSRSRSRSRERRTSRSRSHRSTSRRRSRRSGSRERRSVSRSRRSRSR,RSRSKRSRSRHRRSSSRSRRSRSR,RRRSRSRSRSRERRTSRSRS,RRRSRRSGSRERRSVSRSRR,RRRSRSRSRSRERRTSRSRSHRSTSRRRSRRSGSRERRSVSRSRRSRSR,SRSRSKRSRSRHRRSSSRSRRSRSR,RSSRSRGKRSRSRHRRSTSRSRSSR,RRRSRSRSRSRERRTSRSRSHRSTSRRRSRRSGSRERRSVSRSRRSRSR,RSRSKRSRSRHRRSSSRSRRSRSR,RRRSRSRSRSRERRTSRSRS,RRRSRRSGSRERRSVSRSRR,RRRSRSRSRSRERRTSRSRSHRSTSRRRSRRSGSRERRSVSRSRRSRSRGKHSSRSRSKRSRS…	(284-332),(338-361),(284-303),(309-328),(284-332),(337-361),(367-391),(284-332),(338-361),(284-303),(309-328),(284-392),(284-332),(337-361),(367-391),(284-332),(338-361),(284-303),(309-328),(284-392),(284-361),(366-392),(284-332),(337-361),(367-391),(284-332),(338-361),(284-303),(287-361),(366-392),(287-361),(366-392),(287-361),(366-392),(287-331),(337-361),(338-361),(322-360),(414-435),(322-360)…	RRRSRSRSRSRERRTSRSRSHRSTSRRRSRRSGSRERRSVSRSRRSRSRGKHSSRSRSKRSRSRHRRSSSRSRRSRSRGGKHSRSSRSRGKRSRSRHRRSTSRSRSSRS,SHRSEKHSSRSPRSRSKRSSPS	(284-392),(414-435)	PF00076.22	RRM_1	(10-81)	6.3e-05
UP000000304_7240.fasta	B4Q8G3	Fruit fly	20_50,25_45,25_50,30_40,30_40,30_45,30_50,35_35,35_35,35_40,35_45,35_50,40_30,40_35,40_40,40_45,45_25,45_30,45_35,45_40	RRRPRSSSRSPSPSSRRRRR,RRRPRSSSRSPSPSSRRRRRSRSKGSRTRSRSKS,RRRPRSSSRSPSPSSRRRRR,RRRPRSSSRSPSPSSRRRRRSRSKGSRTRSRSKSPIRRR,RERDDGSRDRSRRKRSSRSS,RRRPRSSSRSPSPSSRRRRRSRSKGSRTRSRSKS,RRRPRSSSRSPSPSSRRRRR,RRRPRSSSRSPSPSSRRRRRSRSKGSRTRSRSKSPIRRRS,SRDRSRRKRSSRSSKGRS,RRRPRSSSRSPSPSSRRRRRSRSKGSRTRSRSKS,RRRPRSSSRSPSPSSRRRRRSRSKGSRTRSRSKS,RRRPRSSSRSPSPSSRRRRR,RRPRSSSRSPSPSSRRRRRSRSKGSR,RRPRSSSRSPSPSSRRRRRSRSKGSR,…	(237-256),(237-270),(237-256),(237-275),(1300-1319),(237-270),(237-256),(237-276),(1306-1323),(237-270),(237-270),(237-256),(238-263),(238-263),(238-263),(238-258),(241-262),(241-262),(241-262),(241-259)	RRRPRSSSRSPSPSSRRRRRSRSKGSRTRSRSKSPIRRRS,RERDDGSRDRSRRKRSSRSSKGRS	(237-276),(1300-1323)	PF02847.17	MA3	(708-814)	5.9e-26
UP000000304_7240.fasta	B4Q9Z2	Fruit fly	20_50,25_45,25_50,30_40,30_45,30_50,35_35,35_40,35_45,35_50	RDSRRRRASLRSRSRSRSRSNERAFRRSRSRDRR,RDSRRRRASLRSRSRSRSRSNERAFRRSRSRDRR,RDSRRRRASLRSRSRSRSRSNERAFRRSRSRDRR,RDSRRRRASLRSRSRSRSRSNERAFRRSRSRDR,RDSRRRRASLRSRSRSRSRSNERAFRRSRSRDR,RDSRRRRASLRSRSRSRSRSNER,RDSRRRRASLRSRSRSRSRSNERAFRRSRSR,RDSRRRRASLRSRSRSRSRSNERAFRRSRSR,RDSRRRRASLRSRSRSRSRSNERAFRRSRSR,RDSRRRRASLRSRSRSRSRS	(232-265),(232-265),(232-265),(232-264),(232-264),(232-254),(232-262),(232-262),(232-262),(232-251)	RDSRRRRASLRSRSRSRSRSNERAFRRSRSRDRR	(232-265)	PF01480.17;PF14605.6	PWI;Nup35_RRM_2	(7-77);(924-976)	8.6e-08;1.7e-13
UP000000304_7240.fasta	B4QB05	Fruit fly	20_50,20_55	SRSRDRERERERDRARSRRSRSRSR,RERERERDRARSRRSRSRSR	(61-85),(66-85)	SRSRDRERERERDRARSRRSRSRSR	(61-85)	PF08648.12	SNRNP27	(135-190)	3.2e-27
UP000000304_7240.fasta	B4QFN1	Fruit fly	20_50,20_55,25_45,25_50,25_55,30_40,30_45,30_50,30_55,35_35,35_40,35_45,35_50,35_55,40_30,40_35,40_40,40_45	RRRRGSRSRSRSRSPRSSRRR,RRRRGSRSRSRSRSPRSSRRR,RRRRGSRSRSRSRSPRSSRRRGSRDGDR,RRRRGSRSRSRSRSPRSSRRR,RRRRGSRSRSRSRSPRSSRRR,RRRRGSRSRSRSRSPRSSRRRGSRDGDR,RRRRGSRSRSRSRSPRSSRRRGSRDGDR,RRRRGSRSRSRSRSPRSSRRR,RRRRGSRSRSRSRSPRSSRRR,RRRRGSRSRSRSRSPRSSRRRGSR,RRRRGSRSRSRSRSPRSSRRRGSR,RRRRGSRSRSRSRSPRSSRRRGSR,RRRRGSRSRSRSRSPRSSRRR,RRRRGSRSRSRSRSPRSSRRR,RGSRSRSRSRSPRSSRRRGSR,RGSRSRSRSRSPRSSRRRGSR,RGSRSRSRSRSPRSSRR…	(431-451),(431-451),(431-458),(431-451),(431-451),(431-458),(431-458),(431-451),(431-451),(431-454),(431-454),(431-454),(431-451),(431-451),(434-454),(434-454),(434-454),(434-454)	RRRRGSRSRSRSRSPRSSRRRGSRDGDR	(431-458)	PF04818.13;PF00076.22;PF09726.9	CTD_bind;RRM_1;Macoilin	(59-123);(496-560);(777-1331)	1.9e-16;6.9e-11;8.4e-62
UP000000304_7240.fasta	B4QGS9	Fruit fly	20_50,20_55,25_45,25_50	RRPRRVRSKSRSRSRERDRRS,RRPRRVRSKSRSRSRERDRR,RPRRVRSKSRSRSRERDRRS,RPRRVRSKSRSRSRERDRRS	(213-233),(213-232),(214-233),(214-233)	RRPRRVRSKSRSRSRERDRRS	(213-233)	PF03371.15;PF12871.7	PRP38;PRP38_assoc	(10-175);(179-266)	2e-61;2.6e-12
UP000000304_7240.fasta	B4QIY9	Fruit fly	20_50,25_45,25_45,25_45,25_45,25_50,30_40,30_40,30_40,30_40,30_40,30_45,30_45,30_45,30_45,30_50,35_35,35_35,35_35,35_35,35_35,35_40,35_40,35_40,35_40,35_40,35_45,35_45,35_45,35_45,35_50,40_30,40_30,40_35,40_35,40_40,40_40,45_25,45_25,45_30,45_30,45_35,45_35,45_40,45_40,50_20,50_20,50_25,50_25,50_30,50_30,50_35,50_35,50_40,55_20,55_25,55_30	RPGSRERRSSRRPRSRSRSRSR,RQRDRSRSRSRSRSQRDSSRRDRQRDRS,RPGSRERRSSRRPRSRSRSRSR,RSPSAKRSRSRSSSRRSRRRGRSSS,RFQRSNSRRRSRSRRLSRSPMRYSRSPRR,RPGSRERRSSRRPRSRSRSRSR,RQRDRSRSRSRSRSQRDSSRRDRQRDRSKSKSRSRSRS,SSAARPGSRERRSSRRPRSRSRSRSR,RSRSPRSRSRSPSAKRSRSRSSSRRSRRRGRSSSIS,RFQRSNSRRRSRSRRLSRSPMRYSRSPRR,RRSSHSRSRSLSRQRSRSRS,RQRDRSRSRSRSRSQRDSSRRDRQRDRS,RPGSRERRSSRRPRSRSRSRSR,RSRSRSSSRRSRRRGRSSS,RFQRSNSRRRSRSRRLSRS…	(209-230),(137-164),(209-230),(283-307),(388-416),(209-230),(137-174),(205-230),(274-309),(388-416),(588-607),(137-164),(209-230),(289-307),(388-416),(209-230),(137-174),(204-230),(267-314),(392-413),(588-615),(137-174),(212-230),(274-309),(392-413),(588-607),(137-161),(212-230),(289-307),(394-413),(212-230),(263-314),(588-617),(267-314),(588-615),(274-309),(588-607),(263-311),(588-613),(263-311)…	RQRDRSRSRSRSRSQRDSSRRDRQRDRSKSKSRSRSRS,SSSAARPGSRERRSSRRPRSRSRSRSR,SKNKSRSRSHSRSRSPRSRSRSPSAKRSRSRSSSRRSRRRGRSSSISLSPER,RFQRSNSRRRSRSRRLSRSPMRYSRSPRR,RRSSHSRSRSLSRQRSRSRSSSQHSRKRES	(137-174),(204-230),(263-314),(388-416),(588-617)	PF01480.17	PWI	(43-115)	2.2e-30
UP000000304_7240.fasta	B4QLM2	Fruit fly	20_50,20_55,25_45,25_50,30_40,30_45	RRERSRSRERSHRSRQRRERS,RRERSRSRERSHRSRQRRER,SYNRRERSRSRERSHRSRQRRERSTSRYRERSR,RERSRSRERSHRSRQRRERS,RSRSRERSHRSRQRRERSTSR,RSRSRERSHRSRQRRERSTSR	(521-541),(521-540),(518-550),(522-541),(524-544),(524-544)	SYNRRERSRSRERSHRSRQRRERSTSRYRERSR	(518-550)	PF00076.22	RRM_1	(95-166)	2.2e-06
UP000000304_7240.fasta	B4QMV6	Fruit fly	20_50,20_55,25_45,25_50,25_55,30_40,30_45,30_50,30_55,35_35,35_35,35_40,35_45,35_50	RGSRHRRHRQRSRSRNRSRSRSSERRRRQRSPHR,RQRSRSRNRSRSRSSERRRRQR,RRTRSRSRSQSSDRGSRHRRHRQRSRSRNRSRSRSSERRRRQRSPHR,RGSRHRRHRQRSRSRNRSRSRSSERRRRQRSPHR,RQRSRSRNRSRSRSSERRRRQR,RRTRSRSRSQSSDRGSRHRRHRQRSRSRNRSRSRSSERRRRQRS,RRTRSRSRSQSSDRGSRHRRHRQRSRSRNRSRSRSSERRRRQRS,SRHRRHRQRSRSRNRSRSRSSERRRRQRS,RQRSRSRNRSRSRSSERRRRQR,STRRTRSRSRSQSSDRGSR,SRSRNRSRSRSSERRRRQRS,SRSRNRSRSRSSERRRRQRS,SRSRNRSRSRSSERRRRQRS,SRSRNRSRS…	(80-113),(88-109),(67-113),(80-113),(88-109),(67-110),(67-110),(82-110),(88-109),(65-83),(91-110),(91-110),(91-110),(91-110)	STRRTRSRSRSQSSDRGSRHRRHRQRSRSRNRSRSRSSERRRRQRSPHR	(65-113)	PF06495.11	Transformer	(1-172)	5e-62
UP000000304_7240.fasta	B4QPY0	Fruit fly	20_50,20_55,25_45,25_50,25_55,30_40,30_45	RRSNESRHRRDRSRSRDRSRSLSRDRRRERERRDRSRR,RRDRSRSRDRSRSLSRDRRRERERRDRSRR,RRSNESRHRRDRSRSRDRSRSLSRDRRRERER,RRSNESRHRRDRSRSRDRSRSLSRDRRRERER,RRDRSRSRDRSRSLSRDRRR,RSNESRHRRDRSRSRDRSRSLSR,RSNESRHRRDRSRSRDRSRSLSR	(329-366),(337-366),(329-360),(329-360),(337-356),(330-352),(330-352)	RRSNESRHRRDRSRSRDRSRSLSRDRRRERERRDRSRR	(329-366)	PF10197.9	Cir_N	(13-49)	6.4e-15
UP000000304_7240.fasta	B4QUL9	Fruit fly	20_50,20_50,20_50,20_50,20_55,25_45,25_45,25_50,25_50,25_50,25_55,30_40,30_40,30_45,30_45,30_50,30_50,30_50,35_35,35_35,35_40,35_40,35_45,35_45,35_45,35_50,35_50,40_30,40_30,40_30,40_35,40_35,40_35,40_40,40_40,40_40,40_45,40_45,40_50,40_50,45_25,45_25,45_30,45_30,45_35,45_35,45_40,45_40,45_45,45_45,50_20,50_25,50_30,50_35,50_40,50_45,55_20,55_25,55_30,55_35,55_40,55_45	SSRSRSRSRSRSRSRSRNRRLGRSTR,RSRRSDSRSRSISRSRSRRRRSYSRSR,RYRNRRTRRSRSFHRRRSPS,SRYRRSRSRSRSRSRSRSPRR,RYRRSRSRSRSRSRSRSPRR,RSSSSRSRSRSRSRSRSRSRNRRLGRSTRSPLRSRRSDSRSRSISRSRSRRRRSYSRSRSPSPRS,RRTPSPASRYRRSRSRSRSRSRSRSPRRFQSR,SSRSRSRSRSRSRSRSRNRRLGRSTR,RSRRSDSRSRSISRSRSRRRRSYSRSR,SRYRRSRSRSRSRSRSRSPRR,RYRRSRSRSRSRSRSRSPRR,RSSSSRSRSRSRSRSRSRSRNRRLGRSTRSPLRSRRSDSRSRSISRSRSRRRRSYSRSRSPSPRSYGNR,RRTPSPASRYRRS…	(687-712),(716-742),(757-776),(797-817),(798-817),(684-748),(790-821),(687-712),(716-742),(797-817),(798-817),(684-752),(790-825),(684-748),(790-817),(687-712),(716-742),(797-817),(684-748),(794-821),(684-748),(797-817),(684-713),(716-748),(797-817),(687-706),(716-742),(684-706),(709-748),(794-821),(684-706),(709-748),(797-816),(684-706),(712-748),(797-816),(684-706),(716-748),(687-706),(716-742)…	RSSSSRSRSRSRSRSRSRSRNRRLGRSTRSPLRSRRSDSRSRSISRSRSRRRRSYSRSRSPSPRSYGNR,RYRNRRTRRSRSFHRRRSPS,RRTPSPASRYRRSRSRSRSRSRSRSPRRFQSRYMPR	(684-752),(757-776),(790-825)	PF13414.6	TPR_11	(309-350)	2.4e-06
UP000000304_7240.fasta	B4QWY0	Fruit fly	20_50,25_45,25_50,30_40,30_45,30_50,35_35,35_35,35_40,35_45,35_50,40_30,40_30,40_35,40_35,40_40,40_45,45_25,45_25,45_25,45_30,45_30,45_30,45_35,50_20,50_25	SRSRSRSRSPSRSRNRRRRNS,SISRSRSRSRSPSRSRNRRRRNSLS,SRSRSRSRSPSRSRNRRRRNS,SISRSRSRSRSPSRSRNRRRRNSLSKS,SISRSRSRSRSPSRSRNRRRRNSLS,SRSRSRSRSPSRSRNRRRRNS,SKSISRSRSRSRSPSRSRNRRRRNSLSKSYSRSHSRSRSRSNSHSRQRFSYRGR,RSHRSRSGRRNSRSFSRSLSRDSRGSPR,SISRSRSRSRSPSRSRNRRRRNSLSKS,SISRSRSRSRSPSRSRNRRRRNSLS,SRSRSRSRSPSRSRNRRRRNS,SRSRSGSRSRCKSKSISRSRSRSRSPSRSRNRRRRNSLSKSYSRSHSRSRSRSNSHSRQRFSYR,RSHRSRSGRRNSRSFSRSLSRDSRGSPR…	(1059-1079),(1057-1081),(1059-1079),(1057-1083),(1057-1081),(1059-1079),(1055-1108),(1207-1234),(1057-1083),(1057-1081),(1059-1079),(1043-1106),(1207-1237),(1055-1094),(1207-1230),(1057-1076),(1057-1076),(1032-1074),(1076-1104),(1218-1239),(1043-1074),(1076-1104),(1218-1237),(1055-1074),(1079-1100),(1081-1100)	RSKSPRVSKSISRSRSGSRSRCKSKSISRSRSRSRSPSRSRNRRRRNSLSKSYSRSHSRSRSRSNSHSRQRFSYRGR,RSHRSRSGRRNSRSFSRSLSRDSRGSPRSRSGS	(1032-1108),(1207-1239)	PF13639.6;PF00628.29	zf-RING_2;PHD	(153-196);(246-294)	8.1e-08;7.3e-10
UP000000304_7240.fasta	B4QXE7	Fruit fly	20_50,25_45,25_50,30_40,30_45,30_50,35_35,40_30,40_35,45_25,45_30,45_35,50_20,50_25,50_30,55_20,55_25,60_20,60_25,65_20	RSRSRSRSRQRERRRSDSRARSRSERR,RSRSRSRSRQRERRRSDSRARSRSERR,RSRSRSRSRQRERRRSDSRARSRSERR,RSRSRSRSRQRERRRSDSRARSRS,RSRSRSRSRQRERRRSDSRARSRS,RSRSRSRSRQRERRRSDSRARSRS,RRRRTRSSPSRSNSSSSSDR,RRRRTRSSPSRSNSSSSSDRS,RRRRTRSSPSRSNSSSSSDR,RRRRTRSSPSRSNSSSSSDRSSSSRSPSRSRKSRPKSVER,RRRRTRSSPSRSNSSSSSDRS,RRRRTRSSPSRSNSSSSSDR,RRRTRSSPSRSNSSSSSDRSSSSRSPSRSRKSRPKS,RRRTRSSPSRSNSSSSSDRSSSSRSPSRSRKSRPKS,RRRTRSSPSRSNSSSSSD…	(2-28),(2-28),(2-28),(2-25),(2-25),(2-25),(72-91),(72-92),(72-91),(72-111),(72-92),(72-91),(73-108),(73-108),(73-92),(74-105),(74-105),(75-105),(86-105),(77-104)	RSRSRSRSRQRERRRSDSRARSRSERR,RRRRTRSSPSRSNSSSSSDRSSSSRSPSRSRKSRPKSVER	(2-28),(72-111)	PF06047.11	Nkap_C	(354-451)	2.1e-45
UP000000304_7240.fasta	B4QYR0	Fruit fly	20_50,25_45,25_50,30_40,30_45,35_35,35_40,35_45,40_30,40_35,40_40,40_45,45_25,45_30,45_35,45_40,50_20,50_25,50_30,50_35,50_40	RRRRESSGNRRSRSRGRRHS,RRRRESSGNRRSRSRGRRHSSSRSRSPSTSRSRRRR,RRRRESSGNRRSRSRGRRHS,RRRESSGNRRSRSRGRRHSSSRSRSPSTSRSRRRRSRS,RRRESSGNRRSRSRGRRHSSSRSRSPSTSRSRRRR,RRESSGNRRSRSRGRRHSSSRSRSPSTSRSRRRRSRS,RRESSGNRRSRSRGRRHSSSRSRSPSTSRSRRRRSRS,RRHSSSRSRSPSTSRSRRRR,SSGNRRSRSRGRRHSSSRSRSPSTSRSRRRRSRS,SSGNRRSRSRGRRHSSSRSRSPSTSRSRRRRSRS,SSGNRRSRSRGRRHSSSRSRSPSTSRSRRRRSRS,RRHSSSRSRSPSTSRSRRRR,RSRSRGRRHSSSRSRSPSTSRS…	(825-844),(825-860),(825-844),(826-863),(826-860),(827-863),(827-863),(841-860),(830-863),(830-863),(830-863),(841-860),(835-863),(835-863),(835-863),(842-863),(844-863),(844-863),(844-863),(844-863),(844-863)	RRRRESSGNRRSRSRGRRHSSSRSRSPSTSRSRRRRSRS	(825-863)	PF00160.21	Pro_isomerase	(16-181)	3.5e-45
UP000000304_7240.fasta	B4R169	Fruit fly	20_50,25_45,25_50,30_40,30_40,30_45,30_50,35_35,35_35,35_40,35_40,35_45,35_50,40_30,40_30,40_35,40_35,40_40,40_40,40_45,40_50,45_25,45_25,45_25,45_30,45_30,45_35,45_35,45_40,45_45,45_50,50_20,50_25,50_30,50_35,50_40,50_45,50_50,55_20,55_25,55_30,55_35,55_40,55_45	RGRSRSSSSRSRSRSRRRSRSRRSSHSRS,SGRGRSRSSSSRSRSRSRRRSRSRRSSHSRSKSRSRS,RGRSRSSSSRSRSRSRRRSRSRRSSHSRS,SGRGRSRSSSSRSRSRSRRRSRSRRSSHSRSKSRSRS,SRTRSRSPKRERDSRSRSRSVSKRESRSRSR,SGRGRSRSSSSRSRSRSRRRSRSRRSSHSRSKSRSRS,RGRSRSSSSRSRSRSRRRSRSRRSSHSRS,SGRGRSRSSSSRSRSRSRRRSRSRRSSHSRSKSRSRSKSRGGR,SHSRTRSRSPKRERDSRSRSRSVSKRESRSRSRSKSIHRDSRSR,SGRGRSRSSSSRSRSRSRRRSRSRRSSHSRSKSRSRS,SRTRSRSPKRERDSRSRSRSVSKRESRSRSR,SGRG…	(67-95),(65-101),(67-95),(65-101),(139-169),(65-101),(67-95),(65-107),(137-180),(65-101),(139-169),(65-101),(67-95),(65-108),(150-179),(65-107),(150-172),(65-101),(150-169),(67-101),(67-95),(65-112),(116-135),(152-172),(65-108),(152-172),(65-104),(152-172),(67-101),(67-101),(69-90),(69-104),(69-104),(69-104),(69-104),(69-93),(69-91),(69-90),(72-91),(72-91),(72-91),(72-91),(72-91),(72-91)	SGRGRSRSSSSRSRSRSRRRSRSRRSSHSRSKSRSRSKSRGGRSKSKS,SRSRSRSRSNKSRDVSKSKS,SHSRTRSRSPKRERDSRSRSRSVSKRESRSRSRSKSIHRDSRSR	(65-112),(116-135),(137-180)	PF00076.22	RRM_1	(2-48)	3.4e-06
UP000000304_7240.fasta	B4Q5B9	Fruit fly	25_45	SRSRDRNSRRRGTNSPRRRS	(211-230)	SRSRDRNSRRRGTNSPRRRS	(211-230)	PF00076.22;PF00076.22;PF15519.6	RRM_1;RRM_1;RBM39linker	(253-322);(351-421);(438-516)	6.2e-11;4.3e-23;3.4e-23
UP000000304_7240.fasta	B4Q9U5	Fruit fly	25_45,30_40,30_45,35_35,35_40,35_45,40_30,40_35,40_40,40_45,45_25,45_30,45_35,45_40,45_45,50_20,50_25,50_30,50_35,50_40	RYSRSRSRSRSRSRSPRSRSCSR,RYSRSRSRSRSRSRSPRSRSCSRSS,RYSRSRSRSRSRSRSPRSRSCSR,RYSRSRSRSRSRSRSPRSRSCSRSS,RYSRSRSRSRSRSRSPRSRSCSRSS,RYSRSRSRSRSRSRSPRSRSCSR,RYSRSRSRSRSRSRSPRSRSCSRSSDAS,RYSRSRSRSRSRSRSPRSRSCSRSS,RYSRSRSRSRSRSRSPRSRSCSRSS,RYSRSRSRSRSRSRSPRSRSCSR,RYSRSRSRSRSRSRSPRSRSCSRSSDAS,RYSRSRSRSRSRSRSPRSRSCSRSSDAS,RYSRSRSRSRSRSRSPRSRSCSRSS,RYSRSRSRSRSRSRSPRSRSCSRSS,RYSRSRSRSRSRSRSPRSRSCSR,SRSRSRSRSR…	(465-487),(465-489),(465-487),(465-489),(465-489),(465-487),(465-492),(465-489),(465-489),(465-487),(465-492),(465-492),(465-489),(465-489),(465-487),(467-492),(467-492),(467-492),(467-489),(467-489)	RYSRSRSRSRSRSRSPRSRSCSRSSDAS	(465-492)	PF03399.16	SAC3_GANP	(638-867)	6.4e-26
UP000000304_7240.fasta	B4R4A9	Fruit fly	25_45,30_40,30_45,35_35,40_30	RQSSRSRSRSRSRSRHRSERHERKR,RQSSRSRSRSRSRSRHRSERHERKR,SRSRSRSRSRHRSERHERKR,RQSSRSRSRSRSRSRHRSER,RQSSRSRSRSRSRSRHRSER	(520-544),(520-544),(525-544),(520-539),(520-539)	RQSSRSRSRSRSRSRHRSERHERKR	(520-544)	PF00459.25;PF03371.15	Inositol_P;PRP38	(56-182);(197-381)	1.3e-17;1.1e-55
UP000000304_7240.fasta	B4Q526	Fruit fly	30_40,35_35,35_40,40_30,40_35,40_40,45_25,45_30,45_35,45_40,50_20,50_25,50_30,50_35,55_20,55_25,55_30,55_35,60_20,60_25,60_30	RSLHSRSRSRSRSRSHSRSR,SHRSLHSRSRSRSRSRSHSRSRSHSSS,RSLHSRSRSRSRSRSHSRSR,SHRSLHSRSRSRSRSRSHSRSRSHSSSSS,SHRSLHSRSRSRSRSRSHSRSRSHSSS,RSLHSRSRSRSRSRSHSRSR,SHRSLHSRSRSRSRSRSHSRSRSHSSSSS,SHRSLHSRSRSRSRSRSHSRSRSHSSSSS,SHRSLHSRSRSRSRSRSHSRSRSHSSS,RSLHSRSRSRSRSRSHSRSR,SLHSRSRSRSRSRSHSRSRSHSSSSS,SLHSRSRSRSRSRSHSRSRSHSSSSS,SLHSRSRSRSRSRSHSRSRSHSSSSS,SLHSRSRSRSRSRSHSRSRSHSSS,SRSRSRSRSRSHSRSRSHSSSSS,SRSRSRSRSRS…	(116-135),(114-140),(116-135),(114-142),(114-140),(116-135),(114-142),(114-142),(114-140),(116-135),(117-142),(117-142),(117-142),(117-140),(120-142),(120-142),(120-142),(120-140),(122-142),(122-142),(122-142)	SHRSLHSRSRSRSRSRSHSRSRSHSSSSS	(114-142)	PF00096.26	zf-C2H2	(450-472)	0.0022
UP000000304_7240.fasta	B4Q8J2	Fruit fly	30_40,35_35,35_40	RRSRTPEERSRSKRSRSRSSKRDVNRR,RRSRTPEERSRSKRSRSRSSKR,RRSRTPEERSRSKRSRSRSS	(396-422),(396-417),(396-415)	RRSRTPEERSRSKRSRSRSSKRDVNRR	(396-422)	PF10197.9;PF12542.8	Cir_N;CWC25	(11-47);(71-175)	1.7e-14;3.4e-19
UP000000304_7240.fasta	B4QAL2	Fruit fly	30_40	SGSREGSSSPSRRRRKVRRRS	(224-244)	SGSREGSSSPSRRRRKVRRRS	(224-244)	PF00651.31;PF00651.31	BTB;BTB	(22-75);(80-178)	1.4e-08;2.5e-25
UP000000304_7240.fasta	B4QFW0	Fruit fly	30_40	RRSPSRNRYTRNRSYSRSRS	(151-170)	RRSPSRNRYTRNRSYSRSRS	(151-170)	PF00076.22	RRM_1	(14-84)	1.5e-20
UP000000304_7240.fasta	B4QVI0	Fruit fly	30_40,35_35	RERSRSPHRKLRHSRSRSRS,RSRSPHRKLRHSRSRSRSKS	(873-892),(875-894)	RERSRSPHRKLRHSRSRSRSKS	(873-894)	PF00076.22	RRM_1	(929-996)	3.1e-08
UP000000304_7240.fasta	B4R340	Fruit fly	30_40,35_35,35_35,35_40,40_30	SRSRSRSRTRTHSRTPRSRSPRSRS,SRSRSRSRTRTHSRTPRSRS,RSRSPSRERPKKSHRSRSSRSR,SRSRSRSRTRTHSRTPRSRS,SRSPSRERPKKSHRSRSSRSRS	(392-416),(392-411),(413-434),(392-411),(414-435)	SRSRSRSRTRTHSRTPRSRSPRSRSPSRERPKKSHRSRSSRSRS	(392-435)	PF00134.23	Cyclin_N	(90-228)	5.7e-10
UP000000304_7240.fasta	B4QAQ2	Fruit fly	35_35	SSSRSSRREVRSLRTRSLDR	(385-404)	SSSRSSRREVRSLRTRSLDR	(385-404)	PF00621.20	RhoGEF	(600-770)	9.2e-28
UP000000304_7240.fasta	B4QI74	Fruit fly	35_35,40_30,40_35,45_25,45_30	RSRSRSRSPFRSQSISRSRPSR,RSRSRSRSPFRSQSISRSRPSRS,RSRSRSRSPFRSQSISRSRPSR,SRSRSRSPFRSQSISRSRPSRS,SRSRSRSPFRSQSISRSRPSRS	(15-36),(15-37),(15-36),(16-37),(16-37)	RSRSRSRSPFRSQSISRSRPSRS	(15-37)	PF00076.22;PF00076.22;PF00076.22	RRM_1;RRM_1;RRM_1	(145-188);(240-310);(369-430)	0.00021;1.2e-12;1.4e-08
UP000000304_7240.fasta	B4QIM7	Fruit fly	35_35	SRSPEYSSHRSRRKRSERSRS	(240-260)	SRSPEYSSHRSRRKRSERSRS	(240-260)	PF15912.5	VIR_N	(6-257)	1.7e-88
UP000000304_7240.fasta	B4QK54	Fruit fly	35_35,40_30,50_20,55_20	RDRYSRRSSRSPSVQHSRSR,SRDRYSRRSSRSPSVQHSRSRQS,SRRRSPSSASSESSASCSRS,SRRRSPSSASSESSASCSRS	(399-418),(398-420),(513-532),(513-532)	SRDRYSRRSSRSPSVQHSRSRQS,SRRRSPSSASSESSASCSRS	(398-420),(513-532)	PF00069.25	Pkinase	(804-1098)	3.5e-74
UP000000304_7240.fasta	B4QLZ8	Fruit fly	35_35,35_35,40_30,40_30,40_35,40_35,45_25,45_25,45_30,45_30,45_35,45_35,50_20,50_25,50_30,50_35,55_20,55_25,55_30	RSKSRSRSRSRNRSGSRSGSASRS,SRSRSRSPSGSRSRSRSGSRS,SESDGKRSKSRSRSRSRNRSGSRSGSASRSGSDR,SDRSGSRARSKSSSRSRSRSKSGSRSRSRSKSGSRSRSRSKSGSRSRSRSPSGSRSRSRSGSRSKSESRSRSGS,RSKSRSRSRSRNRSGSRSGSASRS,SRSRSRSPSGSRSRSRSGSRS,RSKSRSRSRSRNRSGSRSGSASRSGS,SDRSGSRARSKSSSRSRSRSKSGSRSRSRSKSGSRSRSRSKSGSRSRSRSPSGSRSRSRSGSRSKSESRSRSGS,RSKSRSRSRSRNRSGSRSGSASRSGS,SDRSGSRARSKSSSRSRSRSKSGSRSRSRSKSGSRSRSRSKSGSRSRSRSPSGSRSRSRSGSRSKS…	(471-494),(579-599),(465-498),(536-609),(471-494),(579-599),(471-496),(536-609),(471-496),(536-609),(471-494),(579-599),(536-609),(536-609),(536-609),(579-599),(544-567),(544-567),(544-567)	SESDGKRSKSRSRSRSRNRSGSRSGSASRSGSDR,SDRSGSRARSKSSSRSRSRSKSGSRSRSRSKSGSRSRSRSKSGSRSRSRSPSGSRSRSRSGSRSKSESRSRSGS	(465-498),(536-609)	PF14559.6	TPR_19	(152-215)	6.5e-06
UP000000304_7240.fasta	B4QMG4	Fruit fly	35_35	RSRSRSSSSDDSDRERERDR	(165-184)	RSRSRSSSSDDSDRERERDR	(165-184)	PF00076.22;PF00076.22	RRM_1;RRM_1	(359-427);(480-549)	3.7e-07;9.9e-08
UP000000304_7240.fasta	B4QMS9	Fruit fly	35_35,40_30,40_35,45_25,45_30,45_35,50_20,50_25,50_30,50_35	RQRRTYDSRSNSRSRSHSRSLSRSCSRSRSRSRSYSRSRSGS,RRTYDSRSNSRSRSHSRSLSRSCSRSRSRSRSYSRSRSGSDS,SRSRSHSRSLSRSCSRSRSRSRSYSRSRSGS,SRSNSRSRSHSRSLSRSCSRSRSRSRSYSRSRSGSDS,SRSNSRSRSHSRSLSRSCSRSRSRSRSYSRSRSGSDS,SRSRSHSRSLSRSCSRSRSRSRSYSRSRSGS,SRSNSRSRSHSRSLSRSCSRSRSRSRSYSRSRSGSDS,SRSNSRSRSHSRSLSRSCSRSRSRSRSYSRSRSGSDS,SRSNSRSRSHSRSLSRSCSRSRSRSRSYSRSRSGSDS,SRSRSHSRSLSRSCSRSRSRSRSYSRSRSGS	(140-181),(142-183),(151-181),(147-183),(147-183),(151-181),(147-183),(147-183),(147-183),(151-181)	RQRRTYDSRSNSRSRSHSRSLSRSCSRSRSRSRSYSRSRSGSDS	(140-183)	PF01753.18	zf-MYND	(1002-1039)	2.2e-06
UP000000304_7240.fasta	B4QVM0	Fruit fly	35_35,40_30,40_35,45_25,45_25,45_30,45_35,50_20,50_20,50_25,50_25,50_30,50_35	SRSRSVSRSRSRSKSGSRSRSRSRSKSGSRSRSGSRS,SGSRSRSVSRSRSRSKSGSRSRSRSRSKSGSRSRSGSRSGSGSRSPSRSRS,SRSRSVSRSRSRSKSGSRSRSRSRSKSGSRSRSGSRS,SRASSRSKSGSRSGSGSRSR,SQKSGSRSRSVSRSRSRSKSGSRSRSRSRSKSGSRSRSGSRSGSGSRSPSRSRSGS,SGSRSRSVSRSRSRSKSGSRSRSRSRSKSGSRSRSGSRSGSGSRSPSRSRS,SRSRSVSRSRSRSKSGSRSRSRSRSKSGSRSRSGSRS,SGSRASSRSKSGSRSGSGSRSRTNS,SQKSGSRSRSVSRSRSRSKSGSRSRSRSRSKSGSRSRSGSRSGSGSRSPSRSRSGSPSGS,SRASSRSKSGSRSGSG…	(474-510),(472-522),(474-510),(443-462),(469-524),(472-522),(474-510),(441-465),(469-528),(443-462),(469-524),(472-522),(474-510)	SGSRASSRSKSGSRSGSGSRSRTNS,SQKSGSRSRSVSRSRSRSKSGSRSRSRSRSKSGSRSRSGSRSGSGSRSPSRSRSGSPSGS	(441-465),(469-528)	PF03985.13	Paf1	(27-436)	1.3e-146
UP000000304_7240.fasta	B4QWY6	Fruit fly	35_35,35_35,40_30,40_30,40_30,40_35,40_35,45_25,45_25,45_25,45_30,45_30,45_30,45_35,45_35,50_20,50_20,50_20,50_25,50_25,50_25,50_30,50_30,50_30,50_35	RSRRSGSGSDRSRSGSRSSRSR,SGSRSRSRSRSGSRTSRSRS,SPRSRRSGSGSDRSRSGSRSSRSRSGSGSPRSDRSGSR,RANSKSGSRSRSRSRSGSRTSRSRS,SKSHSRSVSHSRSRSRSRSR,RSRRSGSGSDRSRSGSRSSRSR,SGSRSRSRSRSGSRTSRSRS,SPRSRRSGSGSDRSRSGSRSSRSRSGSGSPRSDRSGSRSGS,SKSGSRSRSRSRSGSRTSRSRS,SRSQSKSHSRSVSHSRSRSRSRSR,SPRSRRSGSGSDRSRSGSRSSRSRSGSGSPRSDRSGSR,SKSGSRSRSRSRSGSRTSRSRS,SKSHSRSVSHSRSRSRSRSR,RSRRSGSGSDRSRSGSRSSRSR,SGSRSRSRSRSGSRTSRSRS,SRRSGSGS…	(35-56),(100-119),(33-70),(95-119),(231-250),(35-56),(100-119),(33-73),(98-119),(227-250),(33-70),(98-119),(231-250),(35-56),(100-119),(36-71),(98-119),(224-250),(36-71),(98-119),(227-250),(36-64),(98-119),(231-250),(100-119)	SPRSRRSGSGSDRSRSGSRSSRSRSGSGSPRSDRSGSRSGS,RANSKSGSRSRSRSRSGSRTSRSRS,RSKSRSQSKSHSRSVSHSRSRSRSRSR	(33-73),(95-119),(224-250)	PF04004.13	Leo1	(290-452)	5e-52
UP000000304_7240.fasta	B4R451	Fruit fly	35_35,35_35,40_30,40_30,40_35,45_25,45_30	RRQSQRTLSRSSSRSRSPSR,SRNPRRNRSKSRSYSRSSPR,RRQSQRTLSRSSSRSRSPSRS,SASRNPRRNRSKSRSYSRSS,RRQSQRTLSRSSSRSRSPSR,RQSQRTLSRSSSRSRSPSRS,RQSQRTLSRSSSRSRSPSRS	(559-578),(600-619),(559-579),(598-617),(559-578),(560-579),(560-579)	RRQSQRTLSRSSSRSRSPSRS,SASRNPRRNRSKSRSYSRSSPR	(559-579),(598-619)	PF00076.22	RRM_1	(464-535)	5.8e-14
UP000000304_7240.fasta	B4Q3A0	Fruit fly	40_30	SRSKSPSSSTRSKRRGRRS	(33-51)	SRSKSPSSSTRSKRRGRRS	(33-51)	PF00400.32;PF00400.32	WD40;WD40	(160-199);(204-244)	3e-05;0.0015
UP000000304_7240.fasta	B4QD05	Fruit fly	40_30	SERRKRSHSRSKSRSRSGSQTS	(245-266)	SERRKRSHSRSKSRSRSGSQTS	(245-266)	PF02037.27;PF00622.28;PF13671.6	SAP;SPRY;AAA_33	(6-40);(346-478);(709-855)	1.8e-12;2.2e-13;2.8e-26
UP000000304_7240.fasta	B4QFK4	Fruit fly	40_30,45_25,45_25,45_30,50_20	SSRSRSSPTPSRSSRREERS,RSRSPSSSPKRYTERSSRSSR,SGSSRSRSSPTPSRSSRREERS,SSRSRSSPTPSRSSRREERS,SSRSSKSTKRNRSRSPSSS	(923-942),(895-915),(921-942),(923-942),(884-902)	SSRSSKSTKRNRSRSPSSSPKRYTERSSRSSR,SGSSRSRSSPTPSRSSRREERS	(884-915),(921-942)	PF00076.22;PF01805.20;PF08312.12	RRM_1;Surp;cwf21	(217-290);(372-424);(780-827)	1.1e-15;1.4e-17;8.4e-08
UP000000304_7240.fasta	B4QTJ6	Fruit fly	40_30,45_25,50_20	SSSSGRKRHRTRSRSKSRS,SRSKRSSRHGHRSHHSSSRS,RSSRQSSSRSHDHGSSSSGR	(826-844),(731-750),(812-831)	SRSKRSSRHGHRSHHSSSRS,RSSRQSSSRSHDHGSSSSGRKRHRTRSRSKSRS	(731-750),(812-844)	PF15996.5	PNISR	(287-490)	1.9e-56
UP000000304_7240.fasta	B4QWG1	Fruit fly	40_30	RSSSSSVSKREERERRRSPS	(392-411)	RSSSSSVSKREERERRRSPS	(392-411)	PF12656.7	G-patch_2	(148-206)	3.4e-16
UP000000304_7240.fasta	B4R0A5	Fruit fly	40_30,45_25,45_30,50_20,50_25,55_20	RSPRGSRRSSRSSGRSSACS,RSPRGSRRSSRSSGRSSACSSGS,RSPRGSRRSSRSSGRSSACS,SPRGSRRSSRSSGRSSACSSGSIS,SPRGSRRSSRSSGRSSACSSGS,SRRSSRSSGRSSACSSGSIS	(13-32),(13-35),(13-32),(14-37),(14-35),(18-37)	RSPRGSRRSSRSSGRSSACSSGSIS	(13-37)	PF00169.29;PF00130.22;PF00130.22;PF00781.24;PF00609.19;PF00536.30	PH;C1_1;C1_1;DAGK_cat;DAGK_acc;SAM_1	(83-175);(196-248);(269-322);(354-475);(1446-1604);(1840-1903)	2.9e-12;1.9e-08;1.1e-09;4e-25;3.4e-53;4.1e-17
UP000000304_7240.fasta	B4R5Y6	Fruit fly	40_30,45_25,50_20	RRRRDRRSYSSNSSYSTSNS,RRRDRRSYSSNSSYSTSNSS,RRRRSSSSSDSDSSDTSYS	(713-732),(714-733),(829-847)	RRRRDRRSYSSNSSYSTSNSS,RRRRSSSSSDSDSSDTSYS	(713-733),(829-847)	PF18044.1	zf-CCCH_4	(406-427)	1.5e-08
UP000000304_7240.fasta	B4Q3N2	Fruit fly	45_25,50_20,50_25,55_20,55_25,60_20	RISSSSDKSSSRRSSGSRRSSKEKSRS,RISSSSDKSSSRRSSGSRRSSKEKSRS,RISSSSDKSSSRRSSGSRRSSKEKSRS,RISSSSDKSSSRRSSGSRRSS,RISSSSDKSSSRRSSGSRRS,SSSSDKSSSRRSSGSRRSS	(877-903),(877-903),(877-903),(877-897),(877-896),(879-897)	RISSSSDKSSSRRSSGSRRSSKEKSRS	(877-903)	PF01094.28;PF10613.9;PF00060.26	ANF_receptor;Lig_chan-Glu_bd;Lig_chan	(44-393);(427-540);(554-829)	2.9e-54;1.1e-34;2.5e-41
UP000000304_7240.fasta	B4QJ65	Fruit fly	45_25,50_20,50_25,55_20,55_25,60_20,60_25	RQRSRSVSSKSSSQSSRSTRSRSRSRSQSS,RQRSRSVSSKSSSQSSRSTRSRSRSRSQSS,RQRSRSVSSKSSSQSSRSTRSRSRSRSQSS,RSRSVSSKSSSQSSRSTRSRSRSRSQSS,RSRSVSSKSSSQSSRSTRSRSRSRSQSS,SRSVSSKSSSQSSRSTRSRSRSRSQSS,SSKSSSQSSRSTRSRSRSRSQSS	(472-501),(472-501),(472-501),(474-501),(474-501),(475-501),(479-501)	RQRSRSVSSKSSSQSSRSTRSRSRSRSQSS	(472-501)	PF00069.25	Pkinase	(577-870)	5.4e-64
UP000000304_7240.fasta	B4QRD1	Fruit fly	45_25	SSSSSSSKRPIARRRSTSERS	(574-594)	SSSSSSSKRPIARRRSTSERS	(574-594)	PF09733.9	VEFS-Box	(236-361)	1.5e-50
UP000000304_7240.fasta	B4QUW7	Fruit fly	45_25	RRGSLSSERSSRASSSRAAS	(219-238)	RRGSLSSERSSRASSSRAAS	(219-238)	PF00176.23;PF00271.31	SNF2_N;Helicase_C	(434-786);(898-1035)	4.7e-55;1.7e-14
UP000000304_7240.fasta	B4R0B7	Fruit fly	45_25,50_20,50_25	RSRKSSSRLSKSSRVSKSSR,SSLGRSRKSSSRLSKSSRVSKSSRLSKSSR,RSRKSSSRLSKSSRVSKSSR	(25-44),(21-50),(25-44)	SSLGRSRKSSSRLSKSSRVSKSSRLSKSSR	(21-50)	PF00176.23;PF00271.31	SNF2_N;Helicase_C	(450-813);(898-1014)	1.8e-85;4e-14
UP000000304_7240.fasta	B4R3I0	Fruit fly	45_25,50_20,50_25,55_20,60_20	RFNMSSRSRSRRCSSSGSSS,RFNMSSRSRSRRCSSSGSSSSSKPPS,RFNMSSRSRSRRCSSSGSSS,SSRSRSRRCSSSGSSSSSKPPS,SSRSRSRRCSSSGSSSSS	(299-318),(299-324),(299-318),(303-324),(303-320)	RFNMSSRSRSRRCSSSGSSSSSKPPS	(299-324)	PF02196.15;PF00130.22;PF07714.17	RBD;C1_1;Pkinase_Tyr	(142-210);(223-271);(429-686)	6.6e-22;2e-09;2.1e-58
UP000000304_7240.fasta	B4R5M5	Fruit fly	45_25,50_20	SPTSSRSPSRSPSRSPSRRTS,SPSPTSSRSPSRSPSRSPSR	(1534-1554),(1532-1551)	SPSPTSSRSPSRSPSRSPSRRTS	(1532-1554)	PF12510.8;PF12510.8;PF00307.31	Smoothelin;Smoothelin;CH	(1710-1757);(2247-2296);(2393-2500)	6e-15;3e-19;1.2e-22
UP000000304_7240.fasta	B4Q378	Fruit fly	50_20,55_20,60_20,65_20	SSGSRSRSSSSSSRRTSSHS,SSGSRSRSSSSSSRRTSSHS,SSGSRSRSSSSSSRRTSSHS,SSGSRSRSSSSSSRRTSSHS	(33-52),(33-52),(33-52),(33-52)	SSGSRSRSSSSSSRRTSSHS	(33-52)	PF16072.5;PF16072.5;PF16072.5	DUF4813;DUF4813;DUF4813	(212-260);(244-293);(289-578)	1.9e-07;7.8e-16;6.5e-109
UP000000304_7240.fasta	B4QDN1	Fruit fly	50_20,55_20,60_20,65_20,70_20	SGRASRSRSRSSTSSSSSSSSS,SGRASRSRSRSSTSSSSSSSSS,SGRASRSRSRSSTSSSSSSSSS,SGRASRSRSRSSTSSSSSSSSS,RASRSRSRSSTSSSSSSSSS	(593-614),(593-614),(593-614),(593-614),(595-614)	SGRASRSRSRSSTSSSSSSSSS	(593-614)	PF00439.25	Bromodomain	(40-123)	3e-17
UP000000304_7240.fasta	B4QH24	Fruit fly	50_20,55_20	SPRRSSSVTSTVSSSSRRSS,SPRRSSSVTSTVSSSSRRSS	(120-139),(120-139)	SPRRSSSVTSTVSSSSRRSS	(120-139)	PF07558.11;PF07557.11	Shugoshin_N;Shugoshin_C	(5-49);(369-392)	2.5e-09;9.4e-08
UP000000304_7240.fasta	B4QHJ6	Fruit fly	50_20,55_20	SSSSSSSSGGRRKTSSSGRR,SSSSSSSSGGRRKTSSSGRR	(263-282),(263-282)	SSSSSSSSGGRRKTSSSGRR	(263-282)	PF00641.18	zf-RanBP	(100-129)	4e-07
UP000000304_7240.fasta	B4QJX4	Fruit fly	50_20	RSSSRNSLRSSRSSINSGAS	(1008-1027)	RSSSRNSLRSSRSSINSGAS	(1008-1027)	PF06367.16	Drf_FH3	(48-142)	9.7e-10
UP000000304_7240.fasta	B4QQ77	Fruit fly	50_20	SDRSRSLSPSPSPSRSRSLS	(123-142)	SDRSRSLSPSPSPSRSRSLS	(123-142)	PF02366.18;PF02815.19;PF16192.5	PMT;MIR;PMT_4TMC	(181-424);(467-640);(675-878)	1.3e-80;1.2e-13;3.1e-52
UP000000304_7240.fasta	B4QR40	Fruit fly	50_20	RRTRGRGSSSGVLSSSSSSS	(44-63)	RRTRGRGSSSGVLSSSSSSS	(44-63)	PF13855.6;PF13855.6	LRR_8;LRR_8	(231-291);(328-387)	3.4e-13;2.4e-10
UP000000304_7240.fasta	B4QRG0	Fruit fly	50_20	RRRRSGHAWVSSSSSSGSSS	(344-363)	RRRRSGHAWVSSSSSSGSSS	(344-363)	PF14580.6	LRR_9	(133-282)	7e-10
UP000000304_7240.fasta	B4R628	Fruit fly	50_20,55_20	SSSSSSSSSSGTRRLRRS,SSSSSSSSSSGTRRLRRS	(1164-1181),(1164-1181)	SSSSSSSSSSGTRRLRRS	(1164-1181)	PF01839.23;PF01839.23;PF08441.12;PF00357.20	FG-GAP;FG-GAP;Integrin_alpha2;Integrin_alpha	(278-320);(346-382);(445-899);(1314-1328)	5.2e-13;4.8e-07;2.4e-98;0.00028
UP000000304_7240.fasta	B4R7M2	Fruit fly	50_20,55_20,60_20	SSSSSSSSRTRSSGQRSSGR,SSSSSSSSRTRSSGQRSSGR,SSSSSSSSRTRSSGQRSSGR	(276-295),(276-295),(276-295)	SSSSSSSSRTRSSGQRSSGR	(276-295)	PF00240.23	ubiquitin	(73-141)	1.4e-07
UP000000305_6669.fasta	E9FS33	Water flea	20_50	RDRDRRRSRSRDRKRRSKS	(36-54)	RDRDRRRSRSRDRKRRSKS	(36-54)	PF00076.22	RRM_1	(283-351)	1.3e-12
UP000000305_6669.fasta	E9FTR0	Water flea	20_50,20_55,20_60,25_45,25_50,25_55,25_60,30_40,30_45,30_50,30_55,35_35,35_35,35_35,35_40,35_40,35_45,35_45,35_50,35_50,40_30,40_35,40_40,40_45,40_50,45_25,45_30,45_35	RSKSRSRSRHRSSSRARRRRSRSKSRERRKRSRSRSRRRTRSRSRSKSRERRKRSRSREKKRSRSRDRRRRSRSRSRSR,SRARRRRSRSKSRERRKRSRSRSRRRTRSRSRSKSRERRKRSRSREKKRSRSRDRRRRSRSRSR,RERRKRSRSRSRRRTRSRSR,RTRSKSRSRSRHRSSSRARRRRSRSKSRERRKRSRSRSRRRTRSRSRSKSRERRKRSRSREKKRSRSRDRRRRSRSRSRSR,RSKSRSRSRHRSSSRARRRRSRSKSRERRKRSRSRSRRRTRSRSRSKSRERRKRSRSREKKRSRSRDRRRRSRSRSR,SRARRRRSRSKSRERRKRSRSRSRRRTRSRSRSKSRERRKRSRSREKKRSRSRDRRRRSRSRSR,RERRKRSR…	(337-415),(350-413),(362-381),(335-415),(337-413),(350-413),(362-381),(333-415),(335-412),(337-412),(353-388),(330-362),(365-387),(530-549),(333-362),(365-387),(335-362),(365-387),(337-362),(365-387),(330-361),(330-361),(333-361),(338-361),(340-359),(330-350),(330-350),(330-350)	SSKRSRTRSKSRSRSRHRSSSRARRRRSRSKSRERRKRSRSRSRRRTRSRSRSKSRERRKRSRSREKKRSRSRDRRRRSRSRSRSR,SKSKSRRRSKSREGSRGRSR	(330-415),(530-549)	PF00076.22;PF00076.22	RRM_1;RRM_1	(20-92);(175-242)	0.00011;4.3e-08
UP000000305_6669.fasta	E9FXN5	Water flea	20_50,25_45,25_50,30_40,30_45,35_35,35_40,35_45	RQARSRSRSPRNSTRRRRSR,SRQARSRSRSPRNSTRRRRSRSNSESPRRAARSRS,RQARSRSRSPRNSTRRRRSR,SRQARSRSRSPRNSTRRRRSRSNSESPRRAARSRS,SRQARSRSRSPRNSTRRRRSRSNSESPRRAARSRS,RSRSRSPRNSTRRRRSRSNSES,RSRSRSPRNSTRRRRSRSNSES,RSRSRSPRNSTRRRRSRSNS	(570-589),(569-603),(570-589),(569-603),(569-603),(573-594),(573-594),(573-592)	SRQARSRSRSPRNSTRRRRSRSNSESPRRAARSRS	(569-603)	PF01805.20;PF04818.13;PF01585.23	Surp;CTD_bind;G-patch	(5-54);(250-314);(649-696)	1.2e-16;9e-15;3.4e-12
UP000000305_6669.fasta	E9G1T3	Water flea	20_50,25_45,25_50,30_40,30_45	SRRRQRSRSREKVRDRSRSRDRTRR,SSRRRQRSRSREKVRDRSRSR,SRRRQRSRSREKVRDRSRSR,RGREKSVSPSSRRRQRSRSREKVRDRSRS,SSRRRQRSRSREKVRDRSRS	(13-37),(12-32),(13-32),(3-31),(12-31)	RGREKSVSPSSRRRQRSRSREKVRDRSRSRDRTRR	(3-37)	PF08648.12	SNRNP27	(125-183)	1.7e-29
UP000000305_6669.fasta	E9GAR0	Water flea	20_50,20_55,25_45,25_50,25_55,30_40,30_45,30_50,30_55,35_35,35_40,35_45,35_50,35_55,40_30,40_35,40_40,40_45,40_50,40_55,45_25,45_30,45_35,45_40,45_45,45_50,45_55,50_20,50_25,50_30,50_35,50_40,50_45,50_50	RRGSRRRSRSRSSSRSRSRSRSRRRSRSRSR,RRRSRSRSSSRSRSRSRSRRR,SGRRGSRRRSRSRSSSRSRSRSRSRRRSRSRSR,RRGSRRRSRSRSSSRSRSRSRSRRRSRSRSR,RRRSRSRSSSRSRSRSRSRRR,SGRRGSRRRSRSRSSSRSRSRSRSRRRSRSRSR,SGRRGSRRRSRSRSSSRSRSRSRSRRRSRSRSR,RRGSRRRSRSRSSSRSRSRSRSRRRSRSRSR,RRRSRSRSSSRSRSRSRSRRR,SGRRGSRRRSRSRSSSRSRSRSRSRRRSRSRSR,SGRRGSRRRSRSRSSSRSRSRSRSRRRSRSRSR,SGRRGSRRRSRSRSSSRSRSRSRSRRRSRSRSR,RRGSRRRSRSRSSSRSRSRSRSRRRSRSRSR,R…	(191-221),(195-215),(189-221),(191-221),(195-215),(189-221),(189-221),(191-221),(195-215),(189-221),(189-221),(189-221),(191-221),(195-215),(189-221),(189-221),(189-221),(191-221),(191-221),(195-215),(189-221),(189-221),(189-221),(191-221),(191-221),(194-221),(195-215),(194-221),(194-221),(194-221),(194-221),(194-221),(194-221),(194-221)	SGRRGSRRRSRSRSSSRSRSRSRSRRRSRSRSR	(189-221)	PF00076.22;PF00076.22	RRM_1;RRM_1	(5-67);(117-182)	1.1e-17;7.2e-14
UP000000305_6669.fasta	E9GBC5	Water flea	20_50,20_55,25_45,25_50,25_55,30_40,30_45,30_50,30_55	RDRERRERERKRSRSRSRSRDRTARRRRSRSRSPRDRR,RDRERRERERKRSRSRSRSRDRTARRRRSRSRSPRDRR,RKRSRSRSRSRDRTARRRRSRSRSPR,RKRSRSRSRSRDRTARRRRSRSRSPR,RKRSRSRSRSRDRTARRRRSRSRSPR,RSRSRSRSRDRTARRRRSRSRS,RSRSRSRSRDRTARRRRSRSRS,RSRSRSRSRDRTARRRRSRSRS,RSRSRSRSRDRTARRRRSRSRS	(65-102),(65-102),(74-99),(74-99),(74-99),(76-97),(76-97),(76-97),(76-97)	RDRERRERERKRSRSRSRSRDRTARRRRSRSRSPRDRR	(65-102)	PF00069.25;PF12796.7	Pkinase;Ank_2	(219-489);(579-679)	4.8e-40;1.6e-07
UP000000305_6669.fasta	E9GLB0	Water flea	20_50,25_45,30_40,35_35,35_40	RRSRSRSPPRNRARIRPRSR,RRKSRSRSPIGRRPLSRRSRSRSPPRNRARIRPRSRS,RKSRSRSPIGRRPLSRRSRSRS,SRSRSPIGRRPLSRRSRSRS,SRSRSPIGRRPLSRRSRSRS	(298-317),(282-318),(283-304),(285-304),(285-304)	RRKSRSRSPIGRRPLSRRSRSRSPPRNRARIRPRSRS	(282-318)	PF01585.23;PF14709.7	G-patch;DND1_DSRM	(603-647);(669-724)	4.4e-13;1.1e-07
UP000000305_6669.fasta	E9GQD3	Water flea	20_50,20_50,25_45	RSRSRSRERERIRDRSRERDR,SSRHRSRSRDRDQRRRRDDR,SSSRHRSRSRDRDQRRRR	(265-285),(316-335),(315-332)	RSRSRSRERERIRDRSRERDR,SSSRHRSRSRDRDQRRRRDDR	(265-285),(315-335)	PF03371.15	PRP38	(32-216)	8.7e-55
UP000000305_6669.fasta	E9GW90	Water flea	20_50,25_45,25_50	RSRSREKRNRSRERDRDRSRERDRSRRQRSRSVERSRDYRR,RSRERDRSRRQRSRSVERSR,RSRERDRSRRQRSRSVERSR	(250-290),(267-286),(267-286)	RSRSREKRNRSRERDRDRSRERDRSRRQRSRSVERSRDYRR	(250-290)	PF03371.15;PF12871.7	PRP38;PRP38_assoc	(10-175);(179-276)	1e-60;8e-06
UP000000305_6669.fasta	E9GYH7	Water flea	20_50,25_45,25_50,30_40,30_45,30_50,35_35,35_35,35_40,35_45	RSMSRSPSERRRRTIRRRSRSRSPQSSRTRYRSVSRTRRSRSRSRNR,RSMSRSPSERRRRTIRRRSRSRSPQSSRTRYRSVSRTRRSRSRSRNRPIHRSPSPRR,RSMSRSPSERRRRTIRRRSRSRSPQSSRTRYRSVSRTRRSRSRSRNR,SMSRSPSERRRRTIRRRSRSRSPQSSRTRYRSVSRTRRSRSRSRNRPIHRSPS,SMSRSPSERRRRTIRRRSRSRSPQSSRTRYRSVSRTRRSRSRSR,SRSPSERRRRTIRRRSRSRS,RSRSLSTTRSMSRSPSERRRR,RRRSRSRSPQSSRTRYRSVSRTRRSRSRSR,RRRSRSRSPQSSRTRYRSVSRTRRSRSRSR,SSRTRYRSVSRTRRSRSRSR	(485-531),(485-541),(485-531),(486-538),(486-529),(488-507),(477-497),(500-529),(500-529),(510-529)	RSRSLSTTRSMSRSPSERRRRTIRRRSRSRSPQSSRTRYRSVSRTRRSRSRSRNRPIHRSPSPRR	(477-541)	PF09750.9;PF01805.20;PF01805.20	DRY_EERY;Surp;Surp	(25-151);(197-248);(320-369)	3.2e-31;7.6e-13;3.3e-10
UP000000305_6669.fasta	E9H1W8	Water flea	20_50,20_55,25_45,25_50,25_55,30_40,30_45,30_50	RRGRRSRSRSGSRGRGRDRRRRSRSDSRERARNSRDRDR,RRGRRSRSRSGSRGRGRDRRRRSR,RRSRSRSGSRGRGRDRRRRSRSDSR,RRSRSRSGSRGRGRDRRRRSRSDSR,RRSRSRSGSRGRGRDRRRRSR,SRSRSGSRGRGRDRRRRSRSDS,SRSRSGSRGRGRDRRRRSRSDS,SRSRSGSRGRGRDRRRRSRS	(313-351),(313-336),(316-340),(316-340),(316-336),(318-339),(318-339),(318-337)	RRGRRSRSRSGSRGRGRDRRRRSRSDSRERARNSRDRDR	(313-351)	PF00076.22;PF00076.22	RRM_1;RRM_1	(639-708);(855-925)	2.6e-10;0.00012
UP000000305_6669.fasta	E9H8Y7	Water flea	20_50,20_50,25_45,25_50,30_40,30_45,30_50,35_35,35_40,35_45,35_50,40_30,40_35,40_40,40_45,45_25,45_30,45_35	RNRERNRDRTRRRSRSRSKSAERKRRRER,SSRSRSRSRADRRRSRSRDRSKRERER,SGSSRSRSRSRADRRRSRSRDRSKRER,SSRSRSRSRADRRRSRSRDRSKRER,SDSGSSRSRSRSRADRRRSRSRDRSKR,SGSSRSRSRSRADRRRSRSRDRSKR,SSRSRSRSRADRRRSRSRDRSKR,SSDSGSSRSRSRSRADRRRSRSRDRS,SDSGSSRSRSRSRADRRRSRSRDRS,SGSSRSRSRSRADRRRSRSRDRS,SSRSRSRSRADRRRSRSRDRS,RDWSSDSGSSRSRSRSRADRRRSRSR,SSDSGSSRSRSRSRADRRRSRSR,SDSGSSRSRSRSRADRRRSRSR,SGSSRSRSRSRADRRRSRSR,SSDSGSSRSRSRSRA…	(53-81),(93-119),(91-117),(93-117),(89-115),(91-115),(93-115),(88-113),(89-113),(91-113),(93-113),(85-110),(88-110),(89-110),(91-110),(88-107),(88-107),(88-107)	RNRERNRDRTRRRSRSRSKSAERKRRRER,RDWSSDSGSSRSRSRSRADRRRSRSRDRSKRERER	(53-81),(85-119)	PF00076.22;PF17780.1;PF01585.23	RRM_1;OCRE;G-patch	(145-214);(469-520);(743-787)	1.5e-07;5.7e-16;2.6e-16
UP000000305_6669.fasta	E9HFH9	Water flea	20_50,25_45,25_50,30_40,30_45	RRRPRSRSRSRSPRSREVR,SQDVRRRPRSRSRSRSPRSREVR,RRRPRSRSRSRSPRSREVR,SQDVRRRPRSRSRSRSPRSR,SQDVRRRPRSRSRSRSPRSR	(232-250),(228-250),(232-250),(228-247),(228-247)	SQDVRRRPRSRSRSRSPRSREVR	(228-250)	PF12542.8	CWC25	(3-94)	8.6e-14
UP000000305_6669.fasta	E9HK62	Water flea	20_50,25_45,25_45,25_50,30_40,30_40,30_45,35_35,35_40,40_30,40_35	RSRSRSRSRDRDRDRPVRRSRSRDRS,RTKRRSWSPRSRSRSRSRDRDRDRPVRRSRSR,RRGQSRRSPVSNRRSDRRRSRSPMPPRRLSRS,RSRSRSRSRDRDRDRPVRRSRSR,SDRTKRRSWSPRSRSRSRSRDRDRDR,SRRSPVSNRRSDRRRSRS,RTKRRSWSPRSRSRSRSRDRDRDR,SSSDRTKRRSWSPRSRSRSRSR,SDRTKRRSWSPRSRSRSRSR,SSSDRTKRRSWSPRSRSRSRS,SSSDRTKRRSWSPRSRSRSRS	(214-239),(205-236),(253-284),(214-236),(203-228),(257-274),(205-228),(201-222),(203-222),(201-221),(201-221)	SSSDRTKRRSWSPRSRSRSRSRDRDRDRPVRRSRSRDRS,RRGQSRRSPVSNRRSDRRRSRSPMPPRRLSRS	(201-239),(253-284)	PF01480.17;PF00076.22;PF14605.6	PWI;RRM_1;Nup35_RRM_2	(66-138);(588-652);(933-985)	0.00013;0.00026;2.4e-08
UP000000305_6669.fasta	E9HYZ8	Water flea	20_50	RRSREERRNRDARPRSRSRS	(99-118)	RRSREERRNRDARPRSRSRS	(99-118)	PF00078.27	RVT_1	(368-438)	1.5e-07
UP000000305_6669.fasta	E9FSD3	Water flea	25_45,30_40,30_45,35_35,35_40,35_45,40_30,40_35,40_40,45_25,45_30,50_20	RSQQRSERRRSGRSSRSRSR,RTASRSSRSQQRSERRRSGRSSRSRSRSPS,RSQQRSERRRSGRSSRSRSR,SSSRTASRSSRSQQRSERRRSGRSSRSRSRSPS,SRSSRSQQRSERRRSGRSSRSRSRSPS,RSQQRSERRRSGRSSRSRSR,SSSSRTASRSSRSQQRSERRRSGRSSRSRSRSPS,SSSRTASRSSRSQQRSERRRSGRSSRSRSRSPS,SRSSRSQQRSERRRSGRSSRSRSRSPS,SSSSRTASRSSRSQQRSERR,SSSSRTASRSSRSQQRSERR,SQSSSSRTASRSSRSQQRS	(629-648),(622-651),(629-648),(619-651),(625-651),(629-648),(618-651),(619-651),(625-651),(618-637),(618-637),(616-634)	SQSSSSRTASRSSRSQQRSERRRSGRSSRSRSRSPS	(616-651)	PF00209.18	SNF	(21-589)	1.5e-48
UP000000305_6669.fasta	E9FVU9	Water flea	25_45	RSRSTSSLGRHSRRLRNRRR	(497-516)	RSRSTSSLGRHSRRLRNRRR	(497-516)	PF13891.6;PF13891.6	zf-C3Hc3H;zf-C3Hc3H	(18-79);(389-451)	5.1e-15;5.3e-12
UP000000305_6669.fasta	E9G323	Water flea	25_45,30_40	RDRSDRRRRHRGSKSRSRS,RSDRRRRHRGSKSRSRSPTS	(486-504),(488-507)	RDRSDRRRRHRGSKSRSRSPTS	(486-507)	PF05182.13	Fip1	(159-201)	1.6e-23
UP000000305_6669.fasta	E9GIZ2	Water flea	25_45,30_40,35_35,35_40	SPRRSRSRSRDRFRDRKASRS,RSRSRSRDRFRDRKASRSVSRDRVRRDSRSRSRSPS,SRSVSRDRVRRDSRSRSRSPSYS,SRSVSRDRVRRDSRSRSRSPS	(118-138),(121-156),(136-158),(136-156)	SPRRSRSRSRDRFRDRKASRSVSRDRVRRDSRSRSRSPSYS	(118-158)	PF00076.22	RRM_1	(14-79)	5.8e-17
UP000000305_6669.fasta	E9GMB4	Water flea	25_45,30_40,30_45,35_35,35_40,35_45	SRSRRSRSREKTSARRSRSRER,SRSRRSRSREKTSARRSRSRER,SRSRRSRSREKTSARRSRSRER,SRSRRSRSREKTSARRSRSR,SRSRRSRSREKTSARRSRSR,SRSRRSRSREKTSARRSRSR	(115-136),(115-136),(115-136),(115-134),(115-134),(115-134)	SRSRRSRSREKTSARRSRSRER	(115-136)	PF15692.5	NKAP	(71-152)	1.8e-14
UP000000305_6669.fasta	E9H2U8	Water flea	25_45,30_40,30_40,30_45,35_35,35_40,35_40,35_45,40_30,40_35,40_35,40_40,40_40,40_45,45_25,45_25,45_30,45_30,45_35,45_35,45_40,50_20,50_25,50_30	RRRSISRSRSRSRSPRKSSR,RRRSISRSRSRSRSPRKSSRSKRTRSSR,RRTPRRSRSKSDDSSKRSRRSRSR,RRRSISRSRSRSRSPRKSSR,RRRSISRSRSRSRSPRKSSRSKRTRSSRSSSPSHTLRRTPRRSRSKSDDSSKRSRRSRSRSTSPRRPS,RRRSISRSRSRSRSPRKSSRSKRTRSSR,RRSRSKSDDSSKRSRRSRSR,RRRSISRSRSRSRSPRKSSR,RRRSISRSRSRSRSPRKSSRSKRTRSSRSSSPSHTLRRTPRRSRSKSDDSSKRSRRSRSRSTSPRRPS,RRRSISRSRSRSRSPRKSSRSKRTRSSRSS,RRSRSKSDDSSKRSRRSRSRSTSPRRPS,RRRSISRSRSRSRSPRKSSRSKRTRSSR,RRSRS…	(822-841),(822-849),(858-881),(822-841),(822-889),(822-849),(862-881),(822-841),(822-889),(822-851),(862-889),(822-849),(862-881),(822-841),(823-858),(863-884),(823-852),(863-884),(823-851),(863-882),(823-842),(833-854),(833-854),(833-852)	RRRSISRSRSRSRSPRKSSRSKRTRSSRSSSPSHTLRRTPRRSRSKSDDSSKRSRRSRSRSTSPRRPS	(822-889)	PF00076.22;PF01805.20;PF08312.12	RRM_1;Surp;cwf21	(177-250);(333-385);(725-774)	8e-15;4.2e-15;6.5e-09
UP000000305_6669.fasta	E9HUU3	Water flea	25_45,25_45,30_40,30_40,30_45,35_35,35_40	RKSRSRSRSPERDRDRSSRR,RRSRSPERERDRSSRRHGSR,RSPSRKSRSRSRSPERDRDRSSRRLKS,SPKSRRSRSPERERDRSSRRHGS,RKSRSRSRSPERDRDRSSRR,SPSRKSRSRSRSPERDRDRSSR,SRKSRSRSRSPERDRDRSSR	(1135-1154),(1190-1209),(1131-1157),(1186-1208),(1135-1154),(1132-1153),(1134-1153)	RSPSRKSRSRSRSPERDRDRSSRRLKS,SPKSRRSRSPERERDRSSRRHGSR	(1131-1157),(1186-1209)	PF14641.6;PF14639.6;PF14635.6;PF17674.1	HTH_44;YqgF;HHH_7;HHH_9	(134-233);(554-704);(708-811);(827-912)	6.3e-13;1.1e-25;4.8e-33;5.1e-08
UP000000305_6669.fasta	E9FQS6	Water flea	30_40	RSSRRGYERSRSRSYSPRR	(240-258)	RSSRRGYERSRSRSYSPRR	(240-258)	PF00076.22	RRM_1	(119-189)	5e-18
UP000000305_6669.fasta	E9G2F6	Water flea	30_40	RGRRNSRSKSRHRRSSSFNR	(286-305)	RGRRNSRSKSRHRRSSSFNR	(286-305)	PF00620.27	RhoGAP	(88-235)	8.7e-36
UP000000305_6669.fasta	E9H634	Water flea	30_40,35_35,35_40,40_30,40_35,40_40,45_25,45_30,45_35,45_40,50_20,50_25,50_30,50_35	RRSRSPSESRSRSFSRSRSR,RRSRSPSESRSRSFSRSRSRS,RRSRSPSESRSRSFSRSRSR,RRSRSPSESRSRSFSRSRSRSPLRQHS,RRSRSPSESRSRSFSRSRSRS,RRSRSPSESRSRSFSRSRSR,RRSRSPSESRSRSFSRSRSRSPLR,RRSRSPSESRSRSFSRSRSRSPLR,RRSRSPSESRSRSFSRSRSRS,RRSRSPSESRSRSFSRSRSR,RSRSPSESRSRSFSRSRSRS,RSRSPSESRSRSFSRSRSRS,RSRSPSESRSRSFSRSRSRS,RSRSPSESRSRSFSRSRSRS	(366-385),(366-386),(366-385),(366-392),(366-386),(366-385),(366-389),(366-389),(366-386),(366-385),(367-386),(367-386),(367-386),(367-386)	RRSRSPSESRSRSFSRSRSRSPLRQHS	(366-392)	PF00292.18;PF00046.29	PAX;Homeodomain	(89-186);(459-515)	2.9e-27;7e-22
UP000000305_6669.fasta	E9H8L5	Water flea	30_40,35_35,35_40,40_30,40_35,40_40	RRGGSYSRSRSRSPRSRSRS,SPVRRGGSYSRSRSRSPRSRSRS,RRGGSYSRSRSRSPRSRSRS,RRGGSYSRSRSRSPRSRSRS,RRGGSYSRSRSRSPRSRSRS,RRGGSYSRSRSRSPRSRSRS	(236-255),(233-255),(236-255),(236-255),(236-255),(236-255)	SPVRRGGSYSRSRSRSPRSRSRS	(233-255)	PF00076.22;PF00076.22	RRM_1;RRM_1	(11-77);(127-204)	1.1e-18;7.5e-11
UP000000305_6669.fasta	E9H985	Water flea	30_40,35_35	RGSSRGSRRRVFRRSSFTRS,SSRGSRRRVFRRSSFTRSNS	(1335-1354),(1337-1356)	RGSSRGSRRRVFRRSSFTRSNS	(1335-1356)	PF04548.16	AIG1	(854-1018)	1.6e-07
UP000000305_6669.fasta	E9HFU4	Water flea	30_40,35_35,35_40,40_30,40_35,40_40,45_25,45_30,45_35,50_20,50_25,50_30,50_35,55_20,55_20,55_25,55_30,55_35,60_20	RSRSRSPVGRQRSSSRSRSRSRSRSPSRSR,SSRSRSRSPVGRQRSSSRSRSRSRSRSPSRSRLSPTSRS,RSRSRSPVGRQRSSSRSRSRSRSRSPSRSR,SSSRSRSRSPVGRQRSSSRSRSRSRSRSPSRSRLSPTSRSS,SSRSRSRSPVGRQRSSSRSRSRSRSRSPSRSRLSPTSRS,RSRSRSPVGRQRSSSRSRSRSRSRSPSRSR,SSSSTSSSRSRSRSPVGRQRSSSRSRSRSRSRSPSRSRLSPTSRSS,SSSRSRSRSPVGRQRSSSRSRSRSRSRSPSRSRLSPTSRSS,SSRSRSRSPVGRQRSSSRSRSRSRSRSPSRSRLSPTSRS,RKSSSSSSTSSSRSRSRSPVGRQRSSSRSRSRSRSRSPSRSRLSPTSRSS,SSSS…	(391-420),(389-427),(391-420),(388-428),(389-427),(391-420),(383-428),(388-428),(389-427),(379-428),(383-428),(388-428),(403-422),(379-400),(403-422),(403-422),(403-422),(403-422),(379-400)	RKSSSSSSTSSSRSRSRSPVGRQRSSSRSRSRSRSRSPSRSRLSPTSRSS	(379-428)	PF03399.16	SAC3_GANP	(528-751)	4.2e-19
UP000000305_6669.fasta	E9HRQ8	Water flea	30_40	RKHSRSPSHRSRRSGSRERR	(318-337)	RKHSRSPSHRSRRSGSRERR	(318-337)	PF12656.7	G-patch_2	(145-205)	1.6e-21
UP000000305_6669.fasta	E9GIR0	Water flea	35_35,40_30,40_35,45_25,45_30,45_35,50_20,50_25,50_30	RDRSRSSSRSRSRHRSASPS,RDRSRSSSRSRSRHRSASPSSVR,RDRSRSSSRSRSRHRSASPS,RDRSRSSSRSRSRHRSASPSSVRTNS,RDRSRSSSRSRSRHRSASPSSVR,RDRSRSSSRSRSRHRSASPS,RSRSSSRSRSRHRSASPSSVR,RSRSSSRSRSRHRSASPSSVR,RSRSSSRSRSRHRSASPSSVR	(358-377),(358-380),(358-377),(358-383),(358-380),(358-377),(360-380),(360-380),(360-380)	RDRSRSSSRSRSRHRSASPSSVRTNS	(358-383)	PF00169.29	PH	(148-245)	9.1e-10
UP000000305_6669.fasta	E9GPR6	Water flea	35_35,40_30,40_30,40_35,45_25,45_30,45_35,50_20,50_25,50_30	RSRSRSDSRTPPSSSRSRSR,RSPSRSRSRSDSRTPPSSSRSRSRS,SVPSRSRSRSTSGSRLRSRTLS,RSRSRSDSRTPPSSSRSRSR,SRSPSRSRSRSDSRTPPSSSRSRSRSHSPASSASVPSRSRSRSTSGSRLRS,RSPSRSRSRSDSRTPPSSSRSRSRS,RSRSRSDSRTPPSSSRSRSR,SRSPSRSRSRSDSRTPPSSSRSRSRSHSPASSASVPSRSRSRS,SRSPSRSRSRSDSRTPPSSSRSRSRSHS,SRSRSRSDSRTPPSSSRSRSRS	(7-26),(3-27),(35-56),(7-26),(2-52),(3-27),(7-26),(2-44),(2-29),(6-27)	SRSPSRSRSRSDSRTPPSSSRSRSRSHSPASSASVPSRSRSRSTSGSRLRSRTLS	(2-56)	PF00076.22	RRM_1	(172-252)	1.2e-12
UP000000305_6669.fasta	E9HGW7	Water flea	35_35,40_30,45_25,45_30,50_20,50_25,50_30,55_20,55_25,60_20,60_25	REKDRQRSRKRSRSSSRSS,RQRSRKRSRSSSRSSSSTTS,RQRSRKRSRSSSRSSSSTTSSS,RQRSRKRSRSSSRSSSSTTS,RQRSRKRSRSSSRSSSSTTSSS,RQRSRKRSRSSSRSSSSTTSSS,RQRSRKRSRSSSRSSSSTTS,RSRKRSRSSSRSSSSTTSSS,RSRKRSRSSSRSSSSTTSSS,RSRKRSRSSSRSSSSTTSSS,RSRKRSRSSSRSSSSTTSSS	(1163-1181),(1167-1186),(1167-1188),(1167-1186),(1167-1188),(1167-1188),(1167-1186),(1169-1188),(1169-1188),(1169-1188),(1169-1188)	REKDRQRSRKRSRSSSRSSSSTTSSS	(1163-1188)	PF02037.27;PF16294.5	SAP;RSB_motif	(16-50);(1021-1118)	8.7e-09;1.2e-20
UP000000305_6669.fasta	E9HUB2	Water flea	35_35,40_30,40_30,40_30,40_35,45_25,45_30,45_30,45_30,45_35,50_20,50_25,50_30,50_30,50_30,50_35,55_20,55_20,55_25,55_25,55_30,55_35,60_20,60_25,60_30	SRSVSRSSRSSRSSRSSRSRS,SRSGSGSRSRSRSSGRSNSRSKSRSKS,SRSRSNSRSKSRSKSRSKSRS,SRSKSRSVSRSSRSSRSSRSSRSRSKSKSGSRSRSTSR,SRSVSRSSRSSRSSRSSRSRS,SGSRSGSGSRSGSGSRSRSRSSGRSNSRSKSRSKSGSKSRSRSNSRSKSRSKSRSKSRSKSRSKSHSKSRSKSRSVSRSSRSSRSSRSSRSRSKSKSGSRSRSTSRSKS,SRSGSGSRSRSRSSGRSNSRSKSRSKS,SRSRSNSRSKSRSKSRSKSRS,SRSKSRSVSRSSRSSRSSRSSRSRSKSKSGSRSRSTSR,SRSVSRSSRSSRSSRSSRSRS,SRSPSGSRSGSGSRSGSGSRSRSRSSGRSNSRSKSRSKSGSKSRS…	(1144-1164),(1080-1106),(1110-1130),(1140-1177),(1144-1164),(1072-1180),(1080-1106),(1110-1130),(1140-1177),(1144-1164),(1068-1184),(1072-1180),(1080-1106),(1110-1130),(1140-1177),(1144-1164),(1074-1093),(1132-1178),(1074-1093),(1136-1178),(1140-1174),(1144-1164),(1138-1172),(1138-1172),(1140-1164)	SRSPSGSRSGSGSRSGSGSRSRSRSSGRSNSRSKSRSKSGSKSRSRSNSRSKSRSKSRSKSRSKSRSKSHSKSRSKSRSVSRSSRSSRSSRSSRSRSKSKSGSRSRSTSRSKSGSRS	(1068-1184)	PF14559.6	TPR_19	(172-239)	5.3e-06
UP000000305_6669.fasta	E9HVF1	Water flea	35_35,40_30	SRNERRRSRSPSRLTASSSR,SSSRNERRRSRSPSRLTASSS	(278-297),(276-296)	SSSRNERRRSRSPSRLTASSSR	(276-297)	PF10197.9	Cir_N	(13-49)	1.8e-15
UP000000305_6669.fasta	E9FR42	Water flea	40_30,45_25,45_30,50_20,50_25	SSSTSSSSRSLFRKRSGRRR,SSSSTSSSSRSLFRKRSGRRR,SSSTSSSSRSLFRKRSGRRR,SSSSTSSSSRSLFRKRSGRR,SSSSTSSSSRSLFRKRSGRR	(180-199),(179-199),(180-199),(179-198),(179-198)	SSSSTSSSSRSLFRKRSGRRR	(179-199)	PF00071.22	Ras	(1-161)	2.2e-22
UP000000305_6669.fasta	E9GI97	Water flea	40_30	SSKNSNRSDRSRKSDSRRSRS	(1062-1082)	SSKNSNRSDRSRKSDSRRSRS	(1062-1082)	PF01392.22;PF01534.17	Fz;Frizzled	(71-183);(225-556)	2.5e-15;6.5e-85
UP000000305_6669.fasta	E9GWZ8	Water flea	40_30	SRKRRNRSPSRSPSRSHSKS	(12-31)	SRKRRNRSPSRSPSRSHSKS	(12-31)	PF03343.13	SART-1	(72-689)	5.4e-136
UP000000305_6669.fasta	E9GLX3	Water flea	45_25,50_20,55_20	RSSKSSRRDSDSSSKRSGNR,SSRSSKSSRRDSDSSSKRSGNRS,SSRSSKSSRRDSDSSSKRS	(1920-1939),(1918-1940),(1918-1936)	SSRSSKSSRRDSDSSSKRSGNRS	(1918-1940)	PF00098.23;PF00098.23;PF00098.23;PF07744.13;PF07533.16;PF07500.14	zf-CCHC;zf-CCHC;zf-CCHC;SPOC;BRK;TFIIS_M	(677-694);(714-731);(749-766);(1106-1252);(1587-1630);(1706-1820)	6.8e-05;2.4e-05;8.7e-05;1.6e-07;6.1e-15;2e-30
UP000000305_6669.fasta	E9GZN0	Water flea	45_25	RKRSRSSSSSNSDSDAGSRRLR	(14-35)	RKRSRSSSSSNSDSDAGSRRLR	(14-35)	PF15346.6	ARGLU	(65-215)	2.2e-51
UP000000305_6669.fasta	E9H0K5	Water flea	45_25	RSVRDRGSVRSRGSSSASSS	(7-26)	RSVRDRGSVRSRGSSSASSS	(7-26)	PF07885.16;PF07885.16	Ion_trans_2;Ion_trans_2	(117-194);(238-319)	2.3e-15;8e-15
UP000000305_6669.fasta	E9HFB8	Water flea	45_25,50_20,50_25,55_20,55_25,60_20	SSTRTSPSSSSRRSSSRTSRTS,SPSSSTRTSPSSSSRRSSSRTSRTSNISFNS,SSTRTSPSSSSRRSSSRTSRTS,SPSSSTRTSPSSSSRRSSSRTSRTSNIS,SSTRTSPSSSSRRSSSRTSR,SPSSSTRTSPSSSSRRSSSRTS	(1514-1535),(1511-1541),(1514-1535),(1511-1538),(1514-1533),(1511-1532)	SPSSSTRTSPSSSSRRSSSRTSRTSNISFNS	(1511-1541)	PF10479.9;PF10479.9	FSA_C;FSA_C	(4239-4804);(4812-4888)	7.2e-207;1.1e-36
UP000000305_6669.fasta	E9HFR0	Water flea	45_25,50_20,50_25,55_20	RRSSSSRSPSTTRSGSRSKSR,RRSSSSRSPSTTRSGSRSKSRSKS,RRSSSSRSPSTTRSGSRSKSR,SSSSRSPSTTRSGSRSKSRS	(695-715),(695-718),(695-715),(697-716)	RRSSSSRSPSTTRSGSRSKSRSKS	(695-718)	PF00397.26;PF00397.26;PF01846.19;PF01846.19;PF01846.19	WW;WW;FF;FF;FF	(90-117);(129-158);(269-318);(483-538);(619-668)	7.5e-09;5.8e-09;5e-11;9.7e-10;1.5e-07
UP000000305_6669.fasta	E9HMB3	Water flea	45_25,50_20,50_25,55_20,60_20	SDRSRSRSRSKSKSPRSASS,SDRSRSRSRSKSKSPRSASSGGSSSRSRSSSAASSRRSAS,SDRSRSRSRSKSKSPRSASS,SSGGSSSRSRSSSAASSRRSAS,SSGGSSSRSRSSSAASSRRS	(426-445),(426-465),(426-445),(444-465),(444-463)	SDRSRSRSRSKSKSPRSASSGGSSSRSRSSSAASSRRSAS	(426-465)	PF03985.13	Paf1	(30-456)	1.6e-145
UP000000305_6669.fasta	E9HQZ4	Water flea	45_25,50_20,50_25,55_20,55_25	SSRRPHSSRRRSPGSSSSSS,SSRRPHSSRRRSPGSSSSSS,SSRRPHSSRRRSPGSSSSSS,SSRRPHSSRRRSPGSSSSSS,SSRRPHSSRRRSPGSSSSSS	(69-88),(69-88),(69-88),(69-88),(69-88)	SSRRPHSSRRRSPGSSSSSS	(69-88)	PF01085.18;PF01079.20	HH_signal;Hint	(113-273);(276-564)	4.3e-86;1.5e-65
UP000000311_104421.fasta	E1ZYN1	Florida carpenter ant	20_50	RRSRSRDRDRERSDRRERSER	(50-70)	RRSRSRDRDRERSDRRERSER	(50-70)	PF00270.29;PF00271.31	DEAD;Helicase_C	(390-564);(597-708)	3.3e-48;2.3e-25
UP000000311_104421.fasta	E2A0D7	Florida carpenter ant	20_50,25_45,25_50,30_40,30_45,30_50,35_35,35_40,35_45	RMRSRTRSRSRSWERDRRRSRSREHIRR,RSRSRSGRMRSRTRSRSRSWERDRRRSRSREHIR,RMRSRTRSRSRSWERDRRRSRSR,RSRSRSGRMRSRTRSRSRSWERDRRRSRSR,RSRSRSGRMRSRTRSRSRSWERDRRRSRSR,RSRTRSRSRSWERDRRRSRSR,RSRSRSGRMRSRTRSRSRS,RSRSRSGRMRSRTRSRSRS,RSRSRSGRMRSRTRSRSRS	(163-190),(156-189),(163-185),(156-185),(156-185),(165-185),(156-174),(156-174),(156-174)	RSRSRSGRMRSRTRSRSRSWERDRRRSRSREHIRR	(156-190)	PF01480.17;PF00642.24;PF14605.6	PWI;zf-CCCH;Nup35_RRM_2	(7-76);(327-353);(848-900)	2.5e-06;0.00016;2.2e-15
UP000000311_104421.fasta	E2A1P6	Florida carpenter ant	20_50	SRSRERDRDRDRRERKRSRS	(242-261)	SRSRERDRDRDRRERKRSRS	(242-261)	PF03371.15	PRP38	(10-175)	5.9e-62
UP000000311_104421.fasta	E2A5C7	Florida carpenter ant	20_50,25_45,25_50,45_25	RGRRRSRRRSRGRGSPPPRSRS,RRRSRRRSRGRGSPPPRSRS,RRRSRRRSRGRGSPPPRSRS,SRQQSRSRDRSQTRSQSSSS	(131-152),(133-152),(133-152),(197-216)	RGRRRSRRRSRGRGSPPPRSRS,SRQQSRSRDRSQTRSQSSSS	(131-152),(197-216)	PF00538.19	Linker_histone	(3-68)	7.6e-09
UP000000311_104421.fasta	E2AFE4	Florida carpenter ant	20_50,20_50,20_55,20_55,25_45,30_40	RKDRRDRSRSRDRSRSRDRDRDRDRR,RRRRDRSRSRDRTRSRDRDSKR,RRDRSRSRDRSRSRDRDRDRDRR,RRRRDRSRSRDRTRSRDRDS,SKDRKDRRDRSRSRDRSRSR,SSKDRKDRRDRSRSRDRSRS	(133-158),(185-206),(136-158),(185-204),(130-149),(129-148)	SSKDRKDRRDRSRSRDRSRSRDRDRDRDRR,RRRRDRSRSRDRTRSRDRDSKR	(129-158),(185-206)	PF00076.22;PF00076.22	RRM_1;RRM_1	(639-707);(799-869)	3e-09;0.00012
UP000000311_104421.fasta	E2AFK4	Florida carpenter ant	20_50,20_55,25_45,25_50,25_55	SGRRERSRSRDRERSHRRRRERSRSRDREYRERS,SGRRERSRSRDRERSHRRRRERSRSRDR,RSRSRDRERSHRRRRERSRSR,RSRSRDRERSHRRRRERSRSR,RSRSRDRERSHRRRRERSRSR	(611-644),(611-638),(616-636),(616-636),(616-636)	SGRRERSRSRDRERSHRRRRERSRSRDREYRERS	(611-644)	PF00076.22	RRM_1	(87-158)	5.9e-07
UP000000311_104421.fasta	E2AHT2	Florida carpenter ant	20_50	RRSDSRDRNRRQRDYRSRSR	(328-347)	RRSDSRDRNRRQRDYRSRSR	(328-347)	PF03371.15	PRP38	(35-218)	4.2e-56
UP000000311_104421.fasta	E2AID9	Florida carpenter ant	20_50,20_55,20_55,20_60,25_45,25_50,25_55,25_55,25_60,30_40,30_45,30_45,30_50,30_50,30_55,30_55,30_60,35_35,35_40,35_45,35_45,35_50,35_50,35_55,35_55,40_30,40_30,40_30,40_35,40_35,40_35,40_40,40_40,40_40,40_45,40_45,40_45,40_50,40_50,40_55,45_25,45_25,45_30,45_30,45_35,45_35,45_40,45_40,45_45,45_50,50_20,50_20,50_25,50_25,50_30,50_30,50_35,50_40	SRGRKSRSRSRGRSRRSRSRKRSRSRHRRSRSRHRRRSRSRSKHSRSKDRRRSSPSRRRSSSRSRHRSRSRSRRSRSRRSPSRS,RSRSRGRSRRSRSRKRSRSRHRRSRSRHRRRSRSRS,RRRSSSRSRHRSRSRSRRSR,RSRKRSRSRHRRSRSRHRRRSRSR,RSRSGSRGRKSRSRSRGRSRRSRSRKRSRSRHRRSRSRHRRRSRSRSKHSRSKDRRRSSPSRRRSSSRSRHRSRSRSRRSRSRRSPSRSKERKKRSPRRRSRSRSHSKRSKSRSRRSR,SRGRKSRSRSRGRSRRSRSRKRSRSRHRRSRSRHRRRSRSRSKHSRSKDRRRSSPSRRRSSSRSRHRSRSRSRRSRSRRSPSRS,RSRSRGRSRRSRSRKRSRSRHRRSRSR…	(293-376),(299-334),(349-368),(310-333),(288-405),(293-376),(299-334),(349-368),(310-333),(288-406),(288-382),(385-405),(293-339),(342-376),(299-334),(349-368),(314-333),(284-408),(288-406),(288-376),(385-405),(293-339),(342-372),(299-334),(349-368),(298-317),(329-379),(382-415),(298-317),(329-376),(382-408),(298-317),(337-376),(382-406),(298-317),(338-372),(385-405),(298-317),(342-372),(349-368)…	SKDKRSRSGSRGRKSRSRSRGRSRRSRSRKRSRSRHRRSRSRHRRRSRSRSKHSRSKDRRRSSPSRRRSSSRSRHRSRSRSRRSRSRRSPSRSKERKKRSPRRRSRSRSHSKRSKSRSRRSRSKSKSRSSKSKYS	(284-418)	PF00076.22	RRM_1	(167-235)	7.3e-06
UP000000311_104421.fasta	E2AL31	Florida carpenter ant	20_50,20_55,20_60,25_45,25_50,25_55,25_60,30_40,30_45,30_50,30_55	RSSRRNSRDRSRRRGRSRSRDRRRSR,RSSRRNSRDRSRRRGRSRSRDRRRSR,RRNSRDRSRRRGRSRSRDRRRSR,RSYNDRSSRRNSRDRSRRRGRSRSRDRRRSR,RSSRRNSRDRSRRRGRSRSRDRRRSR,RSSRRNSRDRSRRRGRSRSRDRRRSR,SRDRSRRRGRSRSRDRRRSR,RSSRRNSRDRSRRRGRSRSR,RSSRRNSRDRSRRRGRSRSR,RSSRRNSRDRSRRRGRSRSR,RSSRRNSRDRSRRRGRSRSR	(419-444),(419-444),(422-444),(414-444),(419-444),(419-444),(425-444),(419-438),(419-438),(419-438),(419-438)	RSYNDRSSRRNSRDRSRRRGRSRSRDRRRSR	(414-444)	PF00160.21	Pro_isomerase	(1-156)	3.8e-44
UP000000311_104421.fasta	E2AL95	Florida carpenter ant	20_50,20_55,25_45,25_50,25_55,30_40,30_45	RDRDRRHRSRSRDRRKRSRSRSKDRRDRKRS,RDRDRRHRSRSRDRRKRSRSRS,RDRRHRSRSRDRRKRSRSRSKDRRDRKRSSS,RDRRHRSRSRDRRKRSRSRSKDRRDR,RDRRHRSRSRDRRKRSRSRS,RRKRSRSRSKDRRDRKRSSSPKKSRSSRRR,RRKRSRSRSKDRRDRKRSSS	(22-52),(22-43),(24-54),(24-49),(24-43),(35-64),(35-54)	RDRDRRHRSRSRDRRKRSRSRSKDRRDRKRSSSPKKSRSSRRR	(22-64)	PF00076.22;PF00076.22;PF00076.22	RRM_1;RRM_1;RRM_1	(121-195);(227-297);(357-418)	2.3e-06;4.6e-17;3.3e-06
UP000000311_104421.fasta	E2AP33	Florida carpenter ant	20_50,20_55,20_60,25_45,25_50,25_55,25_60,30_40,30_45,30_50,30_55,30_60	RSRSRSRSRGRDRRRRSRSRDRRSRSKDRRKGR,RSRSRSRSRGRDRRRRSRSRDRRSRSKDRRKGR,RSRSRSRSRGRDRRRRSRSRDRRSRSKDRR,RSRSRSRSRGRDRRRRSRSRDRRSRS,RSRSRSRSRGRDRRRRSRSRDRRSRS,RSRSRSRSRGRDRRRRSRSRDRRSRS,RSRSRSRSRGRDRRRRSRSRDRRSRS,RSRSRSRSRGRDRRRRSRSR,RSRSRSRSRGRDRRRRSRSR,RSRSRSRSRGRDRRRRSRSR,RSRSRSRSRGRDRRRRSRSR,RSRSRSRSRGRDRRRRSRSR	(196-228),(196-228),(196-225),(196-221),(196-221),(196-221),(196-221),(196-215),(196-215),(196-215),(196-215),(196-215)	RSRSRSRSRGRDRRRRSRSRDRRSRSKDRRKGR	(196-228)	PF00642.24;PF00076.22;PF00642.24	zf-CCCH;RRM_1;zf-CCCH	(13-39);(90-143);(151-177)	2.6e-07;2.7e-06;1.9e-05
UP000000311_104421.fasta	E2AQC5	Florida carpenter ant	20_50	STSSGARARSGTRRRRRRRR	(14-33)	STSSGARARSGTRRRRRRRR	(14-33)	PF01871.17	AMMECR1	(120-290)	1.8e-46
UP000000311_104421.fasta	E2AQU8	Florida carpenter ant	20_50,20_55	RERRRSSRDRKRRTRSRSRERKRRRS,RERRRSSRDRKRRTRSRSRERKRRRS	(246-271),(246-271)	RERRRSSRDRKRRTRSRSRERKRRRS	(246-271)	PF12220.8;PF00076.22	U1snRNP70_N;RRM_1	(3-92);(104-174)	6e-25;9.2e-18
UP000000311_104421.fasta	E2AR53	Florida carpenter ant	20_50,20_55,20_60,25_45,25_50,25_55,30_40	SRDRDRRRRSRTRSRSRSPRDRRS,SRDRDRRRRSRTRSRSRSPRDRRS,RDRRRRSRTRSRSRSPRDRR,SRDRDRRRRSRTRSRSRSPRDRRS,SRDRDRRRRSRTRSRSRSPRDRRS,SRDRDRRRRSRTRSRSRSPRDRRS,RSRTRSRSRSPRDRRSWGGS	(1-24),(1-24),(4-23),(1-24),(1-24),(1-24),(9-28)	SRDRDRRRRSRTRSRSRSPRDRRSWGGS	(1-28)	PF00270.29;PF00271.31	DEAD;Helicase_C	(125-296);(332-413)	1.7e-50;6.7e-15
UP000000311_104421.fasta	E2ATJ1	Florida carpenter ant	20_50,20_55,25_45,30_40	RDRDRDRDRDRKSRSRSRSRRRRSRSRDRGRDRKREDS,RDRDRDRDRKSRSRSRSRRR,RDRDRKSRSRSRSRRRRSRSRDRGRDR,RDRDRKSRSRSRSRRRRSRSRDRGR	(476-513),(478-497),(482-508),(482-506)	RDRDRDRDRDRKSRSRSRSRRRRSRSRDRGRDRKREDS	(476-513)	PF04818.13;PF00076.22	CTD_bind;RRM_1	(59-123);(548-612)	6e-17;2.2e-09
UP000000311_104421.fasta	E2ATS2	Florida carpenter ant	20_50,25_45,35_35	RRDKRRSRSRSKERDRDRSR,SSRRDKRRSRSRSKERDRDRS,RSDSTGSSRRDKRRSRSRS	(320-339),(318-338),(312-330)	RSDSTGSSRRDKRRSRSRSKERDRDRSR	(312-339)	PF01480.17	PWI	(811-880)	2.6e-12
UP000000311_104421.fasta	E2AVE9	Florida carpenter ant	20_50,20_55,25_45,25_50,25_55,30_40,30_45,30_50,30_55	SGRGRSRSRSRSRGRDRKRRSRSRDRRSRSKDRRKR,RGRSRSRSRSRGRDRKRRSRSRDRRSRSKDRRKR,RKKSGRGRSRSRSRSRGRDRKRRSRSRDRRSRS,SGRGRSRSRSRSRGRDRKRRSRSRDRRSRS,RGRSRSRSRSRGRDRKRRSRSRDRRSRS,SRKKSGRGRSRSRSRSRGRDRKRRSRSR,RSRSRSRSRGRDRKRRSRSR,RSRSRSRSRGRDRKRRSRSR,RSRSRSRSRGRDRKRRSRSR	(193-228),(195-228),(190-222),(193-222),(195-222),(189-216),(197-216),(197-216),(197-216)	SRKKSGRGRSRSRSRSRGRDRKRRSRSRDRRSRSKDRRKR	(189-228)	PF00642.24;PF00076.22;PF00642.24	zf-CCCH;RRM_1;zf-CCCH	(13-39);(85-143);(151-177)	2.6e-07;4.8e-06;1.9e-05
UP000000311_104421.fasta	E2AVZ5	Florida carpenter ant	20_50,20_55,25_45,25_50,25_55,30_40,30_45,30_50,35_35,35_40,35_45,35_50	SKREKRSRSRSRSRDRRRHRSRSSNRKERRHRSRSRSRTHYRSRDSTRRRR,REKRSRSRSRSRDRRRHRSR,SKREKRSRSRSRSRDRRRHRSRSSNRKERRHRSRSRSRTHYRSRDSTRRRRSVSREHRRSLSR,SKREKRSRSRSRSRDRRRHRSRSSNRKERRHRSRSRSRTHYRSRDSTRRRR,REKRSRSRSRSRDRRRHRSR,RSRSRSRSRDRRRHRSRSSNRKERRHRSRSRSRTHYRSRDSTRRRRSVSREHRRSLS,RSRSRSRSRDRRRHRSRSSNRKERRHRSRSRSRTHYRSRDSTRRRRS,RSRSRSRSRDRRRHRSRSSNR,RSRSRSRSRDRRRHRSRSSNR,RSRSRSRSRDRRRHRSRSSNR,RSRSRSRSRDRRRHRSR…	(157-207),(159-178),(157-219),(157-207),(159-178),(162-218),(162-208),(162-182),(162-182),(162-182),(162-182),(162-182)	SKREKRSRSRSRSRDRRRHRSRSSNRKERRHRSRSRSRTHYRSRDSTRRRRSVSREHRRSLSR	(157-219)	PF00575.23;PF00271.31;PF04408.23;PF07717.16	S1;Helicase_C;HA2;OB_NTP_bind	(247-322);(739-878);(940-1028);(1086-1163)	2.5e-11;2e-12;5.6e-25;2.2e-25
UP000000311_104421.fasta	E2AXP9	Florida carpenter ant	20_50,20_55,25_45,25_45,25_50,30_40,30_40,30_45,30_45,30_50,35_35,35_40,35_40,35_45,40_30,40_30,40_35,40_35,40_40,45_25,45_25,45_30,45_30,45_35,45_40,50_20,50_25,50_30,50_35	RSKKRRTRSRDRKRARSRSRSYRRSRS,RRTRSRDRKRARSRSRSYRR,RRRKSKSRSKSRSRRRSTRS,SKKRRTRSRDRKRARSRSRSYRRSRSAS,RTRSRDRKRARSRSRSYRRSRS,RSYHQRRRKSKSRSKSRSRRRSTRSSRSSERVAHKRRSRSRSAKSRKNYRSRSSR,RSRDRKRARSRSRSYRRSRSASPDDR,RRRKSKSRSKSRSRRRSTRS,RSRDRKRARSRSRSYRRSRSAS,RSRDRKRARSRSRSYRRSRS,RRRKSKSRSKSRSRRRSTRSSRSSERVAHKRRSRSRSAKSRKNYRSRSSRSSSDHRSKKRRTRSRDR,RRRKSKSRSKSRSRRRSTRSSRSSER,RRSRSRSAKSRKNYRSRSSR,RRRKSKSRSKSRS…	(659-685),(663-682),(604-623),(660-687),(664-685),(599-653),(666-691),(604-623),(666-687),(666-685),(604-670),(604-629),(634-653),(604-623),(605-629),(635-668),(605-629),(635-668),(605-629),(608-629),(636-656),(608-629),(636-656),(608-629),(610-629),(608-627),(608-627),(608-627),(608-627)	RSYHQRRRKSKSRSKSRSRRRSTRSSRSSERVAHKRRSRSRSAKSRKNYRSRSSRSSSDHRSKKRRTRSRDRKRARSRSRSYRRSRSASPDDR	(599-691)	PF15996.5	PNISR	(234-415)	7.3e-40
UP000000311_104421.fasta	E2B0H8	Florida carpenter ant	20_50,25_45,25_45,25_50,30_40,30_40,30_45,30_45,30_50,35_35,35_35,35_40,35_40,35_45,40_30,40_30,40_35,40_35	RRRSISRRRSLSRRHSVSRRRSRSLSRKRQRSLSPRRR,RDRRSRSYSKGRSRSRSRLR,RSSSRTKRKTSRRRSISRRRSLSRRHSVSRRRSRSLSRKRQRSLSPRRRSRRSLSRSRDKR,RRRSISRRRSLSRRHSVSRRRSRSLSRKRQRSLSPRRR,RSRSRSRSSDKIRSGSRDRRSRSYSKGRSRSRSRLRLSWSRDRGRSYSR,RSISRKRSSSRTKRKTSRRRSISRRRSLSRRHSVSRRRSRSLSRKRQRSLSPRRRSRRSLSRSRDKR,RDRRSRSYSKGRSRSRSRLR,RSSSRTKRKTSRRRSISRRRSLSRRHSVSRRRSRSLSRKRQRSLSPRRRSRRSLSRSRDKR,RRRSISRRRSLSRRHSVSRRR,SRSRSRSRSSDKIRS…	(1721-1758),(1669-1688),(1710-1770),(1721-1758),(1653-1701),(1704-1770),(1669-1688),(1710-1770),(1721-1741),(1652-1754),(1779-1799),(1653-1690),(1711-1749),(1720-1747),(1652-1692),(1695-1717),(1652-1685),(1695-1714)	SRSRSRSRSSDKIRSGSRDRRSRSYSKGRSRSRSRLRLSWSRDRGRSYSRSCRSISRKRSSSRTKRKTSRRRSISRRRSLSRRHSVSRRRSRSLSRKRQRSLSPRRRSRRSLSRSRDKR,SRSRSRNRKRSRSKSPKRMSS	(1652-1770),(1779-1799)	PF13639.6;PF00628.29	zf-RING_2;PHD	(121-164);(202-250)	7.5e-07;3.1e-12
UP000000311_104421.fasta	E2B1B7	Florida carpenter ant	20_50,20_50,20_50,20_50,20_55,20_60,25_45,25_45,25_45,25_45,25_45,25_50,25_50,25_50,30_40,30_40,30_40,30_40,30_45,30_45,35_35,35_35,35_40,35_40,35_45,40_30,40_30,40_30,40_35,40_35,40_40,40_40,40_45,45_25,45_25,45_30,45_30,45_35,45_40,50_20	RSRRDRSRDRDRDRNKRSRSRDRHRDRDRSSRKRRS,RDRNRSRDRSRDRSRDRSRDRSRDRSRDRNRSPPRR,RSPSPEDRRRRRSLDRRRRSSERRDRRRSPDRRGSRR,SRDRSSRRERSRERRDKDRRSRSKDRRSR,RRRSLDRRRRSSERRDRRRSPDRRGSRR,RRRSLDRRRRSSERRDRRRS,RSRSRDRHRDRDRSSRKRRSVSRS,SRRSRSKSRSRRSRSKSRR,RNRSRDRSRDRSRDRSRDRSRDRSRDRNRSPPRRS,SPSPEDRRRRRSLDRRRRSSERRDRRRSPDRRGSRRHS,RYDRSSSRDRSSRRERSRERRDKDRRSRSKDRRSRS,RSRSRDRHRDRDRSSRKRRS,RNRSRDRSRDRSRDRSRDRSRDRSRDRNR…	(1154-1189),(1473-1508),(1516-1552),(1569-1597),(1525-1552),(1525-1544),(1170-1193),(1306-1324),(1475-1509),(1517-1554),(1563-1598),(1170-1189),(1475-1504),(1572-1591),(1148-1167),(1176-1195),(1297-1332),(1558-1583),(1306-1324),(1563-1583),(1291-1332),(1558-1580),(1297-1332),(1558-1580),(1306-1324),(1294-1329),(1332-1365),(1560-1580),(1297-1329),(1560-1580),(1297-1329),(1560-1580),(1306-1324),(12…	SSSSKERSRRDRSRDRDRDRNKRSRSRDRHRDRDRSSRKRRSVSRSPS,SRDSKTRRSRSPASKSRRSRSKSRSRRSRSKSRRTKSRSQDRAKSKRSKSKSPRSRSRSRSKKSRSKSDDRSKSRKSRSDSSDSKSSKSR,RDRNRSRDRSRDRSRDRSRDRSRDRSRDRNRSPPRRS,RSPSPEDRRRRRSLDRRRRSSERRDRRRSPDRRGSRRHS,RDRSSRYDRSSSRDRSSRRERSRERRDKDRRSRSKDRRSRS	(1148-1195),(1291-1380),(1473-1509),(1516-1554),(1558-1598)	PF02199.15;PF05184.15;PF03489.17;PF05184.15;PF03489.17;PF05184.15;PF03489.17;PF05184.15;PF03489.17;PF05184.15;PF03489.17;PF05184.15;PF03489.17;PF01480.17	SapA;SapB_1;SapB_2;SapB_1;SapB_2;SapB_1;SapB_2;SapB_1;SapB_2;SapB_1;SapB_2;SapB_1;SapB_2;PWI	(34-66);(76-113);(119-152);(295-331);(336-369);(443-480);(484-517);(542-579);(584-617);(658-695);(700-733);(745-782);(787-820);(872-934)	1.9e-13;7.9e-08;6.4e-10;1e-06;9.7e-09;4.1e-09;1.9e-08;3.4e-10;1.4e-08;3.5e-10;4.9e-09;7e-07;8.6e-07;1.1e-11
UP000000311_104421.fasta	E2B1P9	Florida carpenter ant	20_50,25_45,25_50,30_40,30_45,30_50,35_35,35_35,35_40,35_45,35_50,40_30,40_30,40_35,40_40,45_25,45_30,50_20,50_25	RDRRLGKHRRRSRTRSRSRSYTRSRSRS,RRRSRTRSRSRSYTRSRSRSFSRR,RRRSRTRSRSRSYTRSRSRS,RRRSRTRSRSRSYTRSRSRSFSRRS,RRRSRTRSRSRSYTRSRSRSFSRR,RRRSRTRSRSRSYTRSRSRS,RRRSRTRSRSRSYTRSRSRSFSRRSPFASRISRSRS,RSRTPKRRSRSGSFSISRSR,RRRSRTRSRSRSYTRSRSRSFSRRS,RRRSRTRSRSRSYTRSRSRSFSRR,RRRSRTRSRSRSYTRSRSRS,RSRTRSRSRSYTRSRSRSFSRRSPFASRISRSRSPPSKRRSSRS,SRTPKRRSRSGSFSISRSRSYSRSQSPRLSPSRDR,RSRTRSRSRSYTRSRSRSFSRRSPFASRISRSRS,RSRTRS…	(839-866),(847-870),(847-866),(847-871),(847-870),(847-866),(847-882),(899-918),(847-871),(847-870),(847-866),(849-892),(900-934),(849-882),(849-871),(905-932),(905-923),(906-925),(906-925)	RDRRLGKHRRRSRTRSRSRSYTRSRSRSFSRRSPFASRISRSRSPPSKRRSSRS,RSRTPKRRSRSGSFSISRSRSYSRSQSPRLSPSRDR	(839-892),(899-934)	PF13923.6	zf-C3HC4_2	(369-410)	2.5e-06
UP000000311_104421.fasta	E2A172	Florida carpenter ant	25_45,30_40	RSRRGGRRPGPSRYSRSRSR,SRRGGRRPGPSRYSRSRSRSPRRKS	(85-104),(86-110)	RSRRGGRRPGPSRYSRSRSRSPRRKS	(85-110)	PF00076.22	RRM_1	(13-78)	5.4e-17
UP000000311_104421.fasta	E2AD82	Florida carpenter ant	25_45,30_40,30_40,30_45,35_35,35_35,35_35,35_40,35_45,40_30,40_30,40_35,40_35,40_35,40_40,45_25,45_25,45_30,45_30,45_35,45_35,45_40,50_20,50_20,50_25,50_25,50_30,50_30,50_35,55_20,55_20,55_25,55_25,55_30,60_20	RSRARKYTRSRTRSHSRRSRTRSKSRSR,RSRSRISSRSRGTRSRARKYTRSRTRSHSRRSRTRSKSRSRCKSISRSRSRSISRSKTRSRSRSR,RSRSKSRNRSRSRDSYRKKR,RSRTRSHSRRSRTRSKSRSR,RSRTRSHSRRSRTRSKSRSRCKSISRSRSRSISRSKTRSRSRSRLKKSR,SKSRSRSKSRNRSRSRDSYR,SRSKSRSRSKSPSRSRSRSRS,RSRTRSHSRRSRTRSKSRSRCKSISRSRSRSISRSKTRSRSRSR,RSRTRSHSRRSRTRSKSRSR,SHSRRSRTRSKSRSRCKSISRSRSRSISRSKTRSRSRSRLKKSRSSSSSSVSKSRSRSKSRNRSRSRDSYR,SKSRSKSRSRSKSPSRSRSRSRSQSSCKRSR…	(412-439),(399-463),(479-498),(420-439),(420-468),(476-495),(504-524),(420-463),(420-439),(425-495),(502-533),(427-463),(476-495),(504-524),(444-463),(433-493),(498-533),(433-493),(502-533),(442-463),(504-524),(444-463),(454-491),(500-533),(454-491),(500-533),(472-491),(502-533),(504-524),(457-490),(508-527),(457-490),(508-527),(508-527),(467-488)	RSRSRISSRSRGTRSRARKYTRSRTRSHSRRSRTRSKSRSRCKSISRSRSRSISRSKTRSRSRSRLKKSRSSSSSSVSKSRSRSKSRNRSRSRDSYRKKRYSPSKSRSKSRSRSKSPSRSRSRSRSQSSCKRSRS	(399-533)	PF09750.9	DRY_EERY	(51-179)	3.7e-40
UP000000311_104421.fasta	E2AEL1	Florida carpenter ant	25_45,25_45,30_40,30_45,30_45,35_35,35_40,35_45,35_45,40_30,40_35,40_40,40_45,40_45,45_25,45_30,45_35,45_40,45_45,45_45,50_20,50_25,50_30,50_35,50_40	SRRSRTRSKSRSRSRSRSRS,RSRSHSRSRSRSRSRSTRSRTRSPPSRRYNRR,SRRSRTRSKSRSRSRSRSRSKSRSRSHSRSRSRSRSRSTRSRTRSPPSRRYNRRS,SRRSRTRSKSRSRSRSRSRS,RSRSHSRSRSRSRSRSTRSRTRSPPSRR,RLSVTHSRRSRTRSKSRSRSRSRSRSKSRSRSHSRSRSRSRSRSTRSRTRSPPSRRYNRRSTSSS,SRRSRTRSKSRSRSRSRSRSKSRSRSHSRSRSRSRSRSTRSRTRSPPSRR,SRRSRTRSKSRSRSRSRSRS,RSRSHSRSRSRSRSRSTRSRTRSPPSRR,SVTHSRRSRTRSKSRSRSRSRSRSKSRSRSHSRSRSRSRSRSTRSRTRSPPSRRYNRRSTSSSS,SVTHSRR…	(281-300),(303-334),(281-335),(281-300),(303-330),(275-339),(281-330),(281-300),(303-330),(277-340),(277-329),(281-329),(281-300),(303-324),(281-325),(281-325),(281-325),(281-325),(281-300),(303-322),(287-321),(287-321),(287-321),(287-321),(287-321)	RLSVTHSRRSRTRSKSRSRSRSRSRSKSRSRSHSRSRSRSRSRSTRSRTRSPPSRRYNRRSTSSSS	(275-340)	PF03399.16	SAC3_GANP	(442-669)	3.4e-26
UP000000311_104421.fasta	E2AEX4	Florida carpenter ant	25_45,30_40,30_45	SSSSTVPRRRRRRSRRGSR,SSSSTVPRRRRRRSRRGSR,SSSSTVPRRRRRRSRRGSR	(1535-1553),(1535-1553),(1535-1553)	SSSSTVPRRRRRRSRRGSR	(1535-1553)	PF17820.1;PF00168.30;PF00168.30	PDZ_6;C2;C2	(434-491);(602-710);(2161-2269)	1e-07;1.7e-16;7.8e-13
UP000000311_104421.fasta	E2AFT5	Florida carpenter ant	25_45,30_40,30_45,35_35,35_40,35_45,40_30,40_35,40_40,40_45,45_25,45_30,45_35,45_40,45_45	RYRSKSRSRSRSRSRGRSRSRS,RYRSKSRSRSRSRSRGRSRSRSPAANHRR,RYRSKSRSRSRSRSRGRSRSRS,RYRSKSRSRSRSRSRGRSRSRS,RYRSKSRSRSRSRSRGRSRSRS,RYRSKSRSRSRSRSRGRSRSRS,RYRSKSRSRSRSRSRGRSRSRS,RYRSKSRSRSRSRSRGRSRSRS,RYRSKSRSRSRSRSRGRSRSRS,RYRSKSRSRSRSRSRGRSRSRS,RSKSRSRSRSRSRGRSRSRS,RSKSRSRSRSRSRGRSRSRS,RSKSRSRSRSRSRGRSRSRS,RSKSRSRSRSRSRGRSRSRS,RSKSRSRSRSRSRGRSRSRS	(423-444),(423-451),(423-444),(423-444),(423-444),(423-444),(423-444),(423-444),(423-444),(423-444),(425-444),(425-444),(425-444),(425-444),(425-444)	RYRSKSRSRSRSRSRGRSRSRSPAANHRR	(423-451)	PF04818.13;PF01585.23	CTD_bind;G-patch	(87-150);(506-553)	2.3e-17;8.7e-10
UP000000311_104421.fasta	E2ANB9	Florida carpenter ant	25_45,30_40	SKSRSRSREARKSRAERRRR,SSKSRSRSREARKSRAERRR	(254-273),(253-272)	SSKSRSRSREARKSRAERRRR	(253-273)	PF00084.20;PF12662.7;PF14670.6;PF00084.20;PF02494.16	Sushi;cEGF;FXa_inhibition;Sushi;HYR	(540-591);(617-638);(687-722);(843-898);(985-1060)	0.00043;1.4e-06;9.9e-11;3.1e-05;5.6e-12
UP000000311_104421.fasta	E2APS0	Florida carpenter ant	25_45	RSEDRERGRSRSRSYSPRRR	(218-237)	RSEDRERGRSRSRSYSPRRR	(218-237)	PF16672.5;PF00076.22	LAMTOR5;RRM_1	(1-81);(138-215)	7.1e-20;1.2e-10
UP000000311_104421.fasta	E2AX88	Florida carpenter ant	25_45,30_40	RKRSRSRMRHDSRRSRSGGR,SQDRKRSRSRMRHDSRRSRS	(344-363),(341-360)	SQDRKRSRSRMRHDSRRSRSGGR	(341-363)	PF01585.23;PF14709.7	G-patch;DND1_DSRM	(741-785);(809-879)	1.6e-13;5.5e-15
UP000000311_104421.fasta	E2B1C5	Florida carpenter ant	25_45,30_40,30_45,35_35,35_40,35_45	RHRHRSRSRSRRHKSRSRSPSRR,RHRHRSRSRSRRHKSRSRSPSRRKKKSRRSDRERS,RHRHRSRSRSRRHKSRSRSPSRR,RHRSRSRSRRHKSRSRSPSRRKKKS,RHRSRSRSRRHKSRSRSPSRR,RHRSRSRSRRHKSRSRSPSRR	(1583-1605),(1583-1617),(1583-1605),(1585-1609),(1585-1605),(1585-1605)	RHRHRSRSRSRRHKSRSRSPSRRKKKSRRSDRERS	(1583-1617)	PF01390.20;PF05182.13	SEA;Fip1	(78-178);(1277-1319)	7.8e-09;1.7e-24
UP000000311_104421.fasta	E1ZY01	Florida carpenter ant	30_40	RLSRGSRSRRGSVSRSIRQR	(540-559)	RLSRGSRSRRGSVSRSIRQR	(540-559)	PF16678.5;PF01485.21;PF18091.1	HOIP-UBA;IBR;E3_UbLigase_RBR	(1175-1324);(3539-3601);(3700-3787)	1.5e-50;1.6e-08;1.5e-27
UP000000311_104421.fasta	E1ZYI5	Florida carpenter ant	30_40,35_35,35_40,40_30,40_30,40_35,40_40,45_25,45_30,45_35	RRRSGSHKSSRRSRSYRSRSRSRDRDLEKS,RRRSGSHKSSRRSRSYRSRSRSRDRDLEKSS,RRRSGSHKSSRRSRSYRSRSRSRDR,SNKRKRHSRSRSRSHSHSRSS,RRRSGSHKSSRRSRSYRSRSRSRDR,RRRSGSHKSSRRSRSYRSRSRSRDR,RRRSGSHKSSRRSRSYRSRSRSRDR,RSGSHKSSRRSRSYRSRSRSR,RSGSHKSSRRSRSYRSRSRSR,RSGSHKSSRRSRSYRSRSRSR	(378-407),(378-408),(378-402),(351-371),(378-402),(378-402),(378-402),(380-400),(380-400),(380-400)	SNKRKRHSRSRSRSHSHSRSS,RRRSGSHKSSRRSRSYRSRSRSRDRDLEKSS	(351-371),(378-408)	PF00134.23;PF02984.19	Cyclin_N;Cyclin_C	(28-172);(175-292)	2.2e-10;3.7e-06
UP000000311_104421.fasta	E2ACV0	Florida carpenter ant	30_40,35_35,40_30,45_25,45_30	SGKSKHRSRSRSRSRDRDRR,RKSSGKSKHRSRSRSRSRDRDR,SSRKSSGKSKHRSRSRSRSR,SSRKSSGKSKHRSRSRSRSR,SSRKSSGKSKHRSRSRSRSR	(51-70),(48-69),(46-65),(46-65),(46-65)	SSRKSSGKSKHRSRSRSRSRDRDRR	(46-70)	PF00076.22;PF00076.22;PF15519.6	RRM_1;RRM_1;RBM39linker	(172-241);(270-340);(359-437)	2.2e-11;3.7e-23;2.1e-25
UP000000311_104421.fasta	E2AGN6	Florida carpenter ant	30_40,35_35,35_40,40_30,40_35,40_40,45_25,45_30,45_35	SRSRSRSPYRSGRYSRSRSRSYSRSRYSRDRHVYR,RGSSRSRSRSPYRSGRYSRSRSRSYSRSRYSRDRHVYRS,SRSRSRSPYRSGRYSRSRSRSYSRSRYSRDR,RGSSRSRSRSPYRSGRYSRSRSRSYSRSRYSR,RGSSRSRSRSPYRSGRYSRSRSRSYSRSRYSR,SRSRSRSPYRSGRYSRSRSRSYSRSRYSR,SSRSRSRSPYRSGRYSRSRS,SSRSRSRSPYRSGRYSRSRS,SSRSRSRSPYRSGRYSRSRS	(77-111),(74-112),(77-107),(74-105),(74-105),(77-105),(76-95),(76-95),(76-95)	RGSSRSRSRSPYRSGRYSRSRSRSYSRSRYSRDRHVYRS	(74-112)	PF00076.22	RRM_1	(137-207)	3.8e-21
UP000000311_104421.fasta	E2AGX6	Florida carpenter ant	30_40,35_35,35_40,40_30,40_35,40_40,45_25,45_25,45_30,45_35,45_40,50_20,50_25,50_30,50_35,50_40	SRSRSRSKSRSRSRSKSRSRSRSKSRSRSRS,RDKERSHSRSRSRSKSRSRSRSKSRSRSRSKSRSRSRSHSRGKS,SRSRSRSKSRSRSRSKSRSRSRSKSRSRSRS,RDKERSHSRSRSRSKSRSRSRSKSRSRSRSKSRSRSRSHSRGKSES,RDKERSHSRSRSRSKSRSRSRSKSRSRSRSKSRSRSRSHSRGKS,SRSRSRSKSRSRSRSKSRSRSRSKSRSRSRS,SPRSPRSRSPSPRGSVRSSS,RSHSRSRSRSKSRSRSRSKSRSRSRSKSRSRSRSHSRGKSES,RSHSRSRSRSKSRSRSRSKSRSRSRSKSRSRSRSHSRGKSES,RSHSRSRSRSKSRSRSRSKSRSRSRSKSRSRSRSHSRGKS,SRSRSRSKSRSRSRSKSR…	(757-787),(750-793),(757-787),(750-795),(750-793),(757-787),(546-565),(754-795),(754-795),(754-793),(757-787),(754-790),(754-790),(754-790),(754-790),(757-787)	SPRSPRSRSPSPRGSVRSSS,RDKERSHSRSRSRSKSRSRSRSKSRSRSRSKSRSRSRSHSRGKSES	(546-565),(750-795)	PF10545.9;PF05485.12;PF04004.13	MADF_DNA_bdg;THAP;Leo1	(53-143);(261-338);(842-1004)	2.6e-06;2.3e-08;5.6e-52
UP000000311_104421.fasta	E2AM08	Florida carpenter ant	30_40,35_35	RSRSRSPQGRWRKLSRSRSRSR,SRSRSRSPQGRWRKLSRSRSRS	(460-481),(459-480)	SRSRSRSPQGRWRKLSRSRSRSR	(459-481)	PF00069.25	Pkinase	(919-1213)	1.9e-72
UP000000311_104421.fasta	E2B1D1	Florida carpenter ant	30_40,35_35,40_30,40_35,45_25,45_30	SKSVRYRSRSRSPRCKRRSRS,RRRSSASPSSKSVRYRSRSRSPRCKRRS,SYRRRSSASPSSKSVRYRSRSRS,RRRSSASPSSKSVRYRSRSR,RRSSASPSSKSVRYRSRSRSPR,RRSSASPSSKSVRYRSRSRS	(926-946),(917-944),(915-937),(917-936),(918-939),(918-937)	SYRRRSSASPSSKSVRYRSRSRSPRCKRRSRS	(915-946)	PF00076.22;PF01805.20;PF08312.12	RRM_1;Surp;cwf21	(286-359);(439-491);(832-880)	2.3e-15;5e-17;4.6e-11
UP000000311_104421.fasta	E1ZY59	Florida carpenter ant	35_35	RISSSRLRNRSRSKSRSKER	(263-282)	RISSSRLRNRSRSKSRSKER	(263-282)	PF04677.15;PF04676.14	CwfJ_C_1;CwfJ_C_2	(545-634);(626-719)	2.1e-14;1.9e-26
UP000000311_104421.fasta	E2AVX8	Florida carpenter ant	35_35	SYTRSRSRKRSKSRESRSIR	(255-274)	SYTRSRSRKRSKSRESRSIR	(255-274)	PF14622.6;PF00636.26	Ribonucleas_3_3;Ribonuclease_3	(836-955);(1028-1114)	7.1e-22;1.5e-19
UP000000311_104421.fasta	E2AYR7	Florida carpenter ant	35_35	RSSDRSRSSSREDVLRSPRR	(901-920)	RSSDRSRSSSREDVLRSPRR	(901-920)	PF00595.24;PF00595.24;PF00595.24;PF00595.24	PDZ;PDZ;PDZ;PDZ	(1015-1106);(1258-1337);(1358-1437);(1508-1586)	4.5e-17;1.3e-09;1.1e-10;1.6e-07
UP000000311_104421.fasta	E2A2N5	Florida carpenter ant	40_30,45_25,45_30,50_20,50_25	RSRSSSRSRVYKRSRSSPPSSRRS,RSRSSSRSRVYKRSRSSPPSSRRS,RSRSSSRSRVYKRSRSSPPSSRRS,SRSSSRSRVYKRSRSSPPSS,SRSSSRSRVYKRSRSSPPSS	(648-671),(648-671),(648-671),(649-668),(649-668)	RSRSSSRSRVYKRSRSSPPSSRRS	(648-671)	PF00169.29	PH	(428-525)	2.4e-11
UP000000311_104421.fasta	E2A3E0	Florida carpenter ant	40_30	SRDRSRDRSHHSSRSIRSS	(179-197)	SRDRSRDRSHHSSRSIRSS	(179-197)	PF12572.8	DUF3752	(594-728)	1.9e-14
UP000000311_104421.fasta	E2A5T8	Florida carpenter ant	40_30,45_25,45_30,50_20,50_25,50_30,55_20,55_25,55_30	SPSRSSGSRSPSRSRSRSRSPS,SPSRSSGSRSPSRSRSRSRSPSGS,SPSRSSGSRSPSRSRSRSRSPS,SDAGSPSRSSGSRSPSRSRSRSRSPSGS,SPSRSSGSRSPSRSRSRSRSPSGS,SPSRSSGSRSPSRSRSRSRSPS,SPSRSSGSRSPSRSRSRSRSPSGS,SPSRSSGSRSPSRSRSRSRSPSGS,SPSRSSGSRSPSRSRSRSRSPS	(11-32),(11-34),(11-32),(7-34),(11-34),(11-32),(11-34),(11-34),(11-32)	SDAGSPSRSSGSRSPSRSRSRSRSPSGS	(7-34)	PF11942.8;PF03439.13;PF00467.29;PF12815.7	Spt5_N;Spt5-NGN;KOW;CTD	(95-190);(196-282);(502-533);(791-973)	1.7e-13;2.2e-25;1.6e-08;6.3e-08
UP000000311_104421.fasta	E2AYQ4	Florida carpenter ant	40_30,45_25,50_20,55_20,60_20	RRNTSSRRSRRQSYSSGSS,RNTSSRRSRRQSYSSGSSYS,SSRRSRRQSYSSGSSYSSTSSSRSSSRSSYSSYDSLSRSRS,SSRRSRRQSYSSGSSYSSTSSSRSSSRSSYSSYDSLSRSRS,SSRSSSRSSYSSYDSLSRSRS	(730-748),(731-750),(734-774),(734-774),(754-774)	RRNTSSRRSRRQSYSSGSSYSSTSSSRSSSRSSYSSYDSLSRSRS	(730-774)	PF18044.1	zf-CCCH_4	(445-466)	2.3e-06
UP000000311_104421.fasta	E1ZXD4	Florida carpenter ant	45_25,50_20,55_20	SSASSSSSSTSALARRRRHR,SSSSASSSSSSTSALARRRR,SSSSASSSSSSTSALARRRR	(47-66),(45-64),(45-64)	SSSSASSSSSSTSALARRRRHR	(45-66)	PF02196.15;PF00130.22;PF07714.17	RBD;C1_1;Pkinase_Tyr	(216-286);(299-346);(498-755)	7.5e-25;8.9e-09;2.9e-58
UP000000311_104421.fasta	E2A3L2	Florida carpenter ant	45_25	RPSSSRSIRSSGGRSSRSGMR	(442-462)	RPSSSRSIRSSGGRSSRSGMR	(442-462)	PF00412.22;PF00412.22;PF00412.22;PF00412.22;PF02209.19	LIM;LIM;LIM;LIM;VHP	(72-127);(131-186);(212-267);(271-323);(824-859)	2.2e-11;2.1e-09;3.5e-12;1e-06;2.9e-14
UP000000311_104421.fasta	E2AGM4	Florida carpenter ant	45_25,50_20,50_25,55_20,55_25,60_20	SSRSSRGFWRSSSRGSSSRGSSRGSSHSR,SSRSSRGFWRSSSRGSSSRGSSRGSSHSRSSPS,SSRSSRGFWRSSSRGSSSRGSSRGSSHSR,RSSSRGSSSRGSSRGSSHSRSSPS,RSSSRGSSSRGSSRGSSHSR,SSSRGSSSRGSSRGSSHSRSS	(26-54),(26-58),(26-54),(35-58),(35-54),(36-56)	SSRSSRGFWRSSSRGSSSRGSSRGSSHSRSSPS	(26-58)	PF09412.10	XendoU	(510-763)	2.1e-63
UP000000311_104421.fasta	E2AQS7	Florida carpenter ant	45_25	SSSSSSSSTAIRRRDSVCRR	(147-166)	SSSSSSSSTAIRRRDSVCRR	(147-166)	PF13909.6	zf-H2C2_5	(316-339)	9.1e-07
UP000000311_104421.fasta	E2ARB1	Florida carpenter ant	45_25,50_20,50_25	SRRSKIPSRPSSRSSSRSNS,SRRSKIPSRPSSRSSSRSNS,SRRSKIPSRPSSRSSSRSNS	(1246-1265),(1246-1265),(1246-1265)	SRRSKIPSRPSSRSSSRSNS	(1246-1265)	PF00041.21;PF07679.16;PF07679.16;PF00041.21	fn3;I-set;I-set;fn3	(34-120);(139-228);(240-324);(329-412)	1e-11;5.4e-17;8.5e-17;3.6e-12
UP000000311_104421.fasta	E2AVC5	Florida carpenter ant	45_25,50_20,50_25,55_20	SSSSASSSGSSRDRGRKRSRSKS,SSSSSSASSSGSSRDRGRKRSRS,SSSSASSSGSSRDRGRKRSRS,SSSSSSASSSGSSRDRGRKRS	(88-110),(86-108),(88-108),(86-106)	SSSSSSASSSGSSRDRGRKRSRSKS	(86-110)	PF00076.22	RRM_1	(180-251)	3e-15
UP000000311_104421.fasta	E2A350	Florida carpenter ant	50_20,55_20	RKQRARSSSSSSRSPSSSPS,RKQRARSSSSSSRSPSSSPS	(247-266),(247-266)	RKQRARSSSSSSRSPSSSPS	(247-266)	PF04678.13	MCU	(18-220)	2.2e-58
UP000000311_104421.fasta	E2A487	Florida carpenter ant	50_20	RSSDFSSRSSRSDSFSDVSR	(428-447)	RSSDFSSRSSRSDSFSDVSR	(428-447)	PF00076.22	RRM_1	(37-107)	3.9e-16
UP000000311_104421.fasta	E2A976	Florida carpenter ant	50_20,55_20	RRKSRSGSSSPSGSSRSGSS,RRKSRSGSSSPSGSSRSGSS	(220-239),(220-239)	RRKSRSGSSSPSGSSRSGSS	(220-239)	PF00076.22;PF00076.22;PF07744.13	RRM_1;RRM_1;SPOC	(381-448);(460-524);(4164-4330)	9.5e-13;0.0001;5.2e-35
UP000000311_104421.fasta	E2AC02	Florida carpenter ant	50_20	RSGSRSSLRSSRSSLNSATS	(1610-1629)	RSGSRSSLRSSRSSLNSATS	(1610-1629)	PF06367.16;PF02181.23	Drf_FH3;FH2	(48-235);(338-718)	2.6e-24;1e-81
UP000000311_104421.fasta	E2AH83	Florida carpenter ant	50_20	RRPVSSLSLRSVSSSSSSGR	(986-1005)	RRPVSSLSLRSVSSSSSSGR	(986-1005)	PF14545.6	DBB	(471-610)	5.1e-45
UP000000311_104421.fasta	E2ASD1	Florida carpenter ant	50_20	SRSRSSSESSNASKRDKRSS	(1132-1151)	SRSRSSSESSNASKRDKRSS	(1132-1151)	PF00621.20;PF13923.6	RhoGEF;zf-C3HC4_2	(56-226);(564-603)	4.7e-36;3.2e-08
UP000000437_7955.fasta	A0A0G2KWX9	Zebrafish	20_50,25_45,25_50,30_40,30_45	RRQIRRHSSRRSSSRRRLGR,RSAMRRQIRRHSSRRSSSRRRLGR,RRQIRRHSSRRSSSRRRLGR,RSAMRRQIRRHSSRRSSSRRR,RSAMRRQIRRHSSRRSSSRRR	(563-582),(559-582),(563-582),(559-579),(559-579)	RSAMRRQIRRHSSRRSSSRRRLGR	(559-582)	PF00431.20;PF00057.18;PF00057.18;PF00057.18;PF00057.18	CUB;Ldl_recept_a;Ldl_recept_a;Ldl_recept_a;Ldl_recept_a	(31-141);(149-185);(195-234);(390-428);(429-465)	2e-17;3.4e-10;6.8e-09;5.1e-07;2.1e-11
UP000000437_7955.fasta	A0A0R4ID65	Zebrafish	20_50,20_55,25_45,25_45,25_50,25_55,30_40,30_40,30_45,30_45,30_50,30_55,35_35,35_35,35_35,35_40,35_40,35_45,35_50,35_55,40_30,40_30,40_30,40_35,40_35,40_40,40_40,40_45	RRSRRSRSGSRSRSRSRGRRYRSRSRSNER,RRSRRSRSGSRSRSRSRGRR,RFSKRRSRRSRSGSRSRSRSRGRRYRSRSRSNER,RRSRSRTPLHRDSRSRSRSR,RRSRRSRSGSRSRSRSRGRRYRSRSRSNER,RRSRRSRSGSRSRSRSRGRR,RFSKRRSRRSRSGSRSRSRSRGRRYRSRSRSNER,RSRSPVRRSKSPVRRSRSRTPLHRDSRSRSRSRSGSRQRDRSVSRSRSRSRS,RFSKRRSRRSRSGSRSRSRSRGRRYRSRSRSNER,RRSRSRTPLHRDSRSRSRSR,RRSRRSRSGSRSRSRSRGRRYRSRSRSNER,RRSRRSRSGSRSRSRSRGRR,RFSKRRSRRSRSGSRSRSRSRGRRYRSRSRS,RRSRSGSPGRS…	(127-156),(127-146),(123-156),(199-218),(127-156),(127-146),(123-156),(186-237),(123-156),(199-218),(127-156),(127-146),(123-153),(168-196),(209-239),(123-153),(209-237),(123-153),(127-152),(127-146),(123-153),(161-189),(211-239),(123-153),(211-239),(123-153),(211-237),(123-153)	RFSKRRSRRSRSGSRSRSRSRGRRYRSRSRSNER,RSPSYSKRRSRSGSPGRSRSRSPGGRSRSPVRRSKSPVRRSRSRTPLHRDSRSRSRSRSGSRQRDRSVSRSRSRSRSIS	(123-156),(161-239)	PF00076.22;PF00098.23	RRM_1;zf-CCHC	(16-81);(106-121)	3.3e-15;8.4e-05
UP000000437_7955.fasta	A0A0R4IKD5	Zebrafish	20_50,25_45,25_50,30_40,30_45,30_50,35_35,35_40	RRCRRSSGRRRSSRQSRSER,SGERRCRRSSGRRRSSRQSRSERLQR,RRCRRSSGRRRSSRQSRSER,SSGERRCRRSSGRRRSSRQSRSERLQR,SGERRCRRSSGRRRSSRQSRSERLQR,RRCRRSSGRRRSSRQSRSER,SSGERRCRRSSGRRRSSRQSRSERLQRTS,SSGERRCRRSSGRRRSSRQS	(434-453),(431-456),(434-453),(430-456),(431-456),(434-453),(430-458),(430-449)	SSGERRCRRSSGRRRSSRQSRSERLQRTS	(430-458)	PF12738.7;PF00533.26;PF00621.20	PTCB-BRCT;BRCT;RhoGEF	(181-245);(269-344);(490-673)	5.3e-18;1.3e-09;7.8e-40
UP000000437_7955.fasta	A0A0R4IMP0	Zebrafish	20_50,20_55,20_60,25_45,25_50,25_55,30_40,30_45,30_50	RHRRRSPSRSRSRERKRRSRERRSRERRGDS,RHRRRSPSRSRSRERKRRSRERRSRERR,RSRSRERKRRSRERRSRERR,RHRRRSPSRSRSRERKRRSRERRSRER,RHRRRSPSRSRSRERKRRSRERRSRER,RHRRRSPSRSRSRERKRRSRERRSRER,RSPSRSRSRERKRRSRERRSR,RSPSRSRSRERKRRSRERRSR,RSPSRSRSRERKRRSRERRSR	(30-60),(30-57),(38-57),(30-56),(30-56),(30-56),(34-54),(34-54),(34-54)	RHRRRSPSRSRSRERKRRSRERRSRERRGDS	(30-60)	PF00076.22;PF00076.22;PF00076.22	RRM_1;RRM_1;RRM_1	(154-228);(269-339);(404-465)	3.4e-05;7.7e-16;4.4e-08
UP000000437_7955.fasta	A0A0R4IWW7	Zebrafish	20_50,25_45,25_50,30_40,30_40,30_45,30_50,35_35,35_35,35_40,35_40,35_45,35_50,40_30,40_30,40_35,40_35,40_40,40_45,40_50,45_25,45_25,45_30,45_30,45_35,45_35,45_40,45_45,50_20,50_25,50_30,50_35,55_20,55_25,55_30,60_20,60_25	RSRSRSRSRKRRYSSRSRSR,RTYSRSHSRSRSRSRSRKRRYSSRSRSRSHSRER,RSRSRSRSRKRRYSSRSRSR,SASRSRSRSRSRTRSRTYSRSHSRSRSRSRSRKRRYSSRSRSRSHSRER,RRGRSRSHSPRKRSPSRSRSR,RTYSRSHSRSRSRSRSRKRRYSSRSRSRSHSRER,RSRSRSRSRKRRYSSRSRSR,SASRSRSRSRSRTRSRTYSRSHSRSRSRSRSRKRRYSSRSRSRSHSRERNYPSR,SPRRGRSRSHSPRKRSPSRSRSRHSNRSSSGRSRRSSS,SASRSRSRSRSRTRSRTYSRSHSRSRSRSRSRKRRYSSRSRSRSHSRER,RRGRSRSHSPRKRSPSRSRSR,RTYSRSHSRSRSRSRSRKRRYSSRSRSR…	(30-49),(22-55),(30-49),(7-55),(126-146),(22-55),(30-49),(7-60),(124-161),(7-55),(126-146),(22-55),(30-49),(7-53),(129-174),(7-53),(129-161),(7-53),(26-53),(30-49),(25-52),(134-177),(25-52),(134-174),(25-52),(138-161),(25-52),(29-50),(141-174),(141-174),(141-174),(141-161),(143-169),(143-169),(143-169),(148-167),(148-167)	SASRSRSRSRSRTRSRTYSRSHSRSRSRSRSRKRRYSSRSRSRSHSRERNYPSR,SPRRGRSRSHSPRKRSPSRSRSRHSNRSSSGRSRRSSSSSHSRSPRPRNSSTGR	(7-60),(124-177)	PF15440.6;PF15440.6	THRAP3_BCLAF1;THRAP3_BCLAF1	(128-241);(233-691)	2.3e-10;1.8e-93
UP000000437_7955.fasta	A0A0R4IYA4	Zebrafish	20_50,20_50,20_55,20_55,20_60,25_45,25_50,25_50,25_55,25_55,30_40,30_40,30_45,30_45,30_50,30_50,30_55,35_35,35_35,35_40,35_40,35_45,35_45,35_50,40_30,40_30,40_35,40_35,40_40,45_25,45_30,45_35,50_20,50_25,50_30,50_35,55_20,55_25,60_20,65_20,70_20,75_20	RKRRRSRSASRGTRRRSRSRSSRRRQSERDKGRDRRR,RSRSKGSRSRSRERRRSRDRRRSRSTSRNRR,RKRRRSRSASRGTRRRSRSR,RSKGSRSRSRERRRSRDRRRSRSTSRNRR,RERRRSRDRRRSRSTSRNRR,SSPKRKRRRSRSASRGTRRRSRSRSSRRRQSERDKGRDRRRSSRTRSTERSSRHRKRSHSRQRRSSRSHRSRSKGSRSRSRERRRSRDRRRSRSTSRNR,RKRRRSRSASRGTRRRSRSRSSRRR,RSRSKGSRSRSRERRRSRDRRRSRSTSRNR,RKRRRSRSASRGTRRRSRSR,RSKGSRSRSRERRRSRDRRRSRSTSRNR,RSSSPKRKRRRSRSASRGTRRRSRSRSSRRR,RRRSSRTRSTERSSRHRK…	(570-606),(635-665),(570-589),(637-665),(646-665),(566-664),(570-594),(635-664),(570-589),(637-664),(564-594),(604-662),(572-594),(604-662),(572-594),(635-662),(641-662),(558-594),(606-652),(572-594),(615-652),(572-594),(631-652),(572-594),(555-580),(622-649),(558-580),(622-649),(625-649),(554-580),(555-580),(558-580),(529-577),(554-577),(555-577),(558-577),(529-573),(554-573),(529-572),(531-554)…	SPSPSERRSRTSSSSSSSSRSSSSSSSSASSRSSSRSSSPKRKRRRSRSASRGTRRRSRSRSSRRRQSERDKGRDRRRSSRTRSTERSSRHRKRSHSRQRRSSRSHRSRSKGSRSRSRERRRSRDRRRSRSTSRNRR	(529-665)	PF15996.5	PNISR	(232-404)	2.6e-53
UP000000437_7955.fasta	A0A0R4IYE4	Zebrafish	20_50,20_50,25_45,25_45,25_50,25_50,30_40,30_40,30_45,30_45,30_50,35_35,35_35,35_40,35_40,35_45,35_50,40_30,40_35,40_40,40_45	RERYNRRRERSRSYSRSRSR,RDRERDRDRDRSRSRSRTRSRSRSRSRER,SYRERYNRRRERSRSYSRSRSRS,RERDRDRDRSRSRSRTRSRSRSRSRERDS,RERYNRRRERSRSYSRSRSR,RERDRDRDRSRSRSRTRSRSRSRSRER,RYNRRRERSRSYSRSRSRSWSKDR,RDRDRDRSRSRSRTRSRSRSRSRERDS,RYNRRRERSRSYSRSRSRS,RDRDRDRSRSRSRTRSRSRSRSRERDS,RDRDRDRSRSRSRTRSRSRSRSRER,RRRERSRSYSRSRSRSWSKDRTRDR,RDRDRSRSRSRTRSRSRSRSRERDS,RRRERSRSYSRSRSRSWSKDR,RDRDRSRSRSRTRSRSRSRSRERDS,RDRDRSRSRSRTRSRSRS…	(163-182),(192-220),(161-183),(194-222),(163-182),(194-220),(165-188),(196-222),(165-183),(196-222),(196-220),(168-192),(198-222),(168-188),(198-222),(198-222),(198-220),(203-222),(203-222),(203-222),(203-222)	SYRERYNRRRERSRSYSRSRSRSWSKDRTRDRDRERDRDRDRSRSRSRTRSRSRSRSRERDS	(161-222)	PF01480.17;PF00076.22;PF14605.6	PWI;RRM_1;Nup35_RRM_2	(7-79);(540-606);(890-942)	7e-10;1.7e-06;7.9e-07
UP000000437_7955.fasta	A0A286Y8Y8	Zebrafish	20_50,20_50,20_55,20_60,25_45,25_45,25_50,25_55,30_40,30_40,30_45,30_45,30_50,35_35,35_40,40_30,40_35,45_25	SRKKRRSRSRSRDRDRDRDR,RDRDRDRRRRHRSRSRSRSRSNERDRRKRRSR,RDRDRDRRRRHRSRSRSRSRSNERDRR,RDRDRDRRRRHRSRSRSRSR,SSSRKKRRSRSRSRDRDRDR,RDRDRRRRHRSRSRSRSRSNERDRRKRRSRWHSRSRSRSPAR,RDRDRRRRHRSRSRSRSRSNERDRRKRRSR,RDRDRRRRHRSRSRSRSRSNERDRR,SSSSRKKRRSRSRSRDRDRDR,RSRSRSRSRSNERDRRKRRSR,SSSRKKRRSRSRSRDRDRDR,RSRSRSRSRSNERDRRKRRSR,RSRSRSRSRSNERDRRKRRSR,RSETSSSSRKKRRSRSRSRDRDR,SSSSRKKRRSRSRSRDRDR,SKHRSETSSSSRKKRRSRSRSR…	(163-182),(186-217),(186-212),(186-205),(161-180),(188-229),(188-217),(188-212),(160-180),(197-217),(161-180),(197-217),(197-217),(156-178),(160-178),(153-176),(156-176),(151-171)	SSSKHRSETSSSSRKKRRSRSRSRDRDRDRDR,RDRDRDRRRRHRSRSRSRSRSNERDRRKRRSRWHSRSRSRSPAR	(151-182),(186-229)	PF00575.23;PF00270.29;PF00271.31;PF04408.23;PF07717.16	S1;DEAD;Helicase_C;HA2;OB_NTP_bind	(251-326);(558-716);(776-913);(975-1063);(1121-1198)	3.1e-13;1.9e-05;1.8e-12;1.4e-24;1.8e-25
UP000000437_7955.fasta	A0A2R8Q6U9	Zebrafish	20_50,20_50,25_45,25_45,25_50,25_50,30_40,30_40,30_45,30_45,30_50,35_35,35_35,35_40,35_40,35_40,35_45,35_50,40_30,40_35,40_35,40_40,40_40,40_45,45_25,45_30,45_35,45_40,50_20,50_25,50_30,50_35,50_40,55_20,55_25,55_30,55_35,55_40,60_20,60_25,60_30,60_35,65_20,65_25	RSRRSRRSRGGRDRDSRYSRSRSRSRRRSDSRSRQR,RGRRYTGRRRTRSRSRSRSVDRYRQRSR,RSSRSSSRSRRSRRSRGGRDRDSRYSRSRSRSRRRSDSRSRQRSGGVSSRRR,RRRTRSRSRSRSVDRYRQRSRS,RSRRSRRSRGGRDRDSRYSRSRSRSRRRSDSRSRQR,RRRTRSRSRSRSVDRYRQRSR,SRSSSHRSSRSSSRSRRSRRSRGGRDRDSRYSRSRSRSRRRSDSRSRQRSGGVSSRRR,RTRSRSRSRSVDRYRQRSRSSAYRR,SRSRRSRRSRGGRDRDSRYSRSRSRSRRRSDSRSRQRSGGVSSRRR,RTRSRSRSRSVDRYRQRSRS,RYSRSRSRSRRRSDSRSRQR,SSRSSSHRSSRSSSRSRRSRRSRG…	(387-422),(452-479),(380-431),(459-480),(387-422),(459-479),(374-431),(461-485),(386-431),(461-480),(403-422),(373-430),(463-481),(374-395),(398-430),(463-481),(398-423),(403-422),(357-428),(373-395),(400-428),(374-395),(400-423),(400-423),(349-395),(357-395),(373-395),(374-395),(357-395),(357-395),(357-395),(373-395),(374-395),(357-395),(357-395),(357-395),(373-395),(374-394),(360-392),(360-392)…	STSNSAGHSRGSRRRRSSSSPSSFSSRSSSHRSSRSSSRSRRSRRSRGGRDRDSRYSRSRSRSRRRSDSRSRQRSGGVSSRRR,RGRRYTGRRRTRSRSRSRSVDRYRQRSRSSAYRR	(349-431),(452-485)	PF09750.9	DRY_EERY	(40-171)	1.2e-42
UP000000437_7955.fasta	A5WWG4	Zebrafish	20_50,25_45,25_50,30_40,30_45,30_50,35_35,35_40,35_45,35_50	RRRSSPPQRRRSPRRRSFSRSRSRSFSRERRRER,RRRSSPPQRRRSPRRRSFSRSRSRSFSRERRRERSLSRER,RRRSSPPQRRRSPRRRSFSRSRSRSFSRERRRER,RRSSPPQRRRSPRRRSFSRSRSRSFSRERRRERSLSRER,RRSSPPQRRRSPRRRSFSRSRSRSFSRERRRERSLSRER,RRRSPRRRSFSRSRSRSFSRERRRER,SSPPQRRRSPRRRSFSRSRSRSFSRERRRERSLSRERNHKPSRSFSRSRSRSR,SSPPQRRRSPRRRSFSRSRSRSFSRERRRERSLSR,RRRSPRRRSFSRSRSRSFSRERRRERSLSR,RRRSPRRRSFSRSRSRSFSR	(104-137),(104-143),(104-137),(105-143),(105-143),(112-137),(107-159),(107-141),(112-141),(112-131)	RRRSSPPQRRRSPRRRSFSRSRSRSFSRERRRERSLSRERNHKPSRSFSRSRSRSR	(104-159)	PF00076.22	RRM_1	(11-76)	1.3e-18
UP000000437_7955.fasta	A8DZG2	Zebrafish	20_50,20_55,25_45,25_50,25_55,30_40,30_45,30_50,30_55,35_35,35_35,35_35,35_40,35_45,35_50,35_55,40_30,40_30,40_30,40_35,40_35,40_35,40_40,40_45,40_50,40_55,45_25,45_25,45_25,45_25,45_30,45_30,45_30,45_30,45_35,45_35,45_35,45_40,45_45,45_50,45_55,50_20,50_25,50_30,50_35,50_40,50_45	RRRRSYSASRSRSRSRRRSRSRSRRSSRSQSRSRSR,RRRRSYSASRSRSRSRRRSRSRSRRSSRS,RRRRSYSASRSRSRSRRRSRSRSRRSSRSQSRSRSRSRSRS,RRRRSYSASRSRSRSRRRSRSRSRRSSRSQSRSRSR,RRRRSYSASRSRSRSRRRSRSRSRRSSRS,RRRRSYSASRSRSRSRRRSRSRSRRSSRSQSRSRSRSRSRSKHSRSRSGRKYRSRSR,RRRRSYSASRSRSRSRRRSRSRSRRSSRSQSRSRSRSRSRS,RRRRSYSASRSRSRSRRRSRSRSRRSSRSQSRSRSR,RRRRSYSASRSRSRSRRRSRSRSRRSSRS,RRRRSYSASRSRSRSRRRSRSRSRRSSRSQSRSRSRSRSRSKHSRSRSGRKYRSRS…	(188-223),(188-216),(188-228),(188-223),(188-216),(188-244),(188-228),(188-223),(188-216),(188-251),(258-302),(332-353),(188-244),(188-228),(188-223),(188-216),(189-253),(255-306),(330-353),(189-251),(258-302),(332-353),(189-237),(189-228),(189-223),(196-216),(191-237),(258-277),(285-304),(330-353),(191-237),(258-277),(285-304),(330-353),(191-237),(258-277),(332-353),(194-237),(194-228),(196-223)…	RRRRSYSASRSRSRSRRRSRSRSRRSSRSQSRSRSRSRSRSKHSRSRSGRKYRSRSRSSRKSHSKS,SKKSKSRSRSRTEKSRSRSRSRSKAKSERDSRSRSREKSTSRKSRSRSASPR,SESPRKRSASRSRSKSRSRSRSAS	(188-253),(255-306),(330-353)	PF00076.22;PF00076.22	RRM_1;RRM_1	(4-66);(116-181)	2e-15;1.6e-13
UP000000437_7955.fasta	B0V1K6	Zebrafish	20_50,25_45,25_50,30_40,30_40,30_45	SRRRLNHSPLRRRSRSPRRRSSRSPLRHRER,SSRRRLNHSPLRRRSRSPRRRSSRSPLRHRERDR,RRRSRSPRRRSSRSPLRHRER,RRRSRSTDRSKDRSRRSKS,SPLRRRSRSPRRRSSRSPLR,SPLRRRSRSPRRRSSRSPLR	(426-456),(425-458),(436-456),(245-263),(433-452),(433-452)	RRRSRSTDRSKDRSRRSKS,SSRRRLNHSPLRRRSRSPRRRSSRSPLRHRERDR	(245-263),(425-458)	PF00069.25	Pkinase	(666-982)	7.7e-51
UP000000437_7955.fasta	B0V332	Zebrafish	20_50,25_45,25_50,30_40,30_45,30_50,35_35,35_40,35_45,35_50,40_30,40_35,40_40,40_45,45_25,45_30,45_35,45_40,45_45	RSSRRHYSRSRSRSYSRRRRSRSR,RSSRRHYSRSRSRSYSRRRRSRSRSYSSEYHRRRSS,RSSRRHYSRSRSRSYSRRRRSRSR,SRSRSRSKTRSRSHRSSRRHYSRSRSRSYSRRRRSRSRSYSSEYHRRRSS,RSSRRHYSRSRSRSYSRRRRSRSRSYSSEYHRRRSS,RSSRRHYSRSRSRSYSRRRRSRSR,RSHHSRSKSRSRSRSKTRSRSHRSSRRHYSRSRSRSYSRRRRSRSRSYSSEYHRRRSSHS,SRSRSRSKTRSRSHRSSRRHYSRSRSRSYSRRRRSRSRSYSSEYHRRRSS,RSSRRHYSRSRSRSYSRRRRSRSRSYSSEYHRRRSS,RSSRRHYSRSRSRSYSRRRRSRSR,RSHHSRSKSRSRSRSKTRSRSHRSS…	(65-88),(65-100),(65-88),(51-100),(65-100),(65-88),(43-102),(51-100),(65-100),(65-88),(43-102),(43-102),(51-92),(66-92),(44-104),(44-92),(47-92),(72-92),(72-92)	RSHHSRSKSRSRSRSKTRSRSHRSSRRHYSRSRSRSYSRRRRSRSRSYSSEYHRRRSSHSHS	(43-104)	PF00076.22	RRM_1	(125-195)	2.4e-19
UP000000437_7955.fasta	E7F1X7	Zebrafish	20_50,20_50,20_55,25_45,25_45,25_50,25_50,25_55,30_40,30_40,30_45,30_45,30_50,30_50,30_55,35_35,35_35,35_40,35_40,35_45,35_45,35_50,35_50,40_30,40_30,40_35,40_35,40_40,40_40,40_45,40_45,45_25,45_30,45_35,45_40,50_20,50_25,50_30,50_35	RKDRPRHRSRSRSPRSRRRPRSRSRSFSPRRRTSPRRRISPRRR,RRQPPSRHRRSRSPVRRRRSRSRSSS,RPRHRSRSRSPRSRRRPRSRSR,RPRHRSRSRSPRSRRRPRSRSRSFSPRRRTSPRRRISPRRRS,SRHRRSRSPVRRRRSRSRSSSGS,RPRHRSRSRSPRSRRRPRSRSRSFSPRRRTSPRRR,SRHRRSRSPVRRRRSRSRSSS,RPRHRSRSRSPRSRRRPRSRSR,RHRSRSRSPRSRRRPRSRSRSFSPRRRTSPRRRIS,SRHRRSRSPVRRRRSRSRSSSGSS,RHRSRSRSPRSRRRPRSRSRSFSPRRRTSPRRRIS,SRHRRSRSPVRRRRSRSRSSSGS,RHRSRSRSPRSRRRPRSRSRSFSPRRRTS,SRHRR…	(272-315),(319-344),(275-296),(275-316),(324-346),(275-309),(324-344),(275-296),(277-311),(324-347),(277-311),(324-346),(277-305),(324-344),(277-296),(279-301),(324-351),(279-301),(324-347),(279-301),(324-346),(279-297),(324-344),(280-299),(327-355),(280-299),(327-351),(280-299),(327-347),(280-299),(327-346),(328-355),(328-355),(328-351),(328-347),(329-355),(329-355),(329-355),(329-351)	RKDRPRHRSRSRSPRSRRRPRSRSRSFSPRRRTSPRRRISPRRRS,RRQPPSRHRRSRSPVRRRRSRSRSSSGSSSSRSPHKR	(272-316),(319-355)	PF01480.17	PWI	(46-117)	1.3e-30
UP000000437_7955.fasta	E7F2A1	Zebrafish	20_50,20_55,20_60,25_45,25_50,25_55,25_60,30_40,30_40,30_45,30_50,30_55,30_60,35_35,35_40	SRERYSYRGRRSRSRERRSRSRERRSRSRERRSRSRERQNRNRERQSRSR,SYRGRRSRSRERRSRSRERRSRSRERRSRSRERQNRNR,RGRRSRSRERRSRSRERRSRSRERRSRSR,RRSHSRERYSYRGRRSRSRERRSRSRERRSRSRERRSRSRERQNRNRERQSRSRSR,SRERYSYRGRRSRSRERRSRSRERRSRSRERRSRSRER,SYRGRRSRSRERRSRSRERRSRSRERRSRSRER,RGRRSRSRERRSRSRERRSRSRERRSRSR,RRSRSRERRSRSRERRSRSRERRSRSRER,RRSTSQREQSRRSRSRSQSR,RRSRSRERRSRSRERRSRSRERRSRSRER,RRSRSRERRSRSRERRSRSRERRSRSRER,RRSRSRER…	(402-451),(407-444),(409-437),(398-453),(402-439),(407-439),(409-437),(411-439),(463-482),(411-439),(411-439),(411-439),(411-437),(461-484),(463-482)	RRSHSRERYSYRGRRSRSRERRSRSRERRSRSRERRSRSRERQNRNRERQSRSRSR,SIRRSTSQREQSRRSRSRSQSRDR	(398-453),(461-484)	PF00642.24	zf-CCCH	(180-206)	9.6e-08
UP000000437_7955.fasta	E7F4U8	Zebrafish	20_50,20_55,25_45,25_50,25_55,30_40,30_45,30_50,30_55,35_35,35_40,35_45,40_30,40_35,40_40	RSPKRRRSRSNSRSRRMRHRRSRSRERRRQSPRSRSQERRDR,RRRSRSNSRSRRMRHRRSRSRERRRQSPRSR,RSGSRSPKRRRSRSNSRSRRMRHRRSRSRERRRQSPRSRSQERR,RSPKRRRSRSNSRSRRMRHRRSRSRERRRQSPRSRSQERR,RRRSRSNSRSRRMRHRRSRSRERRRQS,RSRSRSGSRSPKRRRSRSNSRSRRMRHRRSRSRER,RSGSRSPKRRRSRSNSRSRRMRHRRSRSRER,RRRSRSNSRSRRMRHRRSRSRER,RRRSRSNSRSRRMRHRRSRSR,RSRSRSGSRSPKRRRSRSNSRSRR,RSRSRSGSRSPKRRRSRSNSRSRR,RSGSRSPKRRRSRSNSRSRR,RSRSRSGSRSPKRRRSRSNSRSR,R…	(393-434),(397-427),(389-432),(393-432),(397-423),(385-419),(389-419),(397-419),(397-417),(385-408),(385-408),(389-408),(385-407),(385-407),(385-407)	RSRSRSGSRSPKRRRSRSNSRSRRMRHRRSRSRERRRQSPRSRSQERRDR	(385-434)	PF04818.13;PF00076.22	CTD_bind;RRM_1	(59-123);(460-526)	8.4e-16;6.8e-07
UP000000437_7955.fasta	E7F5I0	Zebrafish	20_50,25_45,25_45,25_50,30_40,30_40,30_40,30_45,30_45,30_50,35_35,35_35,35_35,35_35,35_40,35_40,35_40,35_45,35_45,40_30,40_30,40_30,40_30,40_35,40_35,40_35,40_35,40_40,40_40,45_25,45_25,45_25,45_25,45_25,45_30,45_30,45_30,45_30,45_30,45_35,45_35,45_35,45_35,45_40,50_20,50_20,50_20,50_20,50_25,50_25,50_25,50_30,50_30,50_30,50_35,55_20,55_25,55_30	RSRSRRRGHRRSKSSDRRSR,SRSRSRSRYRTRSRTRSNSR,SRSRSRRRGHRRSKSSDRRSRSYRS,RSRSRRRGHRRSKSSDRRSR,RAERRRSRSYSRSSSRHSHR,SRSRSRSYSRSDSRSERRARSSKRSSRSRSGRSVTHSRSRSRSRYRTRSRTRSNSRYSS,SHSRSRSRRRGHRRSKSSDRRSRSYRSYSRSSSRRRSHSR,SRSRSRSRYRTRSRTRSNSR,SRSRSRRRGHRRSKSSDRRSRSYRS,RSRSRRRGHRRSKSSDRRSR,RTKHSSRAERRRSRSYSRSSSRHSHRS,RDSRSYSRSRSRSYSRSDSRSERRARSSKRSSRSRSGRSVTHSRSRSRSRYRTRSRTRSNSRYSS,RSHRRSRSHSYSHPRSRSRSYTYSSR…	(1355-1374),(542-561),(1354-1378),(1355-1374),(464-483),(506-564),(1352-1391),(542-561),(1354-1378),(1355-1374),(458-484),(500-564),(1271-1315),(1346-1396),(464-483),(506-564),(1352-1391),(542-561),(1354-1375),(462-487),(491-549),(1268-1333),(1341-1396),(462-484),(500-549),(1271-1315),(1349-1396),(506-538),(1368-1391),(462-549),(1260-1280),(1282-1317),(1339-1361),(1364-1396),(462-487),(491-549),(…	RTKHSSRAERRRSRSYSRSSSRHSHRSYKSESERRHYLSSSSRDSRSYSRSRSRSYSRSDSRSERRARSSKRSSRSRSGRSVTHSRSRSRSRYRTRSRTRSNSRYSS,SRSKSKSVSSHRSHRRSRSHSYSHPRSRSRSYTYSSRSYSRSRSRSRYSKGHSRSRSSTYRSYRSRTHSRSCSR,RYRSRSDSYDSYSSHSRSRSRRRGHRRSKSSDRRSRSYRSYSRSSSRRRSHSRSSRYS	(458-564),(1260-1333),(1339-1396)	PF00160.21	Pro_isomerase	(10-175)	1.4e-44
UP000000437_7955.fasta	E7F8Y4	Zebrafish	20_50,25_45,25_50	RRSGSRSRSRDRDRKRRSRDRDR,RRSGSRSRSRDRDRKRRSRDR,RRSGSRSRSRDRDRKRRSRDR	(27-49),(27-47),(27-47)	RRSGSRSRSRDRDRKRRSRDRDR	(27-49)	PF06495.11;PF00076.22;PF00076.22;PF00076.22	Transformer;RRM_1;RRM_1;RRM_1	(5-131);(144-218);(259-329);(394-455)	2.6e-07;4.7e-06;4.9e-17;1.4e-06
UP000000437_7955.fasta	F1Q8V9	Zebrafish	20_50,20_50,20_55,25_45,25_45,25_50,25_55,30_40,30_40,30_45,30_50,30_55,35_35,35_40,35_45,35_50,35_55	RSRSRSRHMRYERHRRRRRSRTRSRSRSISSRSRRRHRERRHRDSSSRRSS,RRRRRTRTRTRSRTRSYSQSR,RSRSRSRHMRYERHRRRRRSRTRSRSRSISSRSRRR,RHRRRRRSRTRSRSRSISSRSRRRHRERRHRDSSSRRSS,RRRTRTRTRSRTRSYSQSRS,RHRRRRRSRTRSRSRSISSRSRRRHRERRHRDSSSRRSS,RHRRRRRSRTRSRSRSISSRSRRR,SRRYPSSERTRSRSRSRHMR,RHRRRRRSRTRSRSRSISSRSRRRHRERRHRDSSSRRSS,RHRRRRRSRTRSRSRSISSRSRRRHRERRHRDSSSRRSS,RHRRRRRSRTRSRSRSISSRSRRRHRERRHRDSSSRRSS,RHRRRRRSRTRSRSRSISSRS…	(14-64),(116-136),(14-49),(26-64),(118-137),(26-64),(26-49),(4-23),(26-64),(26-64),(26-64),(26-49),(28-60),(28-60),(28-51),(28-51),(28-49)	SRRYPSSERTRSRSRSRHMRYERHRRRRRSRTRSRSRSISSRSRRRHRERRHRDSSSRRSS,RRRRRTRTRTRSRTRSYSQSRS	(4-64),(116-137)	PF00069.25	Pkinase	(165-481)	2.7e-50
UP000000437_7955.fasta	F1Q8W0	Zebrafish	20_50,20_55,25_45,25_45,25_50,30_40,30_40,30_45,30_50,35_35,35_35,35_40,40_30,40_30,40_35,45_25,45_25,45_30,45_30,45_35,50_20,50_20,50_25,50_25,50_30,50_30	SRERNRSKTSRSRERERRRRQSRSSSRERHRDQRRRRNSPERDRDRRRRSQSRS,RRRRQSRSSSRERHRDQRRRR,RSRSRSRSRERARVVRHDRS,SSRERNRSKTSRSRERERRRRQSRSSSRERHRDQRRRRNSPERDRDRRRRSQSRSS,SRSRERERRRRQSRSSSRERHR,RSKTSRSRERERRRRQSRSSSRER,RNSPERDRDRRRRSQSRSSS,RSKTSRSRERERRRRQSRSSSRER,SRSRERERRRRQSRSSSRER,SKTSRSRERERRRRQSRSSS,SPERDRDRRRRSQSRSSSSSSS,SKTSRSRERERRRRQSRSSS,SRSRRRKSRSSSGSSTNSSRERNR,SPERDRDRRRRSQSRSSSSSSSDS,SPERDRDRRRRSQS…	(132-185),(148-168),(8-27),(131-186),(141-162),(137-160),(168-187),(137-160),(141-160),(138-157),(170-191),(138-157),(114-137),(170-193),(170-191),(114-138),(173-193),(114-135),(173-193),(173-191),(114-133),(175-193),(114-133),(175-193),(114-133),(175-193)	RSRSRSRSRERARVVRHDRS,SRSRRRKSRSSSGSSTNSSRERNRSKTSRSRERERRRRQSRSSSRERHRDQRRRRNSPERDRDRRRRSQSRSSSSSSSDS	(8-27),(114-193)	PF10312.9;PF09732.9	Cactin_mid;CactinC_cactus	(330-517);(711-835)	4e-66;3.4e-58
UP000000437_7955.fasta	F1Q9F6	Zebrafish	20_50,20_55,20_60,25_45,25_45,25_50,25_50,25_55,30_40,30_40,30_45,30_45,30_50,30_50,35_35,35_40,35_45,35_50,40_30,40_35	SRHSSRTSDRRRSRSRDRRRSRSKERERKRSRSRDRERRRSRDRSDRKRRSRSRDRRRSRSSERKSHR,RRRSRSRDRRRSRSKERERKRSRSRDRERRRSRDRSDRKRRSRSRDRRRSRS,RRRSRDRSDRKRRSRSRDRRR,SRHSSRTSDRRRSRSRDRRRSRSKERERKRSRSR,RSRDRSDRKRRSRSRDRRRSRSSERKSHRHRSRSRDR,SRHSSRTSDRRRSRSRDRRRSRSKERERKRSRSR,RSRDRSDRKRRSRSRDRRRSRSSERKSHR,RSRDRSDRKRRSRSRDRRRSRS,RERDRDRRSRRSHSNSRHSSRTSDRRRSRSRDRRRSRS,RSDRKRRSRSRDRRRSRSSERKSHRHRSRSRDRDR,SRHSSRTSDRRRSRSRDRR…	(320-387),(329-380),(357-377),(320-353),(359-395),(320-353),(359-387),(359-380),(305-342),(363-397),(320-342),(363-395),(320-342),(363-387),(309-342),(311-342),(323-342),(323-342),(313-335),(313-335)	RERDRDRRSRRSHSNSRHSSRTSDRRRSRSRDRRRSRSKERERKRSRSRDRERRRSRDRSDRKRRSRSRDRRRSRSSERKSHRHRSRSRDRDR	(305-397)	PF03194.15	LUC7	(3-300)	8.7e-88
UP000000437_7955.fasta	F1QLP6	Zebrafish	20_50,20_50,25_45,25_45,30_40,30_40,30_45,35_35,35_40,35_45	RDRERSRERRTRNSRSRSPRR,RRRRSSRSLSREREREQERRR,RSRERRTRNSRSRSPRRPS,RSRRSPSPARRRRSSRSLSRER,RNSRSRSPRRPSPPYRSRRSPSPARRRRSSRSLSRERER,SRRVASRKSRSRSPDSRRR,RSRRSPSPARRRRSSRSLSRER,SRSRSPRRPSPPYRSRRSPSPARRRRSSRSLSR,RSRRSPSPARRRRSSRSLSR,RSRRSPSPARRRRSSRSLSR	(950-970),(985-1005),(954-972),(976-997),(961-999),(1263-1281),(976-997),(963-995),(976-995),(976-995)	RDRERSRERRTRNSRSRSPRRPSPPYRSRRSPSPARRRRSSRSLSREREREQERRR,SRRVASRKSRSRSPDSRRR	(950-1005),(1263-1281)	PF08312.12	cwf21	(60-103)	3.8e-13
UP000000437_7955.fasta	F1QNA5	Zebrafish	20_50,20_55,20_55,25_45,25_50,25_55,25_55,30_40,30_45,30_50,30_55,30_55,35_35,35_35,35_35,35_40,35_45,35_50,35_55,35_55,40_30,40_30,40_35,40_35,40_35,40_40,40_45,40_50,40_55,45_25,45_25,45_25,45_30,45_30,45_30,45_35,45_35,45_40,45_45,45_50,45_55,50_20,50_20,50_25,50_25,50_30,50_30,50_35,50_40,50_45	RRRRSYSGSRSRSRSRRRSRSRSRRSSRSRSNSRSRSRSRSRRHRSRSRSGRRSRS,RRRRSYSGSRSRSRSRRRSRSRSRRSSRSRS,RSRSRSRSRRHRSRSRSGRRSR,RRRRSYSGSRSRSRSRRRSRSRSRRSSRSRSNSRSRSRSRSRRHRSRSRSGRRSRSKS,RRRRSYSGSRSRSRSRRRSRSRSRRSSRSRSNSRSRSRSRSRRHRSRSRSGRRSRS,RRRRSYSGSRSRSRSRRRSRSRSRRSSRSRS,RSRSRSRSRRHRSRSRSGRRSR,RRRRSYSGSRSRSRSRRRSRSRSRRSSRSRSNSRSRSRSRSRRHRSRSRSGRRSRSKS,RRRRSYSGSRSRSRSRRRSRSRSRRSSRSRSNSRSRSRSRSRRHRSRSRSGRRSRSK…	(156-211),(156-186),(189-210),(156-213),(156-211),(156-186),(189-210),(156-213),(156-213),(156-211),(156-186),(189-210),(156-219),(226-264),(323-342),(156-213),(156-213),(156-211),(156-186),(189-210),(157-266),(323-345),(157-219),(235-264),(323-342),(157-213),(157-213),(157-211),(164-186),(159-205),(217-240),(320-345),(159-205),(221-240),(323-345),(159-205),(323-342),(162-205),(162-205),(164-198)…	RRRRSYSGSRSRSRSRRRSRSRSRRSSRSRSNSRSRSRSRSRRHRSRSRSGRRSRSKSGHKSRSKSPSSKSRSRNRKSHSRSRSRTHKSRSRSTSRKSRSRSDDRKSRSKS,SPDRHSRSRSKSASRSKSRSRSRSAS	(156-266),(320-345)	PF00076.22;PF00076.22	RRM_1;RRM_1	(4-66);(84-149)	1.5e-15;5.4e-13
UP000000437_7955.fasta	F1QWY2	Zebrafish	20_50,25_45,25_50,30_40,30_45,30_50,35_35,35_40,35_45	RRRSVSPRRQSRSSPRRRSRSPQRRRS,RRRVSRSPLRRRSVSPRRQSRSSPRRRSRSPQRRRSVERDR,RRRSVSPRRQSRSSPRRRSRSPQRRRS,RVSRSPLRRRSVSPRRQSRSSPRRRSRSPQRRRSVER,RRRSVSPRRQSRSSPRRRSRSPQRRRSVER,RRRSVSPRRQSRSSPRRRSRSPQRRRS,SRSPLRRRSVSPRRQSRSSPRRRSRS,RRSVSPRRQSRSSPRRRSRS,RRSVSPRRQSRSSPRRRSRS	(449-475),(440-480),(449-475),(442-478),(449-478),(449-475),(444-469),(450-469),(450-469)	RRRVSRSPLRRRSVSPRRQSRSSPRRRSRSPQRRRSVERDR	(440-480)	PF00069.25	Pkinase	(690-1006)	2.1e-49
UP000000437_7955.fasta	F1R8J8	Zebrafish	20_50,20_55,20_60,25_45,25_50,25_55,30_40,30_45,30_50,30_55,35_35,40_30,40_35	RTRSRSRDRKRSRSRERDRERRRRRSRSASREKRRSRSRSKERDRRRRHRSRSRSRSRHSREQS,RSRSRDRKRSRSRERDRERRRRRSRSASREKRRSRSRSKERDRRRRHRSRSRSRSRHSR,RKRSRSRERDRERRRRRSRS,RSRSRERDRERRRRRSRSASREKRRSRSRSKERDRRRRHRSRSRSRSRHSREQS,RSRSRERDRERRRRRSRSASREKRRSRSRSKERDRRRRHRSRSRSRSRHSREQS,RSRSRERDRERRRRRSRSASREKRRSRSRSKERDRRRRHRSRSRSRSRHSR,RRRRRSRSASREKRRSRSRSKERDRRRRHRSRSRSRSRHSREQS,RRRRRSRSASREKRRSRSRSKERDRRRRHRSRSRSRSRHSREQS,R…	(259-322),(261-319),(267-286),(269-322),(269-322),(269-319),(279-322),(279-322),(279-322),(279-298),(306-329),(308-327),(308-327)	RTRSRSRDRKRSRSRERDRERRRRRSRSASREKRRSRSRSKERDRRRRHRSRSRSRSRHSREQSHKSSRDR	(259-329)	PF03194.15	LUC7	(5-284)	1.1e-77
UP000000437_7955.fasta	F1RB94	Zebrafish	20_50,20_55,20_60,25_45,25_50,25_55,25_60	RRRKRHRSRSRSRERRSRSRERNR,RRRKRHRSRSRSRERRSRSRERNR,RRRKRHRSRSRSRERRSRSR,RRRKRHRSRSRSRERRSRSRERNR,RRRKRHRSRSRSRERRSRSRERNR,RRRKRHRSRSRSRERRSRSRERNR,RRRKRHRSRSRSRERRSRSR	(187-210),(187-210),(187-206),(187-210),(187-210),(187-210),(187-206)	RRRKRHRSRSRSRERRSRSRERNR	(187-210)	PF00642.24;PF00076.22;PF00642.24	zf-CCCH;RRM_1;zf-CCCH	(13-39);(82-140);(148-174)	6.2e-07;7.7e-07;1.6e-06
UP000000437_7955.fasta	F6NQ00	Zebrafish	20_50	RERRRSRERSPMRKRSRDRSPRR	(366-388)	RERRRSRERSPMRKRSRDRSPRR	(366-388)	PF14444.6;PF14443.6;PF02037.27	S1-like;DBC1;SAP	(187-244);(519-644);(676-710)	6.5e-32;2.8e-51;3.2e-10
UP000000437_7955.fasta	H0WEE0	Zebrafish	20_50,25_45,25_50,30_40,30_45,30_50,35_35,40_30	SRSKEKRRSRSRSRDRRRSRSKSKER,SRSKEKRRSRSRSRDRRRSRSKSKERQRSRS,SRSKEKRRSRSRSRDRRRSRSKSKER,SRSKEKRRSRSRSRDRRRSRSKSKERQRSRS,SRSKEKRRSRSRSRDRRRSRSKSKERQRSRS,SRSKEKRRSRSRSRDRRRSRSKSKER,RRYSRSHSYSRSRSRERKS,RYSRSHSYSRSRSRERKSMS	(1045-1070),(1045-1075),(1045-1070),(1045-1075),(1045-1075),(1045-1070),(1123-1141),(1124-1143)	SRSKEKRRSRSRSRDRRRSRSKSKERQRSRS,RRYSRSHSYSRSRSRERKSMS	(1045-1075),(1123-1143)	PF13639.6;PF00628.29	zf-RING_2;PHD	(100-143);(184-232)	2.2e-08;4.4e-13
UP000000437_7955.fasta	Q08C72	Zebrafish	20_50,20_55,25_45,25_50,25_55,30_40,30_45,30_50,35_35,35_40,35_45,40_30,40_35,40_40,45_25,45_30,45_35,50_20,50_25,50_30	RSRSRSRSRSRSRSRSPRERYRRARRSRER,RSRSRSRSRSPRERYRRARRSRER,SRSRSRSRSRSRSRSRSPRERYRRARRSR,RSRSRSRSRSRSRSRSPRERYRRARRSR,RSRSRSRSRSPRERYRRARRSR,SKSRSRSRSRSRSRSRSRSPRERYRRARRS,SRSRSRSRSRSRSRSRSPRERYRRARRS,RSRSRSRSRSRSRSRSPRERYRRARRS,SKSRSRSRSRSRSRSRSRSPRERYRR,SKSRSRSRSRSRSRSRSRSPRER,SRSRSRSRSRSRSRSRSPRER,SKSRSRSRSRSRSRSRSRSPRER,SKSRSRSRSRSRSRSRSRSPRER,SKSRSRSRSRSRSRSRSRSPRER,SKSRSRSRSRSRSRSRSRSPR,SKSRSR…	(135-164),(141-164),(134-162),(135-162),(141-162),(132-161),(134-161),(135-161),(132-157),(132-154),(134-154),(132-154),(132-154),(132-154),(132-152),(132-152),(132-152),(132-150),(132-150),(132-150)	SKSRSRSRSRSRSRSRSRSPRERYRRARRSRER	(132-164)	PF02854.19;PF02847.17	MIF4G;MA3	(257-440);(549-655)	2e-14;8.8e-23
UP000000437_7955.fasta	Q4TVV3	Zebrafish	20_50,20_55,20_60,25_45,25_50,25_55,25_60,30_40,30_45,30_50,30_55,35_35,35_40,35_45,35_50	RTASRTHSRRERSRSRERRRSRERKRQRRSSRDRRRSRSRERRRSKSRSRGRS,RTHSRRERSRSRERRRSRERKRQRRSSRDRRRSRSRERRRSKSRSRGRS,RRRSRERKRQRRSSRDRRRSRSRERRRS,SRTHSRRERSRSRERRRSRERKRQRRSSRDRRRSRSRERRRSKSRSRGRS,SRTHSRRERSRSRERRRSRERKRQRRSSRDRRRSRSRERRRSKSRSRGRS,RSRSRERRRSRERKRQRRSSRDRRRSRSRERRRSKSRSRGRS,RQRRSSRDRRRSRSRERRRS,RRSSRDRRRSRSRERRRSKSRSRGRS,RRSSRDRRRSRSRERRRSKSRSRGRS,RRSSRDRRRSRSRERRRSKSRSRGRS,RRSSRDRRRSRSRERRRSK…	(37-89),(41-89),(54-81),(40-89),(40-89),(48-89),(62-81),(64-89),(64-89),(64-89),(64-89),(66-85),(66-85),(66-85),(66-85)	RTASRTHSRRERSRSRERRRSRERKRQRRSSRDRRRSRSRERRRSKSRSRGRS	(37-89)	PF00270.29;PF00271.31	DEAD;Helicase_C	(364-538);(572-682)	2.7e-50;6.4e-26
UP000000437_7955.fasta	Q58ER0	Zebrafish	20_50,25_45,25_50,30_40,30_40	RRRSRSGGRKKSRERRRSRSR,RRRSRSGGRKKSRERRRSRSRERKPSRSKERKRSR,RRRSRSGGRKKSRERRRSRSR,RRSHSRSPSPGRRRSRSGGR,RSRSRERKPSRSKERKRSRSRS	(48-68),(48-82),(48-68),(37-56),(64-85)	RRSHSRSPSPGRRRSRSGGRKKSRERRRSRSRERKPSRSKERKRSRSRS	(37-85)	PF00076.22;PF00076.22;PF15519.6	RRM_1;RRM_1;RBM39linker	(169-237);(266-336);(355-451)	1.6e-10;1.8e-23;5.6e-26
UP000000437_7955.fasta	Q5SPB2	Zebrafish	20_50,20_55,20_60,25_45,25_50,25_55,25_60,30_40,30_40,30_45,30_50,30_55,30_60,35_35,35_40,35_45,35_50,35_55,35_60	RDSRRNRSRSRSRERSRRRRSRSRSRNRSRPGRRSPS,RDSRRNRSRSRSRERSRRRRSRSRSRNRSRPGRRS,RDSRRNRSRSRSRERSRRRRSRSRSRNRSRPGRR,RDSRRNRSRSRSRERSRRRRSRSRSRNRSRPGRRSPS,RDSRRNRSRSRSRERSRRRRSRSRSRNRSRPGRRSPS,RDSRRNRSRSRSRERSRRRRSRSRSRNRSRPGRRS,RDSRRNRSRSRSRERSRRRRSRSRSRNRSRPGRR,SPNRESRNERRSRSRSRDRSHKTRSTSRNR,SRRNRSRSRSRERSRRRRSRSRSRNRSRPGRRSPSQER,SRRNRSRSRSRERSRRRRSRSRSRNRSRPGRRSPS,SRRNRSRSRSRERSRRRRSRSRSRNRSRPGRRSPS,S…	(804-840),(804-838),(804-837),(804-840),(804-840),(804-838),(804-837),(768-797),(806-843),(806-840),(806-840),(806-838),(806-833),(810-832),(810-832),(810-832),(810-832),(810-832),(810-829)	SPNRESRNERRSRSRSRDRSHKTRSTSRNR,RDSRRNRSRSRSRERSRRRRSRSRSRNRSRPGRRSPSQER	(768-797),(804-843)	PF13639.6	zf-RING_2	(22-65)	1.7e-06
UP000000437_7955.fasta	Q6DH74	Zebrafish	20_50,20_55,20_60,25_45,25_50,25_55,30_40,30_40,30_45,30_45,30_50,30_50,35_35,35_40,35_45	RSRSRTPPRRERRRSRSSSRDRERRRRERERSRSRDRDRRRSRSRSPHRRRSRSPRRHRS,RRERRRSRSSSRDRERRRRERERSRSRDRDRRRSRSRSPHRRRSRSPRRHR,RRERRRSRSSSRDRERRRRERERSRSRDRDRRRSRSR,RSRSRTPPRRERRRSRSSSRDRERRRRERERSRSRDRDRRRSRSRSPHRRRSRSPRRHRSSS,RSRSRTPPRRERRRSRSSSRDRERRRRERERSRSRDRDRRRSRSRSPHRRRSRSPRRHRS,RRSRSSSRDRERRRRERERSRSRDRDRRRSRSRSPHRRRSRSPRRHR,RSRSRTPPRRERRRSRSSSRDRERRRRERERSRS,RSRSRSPHRRRSRSPRRHRSSSLSPLR,RSRSRTPPRRERR…	(3-62),(11-61),(11-47),(3-64),(3-62),(15-61),(3-36),(43-69),(3-36),(43-64),(3-36),(43-62),(44-66),(44-66),(44-64)	RSRSRTPPRRERRRSRSSSRDRERRRRERERSRSRDRDRRRSRSRSPHRRRSRSPRRHRSSSLSPLR	(3-69)	PF08648.12	SNRNP27	(101-157)	2.1e-26
UP000000437_7955.fasta	Q6DHJ0	Zebrafish	20_50,25_45,25_50,30_40,30_40,30_45,30_50,35_35,35_35,35_40,35_40,35_45,35_50,40_30,40_30,40_35,40_35,40_40,40_40,40_45,40_50,45_25,45_25,45_30,45_30,45_35,45_35,45_40,45_40,45_45,45_50,50_20,50_20,50_25,50_25,50_30,50_30,50_35,50_35,50_40,50_40,50_45,50_50	RSRSRSRSRSRSRSRSRSRSRS,RSRSRSRSRSRSRSRSRSRSRSPS,RSRSRSRSRSRSRSRSRSRSRS,SSSRSRSRGRSASRSRSRSRSHS,RSRSRSRSRSRSRSRSRSRSRSPSTDSR,RSRSRSRSRSRSRSRSRSRSRSPS,RSRSRSRSRSRSRSRSRSRSRS,SRKKSRSRSRSNSSSRSRSRGRSASRSRSRSRSHSPKSHNRSRSRSR,RSRSRSRSRSRSRSRSRSRSRSPSTDSR,SSSRSRSRGRSASRSRSRSRSHS,RSRSRSRSRSRSRSRSRSRSRSPS,RSRSRSRSRSRSRSRSRSRSRSPS,RSRSRSRSRSRSRSRSRSRSRS,SRKKSRSRSRSNSSSRSRSRGRSASRSRSRSRSHSPKSHNRSRSRSRS,RSRS…	(257-278),(257-280),(257-278),(194-216),(257-284),(257-280),(257-278),(182-228),(257-284),(194-216),(257-280),(257-280),(257-278),(182-229),(257-284),(182-228),(257-280),(194-216),(257-280),(257-280),(257-278),(182-231),(257-284),(182-229),(257-280),(182-216),(257-280),(194-216),(257-280),(257-280),(257-278),(182-214),(257-283),(182-214),(257-280),(182-214),(257-280),(182-214),(257-280),(194-214)…	SRKKSRSRSRSNSSSRSRSRGRSASRSRSRSRSHSPKSHNRSRSRSRSAS,RSRSRSRSRSRSRSRSRSRSRSPSTDSR	(182-231),(257-284)	PF00076.22;PF00076.22	RRM_1;RRM_1	(6-68);(112-177)	3.2e-17;8.6e-13
UP000000437_7955.fasta	Q6DHU4	Zebrafish	20_50,25_45,25_45,25_50,30_40,30_40,30_45,30_50	RPRRSPSPRYRRSRSPRRRSRSPKRRSPSPRRERDRDRHRSKSPRRHRSRSRERRHR,RPRRSPSPRYRRSRSPRRRSRSPKRRSPSPRRER,RSKSPRRHRSRSRERRHRS,RPRRSPSPRYRRSRSPRRRSRSPKRRS,RRSPSPRYRRSRSPRRRSRSPKRRSPSPRR,SKSPRRHRSRSRERRHRSKS,RRSPSPRYRRSRSPRRRSRSPKRRSPSPRR,RRSPSPRYRRSRSPRRRSRS	(222-278),(222-255),(261-279),(222-248),(224-253),(262-281),(224-253),(224-243)	RPRRSPSPRYRRSRSPRRRSRSPKRRSPSPRRERDRDRHRSKSPRRHRSRSRERRHRSKS	(222-281)	PF03371.15;PF12871.7	PRP38;PRP38_assoc	(10-175);(179-264)	3.1e-63;9.6e-09
UP000000437_7955.fasta	Q6DRE8	Zebrafish	20_50	SRERSRDRDRDRDRKRRSRS	(298-317)	SRERSRDRDRDRDRKRRSRS	(298-317)	PF12220.8;PF00076.22	U1snRNP70_N;RRM_1	(3-94);(105-175)	1.3e-24;1.3e-19
UP000000437_7955.fasta	Q6NWI1	Zebrafish	20_50,25_45,25_50,30_40,30_45,30_50,35_35,35_40,40_30,40_35	RRSRSRSRSRDKKRRARSRS,RRSRSRSRSRDKKRRARSRSNSRSKHRHRSRSR,RRSRSRSRSRDKKRRARSRS,RRSRSRSRSRDKKRRARSRSNSRSKHRHRSRSRS,RRSRSRSRSRDKKRRARSRSNSRSKHRHRSRSR,RRSRSRSRSRDKKRRARSRS,SRSRSRSRDKKRRARSRSNSRSKHRHRSRSRSKSR,SRSRSRSRDKKRRARSRSNSRSKHRHRSRSRS,RSRSNSRSKHRHRSRSRSKSR,RSRSNSRSKHRHRSRSRSKSR	(128-147),(128-160),(128-147),(128-161),(128-160),(128-147),(130-164),(130-161),(144-164),(144-164)	RRSRSRSRSRDKKRRARSRSNSRSKHRHRSRSRSKSR	(128-164)	PF15477.6	SMAP	(324-394)	5.1e-18
UP000000437_7955.fasta	Q6NZT9	Zebrafish	20_50,20_55,20_60,25_45,25_50,25_55,25_60,30_40,30_40,30_45,30_50,30_55,30_60,35_35,35_35,35_40,35_40,35_45,35_50,35_55,35_60,40_30,40_35,40_35,40_40,40_40,40_45,40_50,40_55,40_60,45_25,45_25,45_30,45_30,45_35,45_35,45_40,45_40,45_45,45_50,50_20,50_20,50_25,50_25,50_30,50_30,50_35,50_35,50_40,50_40,50_45	SRRHGARRSRSPRRRRRSRSRSRSRSRSRSRSRYSRSRSR,SRRHGARRSRSPRRRRRSRSRSRSRSRSRSRSR,RRHGARRSRSPRRRRRSRSRSRSRSRSRSRSR,SRRHGARRSRSPRRRRRSRSRSRSRSRSRSRSRYSRSRSRSYSRSR,SRRHGARRSRSPRRRRRSRSRSRSRSRSRSRSRYSRSRSR,SRRHGARRSRSPRRRRRSRSRSRSRSRSRSRSR,RRSRSPRRRRRSRSRSRSRSRSRSRSR,RRSRSPRRRRRSRSRSRSRSRSRSRSRYSRSRSRSYSRSRS,SPSRSRSRSRSKSRSRSRSR,RRSRSPRRRRRSRSRSRSRSRSRSRSRYSRSRSRSYSRSR,RRSRSPRRRRRSRSRSRSRSRSRSRSRYSRSRSR,RR…	(116-155),(116-148),(117-148),(116-161),(116-155),(116-148),(122-148),(122-162),(174-193),(122-161),(122-155),(122-148),(122-148),(122-164),(170-205),(122-162),(174-193),(122-161),(122-155),(122-148),(122-148),(124-207),(124-164),(170-205),(124-162),(174-193),(124-161),(124-155),(128-148),(128-148),(131-164),(170-197),(131-164),(170-197),(131-164),(170-197),(131-162),(174-193),(131-161),(134-155)…	SRRHGARRSRSPRRRRRSRSRSRSRSRSRSRSRYSRSRSRSYSRSRSKSHTPNKRKSKSPSRSRSRSRSKSRSRSRSRTPASNRESRSRSKS	(116-207)	PF00076.22	RRM_1	(16-86)	3.8e-22
UP000000437_7955.fasta	Q6P7Y3	Zebrafish	20_50,20_55,25_45,25_50,25_55	RNAERRRSRSRERRRSRSTSRDKR,RRRSRSRERRRSRSTSRDKR,RNAERRRSRSRERRRSRSTSRDKRTER,RNAERRRSRSRERRRSRSTSRDKR,RRRSRSRERRRSRSTSRDKR	(324-347),(328-347),(324-350),(324-347),(328-347)	RNAERRRSRSRERRRSRSTSRDKRTER	(324-350)	PF03371.15	PRP38	(25-209)	4.2e-52
UP000000437_7955.fasta	Q6PG31	Zebrafish	20_50,20_55,20_60,25_45,25_50,25_55,25_60,30_40,30_45,30_50,30_55,35_35,35_35,35_40,35_45,35_50,40_30,40_35,40_40,45_25,45_30,45_35,50_20,50_20,55_20,55_20,60_20,60_20	RMRRRSRSPRRRSPVRRRSRSRSPGRRRHRSRSSS,RMRRRSRSPRRRSPVRRRSRSRSPGRRRHR,RMRRRSRSPRRRSPVRRRSRSR,RRRSRSPRRRSPVRRRSRSRSPGRRRHRSRSSS,RRRSRSPRRRSPVRRRSRSRSPGRRRHRSRSSS,RRRSRSPRRRSPVRRRSRSRS,RRRSRSPRRRSPVRRRSRSR,RRSRSPRRRSPVRRRSRSRSPGRRRHRSRSSSNSSR,RRSRSPRRRSPVRRRSRSRSPGRRRHRSRSSS,RRSRSPRRRSPVRRRSRSRSPGRRRHRSRSSS,RRSRSPRRRSPVRRRSRSRS,SSGSPSPSRRRHDNRRRSRS,RRRSRSRSPGRRRHRSRSSSNSSR,RRRSRSRSPGRRRHRSRSSSNSSR,RRR…	(245-279),(245-274),(245-266),(247-279),(247-279),(247-267),(247-266),(248-283),(248-279),(248-279),(248-267),(95-114),(260-283),(260-283),(260-279),(260-279),(262-283),(262-283),(262-283),(263-282),(263-282),(263-282),(40-59),(86-105),(40-59),(86-105),(40-59),(86-105)	RKRRSNSTGSSSSRSSSSSS,SSRSSSSSGSSGSPSPSRRRHDNRRRSRS,RMRRRSRSPRRRSPVRRRSRSRSPGRRRHRSRSSSNSSR	(40-59),(86-114),(245-283)	PF00076.22	RRM_1	(139-210)	2.7e-19
UP000000437_7955.fasta	Q7SZS0	Zebrafish	20_50,25_45,25_50,30_40,30_45,30_50,35_35,35_40	SDRRRRSRSRSYDRRRSRSPSYDRRRRRSDSPRESRGRTHSRR,SRYEDSDRRRRSRSRSYDRRRSRSPSYDRRRRRSDSPRESRGRTHSRRSR,SDRRRRSRSRSYDRRRSRSPSYDRRRRRSDSPR,RSSPRSSRYEDSDRRRRSRSRSYDRRRSRSPSYDRRRRRSDSPRESR,SDRRRRSRSRSYDRRRSRSPSYDRRR,SDRRRRSRSRSYDRRRSRSPS,RSSPRSSRYEDSDRRRRSRSRS,RSSPRSSRYEDSDRRRRSRSRS	(112-154),(107-156),(112-144),(101-147),(112-137),(112-132),(101-122),(101-122)	RSSPRSSRYEDSDRRRRSRSRSYDRRRSRSPSYDRRRRRSDSPRESRGRTHSRRSR	(101-156)	PF00076.22	RRM_1	(12-82)	6.7e-17
UP000000437_7955.fasta	Q7ZV13	Zebrafish	20_50,25_45,25_50,30_40,30_45,30_50,35_35,35_35,35_40,35_45,35_50,40_30,40_35,40_40,40_45,40_50,45_25,45_25,45_30,45_30,45_35,45_40,45_45,45_50,50_20,50_20,50_25,50_25,50_30,50_35,50_40,50_45	RRSRSRSPRRRKHSRSRSRSRSRSRSRSRSRYSRSRSR,RRSRSRSPRRRKHSRSRSRSRSRSRSRSRSRYSRSRSRSYSRSRSRSRSR,RRSRSRSPRRRKHSRSRSRSRSRSRSRSRSRYSRSRSR,RRSRSRSPRRRKHSRSRSRSRSRSRSRSRSRYSRSRSRSYSRSRSRSRSRSKTRTPRRSKS,RRSRSRSPRRRKHSRSRSRSRSRSRSRSRSRYSRSRSRSYSRSRSRSRSR,RRSRSRSPRRRKHSRSRSRSRSRSRSRSRSRYSRSRSR,RRSRSRSPRRRKHSRSRSRSRSRSRSRSRSRYSRSRSRSYSRSRSRSRSRSKTRTPRRSKSKS,RSRTPRSNKGSKSRSRSRSR,RRSRSRSPRRRKHSRSRSRSRSRSRSRSRSRYS…	(115-152),(115-164),(115-152),(115-175),(115-164),(115-152),(115-177),(192-211),(115-175),(115-164),(115-152),(117-210),(117-168),(117-168),(117-164),(129-152),(125-168),(171-198),(125-168),(179-198),(125-168),(128-168),(128-164),(131-152),(128-165),(172-194),(128-165),(175-194),(128-165),(128-165),(128-165),(132-153)	RRSRSRSPRRRKHSRSRSRSRSRSRSRSRSRYSRSRSRSYSRSRSRSRSRSKTRTPRRSKSKSPSRSRSRSKSKSHSRSRTPRSNKGSKSRSRSRSR	(115-211)	PF00076.22	RRM_1	(16-86)	7.3e-22
UP000000437_7955.fasta	Q7ZVW9	Zebrafish	20_50,25_45,25_50,30_40,30_45,30_50,35_35,35_40	RSRSRSRSRDRERKRRSKSR,SKKRSRSRSRSRDRERKRRSKSRESKRNRRRESRSRSRSNTATSRRDR,RSRSRSRSRDRERKRRSKSR,SKKRSRSRSRSRDRERKRRSKSRESKRNRRRESRSRSRS,SKKRSRSRSRSRDRERKRRSKSRESKRNRRRESRSRSR,RSRSRSRSRDRERKRRSKSR,SKSRESKRNRRRESRSRSRS,SKSRESKRNRRRESRSRSRS	(24-43),(21-68),(24-43),(21-59),(21-58),(24-43),(40-59),(40-59)	SKKRSRSRSRSRDRERKRRSKSRESKRNRRRESRSRSRSNTATSRRDR	(21-68)	PF15346.6	ARGLU	(115-265)	1.5e-50
UP000000437_7955.fasta	Q7ZVX0	Zebrafish	20_50,25_45,25_50,30_40,30_45,35_35,35_35,35_40,40_30,40_35	RRRSRSRSRSNSRERVRDR,RHSNKRRRSRSRSRSNSRERVRDR,RRRSRSRSRSNSRERVRDR,RPSETSRHSNKRRRSRSRSRSNSRERVR,RHSNKRRRSRSRSRSNSRERVR,SRSRSRSTSRSPHRHRRSHS,SRHSNKRRRSRSRSRSNSR,SRHSNKRRRSRSRSRSNSR,SRSRSRSTSRSPHRHRRSHS,SRSRSRSTSRSPHRHRRSHS	(431-449),(426-449),(431-449),(420-447),(426-447),(369-388),(425-443),(425-443),(369-388),(369-388)	SRSRSRSTSRSPHRHRRSHS,RPSETSRHSNKRRRSRSRSRSNSRERVRDR	(369-388),(420-449)	PF00134.23;PF02984.19	Cyclin_N;Cyclin_C	(35-176);(179-293)	1.7e-10;4.2e-07
UP000000437_7955.fasta	Q802Y1	Zebrafish	20_50,25_45,25_50,30_40,30_40,30_45,30_50,35_35,35_35,35_35,35_40,35_40,35_45,35_50,40_30,40_30,40_35,40_35,40_40,40_40,40_45,40_50,45_25,45_25,45_30,45_30,45_35,45_35,45_40,45_40,45_45,50_20,50_20,50_25,50_25,50_30,50_35	RRRRSYSRSASRSRSRSRRSRR,RPGARRRRSYSRSASRSRSRSRRSRRSRSHSRTSSRS,RRRRSYSRSASRSRSRSRRSRR,RPGARRRRSYSRSASRSRSRSRRSRRSRSHSRTSSRS,RRESRSRSRSRSKSRSHSRS,RPGARRRRSYSRSASRSRSRSRRSRRSRSHSRTSSRS,RRRRSYSRSASRSRSRSRRSRR,RRRRSYSRSASRSRSRSRRSRRSRSHSRTSSRSGAS,RSDSRSRSRSKSRNDRDLSR,RRESRSRSRSRSKSRSHSRSQSYSRSRSRSRSRS,RRRRSYSRSASRSRSRSRRSRRSRSHSRTSSRS,RRESRSRSRSRSKSRSHSRS,RRRRSYSRSASRSRSRSRRSRRSRSHSRTSSRS,RRRRSYSRSASRS…	(183-204),(179-215),(183-204),(179-215),(333-352),(179-215),(183-204),(183-218),(274-293),(333-366),(183-215),(333-352),(183-215),(183-204),(183-225),(333-366),(183-218),(333-366),(183-215),(333-352),(183-215),(183-204),(186-237),(333-366),(186-225),(333-366),(186-218),(333-366),(186-215),(333-352),(186-215),(205-228),(336-366),(205-228),(336-366),(336-366),(346-366)	RPGARRRRSYSRSASRSRSRSRRSRRSRSHSRTSSRSGASGSRSRSRSTSKKAKSRSSR,RSDSRSRSRSKSRNDRDLSR,RRESRSRSRSRSKSRSHSRSQSYSRSRSRSRSRS	(179-237),(274-293),(333-366)	PF00076.22;PF00076.22	RRM_1;RRM_1	(4-66);(109-174)	2.4e-16;2.9e-13
UP000000437_7955.fasta	Q803H1	Zebrafish	20_50,20_55,25_45,25_50,25_55,30_40,30_40,30_45,30_50	RRRSRSRDRKRSRSKERRRSRSRSRERGGRYR,RRRSRSRDRKRSRSKERRRSR,RKKSHDRRRSRSRDRKRSRSKERRRSRSRSRERGGR,RRRSRSRDRKRSRSKERRRSRSRSRERGGR,RRRSRSRDRKRSRSKERRRSR,RSKSRSRSRDRKRSKSRER,RSRSRDRKRSRSKERRRSRSRSR,RSRSRDRKRSRSKERRRSRSRSR,RSRSRDRKRSRSKERRRSRSRSR	(61-92),(61-81),(55-90),(61-90),(61-81),(37-55),(63-85),(63-85),(63-85)	RSKSRSRSRDRKRSKSRERKKSHDRRRSRSRDRKRSRSKERRRSRSRSRERGGRYR	(37-92)	PF00076.22;PF00076.22;PF15519.6	RRM_1;RRM_1;RBM39linker	(151-219);(248-318);(337-435)	2e-10;5.9e-23;3.6e-26
UP000000437_7955.fasta	R4GE22	Zebrafish	20_50,20_55,25_45,25_50,30_40,30_45,30_50,35_35,35_40,35_45,40_30,40_35,40_40,40_45,45_25,45_30,45_35,45_40,45_45,50_20,50_25,50_30,50_35,50_40	RSRRSRSGSRSRRERSRYHRTRSRSRERRGRSPRPRSEERR,RSRRERSRYHRTRSRSRERR,SSSRSRRSRSGSRSRRERSRYHRTRSRSRER,RSRRSRSGSRSRRERSRYHRTRSRSRER,REKRRSRRTRSRSPHRQSSSSSRSRRSRSGSRSRRERSRYHRTRSRSR,SSSRSRRSRSGSRSRRERSRYHRTRSRSR,RSRRSRSGSRSRRERSRYHR,RRSRRTRSRSPHRQSSSSSRSRRSRSGSRSRRERSR,RRSRRTRSRSPHRQSSSSSRSRRSRSGSRSRRERSR,SSSRSRRSRSGSRSRRERSR,RRSRRTRSRSPHRQSSSSSRSRRSRSGSRSRRERSR,RRSRRTRSRSPHRQSSSSSRSRRSRSGSRSRRERSR,RRSRRT…	(436-476),(445-464),(433-463),(436-463),(414-461),(433-461),(436-455),(417-452),(417-452),(433-452),(417-452),(417-452),(417-452),(433-452),(418-452),(418-452),(418-452),(429-452),(433-452),(423-451),(423-451),(423-451),(423-451),(429-451)	REKRRSRRTRSRSPHRQSSSSSRSRRSRSGSRSRRERSRYHRTRSRSRERRGRSPRPRSEERR	(414-476)	PF04818.13;PF00076.22	CTD_bind;RRM_1	(61-125);(508-574)	2.2e-15;5.5e-09
UP000000437_7955.fasta	A0A0R4IBY2	Zebrafish	25_45,30_40,30_40,30_45,35_35,35_35,35_40,35_40,35_45,40_30,40_30,40_35,40_35,40_40,40_45,45_25,45_30,45_35,45_40	SRSRSRSKSRSRSRRHSNRRYSRSR,SKRSDSRSRSRSKSRSRSRRHSNRRYSRSRSHSHRKKSRSRSYSPESRRRRSRS,RYSRRRSPSPYYSRYRSRSRSRS,SRSRSRSKSRSRSRRHSNRRYSRSR,SRASKRSDSRSRSRSKSRSRSRRHSNRRYSRSRSHSHRKKSRSRSYSPESRRRRSRSAS,SRRRSPSPYYSRYRSRSRSRS,SKRSDSRSRSRSKSRSRSRRHSNRRYSRSRSHSHRKKSRSRSYSPESRRRRSRS,SRRRSPSPYYSRYRSRSRSRS,SRSRSRSKSRSRSRRHSNRRYSRSR,SPSRASKRSDSRSRSRSKSRSRSRRHSNRRYSRSRSHSHRKKSRSRSYSPESRRRRSRSASPNS,RSPSPYYSRYRSRSRSRS…	(48-72),(43-96),(269-291),(48-72),(40-98),(271-291),(43-96),(271-291),(48-72),(38-101),(274-293),(40-75),(80-98),(43-75),(48-67),(32-64),(38-64),(40-64),(43-64)	SRSGSPSPSRASKRSDSRSRSRSKSRSRSRRHSNRRYSRSRSHSHRKKSRSRSYSPESRRRRSRSASPNS,RYSRRRSPSPYYSRYRSRSRSRSYS	(32-101),(269-293)	PF00076.22	RRM_1	(137-207)	6.5e-20
UP000000437_7955.fasta	A0A2R8Q2Y4	Zebrafish	25_45,30_40,30_45,35_35,35_40,35_45,40_30,40_35,40_40,45_25,45_30,45_35,45_40,50_20,50_25,50_30,50_35,50_40,55_20,55_25,55_30,55_35,55_40	RKRNRSRSRSRSRSSSRSRS,RKRNRSRSRSRSRSSSRSRSPSRSRS,RKRNRSRSRSRSRSSSRSRS,RKRNRSRSRSRSRSSSRSRSPSRSRSPERGSKRSRSRSLSR,RKRNRSRSRSRSRSSSRSRSPSRSRS,RKRNRSRSRSRSRSSSRSRS,RKRNRSRSRSRSRSSSRSRSPSRSRSPERGSKRSRSRSLSR,RKRNRSRSRSRSRSSSRSRSPSRSRSPERGSKRSRSRSLSR,RKRNRSRSRSRSRSSSRSRSPSRSRS,RKRNRSRSRSRSRSSSRSRSPSRSRSPERGSKRS,RKRNRSRSRSRSRSSSRSRSPSRSRSPERGSKRS,RKRNRSRSRSRSRSSSRSRSPSRSRSPER,RSRSRSRSRSSSRSRSPSRSRS,RNRSRS…	(216-235),(216-241),(216-235),(216-256),(216-241),(216-235),(216-256),(216-256),(216-241),(216-249),(216-249),(216-244),(220-241),(218-246),(218-246),(218-246),(220-244),(220-241),(220-241),(220-241),(220-241),(220-241),(221-241)	RKRNRSRSRSRSRSSSRSRSPSRSRSPERGSKRSRSRSLSR	(216-256)	PF00076.22;PF00076.22	RRM_1;RRM_1	(6-43);(146-211)	7e-06;1.1e-14
UP000000437_7955.fasta	A0A2R8QML1	Zebrafish	25_45,30_40	SKHRDRRKRRSRWHSRSRSRSPAR,SSSKHRDRRKRRSRWHSRSRS	(153-176),(151-171)	SSSKHRDRRKRRSRWHSRSRSRSPAR	(151-176)	PF00575.23;PF00270.29;PF00271.31;PF04408.23;PF07717.16	S1;DEAD;Helicase_C;HA2;OB_NTP_bind	(198-273);(505-663);(693-832);(894-982);(1040-1117)	2.8e-13;1.7e-05;4e-13;1.3e-24;1.6e-25
UP000000437_7955.fasta	A0A2R8RHG4	Zebrafish	25_45,30_40,30_45,35_35,35_40,35_45,40_30,40_35,40_40,45_25,45_25,45_30,45_35,45_40,50_20,50_20,50_25,50_30,50_35,55_20,55_25,55_30,60_20,60_25	SSRSRTRKRRYGSRSRSRSRS,SRSRSRSQSSSSRSRTRKRRYGSRSRSRSRSHS,SSRSRTRKRRYGSRSRSRSRS,SRSRSRSASRSRSHSDSRSRSRSQSSSSRSRTRKRRYGSRSRSRSRSHS,SRSRSRSQSSSSRSRTRKRRYGSRSRSRSRSHS,SSRSRTRKRRYGSRSRSRSRS,SESRSRSRSASRSRSHSDSRSRSRSQSSSSRSRTRKRRYGSRSRSRS,SRSRSRSASRSRSHSDSRSRSRSQSSSSRSRTRKRRYGSRSRSRS,SRSRSRSQSSSSRSRTRKRRYGSRSRSRS,SKTQKSESRSRSRSASRSRSHSDSRSRSRSQSSSSRSRTRKRR,SPKSRSHSRRSDRSSSGRSPQS,SESRSRSRSASRSRSHSDSRSRSR…	(35-55),(25-57),(35-55),(9-57),(25-57),(35-55),(7-53),(9-53),(25-53),(2-44),(151-172),(7-44),(9-44),(25-44),(7-41),(158-178),(7-41),(7-41),(9-31),(15-39),(15-39),(18-39),(17-38),(17-38)	SKTQKSESRSRSRSASRSRSHSDSRSRSRSQSSSSRSRTRKRRYGSRSRSRSRSHS,SPKSRSHSRRSDRSSSGRSPQSHHSSSS	(2-57),(151-178)	PF15440.6	THRAP3_BCLAF1	(138-777)	3.3e-110
UP000000437_7955.fasta	A2BID3	Zebrafish	25_45,30_40,30_45,35_35,35_40,35_45,40_30,40_30,40_35,40_40,45_25,45_30,50_20	RNSRSASRSRSRTRSRTRSRSPRR,RNSRSASRSRSRTRSRTRSRSPRR,RNSRSASRSRSRTRSRTRSRSPRR,SKLGRNSRSASRSRSRTRSRTRSRSPRR,RNSRSASRSRSRTRSRTRSRSPRR,RNSRSASRSRSRTRSRTRSRSPRR,SRSASRSRSRTRSRTRSRS,RRSHSGTYSSRSRSRSHSRSLSPRR,SRSASRSRSRTRSRTRSRS,SRSASRSRSRTRSRTRSRS,RRSHSGTYSSRSRSRSHSRSLSPR,RRSHSGTYSSRSRSRSHSRS,SHSGTYSSRSRSRSHSRSLS	(370-393),(370-393),(370-393),(366-393),(370-393),(370-393),(372-390),(398-422),(372-390),(372-390),(398-421),(398-417),(400-419)	SKLGRNSRSASRSRSRTRSRTRSRSPRR,RRSHSGTYSSRSRSRSHSRSLSPRR	(366-393),(398-422)	PF00134.23;PF02984.19	Cyclin_N;Cyclin_C	(37-180);(183-295)	2.2e-11;0.00015
UP000000437_7955.fasta	A2BIN4	Zebrafish	25_45,30_40,30_45,35_35,35_35,35_35,35_40,40_30,40_35,45_25,45_30,50_20,50_25	RRHSRSRERRRSQSRSHSRGRR,SCGSHRRHSRSRERRRSQSRSHSRGRR,RRHSRSRERRRSQSRSHSRGRR,RSRHSRRSRSHSCSPSNSRRKRSRSRHR,SHRRHSRSRERRRSQSRSHS,SRRSRSTSRGHKKRSRSPSRS,SHRRHSRSRERRRSQSRSHS,SRSRHSRRSRSHSCSPSNSRRKRSRSR,RSRHSRRSRSHSCSPSNSRRKRSRSR,SSSRSRHSRRSRSHSCSPSNSR,SRSRHSRRSRSHSCSPSNSR,SSSRSRHSRRSRSHSCSPSNS,SSSRSRHSRRSRSHSCSPSNS	(339-360),(334-360),(339-360),(293-320),(337-356),(393-413),(337-356),(292-318),(293-318),(290-311),(292-311),(290-310),(290-310)	SSSRSRHSRRSRSHSCSPSNSRRKRSRSRHR,SCGSHRRHSRSRERRRSQSRSHSRGRR,SRRSRSTSRGHKKRSRSPSRS	(290-320),(334-360),(393-413)	PF00076.22	RRM_1	(173-241)	3.7e-14
UP000000437_7955.fasta	B7ZVL5	Zebrafish	25_45,30_40,30_45,35_35,35_35,35_40,35_45,40_30,40_35,40_35,40_40,40_45,45_25,45_30,45_35,45_35,45_40,45_45,50_20,50_25,50_30,50_35,50_40,50_45,55_20,55_25,55_30,55_35,55_40,60_20,60_25,60_30,60_35,65_20,65_25	SRSRSRSRSRSRSRSYSRSRSRS,SRSSKSSRSRSRSRSRSRSRSYSRSRSRSQSRSRSRSGSRSRSKSRSRSRS,SRSRSRSRSRSRSRSYSRSRSRS,RSSARGSRSRSRSHSRGRSS,SSSRSSKSSRSRSRSRSRSRSRSYSRSRSRSQSRSRSRSGSRSRSKSRSRSRSPEKR,SRSSKSSRSRSRSRSRSRSRSYSRSRSRSQSRSRSRSGSRSRSKSRSRSRS,SRSRSRSRSRSRSRSYSRSRSRS,RSSARGSRSRSRSHSRGRSSSHSSSRSSKSSRSRSRSRSRSRSRSYSRSRSRSQSRSRSRSGSRSRSKSRSRSRSPEKR,RSSARGSRSRSRSHSRGRSS,SSSRSSKSSRSRSRSRSRSRSRSYSRSRSRSQSRSRSRSGSRS…	(745-767),(739-789),(745-767),(715-734),(737-793),(739-789),(745-767),(715-793),(715-734),(737-793),(739-789),(745-767),(715-789),(715-789),(715-734),(737-789),(739-789),(745-767),(716-789),(716-789),(716-789),(737-789),(739-789),(745-767),(721-763),(721-763),(721-763),(737-763),(739-758),(723-757),(723-757),(735-757),(737-757),(732-753),(732-753)	RSSARGSRSRSRSHSRGRSSSHSSSRSSKSSRSRSRSRSRSRSRSYSRSRSRSQSRSRSRSGSRSRSKSRSRSRSPEKR	(715-793)	PF01805.20;PF04818.13;PF01585.23	Surp;CTD_bind;G-patch	(13-62);(216-278);(825-873)	1.6e-15;1e-17;5.8e-11
UP000000437_7955.fasta	E7EXE9	Zebrafish	25_45,30_40,30_45,35_35,35_40,35_45,40_30,40_35,40_40,40_45,45_25,45_30,45_35,45_40,45_45,50_20,50_25,50_30,50_35,50_40	SRSLSRSRSRSRSRSRSRSRSFSRSPYSRRPRGRSRSYRSRSR,RSRSRSPRSYSRSLSRSRSRSRSRSRSRSRSFSRSPYSRRPRGRSRSYRSRSRTPTFHRSRSR,SRSLSRSRSRSRSRSRSRSRSFSRSPYSRRPRGRSRSYRSRSR,SRSRSRSPRSYSRSLSRSRSRSRSRSRSRSRSFSRSPYSRRPRGRSRSYRSRSRTPTFHRSRSRS,RSRSRSPRSYSRSLSRSRSRSRSRSRSRSRSFSRSPYSRRPRGRSRSYRSRS,SRSLSRSRSRSRSRSRSRSRSFSRS,SKSRSRSRSPRSYSRSLSRSRSRSRSRSRSRSRSFSRSPYSRRPR,SRSRSRSPRSYSRSLSRSRSRSRSRSRSRSRSFSRSPYSRRPR,RSRSRSPRSYSR…	(694-736),(684-746),(694-736),(683-747),(684-735),(694-718),(681-725),(683-725),(684-725),(694-718),(676-723),(681-723),(683-723),(684-723),(694-718),(669-721),(676-718),(681-718),(683-718),(691-718)	RGSSYSGSSYSYSKSRSRSRSPRSYSRSLSRSRSRSRSRSRSRSRSFSRSPYSRRPRGRSRSYRSRSRTPTFHRSRSRS	(669-747)	PF08783.11;PF13696.6;PF04564.15	DWNN;zf-CCHC_2;U-box	(4-76);(153-173);(251-325)	1.8e-29;5.7e-09;3.1e-06
UP000000437_7955.fasta	E7EZ23	Zebrafish	25_45,30_40,30_45,35_35,35_40,40_30,40_35	RRRSRDQSRRGSSFHSRSRR,RRRSRDQSRRGSSFHSRSRRSR,RRRSRDQSRRGSSFHSRSRR,RRSRDQSRRGSSFHSRSRRSRS,RRSRDQSRRGSSFHSRSRRSR,SRDQSRRGSSFHSRSRRSRS,SRDQSRRGSSFHSRSRRSRS	(540-559),(540-561),(540-559),(541-562),(541-561),(543-562),(543-562)	RRRSRDQSRRGSSFHSRSRRSRS	(540-562)	PF00566.18	RabGAP-TBC	(90-338)	7.3e-48
UP000000437_7955.fasta	E7FEY8	Zebrafish	25_45	RRSRDSLSRERILRGRRSRS	(27-46)	RRSRDSLSRERILRGRRSRS	(27-46)	PF00595.24;PF00373.18	PDZ;FERM_M	(48-134);(270-401)	6.8e-11;1.2e-10
UP000000437_7955.fasta	F1Q5L3	Zebrafish	25_45,30_40,30_45	RTFRRSRSQSRSPSRRDRRARS,RRSRSQSRSPSRRDRRARSPDR,RRSRSQSRSPSRRDRRARS	(804-825),(807-828),(807-825)	RTFRRSRSQSRSPSRRDRRARSPDR	(804-828)	PF09750.9;PF01805.20;PF01805.20	DRY_EERY;Surp;Surp	(26-146);(197-248);(477-524)	6.9e-31;9e-14;3e-13
UP000000437_7955.fasta	F1QFU5	Zebrafish	25_45,25_45,30_40,30_45	RRYRTPSRSRSRSWDRFRRS,RGRDRRHSSSRDRKTSRRSRSRERARGR,RDRRHSSSRDRKTSRRSRSRERAR,RDRRHSSSRDRKTSRRSRSRER	(334-353),(564-591),(566-589),(566-587)	RRYRTPSRSRSRSWDRFRRS,RGRDRRHSSSRDRKTSRRSRSRERARGR	(334-353),(564-591)	PF00160.21	Pro_isomerase	(11-176)	8.7e-47
UP000000437_7955.fasta	F1QJI9	Zebrafish	25_45,30_40,30_40,30_45,35_35,35_35,35_40,35_45,40_30,40_35,40_40,45_25,45_30,45_35	SRSSRSDRDRRRTKSRSRSRSRGSRTS,RDSRHMSSRSSRSDRDRRRTKSRSRSRSRGSRTSS,SERRFHRSSPHRERRSSRSRTDGRSR,SRSSRSDRDRRRTKSRSRSRSRGSRTS,SDRDSRHMSSRSSRSDRDRRRTKSRSRSRSRGSRTSSYSRSERSRSER,RERRSSRSRTDGRSRDSSDS,SSRSSRSDRDRRRTKSRSRSRSRGSRTSS,SRSSRSDRDRRRTKSRSRSRSR,SSRSSRSDRDRRRTKSRSRSRSRGSRTSSYSRSERSRSERQSRTDRS,SSRSSRSDRDRRRTKSRSRSRSRGSRTSSYSRSERSRSER,SSRSSRSDRDRRRTKSRSRS,SRSRSRSRGSRTSSYSRSERSRS,SRSRSRSRGSRTSSYSRSERSRS…	(326-352),(319-353),(376-401),(326-352),(317-364),(387-406),(325-353),(326-347),(325-371),(325-364),(325-344),(340-362),(340-362),(340-362)	SDRDSRHMSSRSSRSDRDRRRTKSRSRSRSRGSRTSSYSRSERSRSERQSRTDRS,SERRFHRSSPHRERRSSRSRTDGRSRDSSDS	(317-371),(376-406)	PF17907.1;PF00856.28;PF00397.26;PF08236.11	AWS;SET;WW;SRI	(1346-1380);(1394-1500);(2566-2595);(2640-2730)	6.1e-09;6.6e-19;8.9e-12;5.3e-27
UP000000437_7955.fasta	F1QX38	Zebrafish	25_45,30_40,30_45	RTGRSRRRETRSSRSRRSPS,RTGRSRRRETRSSRSRRSPSWLER,RTGRSRRRETRSSRSRRSPS	(298-317),(298-321),(298-317)	RTGRSRRRETRSSRSRRSPSWLER	(298-321)	PF00084.20	Sushi	(190-249)	3.5e-05
UP000000437_7955.fasta	F1RD88	Zebrafish	25_45,30_40	RSRSPQRSRRTKSRDRSRKR,RKSRSRSPQRSRRTKSRDRSRKRS	(340-359),(337-360)	RKSRSRSPQRSRRTKSRDRSRKRS	(337-360)	PF17780.1;PF00498.26;PF01585.23	OCRE;FHA;G-patch	(214-265);(493-567);(677-721)	8.4e-18;1.1e-12;1.2e-12
UP000000437_7955.fasta	I3IS56	Zebrafish	25_45,30_40,30_45,35_35,35_40,40_30,40_30,40_35,45_25,45_25,45_30,45_30,45_35,50_20,50_20,50_25,50_30,55_20,55_25,55_30,55_30,60_20,60_25	SRSRSRSRRKHHRRRHQRSSSRS,SRSRSRSRRKHHRRRHQRSSSRSSSR,SRSRSRSRRKHHRRRHQRSSSRS,RSHRRRYSSSSEEDSRSRSRSRSRRKHHRRRHQRSSSRSSSR,SRSRRKHHRRRHQRSSSRSSSR,RSHRRRYSSSSEEDSRSRSRSRSR,RRRHQRSSSRSSSRSSWSSSARSYRRSSYSRSRSSASRSSS,RSHRRRYSSSSEEDSRSRSRSRSR,SHRRRYSSSSEEDSRSRSRSRSR,RRRHQRSSSRSSSRSSWSSSARSYRRSSYSRSRSSASRSSSS,SHRRRYSSSSEEDSRSRSRSRSR,RRRHQRSSSRSSSRSSWSSSARSYRRSSYSRSRSSASRSSS,RRRYSSSSEEDSRSRSRSRSR,STSSERSSAGS…	(934-956),(934-959),(934-956),(918-959),(938-959),(918-941),(946-986),(918-941),(919-941),(946-987),(919-941),(946-986),(921-941),(867-886),(946-994),(946-987),(946-986),(946-987),(946-987),(946-965),(967-986),(951-987),(951-987)	STSSERSSAGSSAYSRRSRS,RSHRRRYSSSSEEDSRSRSRSRSRRKHHRRRHQRSSSRSSSRSSWSSSARSYRRSSYSRSRSSASRSSSSTKGSPHR	(867-886),(918-994)	PF01585.23;PF12171.8	G-patch;zf-C2H2_jaz	(41-84);(136-164)	7.7e-13;1.6e-06
UP000000437_7955.fasta	Q1ECZ9	Zebrafish	25_45,25_45,30_40,30_40,30_45,35_35,35_35,35_40,40_30,45_25,45_30,50_20,50_25,50_30,55_20,55_25,55_30,60_20,60_25,60_30,65_20,65_25,70_20	SSRRRHYYRRSRSPYRYSRRYRRSPSRSRSR,RRSPRPYRSRSRSRERSIR,SSSRRRHYYRRSRSPYRYSRRYRRSPSRSRSRSPPHWR,RFSQSPRRSPRPYRSRSRSRERSIRLS,RRSRSPYRYSRRYRRSPSRSRSR,RRYRARSRSYSPSPESSSRRR,SRSPYRYSRRYRRSPSRSRSRS,SRSPYRYSRRYRRSPSRSRSRS,SSSRGSRSSRRSRTSSSSRSSSS,SSSGSSYSSSRGSRSSRRSRTSSSSRSSSSGSSSSSNSRSRSRPRCSGR,SSSRGSRSSRRSRTSSSSRSSSS,SSSSSGSSYSSSRGSRSSRRSRTSSSSRSSSSGSSSSSNSRSRSRPRCSGR,SSSGSSYSSSRGSRSSRRSRTSSSSRSSSSGSSSSSNS…	(112-142),(165-183),(111-148),(159-185),(120-142),(96-116),(122-143),(122-143),(43-65),(36-84),(43-65),(34-84),(36-84),(43-65),(34-82),(36-80),(43-65),(34-82),(36-80),(43-65),(34-78),(48-68),(50-78)	SSSSSGSSYSSSRGSRSSRRSRTSSSSRSSSSGSSSSSNSRSRSRPRCSGR,RRYRARSRSYSPSPESSSRRRHYYRRSRSPYRYSRRYRRSPSRSRSRSPPHWR,RFSQSPRRSPRPYRSRSRSRERSIRLS	(34-84),(96-148),(159-185)	PF17069.5	RSRP	(1-311)	2.3e-103
UP000000437_7955.fasta	Q5RJ97	Zebrafish	25_45,30_40,35_35,40_30,40_35	RPRRSRSRSPARTPRRASSR,RSPGRSSARSPGRPRRSRSRSPARTPRRASSRS,RSRSRSRSPGRSPGRSSARSPGRPRRSRSRS,RSRSRSRSPGRSPGRSSARS,RSRSRSRSPGRSPGRSSARS	(87-106),(75-107),(65-95),(65-84),(65-84)	RSRSRSRSPGRSPGRSSARSPGRPRRSRSRSPARTPRRASSRS	(65-107)	PF09465.10;PF01222.17	LBR_tudor;ERG4_ERG24	(1-55);(188-619)	1.8e-31;4.9e-145
UP000000437_7955.fasta	Q6DRM1	Zebrafish	25_45,35_35,40_30	RSRNRFRMAYSRSRSRSRER,SVSPRRRRHSRSSSRSPDR,SGSVSPRRRRHSRSSSRS	(51-70),(11-29),(9-26)	SGSVSPRRRRHSRSSSRSPDR,RSRNRFRMAYSRSRSRSRER	(9-29),(51-70)	PF15692.5;PF06047.11	NKAP;Nkap_C	(87-172);(259-360)	2.3e-13;5.5e-49
UP000000437_7955.fasta	Q6NYA0	Zebrafish	25_45,30_40,30_45,35_35,35_40,35_45,40_30,40_35,40_40,40_45,45_25,45_30,45_35,45_40,45_45,50_20,50_25,50_30,50_35,50_40,50_45	RSRSRSRSRSRSRSNSRSRS,RSPSYGRSRSRSRSRSRSRSNSRSRSYSPRRSRGSPRYSPRHSRSRSR,RSRSRSRSRSRSRSNSRSRS,RSPSYGRSRSRSRSRSRSRSNSRSRSYSPRRSRGSPRYSPRHSRSRS,RSRSRSRSRSRSRSNSRSRSYSPRRSR,RSRSRSRSRSRSRSNSRSRS,RSPSYGRSRSRSRSRSRSRSNSRSRSYSPRRSRGSPRYS,RSRSRSRSRSRSRSNSRSRSYSPRRSRGSPR,RSRSRSRSRSRSRSNSRSRSYSPRRSR,RSRSRSRSRSRSRSNSRSRS,RSPSYGRSRSRSRSRSRSRSNSRSRSYSPRRSRGS,RSRSRSRSRSRSRSNSRSRSYSPRRSRGS,RSRSRSRSRSRSRSNSRSRSYSPR…	(203-222),(197-244),(203-222),(197-243),(203-229),(203-222),(197-235),(203-233),(203-229),(203-222),(197-231),(203-231),(203-231),(203-229),(203-222),(203-224),(203-224),(203-224),(203-224),(203-224),(203-222)	RSPSYGRSRSRSRSRSRSRSNSRSRSYSPRRSRGSPRYSPRHSRSRSR	(197-244)	PF00076.22;PF00076.22	RRM_1;RRM_1	(17-84);(122-185)	8.1e-17;7.7e-14
UP000000437_7955.fasta	Q6P9Z2	Zebrafish	25_45	RERKRHRSRERKRSRSRSKSPDRDRR	(38-63)	RERKRHRSRERKRSRSRSKSPDRDRR	(38-63)	PF00270.29;PF00271.31	DEAD;Helicase_C	(402-603);(637-746)	9.5e-53;8.5e-30
UP000000437_7955.fasta	Q7SXP4	Zebrafish	25_45,30_40,30_45,35_35,35_40,35_45,40_30,40_35,40_40,45_25,45_30,45_35,45_40	RSRSRSRSRSRSRSRSNNRSRS,RSPSYGRSRSRSRSRSRSRSRSNNRSRSYSPRRSR,RSRSRSRSRSRSRSRSNNRSRS,RSPSYGRSRSRSRSRSRSRSRSNNRSRSYSPRRSRGSPQYSPRHSRSRSRS,RSRSRSRSRSRSRSRSNNRSRSYSPRRSR,RSRSRSRSRSRSRSRSNNRSRS,RSPSYGRSRSRSRSRSRSRSRSNNRSRSYSPRRSRGS,RSRSRSRSRSRSRSRSNNRSRSYSPRRSRGS,RSRSRSRSRSRSRSRSNNRSRSYSPRRSR,RSPSYGRSRSRSRSRSRSRSRSNNRSRSYS,RSRSRSRSRSRSRSRSNNRSRSYS,RSRSRSRSRSRSRSRSNNRSRSYS,RSRSRSRSRSRSNNRSRSYS	(213-234),(207-241),(213-234),(207-257),(213-241),(213-234),(207-243),(213-243),(213-241),(207-236),(213-236),(213-236),(217-236)	RSPSYGRSRSRSRSRSRSRSRSNNRSRSYSPRRSRGSPQYSPRHSRSRSRS	(207-257)	PF00076.22;PF00076.22	RRM_1;RRM_1	(17-84);(132-195)	3.2e-17;8.4e-14
UP000000437_7955.fasta	A0A0R4ILK3	Zebrafish	30_40,35_35,40_30	RNSRLSSSSARRKSRRLRDR,SRLSSSSARRKSRRLRDRSVSR,SSVGRNSRLSSSSARRKSRR	(387-406),(389-410),(383-402)	SSVGRNSRLSSSSARRKSRRLRDRSVSR	(383-410)	PF00620.27	RhoGAP	(63-211)	1.1e-36
UP000000437_7955.fasta	A0A2R8Q1A1	Zebrafish	30_40,35_35,40_30	SSSRTSISRRRSRKRRLGHR,SLSSSRTSISRRRSRKRR,SHVSLSSSRTSISRRRSRKR	(169-188),(167-184),(164-183)	SHVSLSSSRTSISRRRSRKRRLGHR	(164-188)	PF10523.9	BEN	(282-363)	7e-17
UP000000437_7955.fasta	A0A2R8Q2L7	Zebrafish	30_40,35_35,35_35,35_40,40_30,40_30,40_30,40_35,45_25,45_25,45_30,45_30,50_20,50_20,50_25,50_25,50_30,50_30,55_20,55_25	SLYSRRSRSRSRSYSRARR,RSRTRSRSCSRSRSRSHS,SLYSRRSRSRSRSYSRARR,SLYSRRSRSRSRSYSRARR,RSRSRSISSQSRYSGRHSRSRSLSSGRRSYSRSSS,RSRTRSRSCSRSRSRSHSHTYS,RSYSRSSSWNSLYSRRSRSRSRSYSR,RSRTRSRSCSRSRSRSHS,RSRSRSISSQSRYSGRHSRSRSLSSGRRSYSRSSSYSLASRRDSLS,RSRSCSRSRSRSHSHTYSSYRSYSRSSSWNSLYSRRSRSRSRSYSR,RSRSRSISSQSRYSGRHSRSRSLSSGRRSYSRSSS,RSYSRSSSWNSLYSRRSRSRSRSYSR,SISSQSRYSGRHSRSRSLSSGRRSYSRSSSYSLASRRDSLSS,SRSRSHSHTYSSYRS…	(495-513),(461-478),(495-513),(495-513),(324-358),(461-482),(485-510),(461-478),(324-369),(465-510),(324-358),(485-510),(329-370),(472-509),(339-360),(486-509),(339-358),(488-507),(341-360),(341-360)	RSRSRSISSQSRYSGRHSRSRSLSSGRRSYSRSSSYSLASRRDSLSS,RSRTRSRSCSRSRSRSHSHTYSSYRSYSRSSSWNSLYSRRSRSRSRSYSRARR	(324-370),(461-513)	PF15230.6	SRRM_C	(378-440)	8.7e-19
UP000000437_7955.fasta	A0A2R8QJS6	Zebrafish	30_40,35_35,35_40,40_30,40_35,40_40,45_25,45_30,45_35,50_20,50_25,50_30	SRNRGRNSRSSSRHSSRSRR,RSCSRSSSRNRGRNSRSSSRHSSRSRR,SRNRGRNSRSSSRHSSRSRR,RSCSRSSSRNRGRNSRSSSRHSSRSRRKKLS,RSCSRSSSRNRGRNSRSSSRHSSRSRR,SRNRGRNSRSSSRHSSRSRR,RSCSRSSSRNRGRNSRSSSRHSSRSR,RSCSRSSSRNRGRNSRSSSRHSSRSR,RSCSRSSSRNRGRNSRSSSRHSSRSR,SRSSSRNRGRNSRSSSRHSSRSRRKKLSKQGSRSSSSS,SRSSSRNRGRNSRSSSRHSSRS,SRSSSRNRGRNSRSSSRHSSRS	(346-365),(339-365),(346-365),(339-369),(339-365),(346-365),(339-364),(339-364),(339-364),(342-379),(342-363),(342-363)	RSCSRSSSRNRGRNSRSSSRHSSRSRRKKLSKQGSRSSSSS	(339-379)	PF08321.12;PF00149.28;PF13499.6	PPP5;Metallophos;EF-hand_7	(103-175);(182-352);(648-716)	1.7e-07;4.1e-20;3.1e-11
UP000000437_7955.fasta	A0A2R8RHQ6	Zebrafish	30_40	RSRDRRRSSDRSRDSSHER	(12-30)	RSRDRRRSSDRSRDSSHER	(12-30)	PF16017.5	BTB_3	(119-224)	2.9e-51
UP000000437_7955.fasta	E7F092	Zebrafish	30_40,35_35,35_40,40_30,40_35,40_40,45_25,45_30,45_35	SARHSRSRSRHRVSRSRSRPSS,SARHSRSRSRHRVSRSRSRPSSLS,SARHSRSRSRHRVSRSRSRPSS,RHSRSRSRHRVSRSRSRPSSLSPSS,RHSRSRSRHRVSRSRSRPSSLS,RHSRSRSRHRVSRSRSRPSS,SRSRSRHRVSRSRSRPSSLSPSS,SRSRSRHRVSRSRSRPSSLSPSS,SRSRSRHRVSRSRSRPSSLS	(346-367),(346-369),(346-367),(348-372),(348-369),(348-367),(350-372),(350-372),(350-369)	SARHSRSRSRHRVSRSRSRPSSLSPSS	(346-372)	PF00069.25	Pkinase	(594-887)	7.8e-73
UP000000437_7955.fasta	E7F1A2	Zebrafish	30_40,30_40,35_35,35_35,35_40,35_40,40_30,40_30,40_35,40_35,45_25,45_25,45_25,45_30,45_35,50_20,50_20,50_25,50_25,50_30	RSRSRSNSRISQSNRRNRSRSRSNSRISRSNQRNR,RSRSRSSSRINTSSRQDRRRSR,RSRSRSNSRISQSNRRNRSRSRSNSRISRSNQRNRSHSR,RSRSRSSSRINTSSRQDRRRSRSSSRMNSSSSR,RSRSRSNSRISQSNRRNRSRSR,RSRSRSSSRINTSSRQDRRRSR,SRSRSNSRISQSNRRNRSRSRSNSRISRSNQRNRSHSRS,SRSRSSSRINTSSRQDRRRSRSSSRMNSSSSRQTS,SRSRSNSRISQSNRRNRSRSRSNSRISRS,SRSRSSSRINTSSRQDRRRSRSSSRMNSSSSR,SRSNSRISQSSRQNRSLSRS,SRSSSRVSQSSQRNRSHSRS,SSSRINTSSRQDRRRSRSSSRMNSSSSRQTS,SSSRINT…	(587-621),(810-831),(587-625),(810-842),(587-608),(810-831),(588-626),(811-845),(588-616),(811-842),(726-745),(760-779),(815-845),(815-845),(823-842),(760-779),(822-841),(760-779),(822-841),(822-841)	RSRSRSNSRISQSNRRNRSRSRSNSRISRSNQRNRSHSRS,SRSNSRISQSSRQNRSLSRS,SRSSSRVSQSSQRNRSHSRS,RSRSRSSSRINTSSRQDRRRSRSSSRMNSSSSRQTS	(587-626),(726-745),(760-779),(810-845)	PF13923.6	zf-C3HC4_2	(27-66)	1.7e-08
UP000000437_7955.fasta	E7F1Q7	Zebrafish	30_40,35_35,35_35,35_40,40_30,40_30,40_35,40_40,45_25,45_30,45_35,45_40,50_20,50_20,50_25,50_30,50_35,50_40,55_20,55_25,55_30,55_35,55_40,60_20,60_25,60_30,60_35,60_40,65_20,65_25,65_30,65_35,70_20,70_25,70_30,75_20,75_25	SRSRSRSRSRSSSSSRSRSRSRS,RSSSRSSSSSSRSRSRSRSRSSSSSRSRSRSRSKSRS,RSRSRSSSGGRKKRRARSHS,SRSRSRSRSRSSSSSRSRSRSRS,SSRSSSRSSSSSSRSRSRSRSRSSSSSRSRSRSRSKSRSSSRSGKGS,SRSRSSSGGRKKRRARSHSSERRRGSSGSSHS,RSSSRSSSSSSRSRSRSRSRSSSSSRSRSRSRSKSRS,SRSRSRSRSRSSSSSRSRSRSRS,SGSSRSSSRSSSSSSRSRSRSRSRSSSSSRSRSRSRSKSRSSSRSGKGSAS,SSRSSSRSSSSSSRSRSRSRSRSSSSSRSRSRSRSKSRSSSRSGKGS,RSSSRSSSSSSRSRSRSRSRSSSSSRSRSRSRSKSRS,SRSRSRSRSRS…	(221-243),(211-247),(275-294),(221-243),(209-255),(276-307),(211-247),(221-243),(207-257),(209-255),(211-247),(221-243),(205-264),(291-310),(207-257),(209-255),(211-247),(221-243),(205-258),(207-251),(209-251),(211-247),(221-243),(205-251),(207-251),(209-251),(211-243),(221-243),(207-251),(207-251),(209-251),(211-239),(207-237),(209-237),(209-237),(216-235),(216-235)	SHSGSSRSSSRSSSSSSRSRSRSRSRSSSSSRSRSRSRSKSRSSSRSGKGSASSKKRSRS,RSRSRSSSGGRKKRRARSHSSERRRGSSGSSHSGSS	(205-264),(275-310)	PF00641.18;PF00641.18	zf-RanBP;zf-RanBP	(9-38);(65-94)	4.5e-07;1.5e-06
UP000000437_7955.fasta	F1QKW1	Zebrafish	30_40,45_25,50_20,50_25	RRRRSSSEDEESRSKRRSRKR,SSSSESSSSYDSRERRRSKR,SYTSSSSESSSSYDSRERRRSKR,SSSSESSSSYDSRERRRSKR	(486-506),(422-441),(419-441),(422-441)	SYTSSSSESSSSYDSRERRRSKR,RRRRSSSEDEESRSKRRSRKR	(419-441),(486-506)	PF12874.7;PF12874.7;PF12874.7;PF12874.7	zf-met;zf-met;zf-met;zf-met	(58-82);(114-138);(198-222);(245-269)	0.00071;6.8e-07;7.4e-07;2.4e-05
UP000000437_7955.fasta	F1QXB5	Zebrafish	30_40,35_35,35_40,40_30,40_35,45_25,45_30,45_35,50_20	RWPRSISRSRSRSSSHHRRR,RWPRSISRSRSRSSSHHRRRSLSRSPYSR,RWPRSISRSRSRSSSHHRRR,RSISRSRSRSSSHHRRRSLSRSPYSRSGSPSSRS,RSISRSRSRSSSHHRRRSLSRSPYSR,RSISRSRSRSSSHHRRRSLSRSPYSRSGSPSSRS,RSISRSRSRSSSHHRRRSLSRSPYSRSGSPSSRS,RSISRSRSRSSSHHRRRSLSRS,RSLSRSPYSRSGSPSSRSPS	(624-643),(624-652),(624-643),(627-660),(627-652),(627-660),(627-660),(627-648),(643-662)	RWPRSISRSRSRSSSHHRRRSLSRSPYSRSGSPSSRSPS	(624-662)	PF00076.22	RRM_1	(740-803)	4.1e-06
UP000000437_7955.fasta	F8W2E8	Zebrafish	30_40,35_35,35_40,40_30,40_35,40_40,45_25,45_30,45_35	RHERRGGSSRGRSYSRSRSRSRS,RRGGSSRGRSYSRSRSRSRSGSRGKSRER,RRGGSSRGRSYSRSRSRSRS,RRGGSSRGRSYSRSRSRSRSGSRGKSRER,RRGGSSRGRSYSRSRSRSRSGSRGKSRER,RRGGSSRGRSYSRSRSRSRS,SSRGRSYSRSRSRSRSGSR,SSRGRSYSRSRSRSRSGSR,SSRGRSYSRSRSRSRSGSR	(154-176),(157-185),(157-176),(157-185),(157-185),(157-176),(161-179),(161-179),(161-179)	RHERRGGSSRGRSYSRSRSRSRSGSRGKSRER	(154-185)	PF01480.17;PF00642.24	PWI;zf-CCCH	(7-77);(287-310)	2.2e-08;0.00023
UP000000437_7955.fasta	P0CB65	Zebrafish	30_40,35_35,35_35,35_40,40_30,40_30,40_30,40_35,45_25,45_25,45_30,45_30,50_20,50_20,50_25,50_25,50_30,50_30,55_20,55_25	SLYSRRSRSRSRSYSRARR,RSRTRSRSCSRSRSRSHS,SLYSRRSRSRSRSYSRARR,SLYSRRSRSRSRSYSRARR,RSRSRSISSQSRYSGRHSRSRSLSSGRRSYSRSSS,RSRTRSRSCSRSRSRSHSHTYS,RSYSRSSSWNSLYSRRSRSRSRSYSR,RSRTRSRSCSRSRSRSHS,RSRSRSISSQSRYSGRHSRSRSLSSGRRSYSRSSSYSLASRRDSLS,RSRSCSRSRSRSHSHTYSSYRSYSRSSSWNSLYSRRSRSRSRSYSR,RSRSRSISSQSRYSGRHSRSRSLSSGRRSYSRSSS,RSYSRSSSWNSLYSRRSRSRSRSYSR,SISSQSRYSGRHSRSRSLSSGRRSYSRSSSYSLASRRDSLSS,SRSRSHSHTYSSYRS…	(556-574),(522-539),(556-574),(556-574),(385-419),(522-543),(546-571),(522-539),(385-430),(526-571),(385-419),(546-571),(390-431),(533-570),(400-421),(547-570),(400-419),(549-568),(402-421),(402-421)	RSRSRSISSQSRYSGRHSRSRSLSSGRRSYSRSSSYSLASRRDSLSS,RSRTRSRSCSRSRSRSHSHTYSSYRSYSRSSSWNSLYSRRSRSRSRSYSRARR	(385-431),(522-574)	PF15230.6	SRRM_C	(440-501)	1.3e-18
UP000000437_7955.fasta	Q1L8U5	Zebrafish	30_40,35_35	SRRKHKRRRRRTRSYSASSS,RRRRRTRSYSASSSQRSDS	(137-156),(143-161)	SRRKHKRRRRRTRSYSASSSQRSDS	(137-161)	PF00069.25	Pkinase	(188-504)	1.8e-49
UP000000437_7955.fasta	Q6P5L7	Zebrafish	30_40,40_30,45_25,45_30	RSRSKEPKRNRRSRSRSGSRR,RSRSRSSSRSKHSKHSRKRSRS,RSRSRSSSRSKHSKHSRKRSRSKS,RSRSRSSSRSKHSKHSRKRSRS	(31-51),(3-24),(3-26),(3-24)	RSRSRSSSRSKHSKHSRKRSRSKS,RSRSKEPKRNRRSRSRSGSRR	(3-26),(31-51)	PF15346.6	ARGLU	(97-247)	2.4e-49
UP000000437_7955.fasta	X1WDG9	Zebrafish	30_40	RSRDRRRSSDRSRDSSHER	(12-30)	RSRDRRRSSDRSRDSSHER	(12-30)	PF16017.5	BTB_3	(120-225)	2.9e-51
UP000000437_7955.fasta	A0A0R4IHA5	Zebrafish	35_35,40_30,40_35,45_25,50_20,50_25,55_20,55_25,60_20,60_25,65_20	SSSRSSSRSPVRQCGRRRSRSQNRSRSLCRSHSGSR,SSSRSSSRSPVRQCGRRRSRSQNRSRSLCRSHSGSRS,SSSRSSSRSPVRQCGRRRSRS,RYRSRHSGSSLSSRSSSRSSSR,RYRSRHSGSSLSSRSSSRSSSRS,RYRSRHSGSSLSSRSSSRSSSR,RYRSRHSGSSLSSRSSSRSSSRS,RYRSRHSGSSLSSRSSSRSSSR,RSRHSGSSLSSRSSSRSSSRS,RSRHSGSSLSSRSSSRSSSR,SRHSGSSLSSRSSSRSSSRS	(768-803),(768-804),(768-788),(754-775),(754-776),(754-775),(754-776),(754-775),(756-776),(756-775),(757-776)	RYRSRHSGSSLSSRSSSRSSSRSPVRQCGRRRSRSQNRSRSLCRSHSGSRS	(754-804)	PF00076.22	RRM_1	(841-902)	1.1e-08
UP000000437_7955.fasta	A0A1D5NS76	Zebrafish	35_35	SNRSHDRKRSSRSRSPDRRS	(570-589)	SNRSHDRKRSSRSRSPDRRS	(570-589)	PF00619.21;PF00595.24;PF00595.24;PF00595.24;PF07653.17;PF00625.21;PF00791.20	CARD;PDZ;PDZ;PDZ;SH3_2;Guanylate_kin;ZU5	(56-137);(266-350);(456-531);(688-767);(786-848);(948-1059);(1885-1981)	2.9e-11;2.6e-13;1.3e-12;2.6e-14;1.9e-10;8.9e-12;1.1e-31
UP000000437_7955.fasta	A0A2R8RQ90	Zebrafish	35_35,40_30,40_35,45_25,50_20	RRRRSSSHSSSASSPERKRR,RRRRSSSHSSSASSPERKRR,RRRRSSSHSSSASSPERKRR,RQSVKKRRRRSSSHSSSASSPERKRRVS,RSSSHSSSASSPERKRRVSSR	(1444-1463),(1444-1463),(1444-1463),(1438-1465),(1447-1467)	RQSVKKRRRRSSSHSSSASSPERKRRVSSR	(1438-1467)	PF00400.32;PF00400.32;PF00400.32;PF00400.32;PF00439.25;PF00439.25	WD40;WD40;WD40;WD40;Bromodomain;Bromodomain	(173-210);(215-253);(257-299);(355-393);(1151-1237);(1315-1399)	3.3e-05;0.00026;0.0012;8.9e-05;2.3e-14;9.4e-17
UP000000437_7955.fasta	A3KMT0	Zebrafish	35_35	RRRSRSRSGERYREGGSSSS	(287-306)	RRRSRSRSGERYREGGSSSS	(287-306)	PF03194.15	LUC7	(5-290)	3.6e-72
UP000000437_7955.fasta	B0V207	Zebrafish	35_35	RVRERRVSSRSSEESSRESR	(839-858)	RVRERRVSSRSSEESSRESR	(839-858)	PF10257.9	RAI16-like	(94-421)	4.5e-80
UP000000437_7955.fasta	E7F4W0	Zebrafish	35_35,40_30,40_35,45_25,45_30,45_35,50_20,50_25,50_30,50_35,55_20,55_20,55_25,55_25,55_30,60_20,60_25,60_30,65_20,65_25,70_20	SSRSRSPPRKRYRSRHSSSRSSSSSRSRSSSRSFSPPRRRRYSYS,SSSESSSRSRSPPRKRYRSRHSSSRSSSSSRSRSSSRSFSPPRRRRYSYSSSRSGSWSCSRSR,SSRSRSPPRKRYRSRHSSSRSSSSSRSRSSSRSFSPPRRRRYSYS,SESSSESSSRSRSPPRKRYRSRHSSSRSSSSSRSRSSSRSFSPPRRRRYSYSSSRSGSWSCSRSRSRSRSTDS,SSSESSSRSRSPPRKRYRSRHSSSRSSSSSRSRSSSRSFSPPRRRRYSYSSSRSGSWSCSRSR,RKRYRSRHSSSRSSSSSRSRSSSRSFSPPRRRRYS,RRYRAPSTSSSESSSESSSRSRSPPRKRYRSRHSSSRSSSSSRSRSSSRSFSPPRRRRYSYSSSRSGSW…	(995-1039),(990-1052),(995-1039),(988-1060),(990-1052),(1003-1037),(978-1060),(1000-1060),(1003-1035),(1003-1035),(986-1029),(1037-1057),(1005-1027),(1037-1057),(1007-1026),(1005-1029),(1007-1027),(1007-1026),(1007-1027),(1007-1027),(1008-1027)	RRYRAPSTSSSESSSESSSRSRSPPRKRYRSRHSSSRSSSSSRSRSSSRSFSPPRRRRYSYSSSRSGSWSCSRSRSRSRSTDS	(978-1060)	PF00076.22	RRM_1	(1102-1164)	1.1e-06
UP000000437_7955.fasta	E7FAG6	Zebrafish	35_35	SSSRSGDRAGSSRTDRRSRR	(1010-1029)	SSSRSGDRAGSSRTDRRSRR	(1010-1029)	PF00400.32	WD40	(84-123)	0.0008
UP000000437_7955.fasta	E7FGK7	Zebrafish	35_35	SRMPSFRYRRRHSRSSSRSTEASR	(233-256)	SRMPSFRYRRRHSRSSSRSTEASR	(233-256)	PF00822.20	PMP22_Claudin	(6-203)	1e-36
UP000000437_7955.fasta	E9QCG7	Zebrafish	35_35,40_30,40_35,45_25,45_30	RSSSSRRGRSPSPRSERSDR,RRHSPSPSPTRSSSSRRGRSPSPRSERSDRS,RSSSSRRGRSPSPRSERSDR,SPSPTRSSSSRRGRSPSPRSERSDRS,SSSSRRGRSPSPRSERSDRS	(879-898),(869-899),(879-898),(874-899),(880-899)	RRHSPSPSPTRSSSSRRGRSPSPRSERSDRS	(869-899)	PF00076.22;PF01805.20;PF08312.12	RRM_1;Surp;cwf21	(210-283);(362-414);(776-824)	9e-15;1.3e-17;5.1e-10
UP000000437_7955.fasta	E9QJ97	Zebrafish	35_35,40_30,40_35,45_25,50_20	RRRRSSSHSSSASSPERKRR,RRRRSSSHSSSASSPERKRR,RRRRSSSHSSSASSPERKRR,RQSVKKRRRRSSSHSSSASSPERKRRVS,RSSSHSSSASSPERKRRVSSR	(1445-1464),(1445-1464),(1445-1464),(1439-1466),(1448-1468)	RQSVKKRRRRSSSHSSSASSPERKRRVSSR	(1439-1468)	PF00400.32;PF00400.32;PF00400.32;PF00400.32;PF00439.25;PF00439.25	WD40;WD40;WD40;WD40;Bromodomain;Bromodomain	(173-210);(215-253);(257-299);(355-393);(1151-1237);(1316-1400)	3.3e-05;0.00026;0.0012;9e-05;2.3e-14;9.5e-17
UP000000437_7955.fasta	F1Q554	Zebrafish	35_35,40_30,45_25,45_30,50_20	SSFSRRRSRSLLKSRRISGR,SSSTSSFSRRRSRSLLKSRRIS,SSSTSSFSRRRSRSLLKSRR,SSSTSSFSRRRSRSLLKSRR,SASSSTSSFSRRRSRSLLKS	(1066-1085),(1062-1083),(1062-1081),(1062-1081),(1060-1079)	SASSSTSSFSRRRSRSLLKSRRISGR	(1060-1085)	PF00225.23;PF16183.5;PF00498.26	Kinesin;Kinesin_assoc;FHA	(241-579);(617-702);(703-769)	3.8e-108;9.6e-11;1.9e-06
UP000000437_7955.fasta	F1Q6Y6	Zebrafish	35_35	RRRNRNRERRSSDSSTSSS	(1344-1362)	RRRNRNRERRSSDSSTSSS	(1344-1362)	PF15612.6;PF00628.29	WHIM1;PHD	(85-131);(1371-1419)	1.1e-09;1.1e-09
UP000000437_7955.fasta	F1QG08	Zebrafish	35_35	SRSGRSRRSSRARQHSHHRS	(100-119)	SRSGRSRRSSRARQHSHHRS	(100-119)	PF00069.25	Pkinase	(155-471)	3.4e-50
UP000000437_7955.fasta	F1QND0	Zebrafish	35_35,40_30,45_25,45_30,50_20,50_25	RRKDRDERESSRSRGSSSSR,RKDRDERESSRSRGSSSSRSERS,RDERESSRSRGSSSSRSERSEGSVRSERSQR,RDERESSRSRGSSSSRSERS,RESSRSRGSSSSRSERSEGSVRS,RESSRSRGSSSSRSERSEGSVRS	(170-189),(171-193),(174-204),(174-193),(177-199),(177-199)	RRKDRDERESSRSRGSSSSRSERSEGSVRSERSQR	(170-204)	PF00270.29;PF00271.31;PF04408.23;PF07717.16	DEAD;Helicase_C;HA2;OB_NTP_bind	(566-725);(756-892);(954-1084);(1100-1179)	5.1e-07;2.1e-12;3.8e-20;2.4e-16
UP000000437_7955.fasta	F1R5Z2	Zebrafish	35_35,40_30,45_25,50_20	SRLRRPSSRSGSRSRMRS,RRPSSRSGSRSRMRSEDTSS,RPSSRSGSRSRMRSEDTSSS,SSRSGSRSRMRSEDTSSSS	(614-631),(617-636),(618-637),(620-638)	SRLRRPSSRSGSRSRMRSEDTSSSS	(614-638)	PF00041.21;PF00041.21;PF00041.21	fn3;fn3;fn3	(247-334);(348-434);(1408-1493)	4.4e-06;2.9e-13;4.4e-06
UP000000437_7955.fasta	A0A0R4IY72	Zebrafish	40_30,45_25,50_20,50_25	SRSHSSRRSSPESERQARSR,SRSTSSDRQDSRSHSSRRSS,SRSTSSDRQDSRSHSSRRSS,SRSTSSDRQDSRSHSSRRSS	(1354-1373),(1344-1363),(1344-1363),(1344-1363)	SRSTSSDRQDSRSHSSRRSSPESERQARSR	(1344-1373)	PF00642.24	zf-CCCH	(46-70)	6.9e-06
UP000000437_7955.fasta	A0A2R8Q7W9	Zebrafish	40_30	SSSSEHESSGSRPRRRWSRR	(868-887)	SSSSEHESSGSRPRRRWSRR	(868-887)	PF00400.32;PF00400.32	WD40;WD40	(168-203);(328-372)	0.017;0.12
UP000000437_7955.fasta	A0A2R8QR20	Zebrafish	40_30	RSRRDSDSKSVRSDSSRRNS	(1936-1955)	RSRRDSDSKSVRSDSSRRNS	(1936-1955)	PF00621.20	RhoGEF	(2156-2327)	1.9e-32
UP000000437_7955.fasta	A4QNR8	Zebrafish	40_30,45_25,45_30,50_20,55_20	SSRSSSRSPSPHSRHRDRSR,SGSSRSSSRSPSPHSRHRDRSR,SSRSSSRSPSPHSRHRDRSR,SSSGSSRSSSRSPSPHSRHR,SSSGSSRSSSRSPSPHSRHR	(440-459),(438-459),(440-459),(436-455),(436-455)	SSSGSSRSSSRSPSPHSRHRDRSR	(436-459)	PF03399.16	SAC3_GANP	(592-821)	3.1e-24
UP000000437_7955.fasta	F1Q607	Zebrafish	40_30,45_25,50_20,50_25	SSSSSSRYQRRRSTGSRDER,SSSSSSSSRYQRRRSTGSR,SSSSSSSSRYQRRRSTGSR,SSSSSSSSRYQRRRSTGSR	(53-72),(51-69),(51-69),(51-69)	SSSSSSSSRYQRRRSTGSRDER	(51-72)	PF06464.11;PF00501.28;PF00501.28	DMAP_binding;AMP-binding;AMP-binding	(13-106);(348-820);(995-1469)	1e-21;3.2e-20;2.4e-66
UP000000437_7955.fasta	F1QKS5	Zebrafish	40_30	RRTDGSSSSRERSVNSSRSR	(288-307)	RRTDGSSSSRERSVNSSRSR	(288-307)	PF14622.6;PF00636.26;PF00035.26	Ribonucleas_3_3;Ribonuclease_3;dsrm	(878-991);(1064-1153);(1181-1252)	7.3e-25;1e-20;1.9e-14
UP000000437_7955.fasta	F1R6Y1	Zebrafish	40_30,45_25	SRRSPSSSPVSRTSLRARSRSPHYSSSRRSTSHSR,RSRSPHYSSSRRSTSHSRS	(345-379),(362-380)	SRRSPSSSPVSRTSLRARSRSPHYSSSRRSTSHSRS	(345-380)	PF00069.25	Pkinase	(675-968)	7.8e-73
UP000000437_7955.fasta	F1RCR6	Zebrafish	40_30	SKARRSRSASSPSPRRSSR	(261-279)	SKARRSRSASSPSPRRSSR	(261-279)	PF00632.25	HECT	(1670-2026)	1.7e-86
UP000000437_7955.fasta	F8W4Q1	Zebrafish	40_30	SSRSGSRAGSRTGSRSGSRR	(2021-2040)	SSRSGSRAGSRTGSRSGSRR	(2021-2040)	PF17902.1;PF18373.1;PF00681.20;PF00681.20;PF00681.20;PF00681.20;PF00681.20;PF00681.20	SH3_10;Spectrin_like;Plectin;Plectin;Plectin;Plectin;Plectin;Plectin	(462-528);(563-640);(1449-1489);(1487-1527);(1563-1603);(1665-1695);(1846-1886);(1922-1962)	8.9e-19;6.3e-34;1.1e-06;1.9e-14;2.8e-16;6.2e-05;2.2e-15;2.2e-12
UP000000437_7955.fasta	Q5XIY8	Zebrafish	40_30,45_25	RSSRSEGSYSDRRSPHSRRS,SSRSEGSYSDRRSPHSRRSS	(201-220),(202-221)	RSSRSEGSYSDRRSPHSRRSS	(201-221)	PF12738.7;PF00533.26;PF12738.7	PTCB-BRCT;BRCT;PTCB-BRCT	(102-164);(664-743);(771-833)	2.6e-12;3.7e-07;1.8e-20
UP000000437_7955.fasta	A0A286Y8H7	Zebrafish	45_25	STSLISESRSRKRRRKSSSSS	(490-510)	STSLISESRSRKRRRKSSSSS	(490-510)	PF12012.8;PF15794.5	DUF3504;CCDC106	(166-313);(437-550)	1.3e-18;5.6e-20
UP000000437_7955.fasta	A0A2R8RNF7	Zebrafish	45_25	SRSSSGSSRRTKRSDSQRHS	(511-530)	SRSSSGSSRRTKRSDSQRHS	(511-530)	PF01369.20;PF15410.6	Sec7;PH_9	(45-214);(263-374)	2.9e-44;1e-39
UP000000437_7955.fasta	A0A2R8RTI5	Zebrafish	45_25,50_20,50_25	SPVRRKRRRQSSSSSSSSPAPSS,RRKRRRQSSSSSSSSPAPSS,RRKRRRQSSSSSSSSPAPSS	(123-145),(126-145),(126-145)	SPVRRKRRRQSSSSSSSSPAPSS	(123-145)	PF13843.6	DDE_Tnp_1_7	(220-590)	8.5e-85
UP000000437_7955.fasta	E7F9I6	Zebrafish	45_25	SRRKSSSTSRCSVRSQSRPS	(353-372)	SRRKSSSTSRCSVRSQSRPS	(353-372)	PF00001.21	7tm_1	(40-294)	6.4e-57
UP000000437_7955.fasta	E7FE29	Zebrafish	45_25	STSSSRTGRDSGRSSSLRRSAS	(2389-2410)	STSSSRTGRDSGRSSSLRRSAS	(2389-2410)	PF00063.21;PF01576.19	Myosin_head;Myosin_tail_1	(501-1251);(1314-1757)	2.2e-120;6.7e-13
UP000000437_7955.fasta	E7FEV1	Zebrafish	45_25,50_20,50_25,55_20,55_25,60_20,65_20	SVSRSRSSSSRPGRSSSQSR,RSLARSSSSSSSVSRSRSSSSRPGRSSSQSR,SVSRSRSSSSRPGRSSSQSR,RSLARSSSSSSSVSRSRSSSSRPGRSSSQSR,SVSRSRSSSSRPGRSSSQSR,RSLARSSSSSSSVSRSRSSSSRPGRSSSQS,RSLARSSSSSSSVSRSRSSSSRPGRSSS	(540-559),(529-559),(540-559),(529-559),(540-559),(529-558),(529-556)	RSLARSSSSSSSVSRSRSSSSRPGRSSSQSR	(529-559)	PF02969.17;PF07571.13	TAF;TAF6_C	(9-73);(236-331)	2.6e-25;4.9e-19
UP000000437_7955.fasta	F1Q5Y8	Zebrafish	45_25	RSLSRPSSARSRRSSSS	(205-221)	RSLSRPSSARSRRSSSS	(205-221)	PF13499.6;PF13202.6	EF-hand_7;EF-hand_5	(78-138);(383-406)	2.9e-14;0.0053
UP000000437_7955.fasta	F1QA47	Zebrafish	45_25	SSSERRSCPYSSRARRSNSS	(272-291)	SSSERRSCPYSSRARRSNSS	(272-291)	PF11819.8	DUF3338	(4-102)	2e-19
UP000000437_7955.fasta	F1QMN6	Zebrafish	45_25,50_20,50_25,55_20,60_20	RPARSRSGSGSRSRSSSSDS,RPARSRSGSGSRSRSSSSDSVSS,RPARSRSGSGSRSRSSSSDS,RSRSGSGSRSRSSSSDSVSS,RSRSGSGSRSRSSSSDSVSS	(312-331),(312-334),(312-331),(315-334),(315-334)	RPARSRSGSGSRSRSSSSDSVSS	(312-334)	PF00076.22;PF00076.22;PF00076.22;PF07744.13	RRM_1;RRM_1;RRM_1;SPOC	(8-75);(488-555);(567-631);(3311-3476)	3.6e-11;1.7e-12;5.1e-07;1e-37
UP000000437_7955.fasta	F1QT45	Zebrafish	45_25,50_20,50_25,55_20,55_25,60_20,60_25,65_20,70_20	SSSGSSSSSSSRSRSRGRDR,SSSSSGSSSSSSSRSRSRGRDR,SSSGSSSSSSSRSRSRGRDR,SSSSSGSSSSSSSRSRSRGRDR,SSSGSSSSSSSRSRSRGRDR,SSSSSGSSSSSSSRSRSRGRDR,SSSGSSSSSSSRSRSRGRDR,SSSSSGSSSSSSSRSRSRGR,SSSSSGSSSSSSSRSRSRGR	(577-596),(575-596),(577-596),(575-596),(577-596),(575-596),(577-596),(575-594),(575-594)	SSSSSGSSSSSSSRSRSRGRDR	(575-596)	PF04697.13;PF04696.13	Pinin_SDK_N;Pinin_SDK_memA	(1-133);(137-262)	1.9e-58;6.3e-36
UP000000437_7955.fasta	Q4V8W8	Zebrafish	45_25	SSGSSRDSSSPAQRRRDSRS	(36-55)	SSGSSRDSSSPAQRRRDSRS	(36-55)	PF00498.26	FHA	(259-339)	2.3e-18
UP000000437_7955.fasta	Q502P0	Zebrafish	45_25	SRSRSRNREENKSRSLSSSS	(8-27)	SRSRSRNREENKSRSLSSSS	(8-27)	PF10500.9	SR-25	(3-219)	1.6e-71
UP000000437_7955.fasta	Q503Q1	Zebrafish	45_25	SRSRSSSPVRSRSGSPSR	(453-470)	SRSRSSSPVRSRSGSPSR	(453-470)	PF16026.5	MIEAP	(255-443)	6.1e-59
UP000000437_7955.fasta	Q90WY6	Zebrafish	45_25,50_20	RRSSRKNSSSSKHSSRKSR,RSSRKNSSSSKHSSRKSRAS	(302-320),(303-322)	RRSSRKNSSSSKHSSRKSRAS	(302-322)	PF00001.21	7tm_1	(52-409)	1e-79
UP000000437_7955.fasta	X1WCS6	Zebrafish	45_25,50_20,50_25,55_20,55_25,60_20,65_20,70_20,75_20	SRSRSRSRSYSSTYSSYSSRS,SSSSSSSYSSSSSRSRSRSRSYSSTYSSYSSRSVS,SRSRSRSRSYSSTYSSYSSRS,SSSSSSSYSSSSSRSRSRSRSYSSTYSSYSSRSVS,SRSRSRSRSYSSTYSSYSSRS,SSSSSSSYSSSSSRSRSRSRSYSSTYSSYSS,SSSSSSSYSSSSSRSRSRSRSYSS,SSSSSSSYSSSSSRSRSRSRSYSS,SSSSSSSYSSSSSRSRSRSRS	(155-175),(143-177),(155-175),(143-177),(155-175),(143-173),(143-166),(143-166),(143-163)	SSSSSSSYSSSSSRSRSRSRSYSSTYSSYSSRSVS	(143-177)	PF15230.6	SRRM_C	(73-139)	6e-23
UP000000437_7955.fasta	X1WD26	Zebrafish	45_25,50_20	RSSASQSSASSRSLGSGRRR,SRSSASQSSASSRSLGSGRR	(1277-1296),(1276-1295)	SRSSASQSSASSRSLGSGRRR	(1276-1296)	PF13927.6;PF13927.6;PF07679.16;PF13927.6;PF07679.16;PF00041.21;PF00041.21;PF00041.21	Ig_3;Ig_3;I-set;Ig_3;I-set;fn3;fn3;fn3	(30-114);(134-207);(225-310);(313-395);(418-483);(489-574);(605-685);(699-785)	4.2e-16;4.9e-12;1.6e-17;6.5e-14;1.2e-07;7.1e-14;1.2e-05;2.5e-10
UP000000437_7955.fasta	A0A0R4IM47	Zebrafish	50_20	RSSSSRLSSFSSRDSLWSR	(2-20)	RSSSSRLSSFSSRDSLWSR	(2-20)	PF16746.5;PF00169.29;PF01412.18;PF12796.7;PF00018.28	BAR_3;PH;ArfGap;Ank_2;SH3_1	(52-286);(325-416);(439-556);(605-701);(1041-1089)	2.4e-28;2e-09;3.2e-35;1.9e-08;3.5e-09
UP000000437_7955.fasta	A0A2R8PX62	Zebrafish	50_20,55_20	SSSPVPASSSRSSRRSARSSAASS,SSSPVPASSSRSSRRSARSS	(188-211),(188-207)	SSSPVPASSSRSSRRSARSSAASS	(188-211)	PF13499.6;PF13499.6	EF-hand_7;EF-hand_7	(227-300);(313-378)	1.4e-08;5.3e-14
UP000000437_7955.fasta	A0A2R8PYC5	Zebrafish	50_20	SSRSHSARSPCSKMSSRRSS	(329-348)	SSRSHSARSPCSKMSSRRSS	(329-348)	PF13879.6	KIAA1430	(282-380)	3e-15
UP000000437_7955.fasta	A0A2R8Q6W4	Zebrafish	50_20	STSSRSSRSSKRGGSPSRHSIS	(307-328)	STSSRSSRSSKRGGSPSRHSIS	(307-328)	PF02121.18;PF02862.17	IP_trans;DDHD	(1-253);(564-923)	7e-113;4.5e-26
UP000000437_7955.fasta	A0A2R8QST4	Zebrafish	50_20	RRTVRSSSSSSSVTSLRSPS	(1135-1154)	RRTVRSSSSSSSVTSLRSPS	(1135-1154)	PF00443.29	UCH	(91-728)	1.3e-59
UP000000437_7955.fasta	A8DZE6	Zebrafish	50_20,55_20,60_20	SPRSSISSHSSRSSRSSRGSMS,SPRSSISSHSSRSSRSSRGSMS,SPRSSISSHSSRSSRSSRGSMS	(306-327),(306-327),(306-327)	SPRSSISSHSSRSSRSSRGSMS	(306-327)	PF00412.22;PF00412.22;PF00412.22	LIM;LIM;LIM	(439-495);(504-560);(564-629)	1.8e-13;2e-10;5e-09
UP000000437_7955.fasta	E7EY32	Zebrafish	50_20	SSRRPGSDSSSSESGSSLRRS	(956-976)	SSRRPGSDSSSSESGSSLRRS	(956-976)	PF00566.18;PF15733.5	RabGAP-TBC;DUF4682	(242-466);(625-753)	1.8e-36;1.2e-38
UP000000437_7955.fasta	E7F528	Zebrafish	50_20	SSRRLSRLGSSSSSTKRLSS	(209-228)	SSRRLSRLGSSSSSTKRLSS	(209-228)	PF08174.11;PF00169.29	Anillin;PH	(117-275);(315-417)	3.9e-46;2.5e-07
UP000000437_7955.fasta	E7FA74	Zebrafish	50_20,55_20	SRSRSSSRSSERSANSVQSS,SRSRSSSRSSERSANSVQSS	(1581-1600),(1581-1600)	SRSRSSSRSSERSANSVQSS	(1581-1600)	PF00498.26;PF16770.5	FHA;RTT107_BRCT_5	(53-132);(1687-1780)	0.00032;2.3e-10
UP000000437_7955.fasta	E7FAZ7	Zebrafish	50_20	SSERGVGSSRSRSSSNSSQR	(3798-3817)	SSERGVGSSRSRSSSNSSQR	(3798-3817)	PF07529.13;PF00176.23;PF00271.31	HSA;SNF2_N;Helicase_C	(896-999);(1312-1594);(2250-2363)	2.5e-15;1.6e-67;1.7e-18
UP000000437_7955.fasta	E7FDR0	Zebrafish	50_20	SRFSRWFSSNRSPSGSRSSSLRS	(319-341)	SRFSRWFSSNRSPSGSRSSSLRS	(319-341)	PF10477.9;PF10477.9	EIF4E-T;EIF4E-T	(25-180);(157-686)	4.2e-38;7.6e-78
UP000000437_7955.fasta	F1Q543	Zebrafish	50_20	SRGSPSSRSVYSRASSVSRS	(633-652)	SRGSPSSRSVYSRASSVSRS	(633-652)	PF13516.6;PF13516.6	LRR_6;LRR_6	(145-168);(253-275)	0.0012;1.2
UP000000437_7955.fasta	F1QW98	Zebrafish	50_20,55_20	RSSSTSSSSSSSSIKKRRRER,RSSSTSSSSSSSSIKKRRRER	(297-317),(297-317)	RSSSTSSSSSSSSIKKRRRER	(297-317)	PF00001.21	7tm_1	(100-378)	1.8e-30
UP000000437_7955.fasta	F1R2T3	Zebrafish	50_20,55_20,60_20,65_20	RNSRSSSSRSHSTSSSSSSR,RNSRSSSSRSHSTSSSSSSR,RNSRSSSSRSHSTSSSSSSR,RNSRSSSSRSHSTSSSSSSR	(1078-1097),(1078-1097),(1078-1097),(1078-1097)	RNSRSSSSRSHSTSSSSSSR	(1078-1097)	PF01347.22;PF09172.11;PF09175.10	Vitellogenin_N;DUF1943;DUF1944	(24-592);(626-911);(1164-1328)	1.8e-166;1.3e-63;2.6e-55
UP000000437_7955.fasta	Q1L8W0	Zebrafish	50_20	SPSSSSGSLSRRSAASRRVS	(212-231)	SPSSSSGSLSRRSAASRRVS	(212-231)	PF00651.31;PF00096.26	BTB;zf-C2H2	(14-121);(481-504)	2.7e-26;0.00082
UP000000437_7955_additional.fasta	A0A0A0MPK9	Zebrafish	20_50,20_55,25_45,25_50,30_40,30_45,30_50,35_35,35_40,35_45,40_30,40_35,40_40,40_45,45_25,45_30,45_35,45_40,45_45,50_20,50_25,50_30,50_35,50_40	RSRRSRSGSRSRRERSRYHRTRSRSRERRGRSPRPRSEERR,RSRRERSRYHRTRSRSRERR,SSSRSRRSRSGSRSRRERSRYHRTRSRSRER,RSRRSRSGSRSRRERSRYHRTRSRSRER,REKRRSRRTRSRSPHRQSSSSSRSRRSRSGSRSRRERSRYHRTRSRSR,SSSRSRRSRSGSRSRRERSRYHRTRSRSR,RSRRSRSGSRSRRERSRYHR,RRSRRTRSRSPHRQSSSSSRSRRSRSGSRSRRERSR,RRSRRTRSRSPHRQSSSSSRSRRSRSGSRSRRERSR,SSSRSRRSRSGSRSRRERSR,RRSRRTRSRSPHRQSSSSSRSRRSRSGSRSRRERSR,RRSRRTRSRSPHRQSSSSSRSRRSRSGSRSRRERSR,RRSRRT…	(436-476),(445-464),(433-463),(436-463),(414-461),(433-461),(436-455),(417-452),(417-452),(433-452),(417-452),(417-452),(417-452),(433-452),(418-452),(418-452),(418-452),(429-452),(433-452),(423-451),(423-451),(423-451),(423-451),(429-451)	REKRRSRRTRSRSPHRQSSSSSRSRRSRSGSRSRRERSRYHRTRSRSRERRGRSPRPRSEERR	(414-476)	PF04818.13;PF00076.22	CTD_bind;RRM_1	(61-125);(508-574)	1.6e-15;4.2e-09
UP000000437_7955_additional.fasta	A0A0G2KGY0	Zebrafish	20_50,20_55,20_60,25_45,25_50,25_55,25_60,30_40,30_45,30_50,30_55,35_35,35_35,35_40,35_45,35_50,40_30,40_35,40_40,45_25,45_30,45_35,50_20,55_20,60_20	RMRRRSRSPRRRSPVRRRSRSRSPGRRRHRSRSSS,RMRRRSRSPRRRSPVRRRSRSRSPGRRRHR,RMRRRSRSPRRRSPVRRRSRSR,RRRSRSPRRRSPVRRRSRSRSPGRRRHRSRSSS,RRRSRSPRRRSPVRRRSRSRSPGRRRHRSRSSS,RRRSRSPRRRSPVRRRSRSRS,RRRSRSPRRRSPVRRRSRSR,RRSRSPRRRSPVRRRSRSRSPGRRRHRSRSSSNSSR,RRSRSPRRRSPVRRRSRSRSPGRRRHRSRSSS,RRSRSPRRRSPVRRRSRSRSPGRRRHRSRSSS,RRSRSPRRRSPVRRRSRSRS,SSGSPSPSRRRHDNRRRSRS,RRRSRSRSPGRRRHRSRSSSNSSR,RRRSRSRSPGRRRHRSRSSSNSSR,RRR…	(245-279),(245-274),(245-266),(247-279),(247-279),(247-267),(247-266),(248-283),(248-279),(248-279),(248-267),(95-114),(260-283),(260-283),(260-279),(260-279),(262-283),(262-283),(262-283),(263-282),(263-282),(263-282),(86-105),(86-105),(86-105)	SSRSSSSSGSSGSPSPSRRRHDNRRRSRS,RMRRRSRSPRRRSPVRRRSRSRSPGRRRHRSRSSSNSSR	(86-114),(245-283)	PF00076.22	RRM_1	(139-210)	2.7e-19
UP000000437_7955_additional.fasta	A0A0R4IJE9	Zebrafish	20_50,25_45,25_50,30_40,30_40,30_45,30_50,35_35,35_35,35_40,35_40,35_45,35_50,40_30,40_30,40_35,40_35,40_40,40_45,40_50,45_25,45_25,45_30,45_30,45_35,45_35,45_40,45_45,50_20,50_25,50_30,50_35,55_20,55_25,55_30,60_20,60_25	RSRSRSRSRKRRYSSRSRSR,RTYSRSHSRSRSRSRSRKRRYSSRSRSRSHSRER,RSRSRSRSRKRRYSSRSRSR,SASRSRSRSRSRTRSRTYSRSHSRSRSRSRSRKRRYSSRSRSRSHSRER,RRGRSRSHSPRKRSPSRSRSR,RTYSRSHSRSRSRSRSRKRRYSSRSRSRSHSRER,RSRSRSRSRKRRYSSRSRSR,SASRSRSRSRSRTRSRTYSRSHSRSRSRSRSRKRRYSSRSRSRSHSRERNYPSR,SPRRGRSRSHSPRKRSPSRSRSRHSNRSSSGRSRRSSS,SASRSRSRSRSRTRSRTYSRSHSRSRSRSRSRKRRYSSRSRSRSHSRER,RRGRSRSHSPRKRSPSRSRSR,RTYSRSHSRSRSRSRSRKRRYSSRSRSR…	(30-49),(22-55),(30-49),(7-55),(126-146),(22-55),(30-49),(7-60),(124-161),(7-55),(126-146),(22-55),(30-49),(7-53),(129-174),(7-53),(129-161),(7-53),(26-53),(30-49),(25-52),(134-177),(25-52),(134-174),(25-52),(138-161),(25-52),(29-50),(141-174),(141-174),(141-174),(141-161),(143-169),(143-169),(143-169),(148-167),(148-167)	SASRSRSRSRSRTRSRTYSRSHSRSRSRSRSRKRRYSSRSRSRSHSRERNYPSR,SPRRGRSRSHSPRKRSPSRSRSRHSNRSSSGRSRRSSSSSHSRSPRPRNSSTGR	(7-60),(124-177)	PF15440.6	THRAP3_BCLAF1	(128-216)	6e-07
UP000000437_7955_additional.fasta	A0A0R4IL10	Zebrafish	20_50,20_55,20_60,25_45,25_50,25_55,25_60,30_40,30_45,30_50,30_55,35_35,35_35,35_40,35_45,35_50,40_30,45_25	RTASRTHSRRERSRSRERRRSRERKRQRRSSRDRRRSRSRERRRSKSRSRGRS,RTHSRRERSRSRERRRSRERKRQRRSSRDRRRSRSRERRRSKSRSRGRS,RRRSRERKRQRRSSRDRRRSRSRERRRS,SRTHSRRERSRSRERRRSRERKRQRRSSRDRRRSRSRERRRSKSRSRGRS,SRTHSRRERSRSRERRRSRERKRQRRSSRDRRRSRSRERRRSKSRSRGRS,RSRSRERRRSRERKRQRRSSRDRRRSRSRERRRSKSRSRGRS,RQRRSSRDRRRSRSRERRRS,RRSSRDRRRSRSRERRRSKSRSRGRS,RRSSRDRRRSRSRERRRSKSRSRGRS,RRSSRDRRRSRSRERRRSKSRSRGRS,RRSSRDRRRSRSRERRRSK…	(37-89),(41-89),(54-81),(40-89),(40-89),(48-89),(62-81),(64-89),(64-89),(64-89),(64-89),(3-25),(66-85),(66-85),(66-85),(66-85),(5-26),(11-32)	RESRHYRKRSSSRGRSGSRSKSRSPDSKRS,RTASRTHSRRERSRSRERRRSRERKRQRRSSRDRRRSRSRERRRSKSRSRGRS	(3-32),(37-89)	PF00270.29;PF00271.31	DEAD;Helicase_C	(364-538);(572-682)	2.7e-50;6.4e-26
UP000000437_7955_additional.fasta	A0A0R4ISP5	Zebrafish	20_50,20_55,25_45,25_50,25_55,30_40,35_35,35_40	RYSRRRRTRSRSRSHSRGRRYGRS,RYSRRRRTRSRSRSHSRGRRYGR,RYSRRRRTRSRSRSHSRGRRYGRSHSRSRGRR,RYSRRRRTRSRSRSHSRGRRYGRS,RYSRRRRTRSRSRSHSRGRR,RTRSRSRSHSRGRRYGRSHSRSRGR,RSRSRSHSRGRRYGRSHSRSR,RSRSRSHSRGRRYGRSHSRSR	(121-144),(121-143),(121-152),(121-144),(121-140),(127-151),(129-149),(129-149)	RYSRRRRTRSRSRSHSRGRRYGRSHSRSRGRR	(121-152)	PF00076.22	RRM_1	(13-78)	1.1e-15
UP000000437_7955_additional.fasta	A0A0R4IXH8	Zebrafish	20_50,25_45,25_50,30_40,30_40,30_45,30_50,35_35,35_35,35_40,35_40,35_45,35_50,40_30,40_30,40_35,40_35,40_40,40_45,40_50,45_25,45_25,45_30,45_30,45_35,45_35,45_40,45_45,50_20,50_25,50_30,50_35,55_20,55_25,55_30,60_20,60_25	RSRSRSRSRKRRYSSRSRSR,RTYSRSHSRSRSRSRSRKRRYSSRSRSRSHSRER,RSRSRSRSRKRRYSSRSRSR,SASRSRSRSRSRTRSRTYSRSHSRSRSRSRSRKRRYSSRSRSRSHSRER,RRGRSRSHSPRKRSPSRSRSR,RTYSRSHSRSRSRSRSRKRRYSSRSRSRSHSRER,RSRSRSRSRKRRYSSRSRSR,SASRSRSRSRSRTRSRTYSRSHSRSRSRSRSRKRRYSSRSRSRSHSRERNYPSR,SPRRGRSRSHSPRKRSPSRSRSRHSNRSSSGRSRRSSS,SASRSRSRSRSRTRSRTYSRSHSRSRSRSRSRKRRYSSRSRSRSHSRER,RRGRSRSHSPRKRSPSRSRSR,RTYSRSHSRSRSRSRSRKRRYSSRSRSR…	(30-49),(22-55),(30-49),(7-55),(126-146),(22-55),(30-49),(7-60),(124-161),(7-55),(126-146),(22-55),(30-49),(7-53),(129-174),(7-53),(129-161),(7-53),(26-53),(30-49),(25-52),(134-177),(25-52),(134-174),(25-52),(138-161),(25-52),(29-50),(141-174),(141-174),(141-174),(141-161),(143-169),(143-169),(143-169),(148-167),(148-167)	SASRSRSRSRSRTRSRTYSRSHSRSRSRSRSRKRRYSSRSRSRSHSRERNYPSR,SPRRGRSRSHSPRKRSPSRSRSRHSNRSSSGRSRRSSSSSHSRSPRPRNSSTGR	(7-60),(124-177)	PF15440.6;PF15440.6	THRAP3_BCLAF1;THRAP3_BCLAF1	(128-245);(233-665)	1.2e-10;4e-90
UP000000437_7955_additional.fasta	A0A2R8Q1Z1	Zebrafish	20_50,25_45,25_50,30_40,30_45,30_50,35_35,35_40	RRCRRSSGRRRSSRQSRSER,SGERRCRRSSGRRRSSRQSRSERLQR,RRCRRSSGRRRSSRQSRSER,SSGERRCRRSSGRRRSSRQSRSERLQR,SGERRCRRSSGRRRSSRQSRSERLQR,RRCRRSSGRRRSSRQSRSER,SSGERRCRRSSGRRRSSRQSRSERLQRTS,SSGERRCRRSSGRRRSSRQS	(402-421),(399-424),(402-421),(398-424),(399-424),(402-421),(398-426),(398-417)	SSGERRCRRSSGRRRSSRQSRSERLQRTS	(398-426)	PF12738.7;PF00533.26;PF00621.20	PTCB-BRCT;BRCT;RhoGEF	(149-213);(237-312);(458-641)	5.1e-18;1.3e-09;7.4e-40
UP000000437_7955_additional.fasta	A0A2R8QAM8	Zebrafish	20_50,20_55,25_45,25_50,25_55,30_40,30_40,30_45,30_50	RRRSRSRDRKRSRSKERRRSRSRSRERGGRYR,RRRSRSRDRKRSRSKERRRSR,RKKSHDRRRSRSRDRKRSRSKERRRSRSRSRERGGR,RRRSRSRDRKRSRSKERRRSRSRSRERGGR,RRRSRSRDRKRSRSKERRRSR,RSKSRSRSRDRKRSKSRER,RSRSRDRKRSRSKERRRSRSRSR,RSRSRDRKRSRSKERRRSRSRSR,RSRSRDRKRSRSKERRRSRSRSR	(46-77),(46-66),(40-75),(46-75),(46-66),(22-40),(48-70),(48-70),(48-70)	RSKSRSRSRDRKRSKSRERKKSHDRRRSRSRDRKRSRSKERRRSRSRSRERGGRYR	(22-77)	PF00076.22;PF00076.22;PF15519.6	RRM_1;RRM_1;RBM39linker	(136-204);(233-303);(322-420)	1.9e-10;5.7e-23;3.5e-26
UP000000437_7955_additional.fasta	A0A2R8QGA5	Zebrafish	20_50,25_45,25_45,30_40	RDRHRSKSPRRHRSRSRERRHR,RPRRSPSPRYRRSRSPRRS,RSKSPRRHRSRSRERRHRS,SKSPRRHRSRSRERRHRSKS	(251-272),(222-240),(255-273),(256-275)	RPRRSPSPRYRRSRSPRRS,RDRHRSKSPRRHRSRSRERRHRSKS	(222-240),(251-275)	PF03371.15;PF12871.7	PRP38;PRP38_assoc	(10-175);(179-272)	2.4e-63;7.8e-11
UP000000437_7955_additional.fasta	A0A2R8QJ94	Zebrafish	20_50,20_55,20_60,25_45,25_50,25_55,25_60,30_40,30_40,30_45,30_50,30_55,30_60,35_35,35_40	SRERYSYRGRRSRSRERRSRSRERRSRSRERRSRSRERQNRNRERQSRSR,SYRGRRSRSRERRSRSRERRSRSRERRSRSRERQNRNR,RGRRSRSRERRSRSRERRSRSRERRSRSR,RRSHSRERYSYRGRRSRSRERRSRSRERRSRSRERRSRSRERQNRNRERQSRSRSR,SRERYSYRGRRSRSRERRSRSRERRSRSRERRSRSRER,SYRGRRSRSRERRSRSRERRSRSRERRSRSRER,RGRRSRSRERRSRSRERRSRSRERRSRSR,RRSRSRERRSRSRERRSRSRERRSRSRER,RRSTSQREQSRRSRSRSQSR,RRSRSRERRSRSRERRSRSRERRSRSRER,RRSRSRERRSRSRERRSRSRERRSRSRER,RRSRSRER…	(250-299),(255-292),(257-285),(246-301),(250-287),(255-287),(257-285),(259-287),(311-330),(259-287),(259-287),(259-287),(259-285),(309-332),(311-330)	RRSHSRERYSYRGRRSRSRERRSRSRERRSRSRERRSRSRERQNRNRERQSRSRSR,SIRRSTSQREQSRRSRSRSQSRDR	(246-301),(309-332)	PF00642.24;PF00642.24	zf-CCCH;zf-CCCH	(28-54);(168-193)	7e-08;0.00028
UP000000437_7955_additional.fasta	A0A2R8QM65	Zebrafish	20_50,25_45,25_50,30_40,30_40,30_45	SRRRLNHSPLRRRSRSPRRRSSRSPLRHRER,SSRRRLNHSPLRRRSRSPRRRSSRSPLRHRERDR,RRRSRSPRRRSSRSPLRHRER,RRRSRSTDRSKDRSRRSKS,SPLRRRSRSPRRRSSRSPLR,SPLRRRSRSPRRRSSRSPLR	(426-456),(425-458),(436-456),(245-263),(433-452),(433-452)	RRRSRSTDRSKDRSRRSKS,SSRRRLNHSPLRRRSRSPRRRSSRSPLRHRERDR	(245-263),(425-458)	PF00069.25	Pkinase	(666-953)	5.6e-52
UP000000437_7955_additional.fasta	A0A2R8QM84	Zebrafish	20_50,20_50,20_55,20_55,20_60,25_45,25_50,25_50,25_55,25_55,30_40,30_40,30_45,30_45,30_50,30_50,30_55,35_35,35_35,35_40,35_40,35_45,35_45,35_50,40_30,40_30,40_35,40_35,40_40,45_25,45_30,45_35,50_20,50_25,50_30,50_35,55_20,55_25,60_20,65_20,70_20,75_20	RKRRRSRSASRGTRRRSRSRSSRRRQSERDKGRDRRR,RSRSKGSRSRSRERRRSRDRRRSRSTSRNRR,RKRRRSRSASRGTRRRSRSR,RSKGSRSRSRERRRSRDRRRSRSTSRNRR,RERRRSRDRRRSRSTSRNRR,SSPKRKRRRSRSASRGTRRRSRSRSSRRRQSERDKGRDRRRSSRTRSTERSSRHRKRSHSRQRRSSRSHRSRSKGSRSRSRERRRSRDRRRSRSTSRNR,RKRRRSRSASRGTRRRSRSRSSRRR,RSRSKGSRSRSRERRRSRDRRRSRSTSRNR,RKRRRSRSASRGTRRRSRSR,RSKGSRSRSRERRRSRDRRRSRSTSRNR,RSSSPKRKRRRSRSASRGTRRRSRSRSSRRR,RRRSSRTRSTERSSRHRK…	(545-581),(610-640),(545-564),(612-640),(621-640),(541-639),(545-569),(610-639),(545-564),(612-639),(539-569),(579-637),(547-569),(579-637),(547-569),(610-637),(616-637),(533-569),(581-627),(547-569),(590-627),(547-569),(606-627),(547-569),(530-555),(597-624),(533-555),(597-624),(600-624),(529-555),(530-555),(533-555),(504-552),(529-552),(530-552),(533-552),(504-548),(529-548),(504-547),(506-529)…	SPSPSERRSRTSSSSSSSSRSSSSSSSSASSRSSSRSSSPKRKRRRSRSASRGTRRRSRSRSSRRRQSERDKGRDRRRSSRTRSTERSSRHRKRSHSRQRRSSRSHRSRSKGSRSRSRERRRSRDRRRSRSTSRNRR	(504-640)	PF15996.5	PNISR	(225-380)	2.8e-43
UP000000437_7955_additional.fasta	A0A2R8QPZ2	Zebrafish	20_50,20_50,25_45,25_45,25_50,25_50,30_40,30_40,30_45,30_45,30_50,35_35,35_35,35_40,35_40,35_40,35_45,35_50,40_30,40_35,40_35,40_40,40_40,40_45,45_25,45_30,45_35,45_40,50_20,50_25,50_30,50_35,50_40,55_20,55_25,55_30,55_35,55_40,60_20,60_25,60_30,60_35,65_20,65_25	RSRRSRRSRGGRDRDSRYSRSRSRSRRRSDSRSRQR,RGRRYTGRRRTRSRSRSRSVDRYRQRSR,RSSRSSSRSRRSRRSRGGRDRDSRYSRSRSRSRRRSDSRSRQRSGGVSSRRR,RRRTRSRSRSRSVDRYRQRSRS,RSRRSRRSRGGRDRDSRYSRSRSRSRRRSDSRSRQR,RRRTRSRSRSRSVDRYRQRSR,SRSSSHRSSRSSSRSRRSRRSRGGRDRDSRYSRSRSRSRRRSDSRSRQRSGGVSSRRR,RTRSRSRSRSVDRYRQRSRSSAYRR,SRSRRSRRSRGGRDRDSRYSRSRSRSRRRSDSRSRQRSGGVSSRRR,RTRSRSRSRSVDRYRQRSRS,RYSRSRSRSRRRSDSRSRQR,SSRSSSHRSSRSSSRSRRSRRSRG…	(387-422),(452-479),(380-431),(459-480),(387-422),(459-479),(374-431),(461-485),(386-431),(461-480),(403-422),(373-430),(463-481),(374-395),(398-430),(463-481),(398-423),(403-422),(357-428),(373-395),(400-428),(374-395),(400-423),(400-423),(349-395),(357-395),(373-395),(374-395),(357-395),(357-395),(357-395),(373-395),(374-395),(357-395),(357-395),(357-395),(373-395),(374-394),(360-392),(360-392)…	STSNSAGHSRGSRRRRSSSSPSSFSSRSSSHRSSRSSSRSRRSRRSRGGRDRDSRYSRSRSRSRRRSDSRSRQRSGGVSSRRR,RGRRYTGRRRTRSRSRSRSVDRYRQRSRSSAYRR	(349-431),(452-485)	PF09750.9	DRY_EERY	(40-171)	1.2e-42
UP000000437_7955_additional.fasta	A0A2R8RPN2	Zebrafish	20_50,25_45,25_50,30_40,30_40,30_45,30_50,35_35,35_35,35_40,35_45,35_50,40_30,40_35,40_40,40_45	RGGRDRDSRYSRSRSRSRRRSDSRSRQR,RRSRGGRDRDSRYSRSRSRSRRRSDSRSRQRSGGVSSRRR,RGGRDRDSRYSRSRSRSRRRSDSRSRQR,RRSRGGRDRDSRYSRSRSRSRRRSDSRSRQRSGGVSSRRR,RSRSRSVDRYRQRSRSSAYRR,RRSRGGRDRDSRYSRSRSRSRRRSDSRSRQRSGGVSSRRR,RYSRSRSRSRRRSDSRSRQR,RDRDSRYSRSRSRSRRRSDSRSRQRSGGVSSRR,SRSRSRSVDRYRQRSRSS,RDRDSRYSRSRSRSRRRSDSRSRQRSGGVSSRR,RDRDSRYSRSRSRSRRRSDSRSRQRS,RYSRSRSRSRRRSDSRSRQR,RDSRYSRSRSRSRRRSDSRSRQRSGGVSS,RDSRYSRSRS…	(376-403),(373-412),(376-403),(373-412),(453-473),(373-412),(384-403),(379-411),(452-469),(379-411),(379-404),(384-403),(381-409),(381-409),(381-404),(381-404)	RRSRGGRDRDSRYSRSRSRSRRRSDSRSRQRSGGVSSRRR,SRSRSRSVDRYRQRSRSSAYRR	(373-412),(452-473)	PF09750.9	DRY_EERY	(40-171)	9.3e-43
UP000000437_7955_additional.fasta	A2BHA7	Zebrafish	20_50,20_55,25_45,25_50,25_55,30_40,30_45,30_50,30_55,35_35,35_40,35_45,35_50,35_55,40_30,40_35,40_40,40_45	RRSRRSRSGSRSRSRSRGRRYRSRSRSNER,RRSRRSRSGSRSRSRSRGRR,RFSKRRSRRSRSGSRSRSRSRGRRYRSRSRSNERS,RRSRRSRSGSRSRSRSRGRRYRSRSRSNER,RRSRRSRSGSRSRSRSRGRR,RFSKRRSRRSRSGSRSRSRSRGRRYRSRSRSNERSGSPGRSR,RFSKRRSRRSRSGSRSRSRSRGRRYRSRSRSNERS,RRSRRSRSGSRSRSRSRGRRYRSRSRSNER,RRSRRSRSGSRSRSRSRGRR,RFSKRRSRRSRSGSRSRSRSRGRRYRSRSRSNERSGSPGRSRSRS,RFSKRRSRRSRSGSRSRSRSRGRRYRSRSRSNERSGS,RFSKRRSRRSRSGSRSRSRSRGRRYRSRSRSNERS,RRSRRSRS…	(127-156),(127-146),(123-157),(127-156),(127-146),(123-164),(123-157),(127-156),(127-146),(123-167),(123-159),(123-157),(127-152),(127-146),(123-167),(123-167),(123-153),(123-153)	RFSKRRSRRSRSGSRSRSRSRGRRYRSRSRSNERSGSPGRSRSRS	(123-167)	PF00076.22;PF00098.23	RRM_1;zf-CCHC	(16-81);(106-121)	1.5e-15;5.1e-05
UP000000437_7955_additional.fasta	A2BHA8	Zebrafish	20_50,20_55,25_45,25_50,25_55,30_40,30_45,30_50,30_55,35_35,35_40,35_45,35_50,35_55,40_30,40_30,40_35,40_40,40_45	RRSRRSRSGSRSRSRSRGRRYRSRSRSNERRYRS,RRSRRSRSGSRSRSRSRGRR,RFSKRRSRRSRSGSRSRSRSRGRRYRSRSRSNERRYRSPS,RRSRRSRSGSRSRSRSRGRRYRSRSRSNERRYRS,RRSRRSRSGSRSRSRSRGRR,RFSKRRSRRSRSGSRSRSRSRGRRYRSRSRSNERRYRSPSYSKRRSR,RFSKRRSRRSRSGSRSRSRSRGRRYRSRSRSNERR,RRSRRSRSGSRSRSRSRGRRYRSRSRSNERR,RRSRRSRSGSRSRSRSRGRR,RFSKRRSRRSRSGSRSRSRSRGRRYRSRSRSNERRYRSPSYSKRRSRSGSPGRSRSRSPGGRSR,RFSKRRSRRSRSGSRSRSRSRGRRYRSRSRS,RFSKRRSRRSRS…	(127-160),(127-146),(123-162),(127-160),(127-146),(123-169),(123-157),(127-157),(127-146),(123-186),(123-153),(123-153),(127-152),(127-146),(123-153),(159-187),(123-153),(123-153),(123-153)	RFSKRRSRRSRSGSRSRSRSRGRRYRSRSRSNERRYRSPSYSKRRSRSGSPGRSRSRSPGGRSRS	(123-187)	PF00076.22;PF00098.23	RRM_1;zf-CCHC	(16-81);(106-121)	1.8e-15;5.6e-05
UP000000437_7955_additional.fasta	A2BHA9	Zebrafish	20_50,20_55,25_45,25_45,25_50,25_55,30_40,30_40,30_45,30_45,30_50,30_55,35_35,35_35,35_40,35_40,35_45,35_50,35_55,40_30,40_30,40_35,40_35,40_40,40_40,40_45	RRSRRSRSGSRSRSRSRGRRYRSRSRSNER,RRSRRSRSGSRSRSRSRGRR,RFSKRRSRRSRSGSRSRSRSRGRRYRSRSRSNERS,RRSRSRTPLHRDSRSRSRSR,RRSRRSRSGSRSRSRSRGRRYRSRSRSNER,RRSRRSRSGSRSRSRSRGRR,RFSKRRSRRSRSGSRSRSRSRGRRYRSRSRSNERSGSPGRSR,RSRSPVRRSKSPVRRSRSRTPLHRDSRSRSRSRSGSRQRDRSVSRSRSRSRS,RFSKRRSRRSRSGSRSRSRSRGRRYRSRSRSNERS,RRSRSRTPLHRDSRSRSRSR,RRSRRSRSGSRSRSRSRGRRYRSRSRSNER,RRSRRSRSGSRSRSRSRGRR,RFSKRRSRRSRSGSRSRSRSRGRRYRSRSRSNE…	(127-156),(127-146),(123-157),(184-203),(127-156),(127-146),(123-164),(171-222),(123-157),(184-203),(127-156),(127-146),(123-181),(194-224),(123-159),(194-222),(123-157),(127-152),(127-146),(123-167),(196-224),(123-167),(196-224),(123-153),(196-222),(123-153)	RFSKRRSRRSRSGSRSRSRSRGRRYRSRSRSNERSGSPGRSRSRSPGGRSRSPVRRSKSPVRRSRSRTPLHRDSRSRSRSRSGSRQRDRSVSRSRSRSRSIS	(123-224)	PF00076.22;PF00098.23	RRM_1;zf-CCHC	(16-81);(106-121)	2.5e-15;7.1e-05
UP000000437_7955_additional.fasta	A2BHB0	Zebrafish	20_50,20_55,25_45,25_45,25_50,25_55,30_40,30_40,30_45,30_45,30_50,30_55,35_35,35_35,35_40,35_40,35_45,35_50,35_55,40_30,40_30,40_30,40_35,40_35,40_40,40_40,40_45	RRSRRSRSGSRSRSRSRGRRYRSRSRSNERRYRS,RRSRRSRSGSRSRSRSRGRR,RFSKRRSRRSRSGSRSRSRSRGRRYRSRSRSNERRYRSPS,RRSRSRTPLHRDSRSRSRSR,RRSRRSRSGSRSRSRSRGRRYRSRSRSNERRYRS,RRSRRSRSGSRSRSRSRGRR,RFSKRRSRRSRSGSRSRSRSRGRRYRSRSRSNERRYRSPSYSKRRSR,RSRSPVRRSKSPVRRSRSRTPLHRDSRSRSRSRSGSRQRDRSVSRSRSRSRS,RFSKRRSRRSRSGSRSRSRSRGRRYRSRSRSNERR,RRSRSRTPLHRDSRSRSRSR,RRSRRSRSGSRSRSRSRGRRYRSRSRSNERR,RRSRRSRSGSRSRSRSRGRR,RFSKRRSRRSRSGS…	(127-160),(127-146),(123-162),(197-216),(127-160),(127-146),(123-169),(184-235),(123-157),(197-216),(127-157),(127-146),(123-194),(207-237),(123-153),(207-235),(123-153),(127-152),(127-146),(123-153),(159-187),(209-237),(123-153),(209-237),(123-153),(209-235),(123-153)	RFSKRRSRRSRSGSRSRSRSRGRRYRSRSRSNERRYRSPSYSKRRSRSGSPGRSRSRSPGGRSRSPVRRSKSPVRRSRSRTPLHRDSRSRSRSRSGSRQRDRSVSRSRSRSRSIS	(123-237)	PF00076.22;PF00098.23	RRM_1;zf-CCHC	(16-81);(106-121)	2.8e-15;7.6e-05
UP000000437_7955_additional.fasta	A2BHB2	Zebrafish	20_50,20_55,25_45,25_45,25_50,25_55,30_40,30_40,30_45,30_45,30_50,30_55,35_35,35_35,35_40,35_40,35_45,35_50,35_55,40_30,40_30,40_35,40_35,40_40,40_40,40_45	RRSRRSRSGSRSRSRSRGRRYRSRSRSNER,RRSRRSRSGSRSRSRSRGRR,RFSKRRSRRSRSGSRSRSRSRGRRYRSRSRSNERS,RRSRSRTPLHRDSRSRSRSR,RRSRRSRSGSRSRSRSRGRRYRSRSRSNER,RRSRRSRSGSRSRSRSRGRR,RFSKRRSRRSRSGSRSRSRSRGRRYRSRSRSNERSGSPGRSR,RSRSPVRRSKSPVRRSRSRTPLHRDSRSRSRSRSGSRQRDRSVSRSRSRSRS,RFSKRRSRRSRSGSRSRSRSRGRRYRSRSRSNERS,RRSRSRTPLHRDSRSRSRSR,RRSRRSRSGSRSRSRSRGRRYRSRSRSNER,RRSRRSRSGSRSRSRSRGRR,RFSKRRSRRSRSGSRSRSRSRGRRYRSRSRSNE…	(127-156),(127-146),(123-157),(184-203),(127-156),(127-146),(123-164),(171-222),(123-157),(184-203),(127-156),(127-146),(123-181),(194-224),(123-159),(194-222),(123-157),(127-152),(127-146),(123-167),(196-224),(123-167),(196-224),(123-153),(196-222),(123-153)	RFSKRRSRRSRSGSRSRSRSRGRRYRSRSRSNERSGSPGRSRSRSPGGRSRSPVRRSKSPVRRSRSRTPLHRDSRSRSRSRSGSRQRDRSVSRSRSRSRSIS	(123-224)	PF00076.22;PF00098.23	RRM_1;zf-CCHC	(16-81);(106-121)	2.9e-15;7.8e-05
UP000000437_7955_additional.fasta	B0S6B1	Zebrafish	20_50,20_55,25_45,25_50,25_55,30_40,30_45,30_50,35_35,35_40,35_45,40_30,40_35,40_40,45_25,45_30,45_35,50_20,50_25,50_30	RSRSRSRSRSRSRSRSPRERYRRARRSRER,RSRSRSRSRSPRERYRRARRSRER,SRSRSRSRSRSRSRSRSPRERYRRARRSR,RSRSRSRSRSRSRSRSPRERYRRARRSR,RSRSRSRSRSPRERYRRARRSR,SKSRSRSRSRSRSRSRSRSPRERYRRARRS,SRSRSRSRSRSRSRSRSPRERYRRARRS,RSRSRSRSRSRSRSRSPRERYRRARRS,SKSRSRSRSRSRSRSRSRSPRERYRR,SKSRSRSRSRSRSRSRSRSPRER,SRSRSRSRSRSRSRSRSPRER,SKSRSRSRSRSRSRSRSRSPRER,SKSRSRSRSRSRSRSRSRSPRER,SKSRSRSRSRSRSRSRSRSPRER,SKSRSRSRSRSRSRSRSRSPR,SKSRSR…	(135-164),(141-164),(134-162),(135-162),(141-162),(132-161),(134-161),(135-161),(132-157),(132-154),(134-154),(132-154),(132-154),(132-154),(132-152),(132-152),(132-152),(132-150),(132-150),(132-150)	SKSRSRSRSRSRSRSRSRSPRERYRRARRSRER	(132-164)	PF02854.19;PF02847.17	MIF4G;MA3	(257-440);(549-655)	2e-14;8.7e-23
UP000000437_7955_additional.fasta	B0UYR3	Zebrafish	20_50,25_45,25_50,30_40,30_40	RRRSRSGGRKKSRERRRSRSR,RRRSRSGGRKKSRERRRSRSRERKPSRSKERKRSR,RRRSRSGGRKKSRERRRSRSR,RRSHSRSPSPGRRRSRSGGR,RSRSRERKPSRSKERKRSRSRS	(48-68),(48-82),(48-68),(37-56),(64-85)	RRSHSRSPSPGRRRSRSGGRKKSRERRRSRSRERKPSRSKERKRSRSRS	(37-85)	PF00076.22	RRM_1	(169-237)	4.6e-11
UP000000437_7955_additional.fasta	B8A6A6	Zebrafish	20_50	RERRRSRERSPMRKRSRDRSPRR	(330-352)	RERRRSRERSPMRKRSRDRSPRR	(330-352)	PF14444.6;PF14443.6;PF02037.27	S1-like;DBC1;SAP	(151-208);(483-608);(640-674)	6.3e-32;2.7e-51;3.1e-10
UP000000437_7955_additional.fasta	B8JJS9	Zebrafish	20_50,25_45,25_50,30_40,30_45,35_35,35_35,35_40,40_30,40_35	RRRSRSRSRSNSRERVRDR,RHSNKRRRSRSRSRSNSRERVRDR,RRRSRSRSRSNSRERVRDR,RPSETSRHSNKRRRSRSRSRSNSRERVR,RHSNKRRRSRSRSRSNSRERVR,SRSRSRSTSRSPHRHRRSHS,SRHSNKRRRSRSRSRSNSR,SRHSNKRRRSRSRSRSNSR,SRSRSRSTSRSPHRHRRSHS,SRSRSRSTSRSPHRHRRSHS	(431-449),(426-449),(431-449),(420-447),(426-447),(369-388),(425-443),(425-443),(369-388),(369-388)	SRSRSRSTSRSPHRHRRSHS,RPSETSRHSNKRRRSRSRSRSNSRERVRDR	(369-388),(420-449)	PF00134.23;PF02984.19	Cyclin_N;Cyclin_C	(35-176);(179-293)	1.7e-10;4.2e-07
UP000000437_7955_additional.fasta	E7F7E3	Zebrafish	20_50,20_50,20_55,20_60,25_45,25_45,25_50,25_55,30_40,30_40,30_45,30_45,30_50,35_35,35_40,40_30,40_35,45_25	SRKKRRSRSRSRDRDRDRDR,RDRDRDRRRRHRSRSRSRSRSNERDRRKRRSR,RDRDRDRRRRHRSRSRSRSRSNERDRR,RDRDRDRRRRHRSRSRSRSR,SSSRKKRRSRSRSRDRDRDR,RDRDRRRRHRSRSRSRSRSNERDRRKRRSRWHSRSRSRSPAR,RDRDRRRRHRSRSRSRSRSNERDRRKRRSR,RDRDRRRRHRSRSRSRSRSNERDRR,SSSSRKKRRSRSRSRDRDRDR,RSRSRSRSRSNERDRRKRRSR,SSSRKKRRSRSRSRDRDRDR,RSRSRSRSRSNERDRRKRRSR,RSRSRSRSRSNERDRRKRRSR,RSETSSSSRKKRRSRSRSRDRDR,SSSSRKKRRSRSRSRDRDR,SKHRSETSSSSRKKRRSRSRSR…	(163-182),(186-217),(186-212),(186-205),(161-180),(188-229),(188-217),(188-212),(160-180),(197-217),(161-180),(197-217),(197-217),(156-178),(160-178),(153-176),(156-176),(151-171)	SSSKHRSETSSSSRKKRRSRSRSRDRDRDRDR,RDRDRDRRRRHRSRSRSRSRSNERDRRKRRSRWHSRSRSRSPAR	(151-182),(186-229)	PF00575.23;PF00270.29;PF00271.31;PF04408.23;PF07717.16	S1;DEAD;Helicase_C;HA2;OB_NTP_bind	(251-326);(558-716);(746-885);(947-1035);(1093-1170)	3e-13;1.8e-05;4.3e-13;1.3e-24;1.7e-25
UP000000437_7955_additional.fasta	E9QDD5	Zebrafish	20_50,20_50,20_55,20_55,20_60,25_45,25_50,25_50,25_55,25_55,30_40,30_40,30_45,30_45,30_50,30_50,30_55,35_35,35_35,35_40,35_40,35_45,35_45,35_50,40_30,40_30,40_35,40_35,40_40,45_25,45_30,45_35,50_20,50_25,50_30,50_35,55_20,55_25,60_20,65_20,70_20,75_20	RKRRRSRSASRGTRRRSRSRSSRRRQSERDKGRDRRR,RSRSKGSRSRSRERRRSRDRRRSRSTSRNRR,RKRRRSRSASRGTRRRSRSR,RSKGSRSRSRERRRSRDRRRSRSTSRNRR,RERRRSRDRRRSRSTSRNRR,SSPKRKRRRSRSASRGTRRRSRSRSSRRRQSERDKGRDRRRSSRTRSTERSSRHRKRSHSRQRRSSRSHRSRSKGSRSRSRERRRSRDRRRSRSTSRNR,RKRRRSRSASRGTRRRSRSRSSRRR,RSRSKGSRSRSRERRRSRDRRRSRSTSRNR,RKRRRSRSASRGTRRRSRSR,RSKGSRSRSRERRRSRDRRRSRSTSRNR,RSSSPKRKRRRSRSASRGTRRRSRSRSSRRR,RRRSSRTRSTERSSRHRK…	(563-599),(628-658),(563-582),(630-658),(639-658),(559-657),(563-587),(628-657),(563-582),(630-657),(557-587),(597-655),(565-587),(597-655),(565-587),(628-655),(634-655),(551-587),(599-645),(565-587),(608-645),(565-587),(624-645),(565-587),(548-573),(615-642),(551-573),(615-642),(618-642),(547-573),(548-573),(551-573),(522-570),(547-570),(548-570),(551-570),(522-566),(547-566),(522-565),(524-547)…	SPSPSERRSRTSSSSSSSSRSSSSSSSSASSRSSSRSSSPKRKRRRSRSASRGTRRRSRSRSSRRRQSERDKGRDRRRSSRTRSTERSSRHRKRSHSRQRRSSRSHRSRSKGSRSRSRERRRSRDRRRSRSTSRNRR	(522-658)	PF15996.5	PNISR	(225-397)	2.5e-53
UP000000437_7955_additional.fasta	E9QE89	Zebrafish	20_50,20_55,20_60,25_45,25_50,25_55,30_40,30_45,30_50,30_55	RTRSRSRDRKRSRSRERDRERRRRRSRSASREKRRSRSRSKERDRRRRHRSRSRSRSRHSREQS,RSRSRDRKRSRSRERDRERRRRRSRSASREKRRSRSRSKERDRRRRHRSRSRSRSRHSR,RKRSRSRERDRERRRRRSRS,RSRSRERDRERRRRRSRSASREKRRSRSRSKERDRRRRHRSRSRSRSRHSREQS,RSRSRERDRERRRRRSRSASREKRRSRSRSKERDRRRRHRSRSRSRSRHSREQS,RSRSRERDRERRRRRSRSASREKRRSRSRSKERDRRRRHRSRSRSRSRHSR,RRRRRSRSASREKRRSRSRSKERDRRRRHRSRSRSRSRHSREQS,RRRRRSRSASREKRRSRSRSKERDRRRRHRSRSRSRSRHSREQS,R…	(245-308),(247-305),(253-272),(255-308),(255-308),(255-305),(265-308),(265-308),(265-308),(265-284)	RTRSRSRDRKRSRSRERDRERRRRRSRSASREKRRSRSRSKERDRRRRHRSRSRSRSRHSREQS	(245-308)	PF03194.15	LUC7	(4-235)	2.3e-73
UP000000437_7955_additional.fasta	E9QEN4	Zebrafish	20_50,20_55,25_45,25_50,25_55,30_40,30_45,30_50,30_55,35_35,35_40,35_45,40_30,40_35,40_40	RSPKRRRSRSNSRSRRMRHRRSRSRERRRQSPRSRSQERRDR,RRRSRSNSRSRRMRHRRSRSRERRRQSPRSR,RSGSRSPKRRRSRSNSRSRRMRHRRSRSRERRRQSPRSRSQERR,RSPKRRRSRSNSRSRRMRHRRSRSRERRRQSPRSRSQERR,RRRSRSNSRSRRMRHRRSRSRERRRQS,RSRSRSGSRSPKRRRSRSNSRSRRMRHRRSRSRER,RSGSRSPKRRRSRSNSRSRRMRHRRSRSRER,RRRSRSNSRSRRMRHRRSRSRER,RRRSRSNSRSRRMRHRRSRSR,RSRSRSGSRSPKRRRSRSNSRSRR,RSRSRSGSRSPKRRRSRSNSRSRR,RSGSRSPKRRRSRSNSRSRR,RSRSRSGSRSPKRRRSRSNSRSR,R…	(379-420),(383-413),(375-418),(379-418),(383-409),(371-405),(375-405),(383-405),(383-403),(371-394),(371-394),(375-394),(371-393),(371-393),(371-393)	RSRSRSGSRSPKRRRSRSNSRSRRMRHRRSRSRERRRQSPRSRSQERRDR	(371-420)	PF04818.13;PF00076.22	CTD_bind;RRM_1	(45-109);(446-512)	8.2e-16;6.7e-07
UP000000437_7955_additional.fasta	E9QHD4	Zebrafish	20_50,20_55,25_45,25_50,25_55,30_40,30_40,30_45,30_50	RRRSRSRDRKRSRSKERRRSRSRSRERGGRYR,RRRSRSRDRKRSRSKERRRSR,RKKSHDRRRSRSRDRKRSRSKERRRSRSRSRERGGR,RRRSRSRDRKRSRSKERRRSRSRSRERGGR,RRRSRSRDRKRSRSKERRRSR,RSKSRSRSRDRKRSKSRER,RSRSRDRKRSRSKERRRSRSRSR,RSRSRDRKRSRSKERRRSRSRSR,RSRSRDRKRSRSKERRRSRSRSR	(61-92),(61-81),(55-90),(61-90),(61-81),(37-55),(63-85),(63-85),(63-85)	RSKSRSRSRDRKRSKSRERKKSHDRRRSRSRDRKRSRSKERRRSRSRSRERGGRYR	(37-92)	PF00076.22	RRM_1	(129-197)	4.2e-11
UP000000437_7955_additional.fasta	E9QHD6	Zebrafish	20_50,25_45,25_50,30_40,30_45,30_50,35_35,35_40,35_45,35_50,40_30,40_35,40_40,45_25,45_30	RRSRSRSPRRRKHSRSRSRS,RRSRSRSPRRRKHSRSRSRS,RRSRSRSPRRRKHSRSRSRS,RRSRSRSPRRRKHSRSRSRSKS,RRSRSRSPRRRKHSRSRSRS,RRSRSRSPRRRKHSRSRSRS,RRSRSRSPRRRKHSRSRSRSKSKSHSRSRTPRSNKGSKSRSRSRSR,RRSRSRSPRRRKHSRSRSRSKS,RRSRSRSPRRRKHSRSRSRS,RRSRSRSPRRRKHSRSRSRS,SRSRSPRRRKHSRSRSRSKSKSHSRSRTPRSNKGSKSRSRSRS,SRSRSPRRRKHSRSRSRSKSKSHSRSR,SRSRSPRRRKHSRSRSRSKS,SRSRSRSKSKSHSRSRTPRS,SRSRSRSKSKSHSRSRTPRS	(115-134),(115-134),(115-134),(115-136),(115-134),(115-134),(115-160),(115-136),(115-134),(115-134),(117-159),(117-143),(117-136),(128-147),(128-147)	RRSRSRSPRRRKHSRSRSRSKSKSHSRSRTPRSNKGSKSRSRSRSR	(115-160)	PF00076.22	RRM_1	(16-86)	4.2e-22
UP000000437_7955_additional.fasta	F1Q7F0	Zebrafish	20_50,20_55,25_45,25_50,25_55	RNAERRRSRSRERRRSRSTSRDKR,RRRSRSRERRRSRSTSRDKR,RNAERRRSRSRERRRSRSTSRDKRTER,RNAERRRSRSRERRRSRSTSRDKR,RRRSRSRERRRSRSTSRDKR	(324-347),(328-347),(324-350),(324-347),(328-347)	RNAERRRSRSRERRRSRSTSRDKRTER	(324-350)	PF03371.15	PRP38	(25-209)	1.4e-54
UP000000437_7955_additional.fasta	F1QN00	Zebrafish	20_50,20_50,25_45,25_45,25_50,25_50,30_40,30_40,30_45,30_45,30_50,35_35,35_35,35_40,35_40,35_40,35_45,35_50,40_30,40_35,40_35,40_40,40_40,40_45,45_25,45_30,45_35,45_40,50_20,50_25,50_30,50_35,50_40,55_20,55_25,55_30,55_35,55_40,60_20,60_25,60_30,60_35,65_20,65_25	RSRRSRRSRGGRDRDSRYSRSRSRSRRRSDSRSRQR,RGRRYTGRRRTRSRSRSRSVDRYRQRSR,RSSRSSSRSRRSRRSRGGRDRDSRYSRSRSRSRRRSDSRSRQRSGGVSSRRR,RRRTRSRSRSRSVDRYRQRSRS,RSRRSRRSRGGRDRDSRYSRSRSRSRRRSDSRSRQR,RRRTRSRSRSRSVDRYRQRSR,SRSSSHRSSRSSSRSRRSRRSRGGRDRDSRYSRSRSRSRRRSDSRSRQRSGGVSSRRR,RTRSRSRSRSVDRYRQRSRSSAYRR,SRSRRSRRSRGGRDRDSRYSRSRSRSRRRSDSRSRQRSGGVSSRRR,RTRSRSRSRSVDRYRQRSRS,RYSRSRSRSRRRSDSRSRQR,SSRSSSHRSSRSSSRSRRSRRSRG…	(387-422),(452-479),(380-431),(459-480),(387-422),(459-479),(374-431),(461-485),(386-431),(461-480),(403-422),(373-430),(463-481),(374-395),(398-430),(463-481),(398-423),(403-422),(357-428),(373-395),(400-428),(374-395),(400-423),(400-423),(349-395),(357-395),(373-395),(374-395),(357-395),(357-395),(357-395),(373-395),(374-395),(357-395),(357-395),(357-395),(373-395),(374-394),(360-392),(360-392)…	STSNSAGHSRGSRRRRSSSSPSSFSSRSSSHRSSRSSSRSRRSRRSRGGRDRDSRYSRSRSRSRRRSDSRSRQRSGGVSSRRR,RGRRYTGRRRTRSRSRSRSVDRYRQRSRSSAYRR	(349-431),(452-485)	PF09750.9	DRY_EERY	(40-171)	9.6e-43
UP000000437_7955_additional.fasta	F1QV66	Zebrafish	20_50	RERRRSRERSPMRKRSRDRSPRR	(330-352)	RERRRSRERSPMRKRSRDRSPRR	(330-352)	PF14444.6;PF14443.6;PF02037.27	S1-like;DBC1;SAP	(151-208);(483-608);(637-671)	6.3e-32;2.2e-50;3.1e-10
UP000000437_7955_additional.fasta	F1QVD2	Zebrafish	20_50,25_45,25_50	RRSGSRSRSRDRDRKRRSRDRDR,RRSGSRSRSRDRDRKRRSRDR,RRSGSRSRSRDRDRKRRSRDR	(27-49),(27-47),(27-47)	RRSGSRSRSRDRDRKRRSRDRDR	(27-49)	PF06495.11;PF00076.22;PF00076.22;PF00076.22	Transformer;RRM_1;RRM_1;RRM_1	(5-131);(144-218);(254-324);(389-450)	2.6e-07;4.6e-06;4.8e-17;1.4e-06
UP000000437_7955_additional.fasta	F1R2P7	Zebrafish	20_50,20_50,20_55,20_55,20_60,25_45,25_50,25_50,25_55,25_55,30_40,30_40,30_45,30_45,30_50,30_50,30_55,35_35,35_35,35_40,35_40,35_45,35_45,35_50,40_30,40_30,40_35,40_35,40_40,45_25,45_30,45_35,50_20,50_25,50_30,50_35,55_20,55_25,60_20,65_20,70_20,75_20	RKRRRSRSASRGTRRRSRSRSSRRRQSERDKGRDRRR,RSRSKGSRSRSRERRRSRDRRRSRSTSRNRR,RKRRRSRSASRGTRRRSRSR,RSKGSRSRSRERRRSRDRRRSRSTSRNRR,RERRRSRDRRRSRSTSRNRR,SSPKRKRRRSRSASRGTRRRSRSRSSRRRQSERDKGRDRRRSSRTRSTERSSRHRKRSHSRQRRSSRSHRSRSKGSRSRSRERRRSRDRRRSRSTSRNR,RKRRRSRSASRGTRRRSRSRSSRRR,RSRSKGSRSRSRERRRSRDRRRSRSTSRNR,RKRRRSRSASRGTRRRSRSR,RSKGSRSRSRERRRSRDRRRSRSTSRNR,RSSSPKRKRRRSRSASRGTRRRSRSRSSRRR,RRRSSRTRSTERSSRHRK…	(563-599),(628-658),(563-582),(630-658),(639-658),(559-657),(563-587),(628-657),(563-582),(630-657),(557-587),(597-655),(565-587),(597-655),(565-587),(628-655),(634-655),(551-587),(599-645),(565-587),(608-645),(565-587),(624-645),(565-587),(548-573),(615-642),(551-573),(615-642),(618-642),(547-573),(548-573),(551-573),(522-570),(547-570),(548-570),(551-570),(522-566),(547-566),(522-565),(524-547)…	SPSPSERRSRTSSSSSSSSRSSSSSSSSASSRSSSRSSSPKRKRRRSRSASRGTRRRSRSRSSRRRQSERDKGRDRRRSSRTRSTERSSRHRKRSHSRQRRSSRSHRSRSKGSRSRSRERRRSRDRRRSRSTSRNRR	(522-658)	PF15996.5	PNISR	(225-397)	2.5e-53
UP000000437_7955_additional.fasta	F8W2E1	Zebrafish	20_50,20_50,20_55,25_45,25_45,25_50,25_50,25_55,30_40,30_40,30_45,30_45,30_50,30_50,30_55,35_35,35_35,35_40,35_40,35_45,35_45,35_50,35_50,40_30,40_30,40_35,40_35,40_40,40_40,40_45,40_45,45_25,45_30,45_35,45_40,50_20,50_25,50_30,50_35	RKDRPRHRSRSRSPRSRRRPRSRSRSFSPRRRTSPRRRISPRRR,RRQPPSRHRRSRSPVRRRRSRSRSSS,RPRHRSRSRSPRSRRRPRSRSR,RPRHRSRSRSPRSRRRPRSRSRSFSPRRRTSPRRRISPRRRS,SRHRRSRSPVRRRRSRSRSSSGS,RPRHRSRSRSPRSRRRPRSRSRSFSPRRRTSPRRR,SRHRRSRSPVRRRRSRSRSSS,RPRHRSRSRSPRSRRRPRSRSR,RHRSRSRSPRSRRRPRSRSRSFSPRRRTSPRRRIS,SRHRRSRSPVRRRRSRSRSSSGSS,RHRSRSRSPRSRRRPRSRSRSFSPRRRTSPRRRIS,SRHRRSRSPVRRRRSRSRSSSGS,RHRSRSRSPRSRRRPRSRSRSFSPRRRTS,SRHRR…	(272-315),(319-344),(275-296),(275-316),(324-346),(275-309),(324-344),(275-296),(277-311),(324-347),(277-311),(324-346),(277-305),(324-344),(277-296),(279-301),(324-351),(279-301),(324-347),(279-301),(324-346),(279-297),(324-344),(280-299),(327-355),(280-299),(327-351),(280-299),(327-347),(280-299),(327-346),(328-355),(328-355),(328-351),(328-347),(329-355),(329-355),(329-355),(329-351)	RKDRPRHRSRSRSPRSRRRPRSRSRSFSPRRRTSPRRRISPRRRS,RRQPPSRHRRSRSPVRRRRSRSRSSSGSSSSRSPHKR	(272-316),(319-355)	PF01480.17	PWI	(46-117)	1.2e-30
UP000000437_7955_additional.fasta	F8W5M3	Zebrafish	20_50,20_55,20_60,25_45,25_50,25_55,25_60,30_40,30_40,30_45,30_50,30_55,30_60,35_35,35_40,35_45,35_50,35_55,35_60	RDSRRNRSRSRSRERSRRRRSRSRSRNRSRPGRRSPS,RDSRRNRSRSRSRERSRRRRSRSRSRNRSRPGRRS,RDSRRNRSRSRSRERSRRRRSRSRSRNRSRPGRR,RDSRRNRSRSRSRERSRRRRSRSRSRNRSRPGRRSPS,RDSRRNRSRSRSRERSRRRRSRSRSRNRSRPGRRSPS,RDSRRNRSRSRSRERSRRRRSRSRSRNRSRPGRRS,RDSRRNRSRSRSRERSRRRRSRSRSRNRSRPGRR,SPNRESRNERRSRSRSRDRSHKTRSTSRNR,SRRNRSRSRSRERSRRRRSRSRSRNRSRPGRRSPSQER,SRRNRSRSRSRERSRRRRSRSRSRNRSRPGRRSPS,SRRNRSRSRSRERSRRRRSRSRSRNRSRPGRRSPS,S…	(628-664),(628-662),(628-661),(628-664),(628-664),(628-662),(628-661),(592-621),(630-667),(630-664),(630-664),(630-662),(630-657),(634-656),(634-656),(634-656),(634-656),(634-656),(634-653)	SPNRESRNERRSRSRSRDRSHKTRSTSRNR,RDSRRNRSRSRSRERSRRRRSRSRSRNRSRPGRRSPSQER	(592-621),(628-667)	PF13639.6	zf-RING_2	(22-65)	1.4e-06
UP000000437_7955_additional.fasta	Q1LUX7	Zebrafish	20_50,20_50,25_45,25_45,25_50,25_50,30_40,30_40,30_45,30_45,30_50,35_35,35_35,35_40,35_40,35_40,35_45,35_50,40_30,40_35,40_35,40_40,40_40,40_45,45_25,45_30,45_35,45_40,50_20,50_25,50_30,50_35,50_40,55_20,55_25,55_30,55_35,55_40,60_20,60_25,60_30,60_35,65_20,65_25	RSRRSRRSRGGRDRDSRYSRSRSRSRRRSDSRSRQR,RGRRYTGRRRTRSRSRSRSVDRYRQRSR,RSSRSSSRSRRSRRSRGGRDRDSRYSRSRSRSRRRSDSRSRQRSGGVSSRRR,RRRTRSRSRSRSVDRYRQRSRS,RSRRSRRSRGGRDRDSRYSRSRSRSRRRSDSRSRQR,RRRTRSRSRSRSVDRYRQRSR,SRSSSHRSSRSSSRSRRSRRSRGGRDRDSRYSRSRSRSRRRSDSRSRQRSGGVSSRRR,RTRSRSRSRSVDRYRQRSRSSAYRR,SRSRRSRRSRGGRDRDSRYSRSRSRSRRRSDSRSRQRSGGVSSRRR,RTRSRSRSRSVDRYRQRSRS,RYSRSRSRSRRRSDSRSRQR,SSRSSSHRSSRSSSRSRRSRRSRG…	(387-422),(452-479),(380-431),(459-480),(387-422),(459-479),(374-431),(461-485),(386-431),(461-480),(403-422),(373-430),(463-481),(374-395),(398-430),(463-481),(398-423),(403-422),(357-428),(373-395),(400-428),(374-395),(400-423),(400-423),(349-395),(357-395),(373-395),(374-395),(357-395),(357-395),(357-395),(373-395),(374-395),(357-395),(357-395),(357-395),(373-395),(374-394),(360-392),(360-392)…	STSNSAGHSRGSRRRRSSSSPSSFSSRSSSHRSSRSSSRSRRSRRSRGGRDRDSRYSRSRSRSRRRSDSRSRQRSGGVSSRRR,RGRRYTGRRRTRSRSRSRSVDRYRQRSRSSAYRR	(349-431),(452-485)	PF09750.9	DRY_EERY	(40-171)	1.2e-42
UP000000437_7955_additional.fasta	Q6P022	Zebrafish	20_50,20_55,20_60,25_45,25_50,25_55,30_40,30_45,30_50	RHRRRSPSRSRSRERKRRSRERRSRERRGDS,RHRRRSPSRSRSRERKRRSRERRSRERR,RSRSRERKRRSRERRSRERR,RHRRRSPSRSRSRERKRRSRERRSRER,RHRRRSPSRSRSRERKRRSRERRSRER,RHRRRSPSRSRSRERKRRSRERRSRER,RSPSRSRSRERKRRSRERRSR,RSPSRSRSRERKRRSRERRSR,RSPSRSRSRERKRRSRERRSR	(30-60),(30-57),(38-57),(30-56),(30-56),(30-56),(34-54),(34-54),(34-54)	RHRRRSPSRSRSRERKRRSRERRSRERRGDS	(30-60)	PF00076.22;PF00076.22;PF00076.22	RRM_1;RRM_1;RRM_1	(154-228);(264-334);(399-460)	3.3e-05;7.6e-16;4.4e-08
UP000000437_7955_additional.fasta	Q6P0K2	Zebrafish	20_50,20_55,25_45,25_45,25_50,25_55,30_40,30_40,30_45,30_45,30_50,30_55,35_35,35_35,35_40,35_40,35_45,35_50,35_55,40_30,40_30,40_30,40_35,40_35,40_40,40_40,40_45	RRSRRSRSGSRSRSRSRGRRYRSRSRSNERRYRS,RRSRRSRSGSRSRSRSRGRR,RFSKRRSRRSRSGSRSRSRSRGRRYRSRSRSNERRYRSPS,RRSRSRTPLHRDSRSRSRSR,RRSRRSRSGSRSRSRSRGRRYRSRSRSNERRYRS,RRSRRSRSGSRSRSRSRGRR,RFSKRRSRRSRSGSRSRSRSRGRRYRSRSRSNERRYRSPSYSKRRSR,RSRSPVRRSKSPVRRSRSRTPLHRDSRSRSRSRSGSRQRDRSVSRSRSRSRS,RFSKRRSRRSRSGSRSRSRSRGRRYRSRSRSNERR,RRSRSRTPLHRDSRSRSRSR,RRSRRSRSGSRSRSRSRGRRYRSRSRSNERR,RRSRRSRSGSRSRSRSRGRR,RFSKRRSRRSRSGS…	(127-160),(127-146),(123-162),(197-216),(127-160),(127-146),(123-169),(184-235),(123-157),(197-216),(127-157),(127-146),(123-194),(207-237),(123-153),(207-235),(123-153),(127-152),(127-146),(123-153),(159-187),(209-237),(123-153),(209-237),(123-153),(209-235),(123-153)	RFSKRRSRRSRSGSRSRSRSRGRRYRSRSRSNERRYRSPSYSKRRSRSGSPGRSRSRSPGGRSRSPVRRSKSPVRRSRSRTPLHRDSRSRSRSRSGSRQRDRSVSRSRSRSRSIS	(123-237)	PF00076.22;PF00098.23	RRM_1;zf-CCHC	(16-81);(106-121)	3.2e-15;8.3e-05
UP000000437_7955_additional.fasta	Q801U3	Zebrafish	20_50,25_45,25_50,30_40,30_45,30_50,35_35,35_40,35_45	RRSFSRSRSRSLSRERRRER,RSPRRSFSRSRSRSLSRERRRERSLSRDR,RRSFSRSRSRSLSRERRRER,RRRSSPPARHRSPRRSFSRSRSRSLSRERRRERSLSRDR,RSPRRSFSRSRSRSLSRERRRERSLSRDR,RRSFSRSRSRSLSRERRRER,RSSPPARHRSPRRSFSRSRSRSLSRERRRERSLSR,RHRSPRRSFSRSRSRSLSRERRRERSLSR,RSPRRSFSRSRSRSLSRERRRERSLSR	(128-147),(125-153),(128-147),(115-153),(125-153),(128-147),(117-151),(123-151),(125-151)	RRRSSPPARHRSPRRSFSRSRSRSLSRERRRERSLSRDR	(115-153)	PF00076.22	RRM_1	(16-81)	5e-18
UP000000437_7955_additional.fasta	U3JAM8	Zebrafish	20_50,25_45,25_50,30_40,30_45,30_50,35_35,35_35,35_40,35_45,40_30,40_35,40_40,40_45,45_25,45_25,45_30,45_30,45_35,45_40,45_45,50_20,50_20,50_25,50_25,50_30,50_35,50_40	RRSRSRSPRRRKHSRSRYSR,RRSRSRSPRRRKHSRSRYSRSRSRSYSRSRSRSRSR,RRSRSRSPRRRKHSRSRYSR,RRSRSRSPRRRKHSRSRYSRSRSRSYSRSRSRSRSRSKTRTPRRSKS,RRSRSRSPRRRKHSRSRYSRSRSRSYSRSRSRSRSR,RRSRSRSPRRRKHSRSRYSR,RSRSRSPRRRKHSRSRYSRSRSRSYSRSRSRSRSRSKTRTPRRSKSKS,RSRTPRSNKGSKSRSRSRSR,RSRSRSPRRRKHSRSRYSRSRSRSYSRSRSRSRSRSKTRTPRRSKS,RSRSRSPRRRKHSRSRYSRSRSRSYSRSRSRSRSR,RRKHSRSRYSRSRSRSYSRSRSRSRSRSKTRTPRRSKSKSPSRSRSRSKSKSHSRSRTPRS…	(103-122),(103-138),(103-122),(103-149),(103-138),(103-122),(104-151),(166-185),(104-149),(104-138),(112-184),(112-142),(112-142),(117-138),(116-142),(145-172),(116-142),(153-172),(116-142),(116-142),(117-138),(116-139),(146-168),(116-139),(149-168),(116-139),(116-139),(116-139)	RRSRSRSPRRRKHSRSRYSRSRSRSYSRSRSRSRSRSKTRTPRRSKSKSPSRSRSRSKSKSHSRSRTPRSNKGSKSRSRSRSR	(103-185)	PF00076.22	RRM_1	(4-74)	5.7e-22
UP000000437_7955_additional.fasta	A0A2R8PZL7	Zebrafish	25_45,30_40,30_45,35_35,35_35,35_40,35_45,40_30,40_35,40_35,40_40,40_45,45_25,45_30,45_35,45_35,45_40,45_45,50_20,50_25,50_30,50_35,50_40,50_45,55_20,55_25,55_30,55_35,55_40,60_20,60_25,60_30,60_35,65_20,65_25	SRSRSRSRSRSRSRSYSRSRSRS,SRSSKSSRSRSRSRSRSRSRSYSRSRSRSQSRSRSRSGSRSRSKSRSRSRS,SRSRSRSRSRSRSRSYSRSRSRS,RSSARGSRSRSRSHSRGRSS,SSSRSSKSSRSRSRSRSRSRSRSYSRSRSRSQSRSRSRSGSRSRSKSRSRSRSPEKR,SRSSKSSRSRSRSRSRSRSRSYSRSRSRSQSRSRSRSGSRSRSKSRSRSRS,SRSRSRSRSRSRSRSYSRSRSRS,RSSARGSRSRSRSHSRGRSSSHSSSRSSKSSRSRSRSRSRSRSRSYSRSRSRSQSRSRSRSGSRSRSKSRSRSRSPEKR,RSSARGSRSRSRSHSRGRSS,SSSRSSKSSRSRSRSRSRSRSRSYSRSRSRSQSRSRSRSGSRS…	(733-755),(727-777),(733-755),(703-722),(725-781),(727-777),(733-755),(703-781),(703-722),(725-781),(727-777),(733-755),(703-777),(703-777),(703-722),(725-777),(727-777),(733-755),(704-777),(704-777),(704-777),(725-777),(727-777),(733-755),(709-751),(709-751),(709-751),(725-751),(727-746),(711-745),(711-745),(723-745),(725-745),(720-741),(720-741)	RSSARGSRSRSRSHSRGRSSSHSSSRSSKSSRSRSRSRSRSRSRSYSRSRSRSQSRSRSRSGSRSRSKSRSRSRSPEKR	(703-781)	PF01805.20;PF04818.13;PF01585.23	Surp;CTD_bind;G-patch	(13-62);(204-266);(813-861)	1.6e-15;1e-17;5.7e-11
UP000000437_7955_additional.fasta	A0A2R8Q1Y5	Zebrafish	25_45,30_40,30_40,30_45,35_35,35_35,35_40,35_45,40_30,40_35,40_40,45_25,45_30,45_35	SRSSRSDRDRRRTKSRSRSRSRGSRTS,RDSRHMSSRSSRSDRDRRRTKSRSRSRSRGSRTSS,SERRFHRSSPHRERRSSRSRTDGRSR,SRSSRSDRDRRRTKSRSRSRSRGSRTS,SDRDSRHMSSRSSRSDRDRRRTKSRSRSRSRGSRTSSYSRSERSRSER,RERRSSRSRTDGRSRDSSDS,SSRSSRSDRDRRRTKSRSRSRSRGSRTSS,SRSSRSDRDRRRTKSRSRSRSR,SSRSSRSDRDRRRTKSRSRSRSRGSRTSSYSRSERSRSERQSRTDRS,SSRSSRSDRDRRRTKSRSRSRSRGSRTSSYSRSERSRSER,SSRSSRSDRDRRRTKSRSRS,SRSRSRSRGSRTSSYSRSERSRS,SRSRSRSRGSRTSSYSRSERSRS…	(283-309),(276-310),(333-358),(283-309),(274-321),(344-363),(282-310),(283-304),(282-328),(282-321),(282-301),(297-319),(297-319),(297-319)	SDRDSRHMSSRSSRSDRDRRRTKSRSRSRSRGSRTSSYSRSERSRSERQSRTDRS,SERRFHRSSPHRERRSSRSRTDGRSRDSSDS	(274-328),(333-363)	PF17907.1;PF00856.28;PF00397.26;PF08236.11	AWS;SET;WW;SRI	(1303-1337);(1351-1457);(2523-2552);(2597-2687)	6e-09;6.5e-19;8.8e-12;5.2e-27
UP000000437_7955_additional.fasta	A0A2R8Q4W3	Zebrafish	25_45,30_40,30_45,35_35,35_40,35_45,40_30,40_35,40_40,45_25,45_30,45_35,45_40	RSRSRSRSRSRSRSRSNNRSRS,RSPSYGRSRSRSRSRSRSRSRSNNRSRSYSPRRSR,RSRSRSRSRSRSRSRSNNRSRS,RSPSYGRSRSRSRSRSRSRSRSNNRSRSYSPRRSRGSPQYSPRHSRSRSRS,RSRSRSRSRSRSRSRSNNRSRSYSPRRSR,RSRSRSRSRSRSRSRSNNRSRS,RSPSYGRSRSRSRSRSRSRSRSNNRSRSYSPRRSRGS,RSRSRSRSRSRSRSRSNNRSRSYSPRRSRGS,RSRSRSRSRSRSRSRSNNRSRSYSPRRSR,RSPSYGRSRSRSRSRSRSRSRSNNRSRSYS,RSRSRSRSRSRSRSRSNNRSRSYS,RSRSRSRSRSRSRSRSNNRSRSYS,RSRSRSRSRSRSNNRSRSYS	(200-221),(194-228),(200-221),(194-244),(200-228),(200-221),(194-230),(200-230),(200-228),(194-223),(200-223),(200-223),(204-223)	RSPSYGRSRSRSRSRSRSRSRSNNRSRSYSPRRSRGSPQYSPRHSRSRSRS	(194-244)	PF00076.22;PF00076.22	RRM_1;RRM_1	(17-84);(119-182)	2.9e-17;7.6e-14
UP000000437_7955_additional.fasta	A0A2R8Q6N6	Zebrafish	25_45,30_40,30_40,30_45,35_35,35_35,35_40,35_45,40_30,40_35,40_40,45_25,45_30,45_35	SRSSRSDRDRRRTKSRSRSRSRGSRTS,RDSRHMSSRSSRSDRDRRRTKSRSRSRSRGSRTSS,SERRFHRSSPHRERRSSRSRTDGRSR,SRSSRSDRDRRRTKSRSRSRSRGSRTS,SDRDSRHMSSRSSRSDRDRRRTKSRSRSRSRGSRTSSYSRSERSRSER,RERRSSRSRTDGRSRDSSDS,SSRSSRSDRDRRRTKSRSRSRSRGSRTSS,SRSSRSDRDRRRTKSRSRSRSR,SSRSSRSDRDRRRTKSRSRSRSRGSRTSSYSRSERSRSERQSRTDRS,SSRSSRSDRDRRRTKSRSRSRSRGSRTSSYSRSERSRSER,SSRSSRSDRDRRRTKSRSRS,SRSRSRSRGSRTSSYSRSERSRS,SRSRSRSRGSRTSSYSRSERSRS…	(283-309),(276-310),(333-358),(283-309),(274-321),(344-363),(282-310),(283-304),(282-328),(282-321),(282-301),(297-319),(297-319),(297-319)	SDRDSRHMSSRSSRSDRDRRRTKSRSRSRSRGSRTSSYSRSERSRSERQSRTDRS,SERRFHRSSPHRERRSSRSRTDGRSRDSSDS	(274-328),(333-363)	PF00856.28;PF00397.26;PF08236.11	SET;WW;SRI	(1307-1413);(2479-2508);(2553-2643)	6.4e-19;8.6e-12;5.1e-27
UP000000437_7955_additional.fasta	A0A2R8QDW6	Zebrafish	25_45,30_40,30_40,30_45,35_35,35_35,35_40,35_45,40_30,40_35,40_40,45_25,45_30,45_35	SRSSRSDRDRRRTKSRSRSRSRGSRTS,RDSRHMSSRSSRSDRDRRRTKSRSRSRSRGSRTSS,SERRFHRSSPHRERRSSRSRTDGRSR,SRSSRSDRDRRRTKSRSRSRSRGSRTS,SDRDSRHMSSRSSRSDRDRRRTKSRSRSRSRGSRTSSYSRSERSRSER,RERRSSRSRTDGRSRDSSDS,SSRSSRSDRDRRRTKSRSRSRSRGSRTSS,SRSSRSDRDRRRTKSRSRSRSR,SSRSSRSDRDRRRTKSRSRSRSRGSRTSSYSRSERSRSERQSRTDRS,SSRSSRSDRDRRRTKSRSRSRSRGSRTSSYSRSERSRSER,SSRSSRSDRDRRRTKSRSRS,SRSRSRSRGSRTSSYSRSERSRS,SRSRSRSRGSRTSSYSRSERSRS…	(324-350),(317-351),(374-399),(324-350),(315-362),(385-404),(323-351),(324-345),(323-369),(323-362),(323-342),(338-360),(338-360),(338-360)	SDRDSRHMSSRSSRSDRDRRRTKSRSRSRSRGSRTSSYSRSERSRSERQSRTDRS,SERRFHRSSPHRERRSSRSRTDGRSRDSSDS	(315-369),(374-404)	PF17907.1;PF00856.28;PF00397.26;PF08236.11	AWS;SET;WW;SRI	(1344-1378);(1392-1498);(2564-2593);(2638-2728)	6.1e-09;6.6e-19;8.9e-12;5.3e-27
UP000000437_7955_additional.fasta	A0A2R8QG06	Zebrafish	25_45	RERKRHRSRERKRSRSRSKSPDRDRR	(38-63)	RERKRHRSRERKRSRSRSKSPDRDRR	(38-63)	PF00270.29;PF00271.31	DEAD;Helicase_C	(342-543);(577-686)	8.3e-53;7.6e-30
UP000000437_7955_additional.fasta	A0A2R8QPR4	Zebrafish	25_45,30_40,30_45	RTGRSRRRETRSSRSRRSPS,RTGRSRRRETRSSRSRRSPSWLER,RTGRSRRRETRSSRSRRSPS	(224-243),(224-247),(224-243)	RTGRSRRRETRSSRSRRSPSWLER	(224-247)	PF00084.20	Sushi	(116-175)	2.6e-05
UP000000437_7955_additional.fasta	A0A2R8RXW4	Zebrafish	25_45,30_40,30_45,35_35,35_40,40_30,40_30,40_35,45_25,45_25,45_30,45_30,45_35,50_20,50_20,50_25,50_30,55_20,55_25,55_30,55_30,60_20,60_25	SRSRSRSRRKHHRRRHQRSSSRS,SRSRSRSRRKHHRRRHQRSSSRSSSR,SRSRSRSRRKHHRRRHQRSSSRS,RSHRRRYSSSSEEDSRSRSRSRSRRKHHRRRHQRSSSRSSSR,SRSRRKHHRRRHQRSSSRSSSR,RSHRRRYSSSSEEDSRSRSRSRSR,RRRHQRSSSRSSSRSSWSSSARSYRRSSYSRSRSSASRSSS,RSHRRRYSSSSEEDSRSRSRSRSR,SHRRRYSSSSEEDSRSRSRSRSR,RRRHQRSSSRSSSRSSWSSSARSYRRSSYSRSRSSASRSSSS,SHRRRYSSSSEEDSRSRSRSRSR,RRRHQRSSSRSSSRSSWSSSARSYRRSSYSRSRSSASRSSS,RRRYSSSSEEDSRSRSRSRSR,STSSERSSAGS…	(871-893),(871-896),(871-893),(855-896),(875-896),(855-878),(883-923),(855-878),(856-878),(883-924),(856-878),(883-923),(858-878),(804-823),(883-931),(883-924),(883-923),(883-924),(883-924),(883-902),(904-923),(888-924),(888-924)	STSSERSSAGSSAYSRRSRS,RSHRRRYSSSSEEDSRSRSRSRSRRKHHRRRHQRSSSRSSSRSSWSSSARSYRRSSYSRSRSSASRSSSSTKGSPHR	(804-823),(855-931)	PF12171.8	zf-C2H2_jaz	(73-101)	1.6e-06
UP000000437_7955_additional.fasta	B8A501	Zebrafish	25_45,30_40,30_40,35_35,35_35,40_30,45_25,45_30,50_20,50_25,50_30,55_20,55_25,55_30,60_20,60_25,60_30,65_20,65_25,70_20	RRSPRPYRSRSRSRERSIR,SSSRRRHYYRRSRSPYRYSRHYRRSPSRSRSR,RFSQSPRRSPRPYRSRSRSRERSIRLS,RRYRARSRSYSPSPESSSRRR,SRSPYRYSRHYRRSPSRSRSRS,SSSRGSRSSRRSRTSSSSRSSSS,SSSGSSYSSSRGSRSSRRSRTSSSSRSSSSGSSSSSNSRSRSRPRCSGR,SSSRGSRSSRRSRTSSSSRSSSS,SSSSSGSSYSSSRGSRSSRRSRTSSSSRSSSSGSSSSSNSRSRSRPRCSGR,SSSGSSYSSSRGSRSSRRSRTSSSSRSSSSGSSSSSNSRSRSRPRCSGR,SSSRGSRSSRRSRTSSSSRSSSS,SSSSSGSSYSSSRGSRSSRRSRTSSSSRSSSSGSSSSSNSRSRSRPRCS…	(165-183),(111-142),(159-185),(96-116),(122-143),(43-65),(36-84),(43-65),(34-84),(36-84),(43-65),(34-82),(36-80),(43-65),(34-82),(36-80),(43-65),(34-78),(48-68),(50-78)	SSSSSGSSYSSSRGSRSSRRSRTSSSSRSSSSGSSSSSNSRSRSRPRCSGR,RRYRARSRSYSPSPESSSRRRHYYRRSRSPYRYSRHYRRSPSRSRSRS,RFSQSPRRSPRPYRSRSRSRERSIRLS	(34-84),(96-143),(159-185)	PF17069.5	RSRP	(1-312)	3.1e-102
UP000000437_7955_additional.fasta	E7F248	Zebrafish	25_45,35_35,40_30	RSRNRFRMAYSRSRSRSRER,SVSPRRRRHSRSSSRSPDR,SGSVSPRRRRHSRSSSRS	(51-70),(11-29),(9-26)	SGSVSPRRRRHSRSSSRSPDR,RSRNRFRMAYSRSRSRSRER	(9-29),(51-70)	PF06047.11	Nkap_C	(219-320)	4.4e-49
UP000000437_7955_additional.fasta	E7F275	Zebrafish	25_45,35_35,40_30	RSRNRFRMAYSRSRSRSRER,SVSPRRRRHSRSSSRSPDR,SGSVSPRRRRHSRSSSRS	(51-70),(11-29),(9-26)	SGSVSPRRRRHSRSSSRSPDR,RSRNRFRMAYSRSRSRSRER	(9-29),(51-70)	PF15692.5	NKAP	(87-171)	7.7e-14
UP000000437_7955_additional.fasta	F1RC75	Zebrafish	25_45,30_40,30_45,35_35,35_35,35_40,35_45,40_30,40_35,40_35,40_40,40_45,45_25,45_30,45_35,45_35,45_40,45_45,50_20,50_25,50_30,50_35,50_40,50_45,55_20,55_25,55_30,55_35,55_40,60_20,60_25,60_30,60_35,65_20,65_25	SRSRSRSRSRSRSRSYSRSRSRS,SRSSKSSRSRSRSRSRSRSRSYSRSRSRSQSRSRSRSGSRSRSKSRSRSRS,SRSRSRSRSRSRSRSYSRSRSRS,RSSARGSRSRSRSHSRGRSS,SSSRSSKSSRSRSRSRSRSRSRSYSRSRSRSQSRSRSRSGSRSRSKSRSRSRSPEKR,SRSSKSSRSRSRSRSRSRSRSYSRSRSRSQSRSRSRSGSRSRSKSRSRSRS,SRSRSRSRSRSRSRSYSRSRSRS,RSSARGSRSRSRSHSRGRSSSHSSSRSSKSSRSRSRSRSRSRSRSYSRSRSRSQSRSRSRSGSRSRSKSRSRSRSPEKR,RSSARGSRSRSRSHSRGRSS,SSSRSSKSSRSRSRSRSRSRSRSYSRSRSRSQSRSRSRSGSRS…	(744-766),(738-788),(744-766),(714-733),(736-792),(738-788),(744-766),(714-792),(714-733),(736-792),(738-788),(744-766),(714-788),(714-788),(714-733),(736-788),(738-788),(744-766),(715-788),(715-788),(715-788),(736-788),(738-788),(744-766),(720-762),(720-762),(720-762),(736-762),(738-757),(722-756),(722-756),(734-756),(736-756),(731-752),(731-752)	RSSARGSRSRSRSHSRGRSSSHSSSRSSKSSRSRSRSRSRSRSRSYSRSRSRSQSRSRSRSGSRSRSKSRSRSRSPEKR	(714-792)	PF01805.20;PF04818.13;PF01585.23	Surp;CTD_bind;G-patch	(13-62);(216-278);(824-872)	1.6e-15;1e-17;5.8e-11
UP000000437_7955_additional.fasta	I3IS00	Zebrafish	25_45,30_40,30_45,35_35,35_40,35_45,40_30,40_35,40_40,40_45,45_25,45_30,45_35,45_40,45_45,50_20,50_25,50_30,50_35,50_40	SRSLSRSRSRSRSRSRSRSRSFSRSPYSRRPRGRSRSYRSRSR,RRRSYSRSPRSYSRSLSRSRSRSRSRSRSRSRSFSRSPYSRRPRGRSRSYRSRSRTPTFHRSRSR,SRSLSRSRSRSRSRSRSRSRSFSRSPYSRRPRGRSRSYRSRSR,RRRSYSRSPRSYSRSLSRSRSRSRSRSRSRSRSFSRSPYSRRPRGRSRSYRSRSRTPTFHRSRSRS,RRRSYSRSPRSYSRSLSRSRSRSRSRSRSRSRSFSRSPYSRRPRGRSRSYRSRS,SRSLSRSRSRSRSRSRSRSRSFSRS,RRRSYSRSPRSYSRSLSRSRSRSRSRSRSRSRSFSRSPYSRRPR,RRRSYSRSPRSYSRSLSRSRSRSRSRSRSRSRSFSRSPYSRRPR,RRRSYSR…	(669-711),(657-721),(669-711),(657-722),(657-710),(669-693),(657-700),(657-700),(657-700),(669-693),(658-698),(658-698),(658-698),(663-698),(669-693),(660-696),(660-693),(660-693),(662-693),(666-693)	RRRSYSRSPRSYSRSLSRSRSRSRSRSRSRSRSFSRSPYSRRPRGRSRSYRSRSRTPTFHRSRSRS	(657-722)	PF08783.11;PF13696.6;PF04564.15	DWNN;zf-CCHC_2;U-box	(4-76);(153-173);(251-325)	1.7e-29;5.6e-09;3.1e-06
UP000000437_7955_additional.fasta	I3ITA0	Zebrafish	25_45,30_40,30_45,35_35,35_40,35_45,40_30,40_35,40_35,40_40,40_45,45_25,45_30,45_35,45_40	SRSRSRSKSRSRSRRHSNRRYSRSR,SKRSDSRSRSRSKSRSRSRRHSNRRYSRSRSHSHRKKSRSRSYSPESRRRRSRS,SRSRSRSKSRSRSRRHSNRRYSRSR,SRASKRSDSRSRSRSKSRSRSRRHSNRRYSRSRSHSHRKKSRSRSYSPESRRRRSRSAS,SKRSDSRSRSRSKSRSRSRRHSNRRYSRSRSHSHRKKSRSRSYSPESRRRRSRS,SRSRSRSKSRSRSRRHSNRRYSRSR,SPSRASKRSDSRSRSRSKSRSRSRRHSNRRYSRSRSHSHRKKSRSRSYSPESRRRRSRSASPNS,SRASKRSDSRSRSRSKSRSRSRRHSNRRYSRSRSHS,SRSRSYSPESRRRRSRSAS,SKRSDSRSRSRSKSRSRSRRHSNRRYSRS…	(19-43),(14-67),(19-43),(11-69),(14-67),(19-43),(9-72),(11-46),(51-69),(14-46),(19-38),(3-35),(9-35),(11-35),(14-35)	SRSGSPSPSRASKRSDSRSRSRSKSRSRSRRHSNRRYSRSRSHSHRKKSRSRSYSPESRRRRSRSASPNS	(3-72)	PF00076.22	RRM_1	(108-178)	3e-20
UP000000437_7955_additional.fasta	K7DYA2	Zebrafish	25_45,30_40,30_45,35_35,35_35,35_40,35_40,40_30,40_30,40_35,40_35,40_40,40_40	RRSRSRTPLHRDSRSRSRSR,RFSKRRSRRSRSGSPGRSRSRSPGGRSRSPVRRSKSPVRRSRSRTPLHRDSRSRSRSRSGSRQRDRSVSRSRSRSRS,RRSRSRTPLHRDSRSRSRSR,RFSKRRSRRSRSGSPGRSRSRSPGGRSRSPVRRSKS,RDSRSRSRSRSGSRQRDRSVSRSRSRSRSIS,RFSKRRSRRSRSGSPGRSRSRS,RDSRSRSRSRSGSRQRDRSVSRSRSRSRS,SKRRSRRSRSGSPGRSRSRSPGGRSRS,SRSRSRSRSGSRQRDRSVSRSRSRSRSIS,SKRRSRRSRSGSPGRSRSRS,SRSRSRSRSGSRQRDRSVSRSRSRSRSIS,SKRRSRRSRSGSPGRSRSRS,SRSRSRSRSGSRQRDRSVSRSRSRSRS	(124-143),(86-162),(124-143),(86-121),(134-164),(86-107),(134-162),(88-114),(136-164),(88-107),(136-164),(88-107),(136-162)	RFSKRRSRRSRSGSPGRSRSRSPGGRSRSPVRRSKSPVRRSRSRTPLHRDSRSRSRSRSGSRQRDRSVSRSRSRSRSIS	(86-164)	PF00076.22;PF00098.23	RRM_1;zf-CCHC	(1-44);(69-84)	2.2e-08;5.5e-05
UP000000437_7955_additional.fasta	Q1L8U4	Zebrafish	25_45,30_40,35_35	RRKHKRRRRRTRSYSASSSR,SRRKHKRRRRRTRSYSASSSRS,RRRRRTRSYSASSSRSDSGTR	(138-157),(137-158),(143-163)	SRRKHKRRRRRTRSYSASSSRSDSGTR	(137-163)	PF00069.25	Pkinase	(187-503)	1.8e-49
UP000000437_7955_additional.fasta	Q6TGT9	Zebrafish	25_45,30_40,30_45,35_35,35_40,35_45,40_30,40_35,40_40,45_25,45_30,45_35,45_40,50_20,50_25,50_30,50_35,50_40,55_20,55_25,55_30,55_35,55_40	RKRNRSRSRSRSRSSSRSRS,RKRNRSRSRSRSRSSSRSRSPSRSRS,RKRNRSRSRSRSRSSSRSRS,RKRNRSRSRSRSRSSSRSRSPSRSRSPERGSKRSRSRSLSR,RKRNRSRSRSRSRSSSRSRSPSRSRS,RKRNRSRSRSRSRSSSRSRS,RKRNRSRSRSRSRSSSRSRSPSRSRSPERGSKRSRSRSLSR,RKRNRSRSRSRSRSSSRSRSPSRSRSPERGSKRSRSRSLSR,RKRNRSRSRSRSRSSSRSRSPSRSRS,RKRNRSRSRSRSRSSSRSRSPSRSRSPERGSKRS,RKRNRSRSRSRSRSSSRSRSPSRSRSPERGSKRS,RKRNRSRSRSRSRSSSRSRSPSRSRSPER,RSRSRSRSRSSSRSRSPSRSRS,RNRSRS…	(185-204),(185-210),(185-204),(185-225),(185-210),(185-204),(185-225),(185-225),(185-210),(185-218),(185-218),(185-213),(189-210),(187-215),(187-215),(187-215),(189-213),(189-210),(189-210),(189-210),(189-210),(189-210),(190-210)	RKRNRSRSRSRSRSSSRSRSPSRSRSPERGSKRSRSRSLSR	(185-225)	PF00076.22;PF00076.22	RRM_1;RRM_1	(6-68);(115-180)	2.9e-16;9.3e-15
UP000000437_7955_additional.fasta	Q7T2A0	Zebrafish	25_45,30_40,30_40,30_45,35_35,35_35,35_40,35_40,35_45,40_30,40_30,40_35,40_35,40_40,40_45,45_25,45_30,45_35,45_40	SRSRSRSKSRSRSRRHSNRRYSRSR,SKRSDSRSRSRSKSRSRSRRHSNRRYSRSRSHSHRKKSRSRSYSPESRRRRSRS,RYSRRRSPSPYYSRYRSRSRSRS,SRSRSRSKSRSRSRRHSNRRYSRSR,SRASKRSDSRSRSRSKSRSRSRRHSNRRYSRSRSHSHRKKSRSRSYSPESRRRRSRSAS,SRRRSPSPYYSRYRSRSRSRSYSPRR,SKRSDSRSRSRSKSRSRSRRHSNRRYSRSRSHSHRKKSRSRSYSPESRRRRSRS,SRRRSPSPYYSRYRSRSRSRS,SRSRSRSKSRSRSRRHSNRRYSRSR,SPSRASKRSDSRSRSRSKSRSRSRRHSNRRYSRSRSHSHRKKSRSRSYSPESRRRRSRSASPNS,RSPSPYYSRYRSR…	(48-72),(43-96),(269-291),(48-72),(40-98),(271-296),(43-96),(271-291),(48-72),(38-101),(274-293),(40-75),(80-98),(43-75),(48-67),(32-64),(38-64),(40-64),(43-64)	SRSGSPSPSRASKRSDSRSRSRSKSRSRSRRHSNRRYSRSRSHSHRKKSRSRSYSPESRRRRSRSASPNS,RYSRRRSPSPYYSRYRSRSRSRSYSPRR	(32-101),(269-296)	PF00076.22	RRM_1	(137-207)	6.4e-20
UP000000437_7955_additional.fasta	A0A0R4IL26	Zebrafish	30_40,35_35,35_35,35_40,40_30,40_30,40_30,40_35,45_25,45_25,45_30,45_30,50_20,50_20,50_25,50_25,50_30,50_30,55_20,55_25	SLYSRRSRSRSRSYSRARR,RSRTRSRSCSRSRSRSHS,SLYSRRSRSRSRSYSRARR,SLYSRRSRSRSRSYSRARR,RSRSRSISSQSRYSGRHSRSRSLSSGRRSYSRSSS,RSRTRSRSCSRSRSRSHSHTYS,RSYSRSSSWNSLYSRRSRSRSRSYSR,RSRTRSRSCSRSRSRSHS,RSRSRSISSQSRYSGRHSRSRSLSSGRRSYSRSSSYSLASRRDSLS,RSRSCSRSRSRSHSHTYSSYRSYSRSSSWNSLYSRRSRSRSRSYSR,RSRSRSISSQSRYSGRHSRSRSLSSGRRSYSRSSS,RSYSRSSSWNSLYSRRSRSRSRSYSR,SISSQSRYSGRHSRSRSLSSGRRSYSRSSSYSLASRRDSLSS,SRSRSHSHTYSSYRS…	(556-574),(522-539),(556-574),(556-574),(385-419),(522-543),(546-571),(522-539),(385-430),(526-571),(385-419),(546-571),(390-431),(533-570),(400-421),(547-570),(400-419),(549-568),(402-421),(402-421)	RSRSRSISSQSRYSGRHSRSRSLSSGRRSYSRSSSYSLASRRDSLSS,RSRTRSRSCSRSRSRSHSHTYSSYRSYSRSSSWNSLYSRRSRSRSRSYSRARR	(385-431),(522-574)	PF15230.6	SRRM_C	(440-501)	1.3e-18
UP000000437_7955_additional.fasta	A0A0R4IMZ9	Zebrafish	30_40,35_35,40_30	RNSRLSSSSARRKSRRLRDR,SRLSSSSARRKSRRLRDRSVSR,SSVGRNSRLSSSSARRKSRR	(387-406),(389-410),(383-402)	SSVGRNSRLSSSSARRKSRRLRDRSVSR	(383-410)	PF00620.27	RhoGAP	(63-211)	3.5e-37
UP000000437_7955_additional.fasta	A0A0R4IS06	Zebrafish	30_40,30_40,35_35,35_40,40_30,40_35,45_25,45_30,45_35,50_20,50_25,50_30,50_35,55_20,55_25,55_30,60_20,60_25	RRSRSRSRSHSRERNYPSR,RRGRSRSHSPRKRSPSRSRSR,SPRRGRSRSHSPRKRSPSRSRSRHSNRSSSGRSRRSSS,RRGRSRSHSPRKRSPSRSRSR,RSRSHSPRKRSPSRSRSRHSNRSSSGRSRRSSSSSHSRSPRPRNSS,RSRSHSPRKRSPSRSRSRHSNRSSSGRSRRSSS,SPRKRSPSRSRSRHSNRSSSGRSRRSSSSSHSRSPRPRNSSTGR,SPRKRSPSRSRSRHSNRSSSGRSRRSSSSSHSRSPRPRNSS,RSPSRSRSRHSNRSSSGRSRRSSS,SRSRSRHSNRSSSGRSRRSSSSSHSRSPRPRNSS,SRSRSRHSNRSSSGRSRRSSSSSHSRSPRPRNSS,SRSRSRHSNRSSSGRSRRSSSSSHSRSPRPRNS…	(5-23),(89-109),(87-124),(89-109),(92-137),(92-124),(97-140),(97-137),(101-124),(104-137),(104-137),(104-137),(104-124),(106-132),(106-132),(106-132),(111-130),(111-130)	RRSRSRSRSHSRERNYPSR,SPRRGRSRSHSPRKRSPSRSRSRHSNRSSSGRSRRSSSSSHSRSPRPRNSSTGR	(5-23),(87-140)	PF15440.6	THRAP3_BCLAF1	(91-232)	2.8e-13
UP000000437_7955_additional.fasta	A3KPM3	Zebrafish	30_40,35_35,40_30	SSSRTSISRRRSRKRRLGHR,SLSSSRTSISRRRSRKRR,SHVSLSSSRTSISRRRSRKR	(195-214),(193-210),(190-209)	SHVSLSSSRTSISRRRSRKRRLGHR	(190-214)	PF10523.9	BEN	(308-386)	2.4e-14
UP000000437_7955_additional.fasta	F1QPP2	Zebrafish	30_40,35_35,35_40,40_30,40_35,40_40,45_25,45_30,45_35,50_20,50_25,50_30	SRNRGRNSRSSSRHSSRSRR,RSCSRSSSRNRGRNSRSSSRHSSRSRR,SRNRGRNSRSSSRHSSRSRR,RSCSRSSSRNRGRNSRSSSRHSSRSRRKKLS,RSCSRSSSRNRGRNSRSSSRHSSRSRR,SRNRGRNSRSSSRHSSRSRR,RSCSRSSSRNRGRNSRSSSRHSSRSR,RSCSRSSSRNRGRNSRSSSRHSSRSR,RSCSRSSSRNRGRNSRSSSRHSSRSR,SRSSSRNRGRNSRSSSRHSSRSRRKKLSKQGSRSSSSS,SRSSSRNRGRNSRSSSRHSSRS,SRSSSRNRGRNSRSSSRHSSRS	(335-354),(328-354),(335-354),(328-358),(328-354),(335-354),(328-353),(328-353),(328-353),(331-368),(331-352),(331-352)	RSCSRSSSRNRGRNSRSSSRHSSRSRRKKLSKQGSRSSSSS	(328-368)	PF08321.12;PF00149.28;PF13499.6	PPP5;Metallophos;EF-hand_7	(92-164);(171-341);(637-705)	1.7e-07;4e-20;3e-11
UP000000437_7955_additional.fasta	A0A2R8QTR7	Zebrafish	35_35,40_30,45_25,45_30,50_20	SSFSRRRSRSLLKSRRISGR,SSSTSSFSRRRSRSLLKSRRIS,SSSTSSFSRRRSRSLLKSRR,SSSTSSFSRRRSRSLLKSRR,SASSSTSSFSRRRSRSLLKS	(1051-1070),(1047-1068),(1047-1066),(1047-1066),(1045-1064)	SASSSTSSFSRRRSRSLLKSRRISGR	(1045-1070)	PF00225.23;PF16183.5;PF00498.26	Kinesin;Kinesin_assoc;FHA	(241-564);(602-687);(688-754)	5.7e-97;9.4e-11;1.9e-06
UP000000437_7955_additional.fasta	A0A2U3TVS8	Zebrafish	35_35,50_20,50_20,55_20,55_20,60_20,60_20	SSGSPSPSRRRHDNRRRSRS,RKRRSNSTGSSSSRSSSSSS,SSRSSSSSGSSGSPSPSRRR,RKRRSNSTGSSSSRSSSSSS,SSRSSSSSGSSGSPSPSRRR,RKRRSNSTGSSSSRSSSSSS,SSRSSSSSGSSGSPSPSRRR	(95-114),(40-59),(86-105),(40-59),(86-105),(40-59),(86-105)	RKRRSNSTGSSSSRSSSSSS,SSRSSSSSGSSGSPSPSRRRHDNRRRSRS	(40-59),(86-114)	PF00076.22	RRM_1	(139-210)	2.1e-19
UP000000437_7955_additional.fasta	B0S5J3	Zebrafish	35_35,40_30,40_35,45_25,45_30	RSSSSRRGRSPSPRSERSDR,RRHSPSPSPTRSSSSRRGRSPSPRSERSDRS,RSSSSRRGRSPSPRSERSDR,SPSPTRSSSSRRGRSPSPRSERSDRS,SSSSRRGRSPSPRSERSDRS	(879-898),(869-899),(879-898),(874-899),(880-899)	RRHSPSPSPTRSSSSRRGRSPSPRSERSDRS	(869-899)	PF00076.22;PF01805.20;PF08312.12	RRM_1;Surp;cwf21	(210-283);(362-414);(776-824)	8.5e-15;1.2e-17;4.9e-10
UP000000437_7955_additional.fasta	E7F2W3	Zebrafish	35_35,40_30,40_35,45_25,50_20	RRRRSSSHSSSASSPERKRR,RRRRSSSHSSSASSPERKRR,RRRRSSSHSSSASSPERKRR,RQSVKKRRRRSSSHSSSASSPERKRRVS,RSSSHSSSASSPERKRRVSSR	(1444-1463),(1444-1463),(1444-1463),(1438-1465),(1447-1467)	RQSVKKRRRRSSSHSSSASSPERKRRVSSR	(1438-1467)	PF00400.32;PF00400.32;PF00400.32;PF00400.32;PF00439.25;PF00439.25	WD40;WD40;WD40;WD40;Bromodomain;Bromodomain	(173-210);(215-253);(257-299);(355-393);(1151-1237);(1315-1399)	3.3e-05;0.00026;0.0012;8.9e-05;2.3e-14;9.5e-17
UP000000437_7955_additional.fasta	E7FE08	Zebrafish	35_35	SNRSHDRKRSSRSRSPDRRS	(327-346)	SNRSHDRKRSSRSRSPDRRS	(327-346)	PF00595.24;PF00595.24;PF00595.24;PF07653.17;PF00625.21;PF00791.20	PDZ;PDZ;PDZ;SH3_2;Guanylate_kin;ZU5	(23-107);(213-288);(445-524);(543-605);(704-816);(1569-1665)	2.1e-13;1.1e-12;2.1e-14;1.5e-10;7.2e-12;9.1e-32
UP000000437_7955_additional.fasta	F1QGN9	Zebrafish	35_35,35_35,40_30,40_35,45_25,45_30,50_20,50_25	RSRHSRRSRSHSCSPSNSRRKRSRSR,SRRSRSTSRGHKKRSRSPSRS,SRSRHSRRSRSHSCSPSNSRRKRSRSRHS,RSRHSRRSRSHSCSPSNSRRKRSRSR,SSSRSRHSRRSRSHSCSPSNSR,SRSRHSRRSRSHSCSPSNSR,SSSRSRHSRRSRSHSCSPSNS,SSSRSRHSRRSRSHSCSPSNS	(290-315),(369-389),(289-317),(290-315),(287-308),(289-308),(287-307),(287-307)	SSSRSRHSRRSRSHSCSPSNSRRKRSRSRHS,SRRSRSTSRGHKKRSRSPSRS	(287-317),(369-389)	PF00076.22	RRM_1	(170-238)	3.5e-14
UP000000437_7955_additional.fasta	F1R0N9	Zebrafish	35_35	RRRNRNRERRSSDSSTSSS	(140-158)	RRRNRNRERRSSDSSTSSS	(140-158)	PF00628.29	PHD	(167-215)	3.4e-10
UP000000437_7955_additional.fasta	L0N9D4	Zebrafish	35_35	SSSRSGDRAGSSRTDRRSRR	(1010-1029)	SSSRSGDRAGSSRTDRRSRR	(1010-1029)	PF00400.32	WD40	(84-123)	0.00065
UP000000437_7955_additional.fasta	Q1LW14	Zebrafish	35_35,40_30,45_25,45_30,50_20	SSFSRRRSRSLLKSRRISGR,SSSTSSFSRRRSRSLLKSRRIS,SSSTSSFSRRRSRSLLKSRR,SSSTSSFSRRRSRSLLKSRR,SASSSTSSFSRRRSRSLLKS	(869-888),(865-886),(865-884),(865-884),(863-882)	SASSSTSSFSRRRSRSLLKSRRISGR	(863-888)	PF00225.23;PF16183.5;PF00498.26	Kinesin;Kinesin_assoc;FHA	(44-382);(420-505);(506-572)	3e-108;8.1e-11;1.6e-06
UP000000437_7955_additional.fasta	X1WHN9	Zebrafish	35_35	SNRSHDRKRSSRSRSPDRRS	(418-437)	SNRSHDRKRSSRSRSPDRRS	(418-437)	PF00595.24;PF00595.24;PF00595.24;PF07653.17;PF00625.21;PF00791.20	PDZ;PDZ;PDZ;SH3_2;Guanylate_kin;ZU5	(114-198);(304-379);(536-615);(634-696);(795-907);(1733-1829)	2.4e-13;1.2e-12;2.3e-14;1.7e-10;8e-12;1e-31
UP000000437_7955_additional.fasta	A0A0R4ICM6	Zebrafish	40_30	SSSSEHESSGSRPRRRWSRR	(832-851)	SSSSEHESSGSRPRRRWSRR	(832-851)	PF00400.32;PF00400.32	WD40;WD40	(168-203);(328-372)	0.017;0.12
UP000000437_7955_additional.fasta	A0A0R4ID17	Zebrafish	40_30,45_25	RSSRSEGSYSDRRSPHSRRS,SSRSEGSYSDRRSPHSRRSS	(201-220),(202-221)	RSSRSEGSYSDRRSPHSRRSS	(201-221)	PF12738.7;PF00533.26;PF12738.7;PF16770.5	PTCB-BRCT;BRCT;PTCB-BRCT;RTT107_BRCT_5	(102-164);(656-735);(763-825);(904-1000)	3.2e-12;4.7e-07;2.3e-20;1.5e-19
UP000000437_7955_additional.fasta	A0A0R4ILM7	Zebrafish	40_30	SNSSSSSSRHRRTRRPHRS	(64-82)	SNSSSSSSRHRRTRRPHRS	(64-82)	PF06464.11;PF00501.28;PF00501.28	DMAP_binding;AMP-binding;AMP-binding	(7-123);(313-789);(968-1428)	4.2e-37;1.1e-20;1.5e-63
UP000000437_7955_additional.fasta	A0A0R4IWF1	Zebrafish	40_30	SNSSSSSSRHRRTRRPHRS	(64-82)	SNSSSSSSRHRRTRRPHRS	(64-82)	PF06464.11;PF00501.28;PF00501.28	DMAP_binding;AMP-binding;AMP-binding	(7-123);(313-789);(968-1428)	7e-37;1.1e-20;1.5e-63
UP000000437_7955_additional.fasta	A0A2R8Q2W3	Zebrafish	40_30	RSRRDSDSKSVRSDSSRRNS	(1897-1916)	RSRRDSDSKSVRSDSSRRNS	(1897-1916)	PF00621.20	RhoGEF	(2117-2288)	1.9e-32
UP000000437_7955_additional.fasta	A0A2R8Q6F8	Zebrafish	40_30	SKARRSRSASSPSPRRSSR	(303-321)	SKARRSRSASSPSPRRSSR	(303-321)	PF02825.20;PF00632.25	WWE;HECT	(842-907);(1755-2111)	6.8e-19;1.8e-86
UP000000437_7955_additional.fasta	A0A2R8Q982	Zebrafish	40_30	SSSSEHESSGSRPRRRWSRR	(862-881)	SSSSEHESSGSRPRRRWSRR	(862-881)	PF00400.32;PF00400.32	WD40;WD40	(168-203);(322-366)	0.017;0.12
UP000000437_7955_additional.fasta	A0A2R8QDN1	Zebrafish	40_30	SNSSSSSSRHRRTRRPHRS	(79-97)	SNSSSSSSRHRRTRRPHRS	(79-97)	PF06464.11;PF00501.28;PF00501.28	DMAP_binding;AMP-binding;AMP-binding	(8-138);(363-839);(1024-1498)	5.4e-36;1.2e-20;2.5e-65
UP000000437_7955_additional.fasta	A0A2R8QLQ6	Zebrafish	40_30,45_25,45_30,50_20,55_20	SSRSSSRSPSPHSRHRDRSR,SGSSRSSSRSPSPHSRHRDRSR,SSRSSSRSPSPHSRHRDRSR,SSSGSSRSSSRSPSPHSRHR,SSSGSSRSSSRSPSPHSRHR	(440-459),(438-459),(440-459),(436-455),(436-455)	SSSGSSRSSSRSPSPHSRHRDRSR	(436-459)	PF03399.16	SAC3_GANP	(592-821)	3.1e-24
UP000000437_7955_additional.fasta	A0A2R8RV73	Zebrafish	40_30	SNSSSSSSRHRRTRRPHRS	(79-97)	SNSSSSSSRHRRTRRPHRS	(79-97)	PF06464.11;PF00501.28;PF00501.28	DMAP_binding;AMP-binding;AMP-binding	(8-138);(363-839);(1024-1498)	3.2e-36;1.2e-20;2.5e-65
UP000000437_7955_additional.fasta	B0S5D8	Zebrafish	40_30,45_25,50_20,50_25	SRSHSSRRSSPESERQARSR,SRSTSSDRQDSRSHSSRRSS,SRSTSSDRQDSRSHSSRRSS,SRSTSSDRQDSRSHSSRRSS	(1353-1372),(1343-1362),(1343-1362),(1343-1362)	SRSTSSDRQDSRSHSSRRSSPESERQARSR	(1343-1372)	PF00642.24	zf-CCCH	(46-70)	6.9e-06
UP000000437_7955_additional.fasta	E7FEB0	Zebrafish	40_30	SNSSSSSSRHRRTRRPHRS	(78-96)	SNSSSSSSRHRRTRRPHRS	(78-96)	PF06464.11;PF00501.28;PF00501.28	DMAP_binding;AMP-binding;AMP-binding	(7-137);(362-838);(1023-1497)	3.2e-36;1.2e-20;2.5e-65
UP000000437_7955_additional.fasta	E7FEK1	Zebrafish	40_30	RSRRDSDSKSVRSDSSRRNS	(1910-1929)	RSRRDSDSKSVRSDSSRRNS	(1910-1929)	PF00621.20	RhoGEF	(2130-2301)	1.9e-32
UP000000437_7955_additional.fasta	F1Q529	Zebrafish	40_30	SKARRSRSASSPSPRRSSR	(261-279)	SKARRSRSASSPSPRRSSR	(261-279)	PF02825.20;PF00632.25	WWE;HECT	(800-865);(1697-2053)	6.6e-19;1.7e-86
UP000000437_7955_additional.fasta	F1Q5Z1	Zebrafish	40_30,45_25	RSSRSEGSYSDRRSPHSRRS,SSRSEGSYSDRRSPHSRRSS	(201-220),(202-221)	RSSRSEGSYSDRRSPHSRRSS	(201-221)	PF12738.7;PF00533.26;PF12738.7;PF16770.5	PTCB-BRCT;BRCT;PTCB-BRCT;RTT107_BRCT_5	(102-164);(656-735);(763-825);(904-1000)	3.2e-12;4.6e-07;2.2e-20;1.4e-19
UP000000437_7955_additional.fasta	F1QG56	Zebrafish	40_30,45_25,50_20,50_25	SSSSSSRYQRRRSTGSRDER,SSSSSSSSRYQRRRSTGSR,SSSSSSSSRYQRRRSTGSR,SSSSSSSSRYQRRRSTGSR	(11-30),(9-27),(9-27),(9-27)	SSSSSSSSRYQRRRSTGSRDER	(9-30)	PF06464.11;PF00501.28;PF00501.28	DMAP_binding;AMP-binding;AMP-binding	(2-64);(261-733);(908-1382)	6.2e-09;2.8e-20;2.1e-66
UP000000437_7955_additional.fasta	F1QKP9	Zebrafish	40_30,45_25	RSSRSEGSYSDRRSPHSRRS,SSRSEGSYSDRRSPHSRRSS	(165-184),(166-185)	RSSRSEGSYSDRRSPHSRRSS	(165-185)	PF12738.7;PF00533.26;PF12738.7;PF16770.5	PTCB-BRCT;BRCT;PTCB-BRCT;RTT107_BRCT_5	(72-128);(620-699);(727-789);(868-964)	4.2e-12;4.5e-07;2.2e-20;1.4e-19
UP000000437_7955_additional.fasta	F1QZQ0	Zebrafish	40_30	RPRSPSPVSPERRSSRSSSR	(21192-21211)	RPRSPSPVSPERRSSRSSSR	(21192-21211)	PF07679.16;PF07679.16;PF07679.16;PF07679.16;PF07679.16;PF07679.16;PF07679.16;PF07679.16;PF07679.16;PF07679.16;PF07679.16;PF07679.16;PF07679.16;PF07679.16;PF07679.16;PF07679.16;PF07679.16;PF00041.21;PF00041.21;PF00041.21;PF07679.16;PF00041.21;PF00041.21;PF07679.16;PF00041.21;PF00041.21;PF00041.21;PF00041.21;PF00041.21;PF00041.21;PF07679.16;PF00041.21;PF00041.21;PF00041.21;PF00041.21;PF00041.21;PF0…	I-set;I-set;I-set;I-set;I-set;I-set;I-set;I-set;I-set;I-set;I-set;I-set;I-set;I-set;I-set;I-set;I-set;fn3;fn3;fn3;I-set;fn3;fn3;I-set;fn3;fn3;fn3;fn3;fn3;fn3;I-set;fn3;fn3;fn3;fn3;fn3;I-set;fn3;fn3;I-set;fn3;fn3;fn3;I-set;fn3;fn3;I-set;fn3;fn3;fn3;I-set;fn3;fn3;I-set;fn3;fn3;fn3;I-set;fn3;fn3;I-set;fn3;fn3;fn3;I-set;fn3;fn3;I-set;fn3;fn3;fn3;I-set;fn3;fn3;I-set;fn3;fn3;fn3;I-set;fn3;fn3;fn3;I-set…	(55-147);(152-238);(244-329);(423-508);(512-596);(601-685);(778-862);(867-951);(956-1040);(1135-1218);(1223-1305);(1312-1396);(1401-1483);(1490-1574);(1578-1667);(1672-1756);(1761-1842);(2029-2112);(2129-2214);(2230-2315);(2338-2421);(2426-2510);(2526-2609);(2630-2717);(2722-2806);(2821-2906);(2923-3006);(3022-3105);(3122-3207);(3223-3311);(3326-3415);(3420-3504);(3520-3605);(3795-3880);(3896-398…	6.2e-13;7.1e-06;7.9e-08;2.2e-11;8.7e-09;3.2e-07;2.8e-08;2.5e-08;1.2e-09;4.2e-08;9.2e-13;8.5e-12;7.9e-09;1.2e-08;1.3e-12;5.8e-12;2.6e-10;1.5e-12;8.9e-13;4.4e-10;4.4e-06;1.4e-14;2e-12;5.1e-15;4.6e-11;1.5e-09;1.2e-12;2.8e-12;3.6e-10;1e-11;8.5e-11;6.7e-11;2.1e-12;1.8e-09;2.4e-11;2.2e-09;1.3e-12;2e-07;1.4e-10;2e-10;4.4e-11;1.1e-10;5.8e-14;4.1e-06;2.5e-12;5.9e-14;1e-10;5.5e-13;7e-13;2.1e-13;1.1e-08;1.3…
UP000000437_7955_additional.fasta	Q4V969	Zebrafish	40_30,45_25,50_20	SLRDLSSSHRSSRGNSSRRR,SSLRDLSSSHRSSRGNSSRR,SYRSNSSSLRDLSSSHRSSRGNSSR	(118-137),(117-136),(111-135)	SYRSNSSSLRDLSSSHRSSRGNSSRRR	(111-137)	PF09738.9	LRRFIP	(31-135)	2.4e-17
UP000000437_7955_additional.fasta	A0A0R4IBM5	Zebrafish	45_25	SSGSSRDSSSPAQRRRDSRS	(4-23)	SSGSSRDSSSPAQRRRDSRS	(4-23)	PF00498.26	FHA	(146-226)	1.2e-18
UP000000437_7955_additional.fasta	A0A0R4IEF8	Zebrafish	45_25,45_25,50_20,50_20,50_25,50_25,55_20,55_20,55_25,60_20,60_20,65_20	RRRHRPSGSSVSLSNSSRSSSRSSSFTGSGSSRSRSRSRS,RSRSRSSSASASRSGSHKSR,RRHRPSGSSVSLSNSSRSSSRSSSFTGSGSSRSRSRSRSSSMSSYSSHSS,SYSGSSSRSRSRSSSASASRSGSHKSRS,RSSSRSSSFTGSGSSRSRSRSRS,RSRSRSSSASASRSGSHKSR,SSRSSSRSSSFTGSGSSRSRSRSRSSSMSSYSSHSS,SYSGSSSRSRSRSSSASASRSGSHKSRS,RSSSRSSSFTGSGSSRSRSRSRS,SSRSSSRSSSFTGSGSSRSRSRSRSSSMSSYSSHSS,SYSGSSSRSRSRSSSASASRSGS,SGSSRSRSRSRSSSMSSYSSHSS	(658-697),(849-868),(659-708),(842-869),(675-697),(849-868),(673-708),(842-869),(675-697),(673-708),(842-864),(686-708)	RRRHRPSGSSVSLSNSSRSSSRSSSFTGSGSSRSRSRSRSSSMSSYSSHSS,SYSGSSSRSRSRSSSASASRSGSHKSRS	(658-708),(842-869)	PF18044.1	zf-CCCH_4	(321-342)	1.9e-07
UP000000437_7955_additional.fasta	A0A0R4IGW4	Zebrafish	45_25,50_20	SPKSRSHSRRSDRSSSGRSPQS,SRRSDRSSSGRSPQSHHSSSS	(111-132),(118-138)	SPKSRSHSRRSDRSSSGRSPQSHHSSSS	(111-138)	PF15440.6	THRAP3_BCLAF1	(98-711)	1.1e-106
UP000000437_7955_additional.fasta	A0A0R4IWK3	Zebrafish	45_25,50_20	SPKSRSHSRRSDRSSSGRSPQS,SRRSDRSSSGRSPQSHHSSSS	(111-132),(118-138)	SPKSRSHSRRSDRSSSGRSPQSHHSSSS	(111-138)	PF15440.6	THRAP3_BCLAF1	(98-737)	2.8e-110
UP000000437_7955_additional.fasta	A0A2R8QN31	Zebrafish	45_25,50_20	RRSSRKNSSSSKHSSRKSR,RSSRKNSSSSKHSSRKSRAS	(302-320),(303-322)	RRSSRKNSSSSKHSSRKSRAS	(302-322)	PF00001.21	7tm_1	(52-409)	1e-79
UP000000437_7955_additional.fasta	A0A2R8QPT6	Zebrafish	45_25,50_20,50_25,55_20,55_25,60_20,65_20	RRRHRPSGSSVSLSNSSRSSSRSSSFTGSGSSRSRSRSRS,RRHRPSGSSVSLSNSSRSSSRSSSFTGSGSSRSRSRSRSSSMSSYSSHSS,RSSSRSSSFTGSGSSRSRSRSRS,SSRSSSRSSSFTGSGSSRSRSRSRSSSMSSYSSHSS,RSSSRSSSFTGSGSSRSRSRSRS,SSRSSSRSSSFTGSGSSRSRSRSRSSSMSSYSSHSS,SGSSRSRSRSRSSSMSSYSSHSS	(658-697),(659-708),(675-697),(673-708),(675-697),(673-708),(686-708)	RRRHRPSGSSVSLSNSSRSSSRSSSFTGSGSSRSRSRSRSSSMSSYSSHSS	(658-708)	PF18044.1	zf-CCCH_4	(321-342)	1.9e-07
UP000000437_7955_additional.fasta	A0A2R8RHX1	Zebrafish	45_25,50_20	SRSRSRNREENKSRSLSSSS,RRRSSSSSSLSSPSPSR	(8-27),(50-66)	SRSRSRNREENKSRSLSSSS,RRRSSSSSSLSSPSPSR	(8-27),(50-66)	PF10500.9	SR-25	(3-218)	1.4e-70
UP000000437_7955_additional.fasta	F1QCL5	Zebrafish	45_25	SRSSSGSSRRTKRSDSQRHS	(501-520)	SRSSSGSSRRTKRSDSQRHS	(501-520)	PF01369.20;PF15410.6	Sec7;PH_9	(35-204);(253-364)	2.8e-44;9.6e-40
UP000000437_7955_additional.fasta	F1QDQ7	Zebrafish	45_25,50_20	RSSASQSSASSRSLGSGRRR,SRSSASQSSASSRSLGSGRR	(959-978),(958-977)	SRSSASQSSASSRSLGSGRRR	(958-978)	PF07679.16;PF00041.21;PF00041.21;PF00041.21	I-set;fn3;fn3;fn3	(65-152);(171-256);(287-367);(381-467)	1.4e-15;5e-14;8.6e-06;1.8e-10
UP000000437_7955_additional.fasta	F1QIG0	Zebrafish	45_25	SRSSSGSSRRTKRSDSQRHS	(478-497)	SRSSSGSSRRTKRSDSQRHS	(478-497)	PF01369.20;PF15410.6	Sec7;PH_9	(13-181);(230-341)	2.6e-44;8.9e-40
UP000000437_7955_additional.fasta	F1QTG3	Zebrafish	45_25	RSLSRPSSARSRRSSSS	(202-218)	RSLSRPSSARSRRSSSS	(202-218)	PF13499.6;PF13202.6	EF-hand_7;EF-hand_5	(78-142);(380-403)	1.5e-16;0.0053
UP000000437_7955_additional.fasta	F1RAC3	Zebrafish	45_25	STSLISESRSRKRRRKSSSSS	(489-509)	STSLISESRSRKRRRKSSSSS	(489-509)	PF12012.8;PF15794.5	DUF3504;CCDC106	(166-313);(436-549)	1.3e-18;5.5e-20
UP000000437_7955_additional.fasta	H0WEN2	Zebrafish	45_25,50_20	SSRSSRLSDESKRSRSSR,STLSSRSSRLSDESKRSRSS	(33-50),(30-49)	STLSSRSSRLSDESKRSRSSR	(30-50)	PF09738.9	LRRFIP	(136-201)	2.7e-08
UP000000437_7955_additional.fasta	X1WCS2	Zebrafish	45_25	STSSSRTGRDSGRSSSLRRSAS	(2341-2362)	STSSSRTGRDSGRSSSLRRSAS	(2341-2362)	PF00595.24;PF00063.21;PF01576.19	PDZ;Myosin_head;Myosin_tail_1	(233-321);(442-1188);(1252-1694)	3.1e-08;4.8e-119;5.9e-13
UP000000437_7955_additional.fasta	A0A140LGY8	Zebrafish	50_20,55_20	SRSRSSSRSSERSANSVQSS,SRSRSSSRSSERSANSVQSS	(1581-1600),(1581-1600)	SRSRSSSRSSERSANSVQSS	(1581-1600)	PF00498.26;PF16770.5	FHA;RTT107_BRCT_5	(53-132);(1687-1780)	0.00029;8.4e-09
UP000000437_7955_additional.fasta	A0A2R8Q2V8	Zebrafish	50_20	RRTVRSSSSSSSVTSLRSPS	(1122-1141)	RRTVRSSSSSSSVTSLRSPS	(1122-1141)	PF00443.29	UCH	(91-728)	1.3e-59
UP000000437_7955_additional.fasta	A0A2R8QNH7	Zebrafish	50_20,55_20,60_20,65_20	SRNSRSSRSHSTSSSSSSSRS,SRNSRSSRSHSTSSSSSSSRS,SRNSRSSRSHSTSSSSSSSRS,SRNSRSSRSHSTSSSSSSSRS	(1062-1082),(1062-1082),(1062-1082),(1062-1082)	SRNSRSSRSHSTSSSSSSSRS	(1062-1082)	PF01347.22;PF09172.11;PF09175.10	Vitellogenin_N;DUF1943;DUF1944	(9-577);(611-896);(1148-1312)	4.5e-166;4.5e-64;2.6e-55
UP000000437_7955_additional.fasta	A0A2R8RHW2	Zebrafish	50_20,55_20,60_20,65_20	RNSRSSSSRSHSTSSSSSSR,RNSRSSSSRSHSTSSSSSSR,RNSRSSSSRSHSTSSSSSSR,RNSRSSSSRSHSTSSSSSSR	(1063-1082),(1063-1082),(1063-1082),(1063-1082)	RNSRSSSSRSHSTSSSSSSR	(1063-1082)	PF01347.22;PF09172.11;PF09175.10	Vitellogenin_N;DUF1943;DUF1944	(9-577);(611-896);(1149-1313)	1.8e-166;1.3e-63;2.6e-55
UP000000437_7955_additional.fasta	A0A2R8RN02	Zebrafish	50_20,55_20,60_20,65_20	SRNSRSSRSHSTSSSSSSSRS,SRNSRSSRSHSTSSSSSSSRS,SRNSRSSRSHSTSSSSSSSRS,SRNSRSSRSHSTSSSSSSSRS	(1070-1090),(1070-1090),(1070-1090),(1070-1090)	SRNSRSSRSHSTSSSSSSSRS	(1070-1090)	PF01347.22;PF09172.11;PF09175.10	Vitellogenin_N;DUF1943;DUF1944	(17-585);(619-904);(1141-1305)	4.4e-166;4.5e-64;2.6e-55
UP000000437_7955_additional.fasta	A0A2R8RTM6	Zebrafish	50_20	SRFSRWFSSNRSPSGSRSSSLRS	(14-36)	SRFSRWFSSNRSPSGSRSSSLRS	(14-36)	PF10477.9	EIF4E-T	(1-195)	7e-26
UP000000437_7955_additional.fasta	A0A2R8RVB7	Zebrafish	50_20,55_20,60_20,65_20	RNSRSSSSRSHSTSSSSSSR,RNSRSSSSRSHSTSSSSSSR,RNSRSSSSRSHSTSSSSSSR,RNSRSSSSRSHSTSSSSSSR	(1071-1090),(1071-1090),(1071-1090),(1071-1090)	RNSRSSSSRSHSTSSSSSSR	(1071-1090)	PF01347.22;PF09172.11;PF09175.10	Vitellogenin_N;DUF1943;DUF1944	(17-585);(619-904);(1157-1321)	1.8e-166;1.3e-63;2.6e-55
UP000000437_7955_additional.fasta	B8JIG1	Zebrafish	50_20	SSRSHSARSPCSKMSSRRSS	(329-348)	SSRSHSARSPCSKMSSRRSS	(329-348)	PF13879.6	KIAA1430	(282-380)	3.4e-15
UP000000437_7955_additional.fasta	E7F6P1	Zebrafish	50_20	RRTVRSSSSSSSVTSLRSPS	(971-990)	RRTVRSSSSSSSVTSLRSPS	(971-990)	PF00443.29	UCH	(10-577)	3.4e-41
UP000000437_7955_additional.fasta	E9QFD8	Zebrafish	50_20,55_20,60_20,65_20	SRNSRSSRSHSTSSSSSSSRS,SRNSRSSRSHSTSSSSSSSRS,SRNSRSSRSHSTSSSSSSSRS,SRNSRSSRSHSTSSSSSSSRS	(1070-1090),(1070-1090),(1070-1090),(1070-1090)	SRNSRSSRSHSTSSSSSSSRS	(1070-1090)	PF01347.22;PF09172.11;PF09175.10	Vitellogenin_N;DUF1943;DUF1944	(17-585);(619-904);(1156-1320)	4.5e-166;4.5e-64;2.6e-55
UP000000437_7955_additional.fasta	F8W2E5	Zebrafish	50_20,55_20	RSSSTSSSSSSSSIKKRRRER,RSSSTSSSSSSSSIKKRRRER	(328-348),(328-348)	RSSSTSSSSSSSSIKKRRRER	(328-348)	PF00001.21	7tm_1	(131-435)	3.2e-29
UP000000437_7955_additional.fasta	Q1MTC6	Zebrafish	50_20,55_20,60_20,65_20	RNSRSSSSRSHSTSSSSSSR,RNSRSSSSRSHSTSSSSSSR,RNSRSSSSRSHSTSSSSSSR,RNSRSSSSRSHSTSSSSSSR	(1078-1097),(1078-1097),(1078-1097),(1078-1097)	RNSRSSSSRSHSTSSSSSSR	(1078-1097)	PF01347.22;PF09172.11;PF09175.10	Vitellogenin_N;DUF1943;DUF1944	(24-592);(626-911);(1149-1313)	1.8e-166;1.3e-63;2.6e-55
UP000000539_9031.fasta	A0A1D5NVD4	Chicken	20_50,20_50,20_55,20_60,25_45,25_50,25_50,25_55,25_60,30_40,30_45,30_50,30_50,30_55,30_60,35_35,35_40,35_45,35_45,35_50,35_50,35_55,40_30,40_30,40_35,40_35,40_40,40_40,40_45,40_45,40_50,40_50,45_25,45_30,45_35,45_40,45_45	RYSRRRRSRSRSRSRSRSRGRRYSRSRSRSRGRRSRSASYRRSR,RRSRSGSLRRSRSRSRSRSR,RYSRRRRSRSRSRSRSRSRGRRYSRSRSRSRGRRSR,SRRRRSRSRSRSRSRSRGRR,RYSRRRRSRSRSRSRSRSRGRRYSRSRSRSRGRRSRSASYRRSRSISPRRYRSFSPRRSRSGSLRRSRSRSRSRSRSRS,RYSRRRRSRSRSRSRSRSRGRRYSRSRSRSRGRRSRSASYRRSR,RRSRSGSLRRSRSRSRSRSR,RYSRRRRSRSRSRSRSRSRGRRYSRSRSRSRGRRSR,SRRRRSRSRSRSRSRSRGRR,RYSRRRRSRSRSRSRSRSRGRRYSRSRSRSRGRRSRSASYRRSRSISPRRYRSFSPRRSRSGSLRRSRSRS…	(119-162),(175-194),(119-154),(121-140),(119-197),(119-162),(175-194),(119-154),(121-140),(119-197),(119-197),(119-162),(175-194),(121-154),(121-140),(119-197),(119-197),(119-163),(173-197),(121-162),(175-194),(121-140),(125-165),(170-197),(125-165),(170-197),(125-165),(170-197),(125-163),(173-195),(125-149),(175-194),(176-197),(176-197),(176-197),(176-195),(176-195)	RYSRRRRSRSRSRSRSRSRGRRYSRSRSRSRGRRSRSASYRRSRSISPRRYRSFSPRRSRSGSLRRSRSRSRSRSRSRS	(119-197)	PF00076.22	RRM_1	(11-76)	7.4e-16
UP000000539_9031.fasta	A0A1D5NWP6	Chicken	20_50,20_50,25_45,25_50,30_40,30_45,35_35,35_40	RDRYNRRRGRSRSYSRSRSR,RLRDRDRDRSRSRSRTRSRER,SYRDRYNRRRGRSRSYSRSRSRS,RDRYNRRRGRSRSYSRSRSR,RYNRRRGRSRSYSRSRSRSWSKER,RYNRRRGRSRSYSRSRSRS,RRRGRSRSYSRSRSRSWSKERLRDR,RRRGRSRSYSRSRSRSWSKER	(166-185),(191-211),(164-186),(166-185),(168-191),(168-186),(171-195),(171-191)	SYRDRYNRRRGRSRSYSRSRSRSWSKERLRDRDRDRSRSRSRTRSRER	(164-211)	PF01480.17;PF00076.22	PWI;RRM_1	(11-81);(543-607)	2.3e-09;0.00018
UP000000539_9031.fasta	A0A1D5P3U0	Chicken	20_50,20_55,25_45,25_50,25_55	RRRKKHRSRSRSRERRSRSRDRGR,RRRKKHRSRSRSRERRSRSR,RRRKKHRSRSRSRERRSRSRDRGR,RRRKKHRSRSRSRERRSRSRDRGR,RRRKKHRSRSRSRERRSRSR	(188-211),(188-207),(188-211),(188-211),(188-207)	RRRKKHRSRSRSRERRSRSRDRGR	(188-211)	PF00642.24;PF00076.22;PF00642.24	zf-CCCH;RRM_1;zf-CCCH	(13-39);(83-141);(149-175)	5.7e-07;1.7e-06;1.5e-06
UP000000539_9031.fasta	A0A1D5P3Z4	Chicken	20_50,20_55,25_45,25_50,25_55,30_40,30_40,30_45,30_50,30_55,35_35,35_40,35_45,35_50	RRSRSRSRDRKRRHRSRSRSRSRTRDRNR,RRSRSRSRDRKRRHRSRSRSRSRTRDRNR,RRSRSRSRDRKRRHRSRSRSRSRTRDRNRGKSR,RRSRSRSRDRKRRHRSRSRSRSRTR,RRSRSRSRDRKRRHRSRSRSRSRTR,RRSRSRSRDRKRRHRSRSRSRSR,RGKSRYYSRSRSRSPSRDRRDR,RRSRSRSRDRKRRHRSRSRSRSR,RRSRSRSRDRKRRHRSRSRSRSR,RRSRSRSRDRKRRHRSRSRSRSR,SRSRSRDRKRRHRSRSRSRS,SRSRSRDRKRRHRSRSRSRS,SRSRSRDRKRRHRSRSRSRS,SRSRSRDRKRRHRSRSRSRS	(161-189),(161-189),(161-193),(161-185),(161-185),(161-183),(189-210),(161-183),(161-183),(161-183),(163-182),(163-182),(163-182),(163-182)	RRSRSRSRDRKRRHRSRSRSRSRTRDRNRGKSRYYSRSRSRSPSRDRRDR	(161-210)	PF00575.23;PF00271.31;PF04408.23;PF07717.16	S1;Helicase_C;HA2;OB_NTP_bind	(223-298);(699-838);(900-988);(1046-1123)	4.3e-14;4.1e-13;1.1e-24;1.7e-25
UP000000539_9031.fasta	A0A1D5P407	Chicken	20_50,25_45,25_50,30_40,30_40,30_45,30_50,35_35,35_40,35_40,35_45,35_50,40_30,40_35,40_40,40_40,40_45,40_50,45_25,45_30,45_35,45_40,45_45,45_50,50_20,50_20,50_25,50_30,50_35,50_40,50_45,50_50,55_20,55_20,55_25,55_30,55_35,55_40	SRSRSRSRSRSRSRSRSRSRSRSRSRSRSRSRSR,SRSYSRSRSRSRSRSRSRSRSRSRSRSRSRSRSRSRSR,SRSRSRSRSRSRSRSRSRSRSRSRSRSRSRSRSR,RRHRSRSRSRSYSRSRSKS,SSRSYSRSRSRSRSRSRSRSRSRSRSRSRSRSRSRSRSR,SRSYSRSRSRSRSRSRSRSRSRSRSRSRSRSRSRSRSR,SRSRSRSRSRSRSRSRSRSRSRSRSRSRSRSRSR,RRHRSRSRSRSYSRSRSKSKSTGSSRSYSRSRSRSRSRSRSRSRSRSRSRSRSRSRSRSRSR,RRHRSRSRSRSYSRSRSKS,SSRSYSRSRSRSRSRSRSRSRSRSRSRSRSRSRSRSRSR,SRSYSRSRSRSRSRSRSRSRSRSRSRSRSRSRS…	(205-238),(201-238),(205-238),(177-195),(200-238),(201-238),(205-238),(177-238),(177-195),(200-238),(201-238),(205-238),(177-238),(177-238),(177-195),(200-238),(201-238),(205-238),(178-238),(178-238),(178-238),(200-238),(201-238),(205-238),(181-238),(259-278),(181-238),(195-238),(197-238),(200-238),(205-238),(205-238),(200-219),(259-278),(200-219),(200-219),(200-219),(200-219)	RRHRSRSRSRSYSRSRSKSKSTGSSRSYSRSRSRSRSRSRSRSRSRSRSRSRSRSRSRSRSR,SPSSSKRKSRSRSSSAHSRS	(177-238),(259-278)	PF00076.22;PF00076.22	RRM_1;RRM_1	(6-68);(106-171)	1.8e-16;8.8e-15
UP000000539_9031.fasta	A0A1D5P7P5	Chicken	20_50,20_50,20_55,20_60,25_45,25_50,25_50,25_55,25_60,30_40,30_45,30_50,30_55,30_60,35_35,35_40,40_30,40_35,40_40	RARDRERRKRSRSRSRHSSR,RRCSRSRDHKRSRSRERRRSRSRDRRRSRSHDRSER,RDHKRSRSRERRRSRSRDRRRSRSHDRSER,RSRSRERRRSRSRDRRRSRS,RARDRERRKRSRSRSRHSSRTSDRRCSRSRDHKRSRSRERRRSRSRDRRRSRSHDRSERKHRSRSRDRRRSKSRDRKS,RARDRERRKRSRSRSRHSSR,RRCSRSRDHKRSRSRERRRSRSRDRRRSRSHDRSER,RSRSRERRRSRSRDRRRSRSHDRSER,RSRSRERRRSRSRDRRRSRS,RDRERRKRSRSRSRHSSRTSDRRCSRSRDHKRSRSRERRRSRSRDRRRSRS,RDRERRKRSRSRSRHSSRTSDRRCSRSRDHKRSRSRERRRSRSRDRRRSRS,…	(283-302),(306-341),(312-341),(316-335),(283-360),(283-302),(306-341),(316-341),(316-335),(285-335),(285-335),(309-335),(316-335),(316-335),(290-319),(290-312),(292-312),(292-312),(292-312)	RARDRERRKRSRSRSRHSSRTSDRRCSRSRDHKRSRSRERRRSRSRDRRRSRSHDRSERKHRSRSRDRRRSKSRDRKS	(283-360)	PF03194.15	LUC7	(3-288)	2.7e-90
UP000000539_9031.fasta	A0A1D5P892	Chicken	20_50,20_55,25_45,25_50,25_55,30_40,30_40,30_45,30_50,30_55,35_35,35_35,35_40,35_40,35_45,35_50,35_55,40_30,40_30,40_30,40_35,40_35,40_40,40_40,40_45,40_50,40_55,45_25,45_25,45_25,45_30,45_30,45_35,45_35,45_40,45_40,45_45,45_50,45_55,50_20,50_20,50_25,50_25,50_30,50_30,50_35,50_35,50_40,50_40,55_20,55_20,55_25,55_25,55_30,55_30,55_35,55_40	RRSYSCSRSRSRSRRRSRSRSRRSRSSRSRSRS,SRSRSRSRRRSRSRSRRSRSSRSRSRS,RSSHRRSYSCSRSRSRSRRRSRSRSRRSRSSRSRSRSVS,RRSYSCSRSRSRSRRRSRSRSRRSRSSRSRSRS,SRSRSRSRRRSRSRSRRSRSSRSRSRS,RSSHRRSYSCSRSRSRSRRRSRSRSRRSRSSRSRSRSVSKSRSRS,RAASRSRSRSRSKSRSRSRSSSR,RSSHRRSYSCSRSRSRSRRRSRSRSRRSRSSRSRSRSVS,RRSYSCSRSRSRSRRRSRSRSRRSRSSRSRSRS,SRSRSRSRRRSRSRSRRSRSSRSRSRS,RSSHRRSYSCSRSRSRSRRRSRSRSRRSRSSRSRSRSVSKSRSRSKSRSRSKDRSRSRSKSRK…	(192-224),(198-224),(188-226),(192-224),(198-224),(188-232),(328-350),(188-226),(192-224),(198-224),(188-253),(328-350),(188-232),(328-350),(188-226),(196-224),(198-224),(188-255),(266-285),(328-350),(188-253),(328-350),(188-232),(328-350),(188-226),(196-224),(198-224),(189-257),(265-284),(328-350),(189-255),(328-350),(189-253),(328-350),(189-232),(328-350),(196-226),(198-224),(198-224),(207-238)…	RSSHRRSYSCSRSRSRSRRRSRSRSRRSRSSRSRSRSVSKSRSRSKSRSRSKDRSRSRSKSRKSRSKSKS,SRSHSRSKEKSEKSRSRSRSR,RAASRSRSRSRSKSRSRSRSSSR	(188-257),(265-285),(328-350)	PF00076.22;PF00076.22	RRM_1;RRM_1	(4-66);(116-181)	1.2e-15;1.5e-13
UP000000539_9031.fasta	A0A1D5P8C4	Chicken	20_50,25_45,25_45,25_50,30_40,30_40,30_45,30_45,30_50,35_35,35_40,35_45,35_50,40_30,40_35,40_40,40_45,45_25,45_30,45_35,45_40	SYRSCKSSRRKHRRRRRRSRSFSRSSSQRSR,RSRKHKRRRSRSSSSERERRHRREGS,SYRSCKSSRRKHRRRRRRSRSFSRSSSQRSRQS,SYRSCKSSRRKHRRRRRRSRSFSRSSSQRSR,RYRSRKHKRRRSRSSSSERERRHRREGS,SCKSSRRKHRRRRRRSRSFSRSSSQRSRQSSRR,RSRKHKRRRSRSSSSERERRHRREGS,SCKSSRRKHRRRRRRSRSFSRSSSQRSRQS,SSRRKHRRRRRRSRSFSRSSSQRSR,SSRRKHRRRRRRSRSFSRSSSQRSRQSSRR,SSRRKHRRRRRRSRSFSRSSSQRSRQSSRR,SSRRKHRRRRRRSRSFSRSSSQRSRQS,SSRRKHRRRRRRSRSFSRSSSQRSR,RRRRRSRSFSR…	(107-137),(23-48),(107-139),(107-137),(21-48),(110-142),(23-48),(110-139),(113-137),(113-142),(113-142),(113-139),(113-137),(120-145),(120-142),(120-142),(120-139),(121-145),(121-145),(121-142),(121-142)	RYRSRKHKRRRSRSSSSERERRHRREGS,SYRSCKSSRRKHRRRRRRSRSFSRSSSQRSRQSSRRAKS	(21-48),(107-145)	PF00069.25	Pkinase	(166-482)	4.6e-50
UP000000539_9031.fasta	A0A1D5PEB7	Chicken	20_50,25_45,25_45,25_50,30_40,30_40,30_45,30_45,30_50,35_35,35_35,35_35,35_40,35_40,35_45,40_30,40_30,40_35,40_35,40_40,40_45,45_25,45_25,45_30,45_35,45_40,50_20,50_25,50_25,50_30,50_35,55_20,55_25,55_25,60_20,60_25,65_20	SRSRSRSRGRRYSSRRHRRYSRS,SRSWSRSRSRSRGRRYSSRRHRRYSRSYSRSRSRSR,RGRSYYRRSYSRSRSRSRGRR,SRSRSRSRGRRYSSRRHRRYSRS,SSRSWSRSRSRSRGRRYSSRRHRRYSRSYSRSRSRSRGYMRYRGR,RYRSRSRSWSRGRSYYRRSYSRSRSRSRGRR,SRSWSRSRSRSRGRRYSSRRHRRYSRSYSRSRSRSR,RGRSYYRRSYSRSRSRSRGRR,SRSRSRSRGRRYSSRRHRRYSRS,SSSASSRSWSRSRSRSRGRRYSSRRHRRYSRSYSRSRSRSR,RSRSRSWSRGRSYYRRSYSRSRSRSR,RSWRSRSRTRSRSRSPLHLS,SSRSWSRSRSRSRGRRYSSRRHRRYSRSYSRSRSRSR,RSR…	(137-159),(133-168),(201-221),(137-159),(132-176),(191-221),(133-168),(201-221),(137-159),(128-168),(193-218),(235-254),(132-168),(193-218),(133-168),(128-168),(194-217),(128-168),(194-217),(132-168),(133-168),(96-120),(125-151),(128-151),(128-151),(132-151),(99-147),(99-120),(125-147),(128-147),(128-147),(99-144),(99-120),(125-144),(102-144),(125-144),(123-143)	RENSLRSKRSCDRSSSRSSSRSSCSSQSSSSMSSSASSRSWSRSRSRSRGRRYSSRRHRRYSRSYSRSRSRSRGYMRYRGR,RYRSRSRSWSRGRSYYRRSYSRSRSRSRGRR,RSWRSRSRTRSRSRSPLHLS	(96-176),(191-221),(235-254)	PF17069.5	RSRP	(81-375)	2.4e-59
UP000000539_9031.fasta	A0A1D5PJP4	Chicken	20_50,20_55,20_60,25_45,25_50,25_55,25_60,30_40,30_45,30_50,30_55,30_60,35_35,35_40,35_45,35_50,35_55,40_30,40_35,40_40,40_45,40_50	RSPKRRRSRSGSRSRRSRHRRSRSRSRDRRRHSPKSR,RRRSRSGSRSRRSRHRRSRSRSRDRRRHS,SRSRRSRHRRSRSRSRDRRR,RSASRSPKRRRSRSGSRSRRSRHRRSRSRSRDRRRHSPKSRSQERR,RSPKRRRSRSGSRSRRSRHRRSRSRSRDRRRHSPKSR,RRRSRSGSRSRRSRHRRSRSRSRDRRRHS,SRSRRSRHRRSRSRSRDRRR,RKSRSRSASRSPKRRRSRSGSRSRRSRHRRSRSRSRDRRRHSPKSRSQER,RSASRSPKRRRSRSGSRSRRSRHRRSRSRSRDRRRHSPKSRS,RSPKRRRSRSGSRSRRSRHRRSRSRSRDRRRHS,RRRSRSGSRSRRSRHRRSRSRSRDRRRHS,SRSRRSRHRRSRSRSR…	(445-481),(449-477),(456-475),(441-486),(445-481),(449-477),(456-475),(436-485),(441-482),(445-477),(449-477),(456-475),(433-473),(436-473),(441-473),(449-473),(449-469),(438-471),(438-471),(438-471),(451-471),(451-471)	SDNRKSRSRSASRSPKRRRSRSGSRSRRSRHRRSRSRSRDRRRHSPKSRSQERR	(433-486)	PF04818.13;PF00076.22	CTD_bind;RRM_1	(91-155);(514-580)	6.3e-17;1.1e-08
UP000000539_9031.fasta	A0A1D5PQY8	Chicken	20_50,20_50,20_55,20_60,25_45,25_45,25_45,25_50,25_50,30_40,30_40,30_40,30_45,30_45,30_45,30_50,35_35,35_35,35_35,35_40,35_40,35_40,35_45,35_45,40_30,40_30,40_35,40_35,40_40,45_25,45_25,45_30,45_30,50_20,50_25,55_20,55_25,60_20,60_25,65_20	RDRSRSPRRRKSRSPSPRRR,RSRSPSHSRPRRRHRSRSRRRPSPRRRPSPRRR,SRPRRRHRSRSRRRPSPRRRPSPRRR,SRPRRRHRSRSRRRPSPRRR,RDRSRSPRRRKSRSPSPRRRSSPIRRER,SRSRSRSRSPSHSRPRRRHRSRSRRRPSPR,RHRRSRSPVRRRRRSSASLS,RDRSRSPRRRKSRSPSPRRR,RSRSPSHSRPRRRHRSRSRRRPSPR,RSRSPRRRKSRSPSPRRRSSPIRRERKRSHSRS,RSKSRSRSRSRSPSHSRPRRRHRSRSRRRPS,RHRRSRSPVRRRRRSSASLSGS,RSRSPRRRKSRSPSPRRRSS,SRSRSRSRSPSHSRPRRRHRSRSRRRPS,RHRRSRSPVRRRRRSSASLS,RSRSPSHS…	(165-184),(290-322),(297-322),(297-316),(165-192),(285-314),(333-352),(165-184),(290-314),(167-199),(282-312),(333-354),(167-186),(285-312),(333-352),(290-310),(167-186),(276-308),(335-355),(167-186),(282-308),(335-354),(167-186),(285-308),(276-302),(336-357),(276-302),(336-355),(282-302),(278-298),(337-362),(278-298),(337-357),(339-364),(339-362),(342-364),(342-362),(342-364),(342-362),(344-364)	RDRSRSPRRRKSRSPSPRRRSSPIRRERKRSHSRS,RQRSPTRSKSRSRSRSRSPSHSRPRRRHRSRSRRRPSPRRRPSPRRR,RHRRSRSPVRRRRRSSASLSGSSSSSSSSRSR	(165-199),(276-322),(333-364)	PF01480.17	PWI	(46-117)	6.9e-30
UP000000539_9031.fasta	A0A1D5PS34	Chicken	20_50,25_45,25_45,25_50,30_40,30_40,30_45,30_45,30_50,35_35,35_40,35_45,40_30,45_25,45_25,45_30,50_20,50_20,50_25,55_20,55_20,60_20	RRSRSRSYSHRNRRERSRSREKIRERRRSSR,RRSRSRSYSHRNRRERSRSR,RRRSSSSRDRRVGRASRSRSRDRR,RRSRSRSYSHRNRRERSRSR,RRSRSRSYSHRNRRERSRSR,RSWDRRRSSSSRDRRVGRASRSRSRDRR,RRSRSRSYSHRNRRERSRSR,RRRSSSSRDRRVGRASRSRSRDRR,RRSRSRSYSHRNRRERSRSR,SPSQERSWDRRRSSSSRDRRVGRASRSRSRDR,RRRSSSSRDRRVGRASRSRSRDR,RRRSSSSRDRRVGRASRSRSR,SRSSSRSSSPKRKKRHSRSR,RTGRSRSRTSSSGSTSSNSR,SSRSSSRSSSPKRKKRHSRSR,SRSSSRSSSPKRKKRHSRSR,RSRSRTSSSGSTSSNSRSS…	(571-601),(571-590),(624-647),(571-590),(571-590),(620-647),(571-590),(624-647),(571-590),(615-646),(624-646),(624-644),(545-564),(506-525),(544-564),(545-564),(509-528),(540-563),(544-563),(509-528),(540-559),(509-528)	RTGRSRSRTSSSGSTSSNSRSSS,SSSGSSRSSSRSSSPKRKKRHSRSR,RRSRSRSYSHRNRRERSRSREKIRERRRSSR,SPSQERSWDRRRSSSSRDRRVGRASRSRSRDRR	(506-528),(540-564),(571-601),(615-647)	PF15996.5	PNISR	(224-392)	1e-53
UP000000539_9031.fasta	A0A1D5PUG6	Chicken	20_50,20_55,25_45,25_50,25_55,30_40,30_45,30_50,35_35,35_40,35_45	RKRHRSRDRRRGSRSRSRSRS,RKRHRSRDRRRGSRSRSRSR,RKRHRSRDRRRGSRSRSRSRSKSLDRDRR,RKRHRSRDRRRGSRSRSRSRS,RKRHRSRDRRRGSRSRSRSR,RHRSRDRRRGSRSRSRSRSKSLDRDRR,RHRSRDRRRGSRSRSRSRSKSLDRDRR,RHRSRDRRRGSRSRSRSRS,RSRDRRRGSRSRSRSRSKS,RSRDRRRGSRSRSRSRSKS,RSRDRRRGSRSRSRSRSKS	(44-64),(44-63),(44-72),(44-64),(44-63),(46-72),(46-72),(46-64),(48-66),(48-66),(48-66)	RKRHRSRDRRRGSRSRSRSRSKSLDRDRR	(44-72)	PF00270.29;PF00271.31	DEAD;Helicase_C	(411-612);(646-755)	2.6e-53;2.3e-30
UP000000539_9031.fasta	A0A1D5PVQ3	Chicken	20_50,25_45,25_50,30_40,30_45,35_35,40_30,40_35,45_25,50_20,50_25,55_20,55_25,60_20,60_25,65_20	RRQSRSRSPSPCRRSNRRRR,SRRQSRSRSPSPCRRSNRRRR,RRQSRSRSPSPCRRSNRRRR,SRRQSRSRSPSPCRRSNRRRRYS,SRRQSRSRSPSPCRRSNRRR,SSRSPSRRQSRSRSPSPCRRSNR,SSRSPSRRQSRSRSPSPCRRS,SSRSPSRRQSRSRSPSPCRRS,SSSSSSYSSRSPSRRQSRSRSPS,RSRCSHSSSSRSSCGSCGRSRDRSSSSSSSSSYSSRSPSRRQSRSRSPS,SSSSSSYSSRSPSRRQSRSRSPS,SSSSRSSCGSCGRSRDRSSSSSSSSSYSSRSPSRRQSRSRSPS,SSSSSSYSSRSPSRRQSRSRSPS,RSRDRSSSSSSSSSYSSRSPSRRQSRSRS,SSSSSSYSSRSPSRRQSRSRS,RSRD…	(1515-1534),(1514-1534),(1515-1534),(1514-1536),(1514-1533),(1509-1531),(1509-1529),(1509-1529),(1502-1524),(1476-1524),(1502-1524),(1482-1524),(1502-1524),(1494-1522),(1502-1522),(1494-1520)	RSRCSHSSSSRSSCGSCGRSRDRSSSSSSSSSYSSRSPSRRQSRSRSPSPCRRSNRRRRYS	(1476-1536)	PF00076.22	RRM_1	(1561-1622)	5.7e-08
UP000000539_9031.fasta	A0A1D5PX32	Chicken	20_50,20_55,20_60,25_45,25_50,25_55,25_60,30_40,30_45,30_50,30_55,30_60,35_35,35_40,35_45,35_50,35_55,40_30,40_35,40_40,40_45,40_45,40_50,45_25,45_30,45_35,45_40	RYSRRRRSRSRSRSRSRSRGRRYSRSRSRSRGRRSRSASYRRSR,RYSRRRRSRSRSRSRSRSRGRRYSRSRSRSRGRRSR,SRRRRSRSRSRSRSRSRGRR,RYSRRRRSRSRSRSRSRSRGRRYSRSRSRSRGRRSRSASYRRSRSVSPRRSRSVSPRRSRSGSLKRSRSRSRSRSR,RYSRRRRSRSRSRSRSRSRGRRYSRSRSRSRGRRSRSASYRRSR,RYSRRRRSRSRSRSRSRSRGRRYSRSRSRSRGRRSR,SRRRRSRSRSRSRSRSRGRR,RYSRRRRSRSRSRSRSRSRGRRYSRSRSRSRGRRSRSASYRRSRSVSPRRSRSVSPRRSRSGSLKRSRSRSRSRSRSRS,RYSRRRRSRSRSRSRSRSRGRRYSRSRSRSRGRRSR…	(121-164),(121-156),(123-142),(121-196),(121-164),(121-156),(123-142),(121-199),(121-196),(121-164),(123-156),(123-142),(121-213),(121-197),(121-196),(123-164),(123-142),(127-199),(127-197),(127-197),(127-165),(177-196),(127-151),(178-199),(178-197),(178-197),(178-197)	RYSRRRRSRSRSRSRSRSRGRRYSRSRSRSRGRRSRSASYRRSRSVSPRRSRSVSPRRSRSGSLKRSRSRSRSRSRSRSVTWPRSRSRSHGRS	(121-213)	PF00076.22	RRM_1	(13-78)	1.3e-16
UP000000539_9031.fasta	A0A1D5PYN0	Chicken	20_50,25_45,25_50,30_40,30_45,30_50,35_35,35_35,35_40,35_45,35_50,40_30,40_30,40_35,40_35,40_40,40_45,45_25,45_25,45_30,45_30,45_35,45_40	RRDRDRERRNRRWSRSWSRSRSRSRSR,RDRERRNRRWSRSWSRSRSRSRSRS,RDRERRNRRWSRSWSRSRSRSRSR,RERRNRRWSRSWSRSRSRSRSRSQSRTR,RERRNRRWSRSWSRSRSRSRSRS,RERRNRRWSRSWSRSRSRSRSR,RETVRESRRSSSRSRTRDSSPRQKSRSRSSDR,RRNRRWSRSWSRSRSRSRSRSQSRTRNKGSS,RRNRRWSRSWSRSRSRSRSRSQSRTR,RRNRRWSRSWSRSRSRSRSRS,RRNRRWSRSWSRSRSRSRSR,SRRSSSRSRTRDSSPRQKSRSRSS,RNRRWSRSWSRSRSRSRSRSQSRTRNKGSSFSR,SRRSSSRSRTRDSSPRQKSRSR,RNRRWSRSWSRSRSRSRSRSQSRTRNK…	(845-871),(848-872),(848-871),(850-877),(850-872),(850-871),(810-841),(852-882),(852-877),(852-872),(852-871),(816-839),(853-885),(816-837),(853-882),(853-877),(853-872),(819-839),(855-877),(819-839),(855-877),(855-877),(855-877)	RETVRESRRSSSRSRTRDSSPRQKSRSRSSDR,RRDRDRERRNRRWSRSWSRSRSRSRSRSQSRTRNKGSSFSR	(810-841),(845-885)	PF13639.6	zf-RING_2	(38-81)	1.1e-06
UP000000539_9031.fasta	A0A3Q2TXG3	Chicken	20_50,20_50,20_50,20_50,20_55,20_60,25_45,25_45,25_45,25_45,25_45,25_45,25_45,25_45,25_50,25_50,25_50,25_50,25_55,30_40,30_40,30_40,30_40,30_40,30_40,30_45,30_45,30_45,30_45,30_45,30_45,30_45,30_45,30_50,30_50,30_50,30_50,30_50,30_55,35_35,35_35,35_35,35_35,35_35,35_35,35_35,35_35,35_35,35_35,35_40,35_40,35_40,35_40,35_40,35_40,35_40,35_40,35_40,35_40,35_40,35_40,35_45,35_45,35_45,35_45,35_45,35_…	RSRSVEKRERRVSSRRSRRRRSRSSDRYRSKSRS,RESRLSSRRSRRRRSRSSDRYRSKSRS,SSRRSRRRRSRSAARQRSRSKS,RRSRSSSLSRSRHRRRSRSRSASRRRRSLSRDRRRRSQRNRSRSADRRRRRSDSRDRRISLRLRSRSRTPLRQRRSRSRGRRRSSSRSPIRLRRSRSSGRRRGYSRSPDRRR,SRSRHRRRSRSRSASRRRRSLSRDRRRRSQRNRSRSADRRRRRSDSRDRRISLRLRSRSRTPLRQRRSRSRGRRR,RRRRSLSRDRRRRSQRNRSRSADRRRRRS,SRSRSVEKRERRVSSRRSRRRRSRSSDRYRSKSRS,SRSVEKRESRLSSRRSRRRRSRSSDRYRSKSRS,RGSRLSSRRSRRGRSRSSDRYRSK…	(462-495),(523-549),(2293-2314),(2368-2479),(2376-2450),(2391-2419),(461-495),(517-549),(553-579),(584-603),(608-627),(2293-2314),(2323-2341),(2346-2485),(462-495),(529-549),(2293-2314),(2368-2479),(2376-2411),(430-449),(461-682),(2263-2284),(2293-2314),(2323-2404),(2434-2487),(461-495),(517-549),(553-579),(584-603),(608-627),(2293-2314),(2346-2404),(2434-2482),(475-495),(529-549),(2293-2314),(23…	RSRSKSQSRSRKRKKKSRSRSTSRRLTSKRARSRSR,SKSRSRSVEKRERRVSSRRSRRRRSRSSDRYRSKSRSVEKTRRSVRGRSRSSDRYRSKSRSVEKRESRLSSRRSRRRRSRSSDRYRSKSRSAEKRGSRLSSRRSRRGRSRSSDRYRSKSRSVEKTRRSGRRRSRSSDRYRSKSRSVEKTRRSGRRRSRSSDRYRSKSRSVEKTRRSGRRRSRSSDRYRSKSPSVEKRGSRLSSWRSRRRRSRSSDHSKSRSRSSEKR,RRSKRRRSKSSDHYKSRSRS,SSRKSKRRRSKSSERYKSRSRS,SSRRSRHRRSRSAARQMSRSVS,SSRRSRRRRSRSAARQRSRSKS,SSRRSRSRRSRSSQRRSQRYDADSRSRRNRSRSVTRRRASRSKS…	(414-449),(459-685),(722-741),(778-799),(2263-2284),(2293-2314),(2323-2493)	PF17069.5;PF01585.23;PF00035.26	RSRP;G-patch;dsrm	(2346-2578);(2747-2791);(2813-2880)	1.9e-07;4.5e-16;5e-13
UP000000539_9031.fasta	A0A3Q2UFW2	Chicken	20_50,20_55,25_45,25_50,25_55,30_40,30_45,30_50	RHRKRSHSRSRSRDRKRRSRSRDRRNRDQRSVSRDRRR,SRSRSRDRKRRSRSRDRRNR,RHRKRSHSRSRSRDRKRRSRSRDRRNR,RHRKRSHSRSRSRDRKRRSRSRDRRNR,SRSRSRDRKRRSRSRDRRNR,RKRSHSRSRSRDRKRRSRSRDRR,RKRSHSRSRSRDRKRRSRSRDRR,RKRSHSRSRSRDRKRRSRSRDRR	(23-60),(30-49),(23-49),(23-49),(30-49),(25-47),(25-47),(25-47)	RHRKRSHSRSRSRDRKRRSRSRDRRNRDQRSVSRDRRR	(23-60)	PF00076.22;PF00076.22;PF00076.22	RRM_1;RRM_1;RRM_1	(146-220);(256-326);(390-451)	7.9e-06;1.3e-16;1.8e-05
UP000000539_9031.fasta	A0A3Q2UH51	Chicken	20_50,20_55,20_60,20_65,25_45,25_50,25_55,25_60,30_40,30_45,30_50,30_55,35_35,35_40,35_45	RMGRRSGSRNRDRRRSRSRDRRRRRSRSASRERRKSRSRSRDRHRRHRSRSRSHSRGHRR,RRSGSRNRDRRRSRSRDRRRRRSRSASRERRKSRSRSRDRHRRHRSRSR,RRSGSRNRDRRRSRSRDRRRRRSRSASRERR,SRNRDRRRSRSRDRRRRRSRS,RDRRRSRSRDRRRRRSRSASRERRKSRSRSRDRHRRHRSRSRSHSRGHRRGSRDR,RDRRRSRSRDRRRRRSRSASRERRKSRSRSRDRHRRHRSRSRSHSR,RDRRRSRSRDRRRRRSRSASRERRKSRSRSRDRHRRHRSRSR,RDRRRSRSRDRRRRRSRSASRERR,RRRRRSRSASRERRKSRSRSRDRHRRHRSRSRSHSRGHRRGSRDRSS,RRRRRSRSASRERRK…	(255-314),(258-306),(258-288),(262-282),(265-319),(265-310),(265-306),(265-288),(275-321),(275-310),(275-310),(275-295),(290-321),(290-321),(290-309)	RMGRRSGSRNRDRRRSRSRDRRRRRSRSASRERRKSRSRSRDRHRRHRSRSRSHSRGHRRGSRDRSS	(255-321)	PF03194.15	LUC7	(5-256)	1.4e-78
UP000000539_9031.fasta	A0A3Q2UIV1	Chicken	20_50,25_45,25_50,30_40,30_45,30_50,35_35,35_35,35_35,35_40,35_45,35_50,40_30,40_30,40_30,40_35,40_35,40_35,40_40,40_45,40_50,45_25,45_25,45_30,45_30,45_35,45_35,45_35,45_40,45_45,50_20,50_20,50_25,50_25,50_30,50_30,50_35,50_35,55_20,55_25,55_30	RRRRSYSRSRSHSRSRSRSR,RPGSRRRRSYSRSRSHSRSRSRSR,RRRRSYSRSRSHSRSRSRSR,RPGSRRRRSYSRSRSHSRSRSRSRHS,RPGSRRRRSYSRSRSHSRSRSRSR,RRRRSYSRSRSHSRSRSRSR,RPGSRRRRSYSRSRSHSRSRSRSRHSHKSRSRS,SRSKSRSRSRSVSRSRSKSRSRSKSRSR,SRSRSASRSHSQSRSRSRSRS,RPGSRRRRSYSRSRSHSRSRSRSRHS,RPGSRRRRSYSRSRSHSRSRSRSR,RRRRSYSRSRSHSRSRSRSR,SRRRRSYSRSRSHSRSRSRSRHSHKSRSRSASSSRSKSRSRSRSVSRSRSKSRSRSKSRSR,SRSRSRSCSKSEKSKRRSKR,SRSRSKSVSKPRSRSKSR…	(180-199),(176-199),(180-199),(176-201),(176-199),(180-199),(176-208),(212-239),(455-475),(176-201),(176-199),(180-199),(179-239),(353-372),(439-475),(179-208),(212-239),(455-475),(179-201),(179-199),(180-199),(179-239),(437-475),(179-239),(439-475),(179-208),(212-239),(455-475),(179-201),(179-198),(192-239),(450-475),(192-239),(450-475),(192-239),(450-475),(212-239),(455-475),(201-230),(201-230)…	RPGSRRRRSYSRSRSHSRSRSRSRHSHKSRSRSASSSRSKSRSRSRSVSRSRSKSRSRSKSRSR,SRSRSRSCSKSEKSKRRSKR,SDSRSRSKSVSKPRSRSKSRSRSASRSHSQSRSRSRSRS	(176-239),(353-372),(437-475)	PF00076.22;PF00076.22	RRM_1;RRM_1	(4-66);(106-171)	1.5e-15;1.3e-13
UP000000539_9031.fasta	A0A3Q2UJ33	Chicken	20_50,20_55,25_45,25_50,25_55,30_40,30_45,30_50,30_55,35_35,35_40,35_45,35_50,40_30,40_30,40_30,40_35,40_40,40_45,45_25,45_25,45_25,45_30,45_30,45_30,45_35,50_20,50_20,50_25,55_20	SSRSRSRSRSRRSRTRSRGRTRSS,RSRSRSRSRRSRTRSRGRTR,SSSRSRSRSRSRRSRTRSRGRTRSSSCSRSR,SSRSRSRSRSRRSRTRSRGRTRSS,RSRSRSRSRRSRTRSRGRTR,SSSRSRSRSRSRRSRTRSRGRTRSSSCSRSRSKRRSRSVTGRSWKRSR,SSSRSRSRSRSRRSRTRSRGRTRSSSCSRSR,SSRSRSRSRSRRSRTRSRGRTRSS,RSRSRSRSRRSRTRSRGRTR,SSEDYSSSRSRSRSRSRRSRTRSRGRTRSSSCSRSRSKRRSRSVTGRSWKRSRS,SSSRSRSRSRSRRSRTRSRGRTRSSSCSRSRSKRRSRS,SSSRSRSRSRSRRSRTRSRGRTRSSSCSRSR,SRSRSRSRRSRTRSRGRTRSS,…	(884-907),(886-905),(883-913),(884-907),(886-905),(883-930),(883-913),(884-907),(886-905),(878-931),(883-920),(883-913),(887-907),(820-840),(877-925),(928-948),(883-924),(883-920),(889-908),(806-845),(870-901),(906-925),(820-840),(883-901),(906-925),(883-901),(807-843),(877-897),(819-843),(818-837)	RSQSRSASGRGHSSRRSYSSSSDASSDRSRYSRRRSYSDS,RSKRRKYSSSEDYSSSRSRSRSRSRRSRTRSRGRTRSSSCSRSRSKRRSRSVTGRSWKRSRSYSRGRSTRSHSQRSLSR	(806-845),(870-948)	PF01585.23;PF12171.8	G-patch;zf-C2H2_jaz	(40-83);(135-163)	5.7e-13;1.8e-06
UP000000539_9031.fasta	A0A3S5ZPA4	Chicken	20_50,20_50,20_55,20_55,25_45,25_45,25_50,25_50,25_55,25_55,30_40,30_40,30_45,30_45,30_50,30_50,30_55,35_35,35_40,35_45,35_50,35_55,40_30,40_35,40_40,40_45,40_50,45_25,45_30,45_35,45_40	RRHSRSRSRSRRRRTPSSSRHRRSRSRSRRRSHSKSRSRRRSKSPRRRRSHSRERSRRSR,STTRRSRSTSRERRRRRSRSGTRS,RRRRTPSSSRHRRSRSRSRRRSHSKSRSRRRSKSPRRRRSHSRERSRR,RRSRSTSRERRRRRSRSGTR,RRHSRSRSRSRRRRTPSSSRHRRSRSRSRRRSHSKSRSRRRSKSPRRRRSHSRERSRRSRSTSKTR,SYSTTRRSRSTSRERRRRRSRSGTRS,RRHSRSRSRSRRRRTPSSSRHRRSRSRSRRRSHSKSRSRRRSKSPRRRRSHSRERSRRSR,STTRRSRSTSRERRRRRSRSGTRS,RRRRTPSSSRHRRSRSRSRRRSHSKSRSRRRSKSPRRRRSHSRERSRR,RRSRSTSRERRRRR…	(304-363),(389-412),(314-361),(392-411),(304-369),(387-412),(304-363),(389-412),(314-361),(392-411),(304-369),(387-412),(304-369),(387-412),(304-363),(389-412),(314-344),(304-366),(304-366),(304-366),(304-345),(325-344),(320-347),(320-347),(320-347),(321-347),(326-345),(320-339),(320-339),(320-339),(320-339)	RRHSRSRSRSRRRRTPSSSRHRRSRSRSRRRSHSKSRSRRRSKSPRRRRSHSRERSRRSRSTSKTR,SYSTTRRSRSTSRERRRRRSRSGTRS	(304-369),(387-412)	PF00076.22	RRM_1	(93-164)	5e-07
UP000000539_9031.fasta	E1BRU3	Chicken	20_50,20_55,25_45,25_50,25_55,30_40,30_40,30_45,30_50	SRSRERKRSRSKERRRSRSRSRDRRFRGRYRS,RKRSRSKERRRSRSRSRDRRFRGRYRS,RSRDRERKKSRSRERKRSRSKERRRSRSRSRDRRFRGRYRSPYS,SRSRERKRSRSKERRRSRSRSRDRRFR,RKRSRSKERRRSRSRSRDRRFR,SRSRSHDRKRSRSKERKRSR,SRSRERKRSRSKERRRSRSRSR,SRSRERKRSRSKERRRSRSRSR,SRSRERKRSRSKERRRSRSRSR	(66-97),(71-97),(57-100),(66-92),(71-92),(40-59),(66-87),(66-87),(66-87)	SRSRSHDRKRSRSKERKRSRDRERKKSRSRERKRSRSKERRRSRSRSRDRRFRGRYRSPYS	(40-100)	PF00076.22;PF00076.22;PF15519.6	RRM_1;RRM_1;RBM39linker	(155-223);(252-322);(341-434)	1.2e-10;4.8e-24;1.8e-26
UP000000539_9031.fasta	E1BSC0	Chicken	20_50,20_55,20_60,20_65,25_45,25_50,25_55,25_60,25_65,30_40,30_40,30_45,30_50,30_55,30_60,35_35,35_35,35_40,35_45,35_50,35_55,40_30,40_35	REDRRSRSRDRDRRRERSRSRDKRRSRSRDRKRQRRSRSRERERSRERRRSRSRERRRSRSRSRGRRSRSPS,REDRRSRSRDRDRRRERSRSRDKRRSRSRDRKRQRRSRSRERERSRERRRSRSRERRRSRSRSRGRRSRS,RQRRSRSRERERSRERRRSRSRERRRSRSRSRGRRSR,RRRSRSRERRRSRSRSRGRR,SRSRDKRRSRSRDRKRQRRSRSRERERSRERRRSRSRERRRSRSRSRGRRSRSPSPS,SRSRDKRRSRSRDRKRQRRSRSRERERSRERRRSRSRERRRSRSRSRGRRSRSPS,RRSRSRERERSRERRRSRSRERRRSRSRSRGRRSRS,RRSRSRERERSRERRRSRSRERRRSRSRSRGRRSR,RRRSRSRER…	(33-104),(33-102),(65-101),(80-99),(50-106),(50-104),(67-102),(67-101),(80-99),(6-41),(76-109),(76-106),(76-104),(76-102),(76-101),(5-33),(83-109),(83-109),(83-106),(83-104),(83-102),(9-31),(9-28)	SRHYRKRSASRGRSGSRSRSRSPSDKRKREDRRSRSRDRDRRRERSRSRDKRRSRSRDRKRQRRSRSRERERSRERRRSRSRERRRSRSRSRGRRSRSPSPSKNR	(5-109)	PF00270.29;PF00271.31	DEAD;Helicase_C	(400-574);(608-718)	1.6e-50;7.5e-27
UP000000539_9031.fasta	E1BSU0	Chicken	20_50,20_55,25_45,25_50,25_55,30_40,30_45,30_50,30_50,30_55,35_35,35_35,35_40,35_40,35_45,35_45,35_50	RGRSHSRSRSRERRHRSRSRDRKKSRSRSRERKRRVRSRSRSRSRHRHRSRSRSRTRSRSRERKKR,RSRSRERKRRVRSRSRSRSRHRHRSRSR,RKSSRGRSHSRSRSRERRHRSRSRDRKKSRSRSRERKRRVRSRSRSRSRHRHRSRSRSRTRSRSRERKKR,RGRSHSRSRSRERRHRSRSRDRKKSRSRSRERKRRVRSRSRSRSRHRHRSRSRSRTRSRSRERKKR,RSRSRERKRRVRSRSRSRSRHRHRSRSR,RKERKSSRGRSHSRSRSRERRHRSRSRDRKKSRSRSRERKRRVRSRSRSRSRHRHRSRSRSRTRSRSRER,RKSSRGRSHSRSRSRERRHRSRSRDRKKSRSRSRERKRRVRSRSRSRSRHRHRSRSRSRTRSRSR…	(121-186),(146-173),(117-186),(121-186),(146-173),(114-183),(117-183),(121-142),(145-183),(146-173),(119-139),(145-181),(119-139),(145-181),(119-139),(145-181),(145-181)	RKERKSSRGRSHSRSRSRERRHRSRSRDRKKSRSRSRERKRRVRSRSRSRSRHRHRSRSRSRTRSRSRERKKR	(114-186)	PF15477.6	SMAP	(335-404)	1.9e-17
UP000000539_9031.fasta	E1BV45	Chicken	20_50,20_55,20_60,25_45,25_50,25_55,25_60,30_40,30_45,30_50,30_55,35_35,35_35,35_40,35_45,35_50,40_30,40_30,40_35,40_40,45_25,45_25,45_25,45_30,45_35,50_20,50_20,50_25,55_20,55_20,60_20,60_20	RRSPPRMRRRSRSPRRRSPVRRRSRSRSPGRRRHRSRSSS,RMRRRSRSPRRRSPVRRRSRSRSPGRRRHR,RMRRRSRSPRRRSPVRRRSRSR,RRRSRSPRRRSPVRRRSRSRSPGRRRHRSRSSS,RRRSRSPRRRSPVRRRSRSRSPGRRRHRSRSSS,RRRSRSPRRRSPVRRRSRSRS,RRRSRSPRRRSPVRRRSRSR,RRSRSPRRRSPVRRRSRSRSPGRRRHRSRSSSNSSR,RRSRSPRRRSPVRRRSRSRSPGRRRHRSRSSS,RRSRSPRRRSPVRRRSRSRSPGRRRHRSRSSS,RRSRSPRRRSPVRRRSRSRS,SSSGSPSPSRRRHDNRRRSRS,RRRSRSRSPGRRRHRSRSSSNSSR,RRRSRSRSPGRRRHRSRSSSNS…	(241-280),(246-275),(246-267),(248-280),(248-280),(248-268),(248-267),(249-284),(249-280),(249-280),(249-268),(96-116),(261-284),(261-284),(261-280),(261-280),(94-114),(263-284),(263-284),(263-284),(40-58),(93-112),(264-283),(264-283),(264-283),(40-61),(89-111),(40-58),(42-61),(89-107),(42-61),(89-107)	RKRRSASSGSSSTRSRSSSTSS,SRSSSSSSSSGSPSPSRRRHDNRRRSRS,RRSPPRMRRRSRSPRRRSPVRRRSRSRSPGRRRHRSRSSSNSSR	(40-61),(89-116),(241-284)	PF00076.22	RRM_1	(140-211)	5.5e-20
UP000000539_9031.fasta	E1BVP9	Chicken	20_50,20_50,20_55,25_45,25_45,25_50,25_50,25_55,30_40,30_40,30_45,30_50,35_35,35_40,35_45	RRRSRSPRRSLSPRRSPRRSR,RRRSRSTDRALERRRSRSRERYRSRSRSRDRKGERR,RRRSRSRERYRSRSRSRDR,RHPERRRSRSPRRSLSPRRSPRRSRSRSHHR,RALERRRSRSRERYRSRSRSRDRKGER,RRRSRSPRRSLSPRRSPRRSR,RALERRRSRSRERYRSRSRSRDR,RRRSRSRERYRSRSRSRDR,RRRSRSPRRSLSPRRSPRRSRSRSHHR,RKHSRSRSRERKHRSRSRS,RRRSRSPRRSLSPRRSPRRSRSRSHHR,RRRSRSPRRSLSPRRSPRRSR,RSRSPRRSLSPRRSPRRSRSRS,RSRSPRRSLSPRRSPRRSRSRS,RSRSPRRSLSPRRSPRRSRSRS	(260-280),(318-353),(330-348),(256-286),(326-352),(260-280),(326-348),(330-348),(260-286),(426-444),(260-286),(260-280),(262-283),(262-283),(262-283)	RHPERRRSRSPRRSLSPRRSPRRSRSRSHHR,RRRSRSTDRALERRRSRSRERYRSRSRSRDRKGERR,RKHSRSRSRERKHRSRSRS	(256-286),(318-353),(426-444)	PF03371.15	PRP38	(50-234)	1.9e-57
UP000000539_9031.fasta	E1BVV9	Chicken	20_50,25_45,30_40,35_35,40_30	SDSSAERDRRRARSRDRRRRRAGSKSS,RSSDSSAERDRRRARSRDRRRRRAGSKSSVS,RSRSRGRSSDSSAERDRRRARSRDRRRRRAGSKSSVSS,RSRDRRRRRAGSKSSVSSVS,SRDRRRRRAGSKSSVSSVSS	(75-101),(73-103),(67-104),(87-106),(88-107)	RSRSRGRSSDSSAERDRRRARSRDRRRRRAGSKSSVSSVSS	(67-107)	PF10312.9;PF09732.9	Cactin_mid;CactinC_cactus	(255-443);(607-731)	1.1e-66;1.5e-58
UP000000539_9031.fasta	E1BWM9	Chicken	20_50,25_45	RLLRRSRLQRQRSRSRSRNR,RRSRLQRQRSRSRSRNRPLSR	(24-43),(27-47)	RLLRRSRLQRQRSRSRSRNRPLSR	(24-47)	PF00168.30;PF00616.19;PF00616.19;PF12004.8	C2;RasGAP;RasGAP;DUF3498	(214-314);(393-469);(461-564);(647-1159)	3.1e-11;5.1e-11;7.8e-15;6.5e-214
UP000000539_9031.fasta	E1BWR0	Chicken	20_50,25_45,25_50,30_40,30_40,30_45,35_35,35_35,35_40,35_40,40_30,40_30,40_35,40_35,40_40,40_40,45_25,45_25,45_30,45_30,45_35,45_35,45_40,50_20,50_20,50_25,50_25,50_30,50_30,50_35,50_40,55_20,55_20,55_25,55_25,55_30,55_30,55_35,60_20,60_20,60_25,60_25,60_30	RRHSRSPRRGRSRSRSPKRR,RRHSRSPRRGRSRSRSPKRRS,RRHSRSPRRGRSRSRSPKRR,RSRSRSHSRKKRYSSRSRSRTYSRSRSRDRVYSR,RHSRSPRRGRSRSRSPKRRSVSSQRSRSRSRRSYRSSRSPRSSSSR,RHSRSPRRGRSRSRSPKRRS,SSRSRSRSHSRKKRYSSRSRSRTYSRSRSRDRVYSR,SRSPRRGRSRSRSPKRRSVSSQRSRSRSRRSYRSSRSPRSSSSRSS,RSRSRSHSRKKRYSSRSRSRTYSRSRSRDRVYSR,SRSPRRGRSRSRSPKRRSVSSQRSRSRSRRSYRSSRSPRSSSSR,RSHSSRSKSRSQSSSRSRSRSHSRKKRYSSRSRSRTYSRSRSRDRVYS,RSRSRSPKRRSVSSQRSRS…	(99-118),(99-119),(99-118),(22-55),(100-145),(100-119),(20-55),(102-147),(22-55),(102-145),(7-54),(109-148),(20-54),(109-147),(22-41),(109-145),(3-40),(110-148),(7-40),(110-148),(20-40),(110-147),(117-145),(3-38),(119-153),(3-38),(119-148),(7-38),(119-148),(119-147),(124-145),(3-30),(125-153),(3-30),(125-148),(7-30),(125-148),(125-147),(4-29),(129-153),(6-29),(129-148),(129-148)	RSNSRSHSSRSKSRSQSSSRSRSRSHSRKKRYSSRSRSRTYSRSRSRDRVYSR,RRHSRSPRRGRSRSRSPKRRSVSSQRSRSRSRRSYRSSRSPRSSSSRSSSPYSKS	(3-55),(99-153)	PF15440.6	THRAP3_BCLAF1	(108-768)	5.6e-187
UP000000539_9031.fasta	E1BXY2	Chicken	20_50,25_45,25_50	RRQMRRHSSRRSSSRRRLGR,RTAMRRQMRRHSSRRSSSRRRLGR,RRQMRRHSSRRSSSRRRLGR	(578-597),(574-597),(578-597)	RTAMRRQMRRHSSRRSSSRRRLGR	(574-597)	PF00431.20;PF00057.18;PF00057.18;PF00431.20;PF00057.18;PF00057.18	CUB;Ldl_recept_a;Ldl_recept_a;CUB;Ldl_recept_a;Ldl_recept_a	(46-157);(165-201);(211-250);(255-363);(405-443);(444-480)	2e-22;3.5e-12;1.3e-06;2e-08;2.9e-06;8.9e-13
UP000000539_9031.fasta	E1BYM5	Chicken	20_50,20_55,25_45,25_45,25_50,25_50,30_40,30_40,30_45,30_45,30_50,35_35,35_40,35_45,40_30,40_35,40_40	RSRSRSPPRRDRRRSRSASRDRERRRRERTRSRDRDRRRTRSRSPHRRRSRSPRRHRS,RRSRSASRDRERRRRERTRSRDRDRRRTRSRSPHRRRSRSPRRHR,RSRSRSPPRRDRRRSRSASRDR,RTRSRSPHRRRSRSPRRHRSSS,RSRSRSPPRRDRRRSRSASRDR,RTRSRSPHRRRSRSPRRHRS,RSRSRSPPRRDRRRSRSASR,RSRSPHRRRSRSPRRHRSSSSSPLR,RSRSRSPPRRDRRRSRSASR,RSRSPHRRRSRSPRRHRSSS,RSRSRSPPRRDRRRSRSASR,RSRSPHRRRSRSPRRHRSSSSSPLR,RSRSPHRRRSRSPRRHRSSSSSPLR,RSRSPHRRRSRSPRRHRSSS,SRSPHRRRSRSPRRHRSSSSS…	(3-60),(15-59),(3-24),(41-62),(3-24),(41-60),(3-22),(43-67),(3-22),(43-62),(3-22),(43-67),(43-67),(43-62),(44-64),(44-64),(44-64)	RSRSRSPPRRDRRRSRSASRDRERRRRERTRSRDRDRRRTRSRSPHRRRSRSPRRHRSSSSSPLR	(3-67)	PF08648.12	SNRNP27	(99-155)	3.3e-29
UP000000539_9031.fasta	E1C591	Chicken	20_50,20_55,25_45,25_50,30_40	RTRERSKSRDRGRRGRSRSRDRDRSRSKEYSRNRDRESRRRRSRSRERR,SRNRDRESRRRRSRSRERR,SSRTRERSKSRDRGRRGRSRSRDRDRSRSKEYSRNRDRESRRRRSRSR,SRDRGRRGRSRSRDRDRSRS,SSSSRTRERSKSRDRGRRGRS	(557-605),(587-605),(555-602),(564-583),(553-573)	SSSSRTRERSKSRDRGRRGRSRSRDRDRSRSKEYSRNRDRESRRRRSRSRERR	(553-605)	PF00160.21	Pro_isomerase	(11-176)	5.3e-48
UP000000539_9031.fasta	E1C6A8	Chicken	20_50,20_55,25_45,25_50,25_50,25_55,30_40,30_40,30_45,30_45,30_50,35_35,35_40,35_45	RRSPAIRYRRSRSRSPRRRSRSPKRRSPSPRRERHRSKSPRRHRSRSRERRHRSR,RYRRSRSRSPRRRSRSPKRR,RRSPAIRYRRSRSRSPRRRSRSPKRRSPSPRRERHRSKSPRRHRSRSRERRHRSRSKS,RRSPAIRYRRSRSRSPRRRSRSPKRRS,RSKSPRRHRSRSRERRHRSR,RYRRSRSRSPRRRSRSPKRR,SPAIRYRRSRSRSPRRRSRSPKRRSPSPRR,SKSPRRHRSRSRERRHRSRSKS,SPAIRYRRSRSRSPRRRSRSPKRRSPSPRR,SKSPRRHRSRSRERRHRSRSKS,RRSRSRSPRRRSRSPKRRS,RSRSRSPRRRSRSPKRRSPS,RSRSRSPRRRSRSPKRRSPS,RSRSRSPRRRSRSPKRRSPS	(224-278),(230-249),(224-281),(224-250),(259-278),(230-249),(226-255),(260-281),(226-255),(260-281),(232-250),(233-252),(233-252),(233-252)	RRSPAIRYRRSRSRSPRRRSRSPKRRSPSPRRERHRSKSPRRHRSRSRERRHRSRSKS	(224-281)	PF03371.15;PF12871.7	PRP38;PRP38_assoc	(10-175);(179-262)	1.4e-63;3.9e-07
UP000000539_9031.fasta	E1C8Y9	Chicken	20_50,25_45,25_50,30_40,30_45,30_50,35_35,35_40,35_45,35_50	RRRSPPPRRRSPRRRSFSRSRSRSLSRDRRRER,RRRSPPPRRRSPRRRSFSRSRSRSLSRDRRRERSLSRER,RRRSPPPRRRSPRRRSFSRSRSRSLSRDRRRER,RSPPPRRRSPRRRSFSRSRSRSLSRDRRRERSLSRER,RSPPPRRRSPRRRSFSRSRSRSLSRDRRRERSLSRER,RRRSPRRRSFSRSRSRSLSRDRRRER,RRRSPRRRSFSRSRSRSLSRDRRRERSLSRERNHKPSRSFSRSRSRSR,RRRSPRRRSFSRSRSRSLSRDRRRERSLSR,RRRSPRRRSFSRSRSRSLSRDRRRERSLSR,RRRSPRRRSFSRSRSRSLSR	(105-137),(105-143),(105-137),(107-143),(107-143),(112-137),(112-159),(112-141),(112-141),(112-131)	RRRSPPPRRRSPRRRSFSRSRSRSLSRDRRRERSLSRERNHKPSRSFSRSRSRSR	(105-159)	PF00076.22	RRM_1	(12-77)	4.4e-18
UP000000539_9031.fasta	F1NHR6	Chicken	20_50,20_55,20_60,25_45,25_50,25_55,25_60,30_40,30_45,30_50,35_35,35_40,35_45,35_50,40_30,40_35,40_40,40_45,45_25,45_30,45_35,45_40,50_20,50_25,50_30,50_35,50_40	RKNKRRRRSGRSRSRERRRSRSRGRKRRGRSRSRSYSRTRSRSRSR,RKNKRRRRSGRSRSRERRRSRSRGRKRRGRSRSRS,RRRRSGRSRSRERRRSRSRGRKRRGRSRSR,RRRRSGRSRSRERRRSRSRGRKRRGRSRSRSYSRTRSRSRSRS,RRRRSGRSRSRERRRSRSRGRKRRGRSRSRSYSRTRSRSRSR,RRRRSGRSRSRERRRSRSRGRKRRGRSRSRS,RRRRSGRSRSRERRRSRSRGR,RRSRSRGRKRRGRSRSRSYSRTRSRSRSRSSSRSRSRGKKRS,RRSRSRGRKRRGRSRSRSYSRTRSRSRSRS,RRSRSRGRKRRGRSRSRSYSRTRSRSRSR,RRGRSRSRSYSRTRSRSRSRSSSRSRSRGKKRSSSRGR,R…	(262-307),(262-296),(266-295),(266-308),(266-307),(266-296),(266-286),(279-320),(279-308),(279-307),(288-325),(288-315),(288-308),(288-307),(289-327),(289-325),(289-315),(289-308),(291-327),(291-327),(291-325),(291-313),(291-323),(291-315),(291-315),(291-313),(291-313)	RKNKRRRRSGRSRSRERRRSRSRGRKRRGRSRSRSYSRTRSRSRSRSSSRSRSRGKKRSSSRGRNS	(262-327)	PF00642.24;PF00076.22;PF00642.24	zf-CCCH;RRM_1;zf-CCCH	(28-54);(101-159);(168-193)	1e-06;0.00014;1.4e-05
UP000000539_9031.fasta	F1NW30	Chicken	20_50,25_45,25_50,30_40,30_45,30_50,35_35,35_40,35_45,35_50,40_30,40_30,40_35,40_35,40_40,40_45	RSRSRTRSRSRSRSPRKRRSRSRS,RSRSRTRSRSRSRSPRKRRSRSRSGSRKRKHRKRSRSRSRERKRKSSR,RSRSRTRSRSRSRSPRKRRSRSRS,SAVRSRSRTRSRSRSRSPRKRRSRSRSGSRKRKHRKRSRSRSRERKRKSSRSYSSERRAR,RSRSRTRSRSRSRSPRKRRSRSRSGSRKRKHRKRSRSRSR,RSRSRTRSRSRSRSPRKRRSRSRS,SAVRSRSRTRSRSRSRSPRKRRSRSRSGSRKRKHRKRSRSRSRERKRKSSRSYSSERR,SAVRSRSRTRSRSRSRSPRKRRSRSRSGSRKRKHRKRSRSRSRERKRKSSRSYSSERR,RSRSRTRSRSRSRSPRKRRSRSRSGSRKR,RSRSRTRSRSRSRSPRKRRSRSRS,…	(415-438),(415-462),(415-438),(412-471),(415-454),(415-438),(412-469),(412-469),(415-443),(415-438),(421-441),(448-468),(421-441),(448-468),(421-441),(421-441)	SAVRSRSRTRSRSRSRSPRKRRSRSRSGSRKRKHRKRSRSRSRERKRKSSRSYSSERRAR	(412-471)	PF04818.13;PF00076.22	CTD_bind;RRM_1	(76-140);(497-563)	1.5e-17;1.9e-09
UP000000539_9031.fasta	F1P4D7	Chicken	20_50,20_55,20_60,20_65,25_45,25_50,25_55,30_40,30_45,30_50,30_55,35_35,35_40,35_45	SRRRSRSPIRRRSRSPLRRSRSPRRRSRSPRRRDRGRRSRSRLRRRSRSRGGHRRRSRS,RRRSRSPIRRRSRSPLRRSRSPRRRSRSPRRRDRGRRSRSRLRRRSRSRGGHRRRSRS,RRSRSPRRRSRSPRRRDRGRRSRSRLRRRSRSRGGHRRR,RRRDRGRRSRSRLRRRSRSR,SRWSPSRRRSRSPIRRRSRSPLRRSRSPRRRSRSPRRRDRGRRSRSRLRRRSRSRGGHRRRSRS,SRRRSRSPIRRRSRSPLRRSRSPRRRSRSPRRRDRGRRSRSRLRRRSRSRGGHRRRSRS,RRRSRSPIRRRSRSPLRRSRSPRRRSRSPRRRDRGRRSRSRLRRRSRSRGGHRRRSRS,SPPSRWSPSRRRSRSPIRRRSRSPLRRSRSPRRRS…	(537-595),(538-595),(554-592),(567-586),(532-595),(537-595),(538-595),(529-568),(532-568),(537-568),(546-565),(532-551),(532-551),(532-551)	SPPSRWSPSRRRSRSPIRRRSRSPLRRSRSPRRRSRSPRRRDRGRRSRSRLRRRSRSRGGHRRRSRS	(529-595)	PF00069.25	Pkinase	(785-1101)	8.1e-49
UP000000539_9031.fasta	F1P4X5	Chicken	20_50	RERRRSRERSPQRKRSRERSPRR	(316-338)	RERRRSRERSPQRKRSRERSPRR	(316-338)	PF14444.6;PF14443.6	S1-like;DBC1	(138-195);(471-549)	2e-33;1.2e-28
UP000000539_9031.fasta	P30352	Chicken	20_50,20_55,20_60,25_45,25_50,25_55,25_60,30_40,30_45,30_50,30_55,30_60,35_35,35_40,35_45,35_50,35_55,35_60,40_30,40_35,40_40,40_45,40_50,40_55,40_60,45_25,45_30,45_35,45_35,45_40,45_45,50_20,50_20,50_25,50_25,50_30,50_30,50_35,50_35,50_40,55_20,55_25,55_30	RRYGSSGYGRRSRSPRRRRRSRSRSRSRSRSRSRSRYSR,RRSRSPRRRRRSRSRSRSRSRSRSRSR,RRSRSPRRRRRSRSRSRSRSRSRSRSR,RYGSSGYGRRSRSPRRRRRSRSRSRSRSRSRSRSRYSRSKSRSRTRSRSR,SSGYGRRSRSPRRRRRSRSRSRSRSRSRSRSRYSR,RRSRSPRRRRRSRSRSRSRSRSRSRSR,RRSRSPRRRRRSRSRSRSRSRSRSRSR,SSGYGRRSRSPRRRRRSRSRSRSRSRSRSRSRYSRSKSRSRTRSRSRSTSKSRSARRS,SSGYGRRSRSPRRRRRSRSRSRSRSRSRSRSRYSRSKSRSRTRSRSR,SSGYGRRSRSPRRRRRSRSRSRSRSRSRSRSRYSR,RRSRSPRRRRRSRSRSR…	(108-146),(117-143),(117-143),(109-158),(112-146),(117-143),(117-143),(112-169),(112-158),(112-146),(117-143),(117-143),(117-191),(117-169),(117-158),(117-146),(117-143),(117-143),(119-191),(119-191),(119-169),(119-158),(119-146),(123-143),(123-143),(126-191),(126-191),(126-165),(167-191),(126-159),(126-152),(128-151),(155-191),(128-151),(155-191),(128-151),(163-191),(128-151),(167-186),(128-151)…	RRYGSSGYGRRSRSPRRRRRSRSRSRSRSRSRSRSRYSRSKSRSRTRSRSRSTSKSRSARRSKSKSSSVSRSRSRSRSRSRSRS	(108-191)	PF00076.22	RRM_1	(16-86)	4.5e-22
UP000000539_9031.fasta	Q5ZIJ3	Chicken	20_50,25_45,25_50,30_40,30_45,35_35	RRGRRSRSRSRSRNGSRR,SPERRGRRSRSRSRSRNGSRRGCHRRSRS,RRGRRSRSRSRSRNGSRR,RSRSPSAASPERRGRRSRSRSRSRNGSRRGCHRRSRSWSRSRERS,SPERRGRRSRSRSRSRNGSRRGCHRRSRS,SRSRSPSAASPERRGRRSRSRSRS	(17-34),(14-42),(17-34),(6-50),(14-42),(5-28)	SRSRSPSAASPERRGRRSRSRSRSRNGSRRGCHRRSRSWSRSRERS	(5-50)	PF15692.5;PF06047.11	NKAP;Nkap_C	(73-151);(252-353)	9.7e-15;8.4e-50
UP000000539_9031.fasta	Q5ZLW7	Chicken	20_50,20_55,25_45,25_50,30_40,35_35,35_40,40_30,40_35,40_40,45_25,45_30,45_35	RSRSRDRRRHRSRSASRERKRRTRS,RSRDRRRHRSRSASRERKRR,RRSRSHSKHTKRSRSRDRRRHRSRSASRERKRRTRSKSR,RSRSRDRRRHRSRSASRERKR,RSKSREKRHRHRSRSNSRSRSRSHHRSRHSSRERSRERS,SKSREKRHRHRSRSNSRSRSRSHHRSRHSSRERSRERSSKKRSSKERSSR,SREKRHRHRSRSNSRSRSRSHHRSRHSSRERSRERS,RSRSNSRSRSRSHHRSRHSSRERSRERSSKKRSSKERSS,RSRSNSRSRSRSHHRSRHSSRERSRERSSKKRSS,SRSRSRSHHRSRHSSRERSR,RSRSNSRSRSRSHHRSRHSSR,RSRSNSRSRSRSHHRSRHSSR,RSRSNSRSRSRSHHRSRHSSR	(270-294),(272-291),(259-297),(270-290),(293-331),(294-343),(296-331),(304-342),(304-337),(309-328),(304-324),(304-324),(304-324)	RRSRSHSKHTKRSRSRDRRRHRSRSASRERKRRTRSKSREKRHRHRSRSNSRSRSRSHHRSRHSSRERSRERSSKKRSSKERSSR	(259-343)	PF03194.15	LUC7	(5-260)	1.3e-77
UP000000539_9031.fasta	Q5ZMJ9	Chicken	20_50,20_50,20_55,20_60,25_45,25_45,25_45,25_50,25_50,30_40,30_40,30_40,30_45,30_45,30_45,30_50,35_35,35_35,35_35,35_40,35_40,35_40,35_45,35_45,40_30,40_30,40_35,40_35,40_40,45_25,45_25,45_30,45_30,50_20,50_25,55_20,55_25,60_20,60_25,65_20	RDRSRSPRRRKSRSPSPRRR,RSRSPSHSRPRRRHRSRSRRRPSPRRRPSPRRR,SRPRRRHRSRSRRRPSPRRRPSPRRR,SRPRRRHRSRSRRRPSPRRR,RDRSRSPRRRKSRSPSPRRRSSPIRRER,SRSRSRSRSPSHSRPRRRHRSRSRRRPSPR,RHRRSRSPVRRRRRSSASLS,RDRSRSPRRRKSRSPSPRRR,RSRSPSHSRPRRRHRSRSRRRPSPR,RSRSPRRRKSRSPSPRRRSSPIRRERKRSHSRS,RSKSRSRSRSRSPSHSRPRRRHRSRSRRRPS,RHRRSRSPVRRRRRSSASLSGS,RSRSPRRRKSRSPSPRRRSS,SRSRSRSRSPSHSRPRRRHRSRSRRRPS,RHRRSRSPVRRRRRSSASLS,RSRSPSHS…	(165-184),(290-322),(297-322),(297-316),(165-192),(285-314),(333-352),(165-184),(290-314),(167-199),(282-312),(333-354),(167-186),(285-312),(333-352),(290-310),(167-186),(276-308),(335-355),(167-186),(282-308),(335-354),(167-186),(285-308),(276-302),(336-357),(276-302),(336-355),(282-302),(278-298),(337-362),(278-298),(337-357),(339-364),(339-362),(342-364),(342-362),(342-364),(342-362),(344-364)	RDRSRSPRRRKSRSPSPRRRSSPIRRERKRSHSRS,RQRSPTRSKSRSRSRSRSPSHSRPRRRHRSRSRRRPSPRRRPSPRRR,RHRRSRSPVRRRRRSSASLSGSSSSSSSSRSR	(165-199),(276-322),(333-364)	PF01480.17	PWI	(46-117)	6.6e-30
UP000000539_9031.fasta	Q5ZMR4	Chicken	20_50,25_45,25_50,30_40,30_45,30_50,35_35,35_40,40_30,45_25,45_30,50_20,50_25,50_30	RYRRSRSRSYERRRSRSRS,RYRRSRSRSYERRRSRSRS,RYRRSRSRSYERRRSRSRS,RYRRSRSRSYERRRSRSRSFDYSYRRSYSPR,RYRRSRSRSYERRRSRSRS,RYRRSRSRSYERRRSRSRS,RSRSRSYERRRSRSRSFDYS,RSRSRSYERRRSRSRSFDYS,RSKSQSRSHSRSRSKSRSRS,RSKSQSRSHSRSRSKSRSRSWTSPKS,RSKSQSRSHSRSRSKSRSRS,RSKSQSRSHSRSRSKSRSRSWTSPKSS,RSKSQSRSHSRSRSKSRSRSWTS,RSKSQSRSHSRSRSKSRSRS	(115-133),(115-133),(115-133),(115-145),(115-133),(115-133),(118-137),(118-137),(234-253),(234-259),(234-253),(234-260),(234-256),(234-253)	RYRRSRSRSYERRRSRSRSFDYSYRRSYSPR,RSKSQSRSHSRSRSKSRSRSWTSPKSS	(115-145),(234-260)	PF00076.22	RRM_1	(12-82)	1.5e-19
UP000000539_9031.fasta	Q9DDU8	Chicken	20_50,25_45,25_50,30_40,30_45,30_50,35_35,35_40,35_45,35_50,40_30,40_35,40_40,40_45,45_25,45_30,45_35,45_40,45_45,50_20,50_25,50_30,50_35,50_40	RSRSRRSSRRHYTRSRSRSRSHRRSRSRSYSRDYRRR,SRRSRSKSRSRSESRSRSRRSSRRHYTRSRSRSRSHRRSRSRSYSRDYRRRHS,RSRSRRSSRRHYTRSRSRSRSHRRSRSRSYSRDYRRR,SRRSRSKSRSRSESRSRSRRSSRRHYTRSRSRSRSHRRSRSRSYSRDYRRRHSHS,SRRSRSKSRSRSESRSRSRRSSRRHYTRSRSRSRSHRRSRSRSYSRDYRRRHS,RSRSRRSSRRHYTRSRSRSRSHRRSRSRSYSRDYRRR,RSRSKEDSRRSRSKSRSRSESRSRSRRSSRRHYTRSRSRSRSHRRSRSRSYSRDYRRRHSHSHS,SRRSRSKSRSRSESRSRSRRSSRRHYTRSRSRSRSHRRSRSRSYSRDYRR,SRRSR…	(57-93),(43-95),(57-93),(43-97),(43-95),(57-93),(36-99),(43-92),(43-92),(57-76),(36-88),(36-88),(43-88),(43-88),(37-66),(37-66),(43-66),(43-66),(43-66),(45-65),(45-65),(45-65),(45-65),(45-65)	RSRSKEDSRRSRSKSRSRSESRSRSRRSSRRHYTRSRSRSRSHRRSRSRSYSRDYRRRHSHSHS	(36-99)	PF00076.22	RRM_1	(120-190)	9.3e-22
UP000000539_9031.fasta	A0A1D5P9A5	Chicken	25_45	SRRERSRERDHSRSREKSRR	(520-539)	SRRERSRERDHSRSREKSRR	(520-539)	PF00076.22	RRM_1	(83-154)	1e-06
UP000000539_9031.fasta	A0A1D5PD89	Chicken	25_45,30_40,30_40,30_40,30_40,30_45,35_35,35_35,35_35,35_35,35_35,35_40,35_40,35_40,35_45,40_30,40_30,40_30,40_30,40_30,40_35,40_35,40_35,40_35,40_35,40_40,40_40,45_25,45_25,45_25,45_25,45_25,45_30,45_30,45_30,45_30,45_30,45_35,45_35,45_40,50_20,50_20,50_20,50_20,50_25,50_25,50_25,50_25,50_30,50_30,50_35,50_35,55_20,55_20,55_25,55_25,55_30,60_20,60_25	SRSRSRRSDSYRRSRSYDRRSRS,RESRSYYRSRSRSRSRSKSR,RSRSRSSRSRSYSRSYTRSR,RSRSYTRSRSRGWYSRDRSRSR,SRSRSRRSDSYRRSRSYDRRSRS,SRSRSRRSDSYRRSRSYDRRSRS,RERKSRSSSLSSRRSSRR,SSRESRSYYRSRSRSRSRSKSRSYSQRSSRSRS,RSRSRSSRSRSYSRSYTRSRS,RSRSRSSTYSYRSRSYTRSRSRGWYSRDRSRSRSSS,SYYSRSRSRRSDSYRRSRSYDRRSRSYGS,RESRSYYRSRSRSRSRSKSR,RSRSRSSRSRSYSRSYTRSR,SRSRSRRSDSYRRSRSYDRRSRS,SRSRSRRSDSYRRSRSYDRRSRS,SCDRERKSRSSSLSSRRSSRRDWS,SSTFS…	(1424-1446),(513-532),(695-714),(1362-1383),(1424-1446),(1424-1446),(478-495),(511-543),(695-715),(1351-1386),(1421-1449),(513-532),(695-714),(1424-1446),(1424-1446),(475-498),(507-556),(685-720),(1324-1395),(1421-1439),(478-495),(511-543),(695-715),(1351-1386),(1421-1439),(513-532),(695-714),(474-500),(506-561),(685-731),(1322-1371),(1376-1405),(475-498),(507-556),(685-720),(1338-1371),(1376-139…	SSCDRERKSRSSSLSSRRSSRRDWSKS,SSSTFSSRESRSYYRSRSRSRSRSKSRSYSQRSSRSRSASKSSHSRSRSRSSSNPR,RSDKSSDSWQRSRSRSSRSRSYSRSYTRSRSLSSSRTKSRSSGRSPS,SPSRSHSRSRSKSESKSRHRTRSESYSHSRSRSRSSTYSYRSRSYTRSRSRGWYSRDRSRSRSSSYHSYKSRSRTYSRSRSRSS,SYYSRSRSRRSDSYRRSRSYDRRSRSYGS	(474-500),(506-561),(685-731),(1322-1405),(1421-1449)	PF00160.21	Pro_isomerase	(10-175)	1.5e-46
UP000000539_9031.fasta	A0A1D5PMR8	Chicken	25_45,30_40,30_45,35_35,40_30	RKRHRSRERSPSRSRESSRRHR,RKRHRSRERSPSRSRESSRRHR,RKRHRSRERSPSRSRESSRRHR,SGSSARKRHRSRERSPSRSRESS,SSGSSARKRHRSRERSPSRS	(478-499),(478-499),(478-499),(473-495),(472-491)	SSGSSARKRHRSRERSPSRSRESSRRHR	(472-499)	PF00076.22	RRM_1	(155-227)	1.4e-05
UP000000539_9031.fasta	A0A1D5PYM3	Chicken	25_45,30_40,35_35,35_40,40_30,40_35	RSPSSRRRRARSRSRNGQR,SGASGRSPSSRRRRARSRSR,SSGASGRSPSSRRRRARSRSR,SGASGRSPSSRRRRARSRSR,SSHSSGASGRSPSSRRRRARSRS,SSGASGRSPSSRRRRARSRS	(261-279),(256-275),(255-275),(256-275),(252-274),(255-274)	SSHSSGASGRSPSSRRRRARSRSRNGQR	(252-279)	PF10159.9	MMtag	(8-83)	2.3e-31
UP000000539_9031.fasta	A0A3Q3AH13	Chicken	25_45,30_40,30_45,35_35,35_40,35_45,40_30,40_30,40_35,40_40,40_45,45_25,45_25,45_30,45_35,45_40,50_20,50_20,50_25,50_30,50_35,55_20,55_25	RDSRYSSSRSRSDRERRRSRSHSRSRSDRSSR,SERDSRYSSSRSRSDRERRRSRSHSRSRSDRSSRTSS,RDSRYSSSRSRSDRERRRSRSHSRSRSDRSSR,SERDSRYSSSRSRSDRERRRSRSHSRSRSDRSSRTSSS,SERDSRYSSSRSRSDRERRRSRSHSRSRSDRSSRTSS,RDSRYSSSRSRSDRERRRSRSHSRSRSDRSSR,SKSERDSRYSSSRSRSDRERRRSRSHSRSRSDRSSRTSSSYSRSERS,RRTHSRSSDSRRTSSHSSYR,SRYSSSRSRSDRERRRSRSHSRSRSDRSSRTSSS,SRYSSSRSRSDRERRRSRSHSRSRSDRSSRTSS,SSRSRSDRERRRSRSHSRSRS,SYSKSERDSRYSSSRSRSDRERRRS…	(368-399),(366-402),(368-399),(366-403),(366-402),(368-399),(364-410),(451-470),(370-403),(370-402),(374-394),(362-410),(455-475),(373-410),(373-403),(373-402),(361-379),(384-410),(384-410),(384-410),(384-403),(386-407),(386-407)	SSYSKSERDSRYSSSRSRSDRERRRSRSHSRSRSDRSSRTSSSYSRSERS,RRTHSRSSDSRRTSSHSSYRESRTS	(361-410),(451-475)	PF17907.1;PF00856.28;PF00397.26;PF08236.11	AWS;SET;WW;SRI	(1513-1549);(1563-1669);(2350-2379);(2426-2516)	4.4e-12;2e-18;6.8e-11;8.7e-27
UP000000539_9031.fasta	E1BY00	Chicken	25_45,30_40,30_45,35_35,35_40,35_45,40_30,40_30,40_35,40_40,40_45,45_25,45_25,45_30,45_30,45_35,45_40,45_45,50_20,50_20,50_25,50_25,50_30,50_35,50_40,50_45,55_20,55_25,55_30,55_35,55_40,55_45	RHRSRSRSRSRSRSSSRSRSRSRSRSRKSYSRSRSRSR,SKRHRSRSRSRSRSRSSSRSRSRSRSRSRKSYSRSRSRSRSKSR,RHRSRSRSRSRSRSSSRSRSRSRSRSRKSYSRSRSRSR,SKRHRSRSRSRSRSRSSSRSRSRSRSRSRKSYSRSRSRSRSKSRSVSR,SKRHRSRSRSRSRSRSSSRSRSRSRSRSRKSYSRSRSRSRSKSR,RHRSRSRSRSRSRSSSRSRSRSRSRSRKSYSRSRSRSR,SKRHRSRSRSRSRSRSSSRSRSRSRSRSRKSYSRSRSRSRSKSRSVSRS,SSRSKSPSSVDRQRSRSRSRS,SKRHRSRSRSRSRSRSSSRSRSRSRSRSRKSYSRSRSRSRSKSRSVSR,SKRHRSRSRSRSRSRSSSRSRS…	(181-218),(179-222),(181-218),(179-226),(179-222),(181-218),(179-227),(239-259),(179-226),(179-222),(181-218),(179-227),(236-259),(179-227),(239-259),(179-226),(181-222),(181-218),(179-227),(238-257),(179-227),(238-257),(179-227),(181-223),(181-219),(183-207),(183-213),(183-213),(183-209),(183-209),(183-207),(183-207)	SKRHRSRSRSRSRSRSSSRSRSRSRSRSRKSYSRSRSRSRSKSRSVSRS,RGSSSRSKSPSSVDRQRSRSRSRS	(179-227),(236-259)	PF00076.22;PF00076.22	RRM_1;RRM_1	(6-68);(109-174)	1.7e-16;2.4e-12
UP000000539_9031.fasta	E1C296	Chicken	25_45	SLRQSFRRIRRSRVSSRKRR	(649-668)	SLRQSFRRIRRSRVSSRKRR	(649-668)	PF08366.13	LLGL	(271-372)	1.4e-39
UP000000539_9031.fasta	F1NDZ9	Chicken	25_45,30_40,30_45,35_35,35_35,35_40,35_45,40_30,40_30,40_35,40_35,40_40,40_45,45_25,45_30,45_30,45_35,45_35,45_40,45_45,50_20,50_25,50_30,50_30,50_35,50_35,50_40,50_45,55_20,55_25,55_30,55_30,55_35,55_40,60_20	RSRSRSRSSHSRSRSRSRSRSKSYSPGRRRRSRSR,RSQSRSRSRSRSSHSRSRSRSRSRSKSYSPGRRRRSRSRS,RSRSRSRSSHSRSRSRSRSRSKSYSPGRRRRSRSR,SRSRSRSKSRGRSSSRSNSRS,SRSRSRSCSRSRSYSRSQSRSRSRSRSSHSRSRSRSRSRSKSYSPGRRRRSRSRS,RSQSRSRSRSRSSHSRSRSRSRSRSKSYSPGRRRRSRSRS,RSRSRSRSSHSRSRSRSRSRSKSYSPGRRRRSRSR,RNSGPSRSRSRSKSRGRSSSRSNSRSS,SGSYSRSRSRSCSRSRSYSRSQSRSRSRSRSSHSRSRSRSRSRSKSYSPGRRRRSRSRS,SRSRSRSKSRGRSSSRSNSRS,SRSRSRSCSRSRSYSRSQSRS…	(885-919),(881-920),(885-919),(838-858),(866-920),(881-920),(885-919),(833-859),(862-920),(838-858),(866-920),(881-920),(885-904),(833-909),(833-859),(862-909),(838-858),(866-907),(881-905),(885-904),(835-909),(835-909),(835-859),(862-909),(838-858),(866-907),(881-905),(885-904),(840-909),(840-909),(840-859),(874-909),(874-907),(884-905),(849-870)	RNSGPSRSRSRSKSRGRSSSRSNSRSSKSSGSYSRSRSRSCSRSRSYSRSQSRSRSRSRSSHSRSRSRSRSRSKSYSPGRRRRSRSRS	(833-920)	PF01805.20;PF04818.13;PF01585.23	Surp;CTD_bind;G-patch	(133-181);(330-392);(944-992)	1.7e-16;5.6e-18;5e-11
UP000000539_9031.fasta	F1NPM7	Chicken	25_45,30_40,30_40,30_45,35_35,35_35,35_40,35_40,40_30,40_30,40_30,40_35,40_35,40_40,45_25,45_30	RSRSKSRSRSRRHSHRRYTRSR,SHSRSRSKSRSRSRRHSHRRYTRSRSHSHSHSHRRRSR,RYRRRSPSPYYSRYRSRSRSRS,RSRSKSRSRSRRHSHRRYTRSR,SHSRSRSKSRSRSRRHSHRRYTRSRSHSHSHSHRRRSRSRS,RRRSPSPYYSRYRSRSRSRSYSPRR,SHSRSRSKSRSRSRRHSHRRYTRSRSHS,RRRSPSPYYSRYRSRSRSRS,SKHSESHSRSRSKSRSRSRRHSHRR,RSRSHSHSHSHRRRSRSRS,RSPSPYYSRYRSRSRSRSYS,SHSRSRSKSRSRSRRHSHRR,RSRSHSHSHSHRRRSRSRS,SHSRSRSKSRSRSRRHSHRR,SRASKHSESHSRSRSKSRSRSRRHS,SKHSESHSRSRSKSRSRS…	(51-72),(48-85),(250-271),(51-72),(48-88),(252-276),(48-75),(252-271),(43-67),(70-88),(254-273),(48-67),(70-88),(48-67),(40-64),(43-64)	SRASKHSESHSRSRSKSRSRSRRHSHRRYTRSRSHSHSHSHRRRSRSRS,RYRRRSPSPYYSRYRSRSRSRSYSPRR	(40-88),(250-276)	PF00076.22	RRM_1	(123-193)	1.2e-19
UP000000539_9031.fasta	F1NQW8	Chicken	25_45,30_40,30_45,35_35,35_40,35_45,40_30,40_35,40_40,40_45,45_25,45_30,45_35,45_40,45_45,50_20,50_25,50_30,50_35,50_40,50_45	RSRSRSRSRSRSRSRSNSRSRS,RSPSYGRSRSRSRSRSRSRSRSNSRSRSYSPRRSRGSPRYSPRHSRSRSR,RSRSRSRSRSRSRSRSNSRSRS,RSPSYGRSRSRSRSRSRSRSRSNSRSRSYSPRRSRGSPRYSPRHSRSRS,RSRSRSRSRSRSRSRSNSRSRSYSPRRSR,RSRSRSRSRSRSRSRSNSRSRS,RSPSYGRSRSRSRSRSRSRSRSNSRSRSYSPRRSRGSPRYS,RSRSRSRSRSRSRSRSNSRSRSYSPRRSRGSPR,RSRSRSRSRSRSRSRSNSRSRSYSPRRSR,RSRSRSRSRSRSRSRSNSRSRS,RSPSYGRSRSRSRSRSRSRSRSNSRSRSYSPRRSRGS,RSRSRSRSRSRSRSRSNSRSRSYSPRRSRGS,…	(204-225),(198-247),(204-225),(198-246),(204-232),(204-225),(198-238),(204-236),(204-232),(204-225),(198-234),(204-234),(204-234),(204-232),(204-225),(204-227),(204-227),(204-227),(204-227),(204-227),(205-225)	RSPSYGRSRSRSRSRSRSRSRSNSRSRSYSPRRSRGSPRYSPRHSRSRSR	(198-247)	PF00076.22;PF00076.22	RRM_1;RRM_1	(18-85);(123-186)	3.2e-17;7.8e-14
UP000000539_9031.fasta	F1NY54	Chicken	25_45,25_45,30_40,30_40,30_45,30_45,35_35,35_35,35_40,35_40,35_45,40_30,40_30,40_35,40_35,40_40,40_45,45_25,45_25,45_30,45_30,45_35,45_40,50_20,50_20,50_25,50_25,50_30,50_35,55_20,55_20,55_25,55_25,55_30,60_20,60_25	RSRSRSVSRSRKRRLSSRSRSR,RRGRSRSRSPKRRSPSPRSR,RSFSKSRSRSRSVSRSRKRRLSSRSRSRS,SPRRGRSRSRSPKRRSPSPRSRS,RSRSRSVSRSRKRRLSSRSRSR,RRGRSRSRSPKRRSPSPRSR,RSSRSRSGSRSRSRSFSKSRSRSRSVSRSRKRRLSSRSRSRSYSPSHNRER,RGRSRSRSPKRRSPSPRSRSHSR,RSFSKSRSRSRSVSRSRKRRLSSRSRSRS,RGRSRSRSPKRRSPSPRSRS,RSRSRSVSRSRKRRLSSRSRSR,SKSGSRSSRSRSGSRSRSRSFSKSRSRSRSVSRSRKRRLSSRSRSRSYSPS,RSRSRSPKRRSPSPRSRSHSRNSDKSSSDRSRRS,RSSRSRSGSRSRSRSFSKSR…	(31-52),(121-140),(25-53),(119-141),(31-52),(121-140),(12-62),(122-144),(25-53),(122-141),(31-52),(7-57),(124-157),(12-57),(124-144),(25-53),(31-52),(7-57),(132-174),(7-57),(138-157),(12-57),(30-53),(7-41),(139-174),(7-41),(139-174),(7-41),(12-41),(7-32),(141-168),(7-32),(143-168),(7-32),(149-168),(149-168)	SKSGSRSSRSRSGSRSRSRSFSKSRSRSRSVSRSRKRRLSSRSRSRSYSPSHNRER,SPRRGRSRSRSPKRRSPSPRSRSHSRNSDKSSSDRSRRSSSSRSSSNHSRVESSKR	(7-62),(119-174)	PF15440.6	THRAP3_BCLAF1	(123-802)	2e-204
UP000000539_9031.fasta	F1P445	Chicken	25_45	SSHRRRRRSKRTRRKRSS	(649-666)	SSHRRRRRSKRTRRKRSS	(649-666)	PF05066.13;PF13919.6;PF13922.6	HARE-HTH;ASXH;PHD_3	(12-83);(236-361);(1466-1536)	1.8e-18;4.7e-36;3.7e-20
UP000000539_9031.fasta	Q5ZL34	Chicken	25_45	SRRERSRERDHSRSREKSRR	(489-508)	SRRERSRERDHSRSREKSRR	(489-508)	PF00076.22	RRM_1	(83-154)	9.4e-07
UP000000539_9031.fasta	Q5ZL35	Chicken	25_45,30_40,30_45,35_35,35_40	RKRSKSRESKRNRRRESRSRSR,RSRSRSRSREKERARKRSKSRESKRNRRRESRSRSRSNTAPSSRRDR,RSKSRESKRNRRRESRSRSR,SKSRESKRNRRRESRSRSRS,SKSRESKRNRRRESRSRSRS	(39-60),(25-71),(41-60),(42-61),(42-61)	RSRSRSRSREKERARKRSKSRESKRNRRRESRSRSRSNTAPSSRRDR	(25-71)	PF15346.6	ARGLU	(122-272)	4.7e-52
UP000000539_9031.fasta	Q5ZLX5	Chicken	25_45,30_40,30_45,35_35,35_35,35_40,40_30,40_30,40_30,40_35,40_35,40_40,45_25,45_30,45_30,45_30,45_35,45_35,50_20,50_25,50_25,50_30,50_30,50_35,55_20,55_20,55_25,55_25,55_30,55_30,55_35,60_20,60_25,60_30,60_30,60_35,65_20,65_25,65_30,70_20	SSGDRKKRRSRSRSPERRRRSSS,RSRSRSSSSGDRKKRRSRSRSPERRRRSSSGSS,RKKRRSRSRSPERRRRSSS,SRSRSRSHSRSSSSSRSRSRSSSREHSRSRGSKSR,RSKKRSRSRSSSSGDRKKRRSRSRSPERRRRSSSGSSHS,RSRSRSSSSGDRKKRRSRSRSPERRRRSSSGSS,SNRRSRSKSRSSHSRSSSRSSS,SSSRSRSRSHSRSSSSSRSRSRSSSREHSRSRGSKSRSSSRSYR,SKKRSRSRSSSSGDRKKRRSRSRSPERRRRSSSGSSHSGSR,SRSRSRSHSRSSSSSRSRSRSSSREHSRSRGSKSR,RSRSRSSSSGDRKKRRSRSRSPERRRRSSSGSSHS,RSRSRSSSSGDRKKRRSRSRSPERRRRSS…	(298-320),(291-323),(302-320),(225-259),(287-325),(291-323),(200-221),(223-266),(288-328),(225-259),(291-325),(291-323),(200-331),(200-221),(223-266),(292-328),(225-259),(292-325),(200-299),(200-269),(274-299),(200-221),(223-263),(225-245),(200-264),(275-299),(200-264),(277-299),(200-221),(223-256),(225-245),(202-254),(202-248),(202-221),(223-248),(225-245),(204-248),(209-248),(223-247),(208-239)	SNRRSRSKSRSSHSRSSSRSSSHSSSRSRSRSHSRSSSSSRSRSRSSSREHSRSRGSKSRSSSRSYRGSSTPRKRSYSSSRSSSSPERSKKRSRSRSSSSGDRKKRRSRSRSPERRRRSSSGSSHSGSRTSS	(200-331)	PF00641.18;PF00641.18	zf-RanBP;zf-RanBP	(9-38);(65-94)	4.9e-07;1.6e-06
UP000000539_9031.fasta	A0A1D5PMT9	Chicken	30_40,30_40,35_35,35_35,35_40,40_30,40_35,45_25,45_30,50_20,50_25,50_30	RSQRTRSRSRSFPQRRSCSR,RSSPSRARSRSRSPYSRRPR,SQRTRSRSRSFPQRRSCSRSPYSRSRSRSPCSR,RAHRSSPSRARSRSRSPYSRRPR,RSSPSRARSRSRSPYSRRPR,SRSRSFPQRRSCSRSPYSRSRSRSPCSRSSSRS,RRSCSRSPYSRSRSRSPCSR,RSCSRSPYSRSRSRSPCSRSSSRS,RSCSRSPYSRSRSRSPCSRSSSRS,SCSRSPYSRSRSRSPCSRSSSRS,SCSRSPYSRSRSRSPCSRSSSRS,SRSPYSRSRSRSPCSRSSSRS	(558-577),(611-630),(559-591),(608-630),(611-630),(564-596),(572-591),(573-596),(573-596),(574-596),(574-596),(576-596)	RSQRTRSRSRSFPQRRSCSRSPYSRSRSRSPCSRSSSRS,RAHRSSPSRARSRSRSPYSRRPR	(558-596),(608-630)	PF00076.22	RRM_1	(676-739)	1.1e-07
UP000000539_9031.fasta	A0A1D5PVS4	Chicken	30_40	RRPSGRDSRRASSRFNRRSS	(116-135)	RRPSGRDSRRASSRFNRRSS	(116-135)	PF00069.25	Pkinase	(184-405)	4.6e-49
UP000000539_9031.fasta	E1C8S4	Chicken	30_40	RSRDRRRSSDRSRDSSHER	(67-85)	RSRDRRRSSDRSRDSSHER	(67-85)	PF16017.5	BTB_3	(175-280)	2.9e-50
UP000000539_9031.fasta	F1NAF2	Chicken	30_40,35_35,35_40	RRSRSRDGSEYSSKRSRRRSR,RRSRSRDGSEYSSKRSRRRSR,RRSRSRDGSEYSSKRSRRRSR	(693-713),(693-713),(693-713)	RRSRSRDGSEYSSKRSRRRSR	(693-713)	PF13923.6	zf-C3HC4_2	(99-138)	1.9e-10
UP000000539_9031.fasta	F1NM59	Chicken	30_40,35_35,35_40,40_30,40_35	RRGRSKSRSKSRGLSRSRSR,SWRRGRSKSRSKSRGLSRSRSRSRGRS,RRGRSKSRSKSRGLSRSRSR,SSWRRGRSKSRSKSRGLSRSRSRSRGRS,RGRSKSRSKSRGLSRSRSRSRGRS	(168-187),(166-192),(168-187),(165-192),(169-192)	SSWRRGRSKSRSKSRGLSRSRSRSRGRS	(165-192)	PF01480.17;PF00076.22	PWI;RRM_1	(7-79);(532-598)	1.5e-08;0.00012
UP000000539_9031.fasta	F1NPF6	Chicken	30_40,35_35,40_30,40_30,45_25,45_25,50_20	RKSRSRSSSRSRSRSRERS,RKSRSRSSSRSRSRSRERSDHS,RESRSRSGSRDQSYSRSPSR,RKSRSRSSSRSRSRSRERSDHS,SRSRSGSRDQSYSRSPSRSAS,RKSRSRSSSRSRSRSRERSDHS,SRSRSSSRSRSRSRERSDHS	(473-491),(473-494),(391-410),(473-494),(393-413),(473-494),(475-494)	RESRSRSGSRDQSYSRSPSRSAS,RKSRSRSSSRSRSRSRERSDHS	(391-413),(473-494)	PF00134.23;PF02984.19	Cyclin_N;Cyclin_C	(61-203);(206-322)	3.1e-10;1.1e-06
UP000000539_9031.fasta	F1NYN3	Chicken	30_40,35_35,35_40,40_30,40_35,40_40,45_25,45_30,45_35,45_40,50_20,50_25,50_30,50_35	RSRSSRSASRSRSRTKSRSR,RKESKRSRSSRSASRSRSRTKSRSRSHTPRR,RSRSSRSASRSRSRTKSRSR,RKESKRSRSSRSASRSRSRTKSRSRS,RKESKRSRSSRSASRSRSRTKSRSRS,RSRSSRSASRSRSRTKSRSR,SKRSRSSRSASRSRSRTKSRSRS,SKRSRSSRSASRSRSRTKSRSRS,SKRSRSSRSASRSRSRTKSRSRS,RSRSSRSASRSRSRTKSRSR,SRSSRSASRSRSRTKSRSRS,SRSSRSASRSRSRTKSRSRS,SRSSRSASRSRSRTKSRSRS,SRSSRSASRSRSRTKSRSRS	(282-301),(277-307),(282-301),(277-302),(277-302),(282-301),(280-302),(280-302),(280-302),(282-301),(283-302),(283-302),(283-302),(283-302)	RKESKRSRSSRSASRSRSRTKSRSRSHTPRR	(277-307)	PF00134.23;PF02984.19	Cyclin_N;Cyclin_C	(1-94);(97-209)	2.5e-09;1.3e-05
UP000000539_9031.fasta	Q5ZJP9	Chicken	30_40,35_35,40_30,40_30,45_25,45_25,50_20	RKSRSRSSSRSRSRSRERS,RKSRSRSSSRSRSRSRERSDHS,RESRSRSGSRDQSYSRSPSR,RKSRSRSSSRSRSRSRERSDHS,SRSRSGSRDQSYSRSPSRSAS,RKSRSRSSSRSRSRSRERSDHS,SRSRSSSRSRSRSRERSDHS	(473-491),(473-494),(391-410),(473-494),(393-413),(473-494),(475-494)	RESRSRSGSRDQSYSRSPSRSAS,RKSRSRSSSRSRSRSRERSDHS	(391-413),(473-494)	PF00134.23;PF02984.19	Cyclin_N;Cyclin_C	(61-203);(206-322)	3.1e-10;1.1e-06
UP000000539_9031.fasta	A0A1D5NU09	Chicken	35_35	SSSSRYHRRRSSGSRDERYRS	(125-145)	SSSSRYHRRRSSGSRDERYRS	(125-145)	PF06464.11;PF00501.28;PF00501.28	DMAP_binding;AMP-binding;AMP-binding	(7-176);(379-855);(1031-1515)	3.5e-31;1.9e-20;8.7e-73
UP000000539_9031.fasta	A0A1D5NYQ1	Chicken	35_35,40_30,40_35,45_25,50_20,50_25,55_20,55_25,60_20,60_25	RSRSRSSSRSPGRHFRRSDS,RSRSRSSSRSPGRHFRRSDSHS,RSRSRSSSRSPGRHFRRSDS,RSSSSSAGSRSRSRSSSRS,RSSSSSAGSRSRSRSSSRS,RSSSSSAGSRSRSRSSSRS,RSSSSSAGSRSRSRSSSRS,RSSSSSAGSRSRSRSSSRS,RSSSSSAGSRSRSRSSSRS,RSSSSSAGSRSRSRSSSRS	(422-441),(422-443),(422-441),(413-431),(413-431),(413-431),(413-431),(413-431),(413-431),(413-431)	RSSSSSAGSRSRSRSSSRSPGRHFRRSDSHS	(413-443)	PF03399.16	SAC3_GANP	(559-783)	1.4e-20
UP000000539_9031.fasta	A0A1D5P3C4	Chicken	35_35,40_30,45_25,45_25,45_30,50_20,50_25,50_30,55_20,55_25	SRNYRSRSRSHGYHRSRSRS,RSGSSRSRSYSRSFSRSHSRSYSRS,RRRSFSRSKSPYSASSYSRS,SKSRSGSSRSRSYSRSFSRSHSRSYSRS,RSGSSRSRSYSRSFSRSHSRSYSRS,RRSFSRSKSPYSASSYSRSSYTYSKSRSGSSRSRSYSRSFSRSHSRSYSRS,SKSRSGSSRSRSYSRSFSRSHSRSYSRS,RSGSSRSRSYSRSFSRSHSRSYSRS,SKSRSGSSRSRSYSRSFSRSHSRSYS,SKSRSGSSRSRSYSRSFSRSHSRSYS	(739-758),(704-728),(677-696),(701-728),(704-728),(678-728),(701-728),(704-728),(701-726),(701-726)	RRRSFSRSKSPYSASSYSRSSYTYSKSRSGSSRSRSYSRSFSRSHSRSYSRS,SRNYRSRSRSHGYHRSRSRS	(677-728),(739-758)	PF08783.11;PF13696.6;PF04564.15	DWNN;zf-CCHC_2;U-box	(4-76);(169-189);(266-340)	2.3e-30;6.1e-09;3.1e-06
UP000000539_9031.fasta	A0A1D5PDU7	Chicken	35_35	RRRLSRRRSSIKLASSRPSS	(82-101)	RRRLSRRRSSIKLASSRPSS	(82-101)	PF12178.8;PF03941.15	INCENP_N;INCENP_ARK-bind	(5-39);(747-803)	1.6e-14;1.1e-20
UP000000539_9031.fasta	E1BW58	Chicken	35_35	SRIARSRSPSPRRIRSRSPS	(219-238)	SRIARSRSPSPRRIRSRSPS	(219-238)	PF16026.5	MIEAP	(257-445)	4.9e-57
UP000000539_9031.fasta	E1C0P9	Chicken	35_35	RSPSGSRTPKRSRRSRSRS	(1003-1021)	RSPSGSRTPKRSRRSRSRS	(1003-1021)	PF00076.22;PF01805.20;PF08312.12	RRM_1;Surp;cwf21	(297-370);(449-501);(858-907)	6.1e-15;1.4e-18;7.2e-10
UP000000539_9031.fasta	E1C2F2	Chicken	35_35,40_30,45_25,50_20,50_25,55_20,55_25,60_20	RSDRKRSISESSRSGRRTSRSERDR,SSRSDRKRSISESSRSGRRTSRS,RDSSSSSSTSSESRSRSRGRGHNR,SRDSSSSSSTSSESRSRSRGR,RDSSSSSSTSSESRSRSRGR,SRDSSSSSSTSSESRSRSRGR,RDSSSSSSTSSESRSRSRGR,SRDSSSSSSTSSESRSRSR	(658-682),(656-678),(594-617),(593-613),(594-613),(593-613),(594-613),(593-611)	SRDSSSSSSTSSESRSRSRGRGHNR,SSRSDRKRSISESSRSGRRTSRSERDR	(593-617),(656-682)	PF04697.13;PF04696.13	Pinin_SDK_N;Pinin_SDK_memA	(1-132);(136-261)	4.3e-55;6.3e-34
UP000000539_9031.fasta	F1NPS9	Chicken	35_35,40_30,40_35	RGRSRKRSRSSSRSPSGSGR,RGRSRKRSRSSSRSPSGSGR,RGRSRKRSRSSSRSPSGSGR	(3-22),(3-22),(3-22)	RGRSRKRSRSSSRSPSGSGR	(3-22)	PF10500.9	SR-25	(2-229)	1.3e-87
UP000000539_9031.fasta	F6UZR6	Chicken	35_35,40_30,40_35,45_25,45_30,45_35,50_20,50_25,50_30,50_35,55_20,55_25,55_30,60_20,60_25,60_30	SSSSPSRRSRSRSRSRSPGR,RKSQSSSSSPSRRSRSRSRSRSPGR,SSSSPSRRSRSRSRSRSPGR,RKSQSSSSSPSRRSRSRSRSRSPGR,RKSQSSSSSPSRRSRSRSRSRSPGR,SSSSPSRRSRSRSRSRSPGR,SSFKQRKSQSSSSSPSRRSRSRSRSRSPGR,RKSQSSSSSPSRRSRSRSRSRSPGR,RKSQSSSSSPSRRSRSRSRSRSPGR,SSSSPSRRSRSRSRSRSPGR,RKSQSSSSSPSRRSRSRSRSRS,RKSQSSSSSPSRRSRSRSRSRS,RKSQSSSSSPSRRSRSRSRSRS,SQSSSSSPSRRSRSRSRSRS,SQSSSSSPSRRSRSRSRSRS,SQSSSSSPSRRSRSRSRSRS	(68-87),(63-87),(68-87),(63-87),(63-87),(68-87),(58-87),(63-87),(63-87),(68-87),(63-84),(63-84),(63-84),(65-84),(65-84),(65-84)	SSFKQRKSQSSSSSPSRRSRSRSRSRSPGR	(58-87)	PF09465.10;PF01222.17	LBR_tudor;ERG4_ERG24	(1-55);(175-608)	5.4e-31;4.5e-191
UP000000539_9031.fasta	P23913	Chicken	35_35,40_30,40_35,45_25,45_30,45_35,50_20,50_25,50_30,50_35,55_20,55_25,55_30,60_20,60_25,60_30	SSSSPSRRSRSRSRSRSPGR,RKSQSSSSSPSRRSRSRSRSRSPGR,SSSSPSRRSRSRSRSRSPGR,RKSQSSSSSPSRRSRSRSRSRSPGR,RKSQSSSSSPSRRSRSRSRSRSPGR,SSSSPSRRSRSRSRSRSPGR,SSFKQRKSQSSSSSPSRRSRSRSRSRSPGR,RKSQSSSSSPSRRSRSRSRSRSPGR,RKSQSSSSSPSRRSRSRSRSRSPGR,SSSSPSRRSRSRSRSRSPGR,RKSQSSSSSPSRRSRSRSRSRS,RKSQSSSSSPSRRSRSRSRSRS,RKSQSSSSSPSRRSRSRSRSRS,SQSSSSSPSRRSRSRSRSRS,SQSSSSSPSRRSRSRSRSRS,SQSSSSSPSRRSRSRSRSRS	(68-87),(63-87),(68-87),(63-87),(63-87),(68-87),(58-87),(63-87),(63-87),(68-87),(63-84),(63-84),(63-84),(65-84),(65-84),(65-84)	SSFKQRKSQSSSSSPSRRSRSRSRSRSPGR	(58-87)	PF09465.10;PF01222.17	LBR_tudor;ERG4_ERG24	(1-55);(175-609)	5.4e-31;2.8e-190
UP000000539_9031.fasta	Q5F4A9	Chicken	35_35,40_30,40_35	RGRSRKRSRSSSRSPSGSGR,RGRSRKRSRSSSRSPSGSGR,RGRSRKRSRSSSRSPSGSGR	(3-22),(3-22),(3-22)	RGRSRKRSRSSSRSPSGSGR	(3-22)	PF10500.9	SR-25	(2-229)	2.3e-88
UP000000539_9031.fasta	R9PXP9	Chicken	35_35	SRIARSRSPSPRRIRSRSPS	(278-297)	SRIARSRSPSPRRIRSRSPS	(278-297)	PF16026.5	MIEAP	(316-504)	6.6e-57
UP000000539_9031.fasta	A0A1D5NXJ8	Chicken	40_30,45_25,45_30	RSSSMRSLSHLLRSSSARRRSSSFRCSSSR,SSSMRSLSHLLRSSSARRRSSSFRCSSSR,RSSSARRRSSSFRCSSSR	(18-47),(19-47),(30-47)	RSSSMRSLSHLLRSSSARRRSSSFRCSSSR	(18-47)	PF00071.22;PF00651.31;PF00651.31	Ras;BTB;BTB	(292-444);(593-671);(689-797)	5e-18;0.00034;2.9e-12
UP000000539_9031.fasta	A0A3Q2TXC1	Chicken	40_30	RESSSRRGPHRSSGASRSSR	(30-49)	RESSSRRGPHRSSGASRSSR	(30-49)	PF00076.22;PF00076.22;PF07744.13	RRM_1;RRM_1;SPOC	(370-439);(451-514);(736-913)	3.9e-14;5.1e-08;2.4e-35
UP000000539_9031.fasta	A0A3Q2UDG5	Chicken	40_30,45_25,45_30,50_20,50_25,50_30,55_20,55_25,55_30,60_20,60_25,65_20,65_25	SALEVSRPSRRSGRRRSSSSSESSSS,SRPSRRSGRRRSSSSSESSSSSS,SRPSRRSGRRRSSSSSESSSS,SRPSRRSGRRRSSSSSESSSSSS,SRPSRRSGRRRSSSSSESSSSSS,SRPSRRSGRRRSSSSSESSSS,SRPSRRSGRRRSSSSSESSSSSS,SRPSRRSGRRRSSSSSESSSSSS,SRPSRRSGRRRSSSSSESSSS,SRRSGRRRSSSSSESSSSSS,SRRSGRRRSSSSSESSSSSS,SRRSGRRRSSSSSESSSSSS,SRRSGRRRSSSSSESSSSSS	(2276-2301),(2281-2303),(2281-2301),(2281-2303),(2281-2303),(2281-2301),(2281-2303),(2281-2303),(2281-2301),(2284-2303),(2284-2303),(2284-2303),(2284-2303)	SALEVSRPSRRSGRRRSSSSSESSSSSS	(2276-2303)	PF00595.24;PF00063.21;PF00063.21;PF00612.27;PF01576.19	PDZ;Myosin_head;Myosin_head;IQ;Myosin_tail_1	(225-313);(413-1060);(1083-1176);(1192-1212);(1220-1683)	4.2e-09;2.2e-98;2.6e-12;0.00022;3.5e-14
UP000000539_9031.fasta	E1BWI0	Chicken	40_30,45_25,45_30,50_20	SRSGSRSGSRSGSRSGSRRGS,SRSGSRSGSRSGSRSGSRRGS,SRSGSRSGSRSGSRSGSRRGS,SSAPGSRSGSRSGSRSGSRS	(2818-2838),(2818-2838),(2818-2838),(2813-2832)	SSAPGSRSGSRSGSRSGSRSGSRRGS	(2813-2838)	PF17902.1;PF18373.1;PF00681.20;PF00681.20;PF00681.20;PF00681.20;PF00681.20;PF00681.20;PF00681.20;PF00681.20	SH3_10;Spectrin_like;Plectin;Plectin;Plectin;Plectin;Plectin;Plectin;Plectin;Plectin	(454-520);(555-632);(2051-2089);(2127-2167);(2256-2296);(2294-2334);(2370-2410);(2471-2501);(2641-2681);(2718-2758)	1.4e-18;5.2e-32;5.2e-11;1.8e-13;8.8e-09;6.2e-16;4e-16;1e-06;2.1e-16;5.6e-10
UP000000539_9031.fasta	A0A1D5NWT2	Chicken	45_25	RRRKKRSRSSSVSSSVASSPERKRR	(1476-1500)	RRRKKRSRSSSVSSSVASSPERKRR	(1476-1500)	PF00400.32;PF00400.32;PF00400.32;PF00400.32;PF00400.32;PF00439.25;PF00439.25	WD40;WD40;WD40;WD40;WD40;Bromodomain;Bromodomain	(207-244);(249-287);(291-332);(389-427);(490-529);(1201-1287);(1362-1446)	3.4e-05;0.00041;0.0047;0.0011;0.19;3.5e-18;1.3e-16
UP000000539_9031.fasta	A0A3Q2U596	Chicken	45_25,50_20,50_25	SSSSSSSTSLVRSSRGKRRR,SSSSSSSTSLVRSSRGKRRR,SSSSSSSTSLVRSSRGKRRR	(456-475),(456-475),(456-475)	SSSSSSSTSLVRSSRGKRRR	(456-475)	PF00038.21;PF00932.19	Filament;LTD	(82-438);(508-620)	4.4e-104;4.8e-18
UP000000539_9031.fasta	E1BXC5	Chicken	45_25,50_20,50_25	SRSTSSDRQDSRSHSSRRSS,SRSTSSDRQDSRSHSSRRSS,SRSTSSDRQDSRSHSSRRSS	(1240-1259),(1240-1259),(1240-1259)	SRSTSSDRQDSRSHSSRRSS	(1240-1259)	PF00642.24	zf-CCCH	(39-63)	8.3e-07
UP000000539_9031.fasta	F1N8L6	Chicken	45_25	RYRKRLRSSSSSPSTSRASS	(1287-1306)	RYRKRLRSSSSSPSTSRASS	(1287-1306)	PF00400.32;PF00400.32;PF00400.32;PF00400.32;PF00400.32;PF00439.25;PF00439.25	WD40;WD40;WD40;WD40;WD40;Bromodomain;Bromodomain	(29-67);(72-110);(114-156);(212-252);(315-354);(1011-1097);(1174-1257)	5.2e-06;6.5e-05;0.016;0.0036;0.0018;2.8e-18;3e-17
UP000000539_9031.fasta	F1NLR7	Chicken	45_25,50_20	RRTRSCSSASSRSQQSSKRSR,RSCSSASSRSQQSSKRSRS	(111-131),(114-132)	RRTRSCSSASSRSQQSSKRSRS	(111-132)	PF00069.25	Pkinase	(153-469)	7.6e-48
UP000000539_9031.fasta	P14732	Chicken	45_25,50_20,50_25	SSSSSSSTSLVRSSRGKRRR,SSSSSSSTSLVRSSRGKRRR,SSSSSSSTSLVRSSRGKRRR	(398-417),(398-417),(398-417)	SSSSSSSTSLVRSSRGKRRR	(398-417)	PF00038.21;PF00932.19	Filament;LTD	(24-380);(450-562)	3e-104;4.1e-18
UP000000539_9031.fasta	Q5ZI98	Chicken	45_25	RNRSESSRSSKKRSSRASS	(514-532)	RNRSESSRSSKKRSSRASS	(514-532)	PF13414.6	TPR_11	(314-355)	1.4e-08
UP000000539_9031.fasta	A0A1D5NZJ2	Chicken	50_20	SRRDSPHSRSGSSVSSRSYS	(148-167)	SRRDSPHSRSGSSVSSRSYS	(148-167)	PF11488.8	Lge1	(273-362)	1.8e-22
UP000000539_9031.fasta	A0A1D5P140	Chicken	50_20	SRPTRSPSGSGSRSRSSSSDS	(263-283)	SRPTRSPSGSGSRSRSSSSDS	(263-283)	PF00076.22;PF00076.22;PF00076.22;PF00076.22;PF07744.13	RRM_1;RRM_1;RRM_1;RRM_1;SPOC	(8-75);(337-407);(440-507);(519-583);(3391-3556)	1.6e-11;8e-05;6.1e-12;2.1e-08;2.7e-38
UP000000539_9031.fasta	A0A1D5P7K0	Chicken	50_20	SSSASVSRRSSSASLHSLRR	(387-406)	SSSASVSRRSSSASLHSLRR	(387-406)	PF15301.6	SLAIN	(237-657)	4.3e-163
UP000000539_9031.fasta	E1BXB7	Chicken	50_20	SRSSRSGSSSTRSTANSASRS	(334-354)	SRSSRSGSSSTRSTANSASRS	(334-354)	PF07686.17;PF13927.6	V-set;Ig_3	(58-169);(169-252)	3.9e-14;7.5e-08
UP000000539_9031.fasta	F1NEZ0	Chicken	50_20	SARSSRSPSSSSPRRSAS	(292-309)	SARSSRSPSSSSPRRSAS	(292-309)	PF08312.12	cwf21	(52-95)	2.7e-15
UP000000539_9031_additional.fasta	A0A1D5NUD9	Chicken	20_50,25_45,25_50,30_40,30_40,30_45,35_35,35_35,35_40,35_40,40_30,40_30,40_35,40_35,40_40,40_40,45_25,45_25,45_30,45_30,45_35,45_35,45_40,50_20,50_20,50_25,50_25,50_30,50_30,50_35,50_40,55_20,55_20,55_25,55_25,55_30,55_30,55_35,60_20,60_20,60_25,60_25,60_30	RRHSRSPRRGRSRSRSPKRR,RRHSRSPRRGRSRSRSPKRRS,RRHSRSPRRGRSRSRSPKRR,RSRSRSHSRKKRYSSRSRSRTYSRSRSRDRVYSR,RHSRSPRRGRSRSRSPKRRSVSSQRSRSRSRRSYRSSRSPRSSSSR,RHSRSPRRGRSRSRSPKRRS,SSRSRSRSHSRKKRYSSRSRSRTYSRSRSRDRVYSR,SRSPRRGRSRSRSPKRRSVSSQRSRSRSRRSYRSSRSPRSSSSRSS,RSRSRSHSRKKRYSSRSRSRTYSRSRSRDRVYSR,SRSPRRGRSRSRSPKRRSVSSQRSRSRSRRSYRSSRSPRSSSSR,RSHSSRSKSRSQSSSRSRSRSHSRKKRYSSRSRSRTYSRSRSRDRVYS,RSRSRSPKRRSVSSQRSRS…	(99-118),(99-119),(99-118),(22-55),(100-145),(100-119),(20-55),(102-147),(22-55),(102-145),(7-54),(109-148),(20-54),(109-147),(22-41),(109-145),(3-40),(110-148),(7-40),(110-148),(20-40),(110-147),(117-145),(3-38),(119-153),(3-38),(119-148),(7-38),(119-148),(119-147),(124-145),(3-30),(125-153),(3-30),(125-148),(7-30),(125-148),(125-147),(4-29),(129-153),(6-29),(129-148),(129-148)	RSNSRSHSSRSKSRSQSSSRSRSRSHSRKKRYSSRSRSRTYSRSRSRDRVYSR,RRHSRSPRRGRSRSRSPKRRSVSSQRSRSRSRRSYRSSRSPRSSSSRSSSPYSKS	(3-55),(99-153)	PF15440.6	THRAP3_BCLAF1	(108-747)	4e-186
UP000000539_9031_additional.fasta	A0A1D5NWG1	Chicken	20_50,25_45,25_50,30_40,30_40,30_45,35_35,35_35,35_40,35_40,40_30,40_30,40_35,40_35,40_40,40_40,45_25,45_25,45_30,45_30,45_35,45_35,45_40,50_20,50_20,50_25,50_25,50_30,50_30,50_35,50_40,55_20,55_20,55_25,55_25,55_30,55_30,55_35,60_20,60_20,60_25,60_25,60_30	RRHSRSPRRGRSRSRSPKRR,RRHSRSPRRGRSRSRSPKRRS,RRHSRSPRRGRSRSRSPKRR,RSRSRSHSRKKRYSSRSRSRTYSRSRSRDRVYSR,RHSRSPRRGRSRSRSPKRRSVSSQRSRSRSRRSYRSSRSPRSSSSR,RHSRSPRRGRSRSRSPKRRS,SSRSRSRSHSRKKRYSSRSRSRTYSRSRSRDRVYSR,SRSPRRGRSRSRSPKRRSVSSQRSRSRSRRSYRSSRSPRSSSSRSS,RSRSRSHSRKKRYSSRSRSRTYSRSRSRDRVYSR,SRSPRRGRSRSRSPKRRSVSSQRSRSRSRRSYRSSRSPRSSSSR,RSHSSRSKSRSQSSSRSRSRSHSRKKRYSSRSRSRTYSRSRSRDRVYS,RSRSRSPKRRSVSSQRSRS…	(99-118),(99-119),(99-118),(22-55),(100-145),(100-119),(20-55),(102-147),(22-55),(102-145),(7-54),(109-148),(20-54),(109-147),(22-41),(109-145),(3-40),(110-148),(7-40),(110-148),(20-40),(110-147),(117-145),(3-38),(119-153),(3-38),(119-148),(7-38),(119-148),(119-147),(124-145),(3-30),(125-153),(3-30),(125-148),(7-30),(125-148),(125-147),(4-29),(129-153),(6-29),(129-148),(129-148)	RSNSRSHSSRSKSRSQSSSRSRSRSHSRKKRYSSRSRSRTYSRSRSRDRVYSR,RRHSRSPRRGRSRSRSPKRRSVSSQRSRSRSRRSYRSSRSPRSSSSRSSSPYSKS	(3-55),(99-153)	PF15440.6	THRAP3_BCLAF1	(108-768)	4e-187
UP000000539_9031_additional.fasta	A0A1D5NXC5	Chicken	20_50,25_45	RLLRRSRLQRQRSRSRSRNR,RRSRLQRQRSRSRSRNRPLSR	(24-43),(27-47)	RLLRRSRLQRQRSRSRSRNRPLSR	(24-47)	PF00168.30;PF00616.19;PF00616.19;PF12004.8	C2;RasGAP;RasGAP;DUF3498	(214-314);(393-469);(461-564);(647-1159)	3.1e-11;5e-11;7.8e-15;1.8e-212
UP000000539_9031_additional.fasta	A0A1D5P8J3	Chicken	20_50,20_55,20_60,25_45,25_50,25_55,25_60,30_40,30_45,30_50,30_55,35_35,35_40,35_45	RSRSRDRRRRRSRSASRERRKSRSRSRDRHRRHRSRSRSHSRGHRR,RSRSRDRRRRRSRSASRERRKSRSRSRDRHRRHRSRSR,RSRSRDRRRRRSRSASRERR,RSRSRDRRRRRSRSASRERRKSRSRSRDRHRRHRSRSRSHSRGHRRGSRDR,RSRSRDRRRRRSRSASRERRKSRSRSRDRHRRHRSRSRSHSR,RSRSRDRRRRRSRSASRERRKSRSRSRDRHRRHRSRSR,RSRSRDRRRRRSRSASRERR,RRRRRSRSASRERRKSRSRSRDRHRRHRSRSRSHSRGHRRGSRDRSS,RRRRRSRSASRERRKSRSRSRDRHRRHRSRSRSHSR,RRRRRSRSASRERRKSRSRSRDRHRRHRSRSRSHSR,RRRRRSRSASRERRK…	(204-249),(204-241),(204-223),(204-254),(204-245),(204-241),(204-223),(210-256),(210-245),(210-245),(210-230),(225-256),(225-256),(225-244)	RSRSRDRRRRRSRSASRERRKSRSRSRDRHRRHRSRSRSHSRGHRRGSRDRSS	(204-256)	PF03194.15	LUC7	(1-239)	5.7e-56
UP000000539_9031_additional.fasta	A0A1D5PC74	Chicken	20_50,25_45,25_50,30_40,30_40,30_45,35_35,35_35,35_40,35_40,40_30,40_30,40_35,40_35,40_40,40_40,45_25,45_25,45_30,45_30,45_35,45_35,45_40,50_20,50_20,50_25,50_25,50_30,50_30,50_35,50_40,55_20,55_20,55_25,55_25,55_30,55_30,55_35,60_20,60_20,60_25,60_25,60_30	RRHSRSPRRGRSRSRSPKRR,RRHSRSPRRGRSRSRSPKRRS,RRHSRSPRRGRSRSRSPKRR,RSRSRSHSRKKRYSSRSRSRTYSRSRSRDRVYSR,RHSRSPRRGRSRSRSPKRRSVSSQRSRSRSRRSYRSSRSPRSSSSR,RHSRSPRRGRSRSRSPKRRS,SSRSRSRSHSRKKRYSSRSRSRTYSRSRSRDRVYSR,SRSPRRGRSRSRSPKRRSVSSQRSRSRSRRSYRSSRSPRSSSSRSS,RSRSRSHSRKKRYSSRSRSRTYSRSRSRDRVYSR,SRSPRRGRSRSRSPKRRSVSSQRSRSRSRRSYRSSRSPRSSSSR,RSHSSRSKSRSQSSSRSRSRSHSRKKRYSSRSRSRTYSRSRSRDRVYS,RSRSRSPKRRSVSSQRSRS…	(99-118),(99-119),(99-118),(22-55),(100-145),(100-119),(20-55),(102-147),(22-55),(102-145),(7-54),(109-148),(20-54),(109-147),(22-41),(109-145),(3-40),(110-148),(7-40),(110-148),(20-40),(110-147),(117-145),(3-38),(119-153),(3-38),(119-148),(7-38),(119-148),(119-147),(124-145),(3-30),(125-153),(3-30),(125-148),(7-30),(125-148),(125-147),(4-29),(129-153),(6-29),(129-148),(129-148)	RSNSRSHSSRSKSRSQSSSRSRSRSHSRKKRYSSRSRSRTYSRSRSRDRVYSR,RRHSRSPRRGRSRSRSPKRRSVSSQRSRSRSRRSYRSSRSPRSSSSRSSSPYSKS	(3-55),(99-153)	PF15440.6	THRAP3_BCLAF1	(108-768)	4.5e-187
UP000000539_9031_additional.fasta	A0A1D5PE09	Chicken	20_50,20_55,20_60,20_65,25_45,25_50,25_55,25_60,30_40,30_45,30_50,30_55,35_35,35_40,35_45	RMGRRSGSRNRDRRRSRSRDRRRRRSRSASRERRKSRSRSRDRHRRHRSRSRSHSRGHRR,RRSGSRNRDRRRSRSRDRRRRRSRSASRERRKSRSRSRDRHRRHRSRSR,RRSGSRNRDRRRSRSRDRRRRRSRSASRERR,SRNRDRRRSRSRDRRRRRSRS,RDRRRSRSRDRRRRRSRSASRERRKSRSRSRDRHRRHRSRSRSHSRGHRRGSRDR,RDRRRSRSRDRRRRRSRSASRERRKSRSRSRDRHRRHRSRSRSHSR,RDRRRSRSRDRRRRRSRSASRERRKSRSRSRDRHRRHRSRSR,RDRRRSRSRDRRRRRSRSASRERR,RRRRRSRSASRERRKSRSRSRDRHRRHRSRSRSHSRGHRRGSRDRSS,RRRRRSRSASRERRK…	(202-261),(205-253),(205-235),(209-229),(212-266),(212-257),(212-253),(212-235),(222-268),(222-257),(222-257),(222-242),(237-279),(237-268),(237-256)	RMGRRSGSRNRDRRRSRSRDRRRRRSRSASRERRKSRSRSRDRHRRHRSRSRSHSRGHRRGSRDRSSKHKSSRDRSSR	(202-279)	PF03194.15	LUC7	(1-196)	3.1e-57
UP000000539_9031_additional.fasta	A0A1D5PEA6	Chicken	20_50,20_55,20_60,25_45,25_50,25_55,25_60,30_40,30_45,30_50,30_55,30_60,35_35,35_40,35_45,35_50,35_55,40_30,40_35,40_40,40_45,40_50	RSPKRRRSRSGSRSRRSRHRRSRSRSRDRRRHSPKSR,RRRSRSGSRSRRSRHRRSRSRSRDRRRHS,SRSRRSRHRRSRSRSRDRRR,RSASRSPKRRRSRSGSRSRRSRHRRSRSRSRDRRRHSPKSRSQERR,RSPKRRRSRSGSRSRRSRHRRSRSRSRDRRRHSPKSR,RRRSRSGSRSRRSRHRRSRSRSRDRRRHS,SRSRRSRHRRSRSRSRDRRR,RKSRSRSASRSPKRRRSRSGSRSRRSRHRRSRSRSRDRRRHSPKSRSQER,RSASRSPKRRRSRSGSRSRRSRHRRSRSRSRDRRRHSPKSRS,RSPKRRRSRSGSRSRRSRHRRSRSRSRDRRRHS,RRRSRSGSRSRRSRHRRSRSRSRDRRRHS,SRSRRSRHRRSRSRSR…	(429-465),(433-461),(440-459),(425-470),(429-465),(433-461),(440-459),(420-469),(425-466),(429-461),(433-461),(440-459),(417-457),(420-457),(425-457),(433-457),(433-453),(422-455),(422-455),(422-455),(435-455),(435-455)	SDNRKSRSRSASRSPKRRRSRSGSRSRRSRHRRSRSRSRDRRRHSPKSRSQERR	(417-470)	PF04818.13;PF00076.22	CTD_bind;RRM_1	(59-123);(498-564)	6.2e-17;1.1e-08
UP000000539_9031_additional.fasta	A0A1D5PKM3	Chicken	20_50,20_55,25_45,25_50,25_55,30_40,30_45,30_50,30_55,35_35,35_40,35_45,35_50,40_30,40_30,40_30,40_35,40_40,40_45,45_25,45_25,45_25,45_30,45_30,45_30,45_35,50_20,50_20,50_25,55_20	SSRSRSRSRSRRSRTRSRGRTRSS,RSRSRSRSRRSRTRSRGRTR,SSSRSRSRSRSRRSRTRSRGRTRSSSCSRSR,SSRSRSRSRSRRSRTRSRGRTRSS,RSRSRSRSRRSRTRSRGRTR,SSSRSRSRSRSRRSRTRSRGRTRSSSCSRSRSKRRSRSVTGRSWKRSR,SSSRSRSRSRSRRSRTRSRGRTRSSSCSRSR,SSRSRSRSRSRRSRTRSRGRTRSS,RSRSRSRSRRSRTRSRGRTR,SSEDYSSSRSRSRSRSRRSRTRSRGRTRSSSCSRSRSKRRSRSVTGRSWKRSRS,SSSRSRSRSRSRRSRTRSRGRTRSSSCSRSRSKRRSRS,SSSRSRSRSRSRRSRTRSRGRTRSSSCSRSR,SRSRSRSRRSRTRSRGRTRSS,…	(913-936),(915-934),(912-942),(913-936),(915-934),(912-959),(912-942),(913-936),(915-934),(907-960),(912-949),(912-942),(916-936),(849-869),(906-954),(957-977),(912-953),(912-949),(918-937),(835-874),(899-930),(935-954),(849-869),(912-930),(935-954),(912-930),(836-872),(906-926),(848-872),(847-866)	RSQSRSASGRGHSSRRSYSSSSDASSDRSRYSRRRSYSDS,RSKRRKYSSSEDYSSSRSRSRSRSRRSRTRSRGRTRSSSCSRSRSKRRSRSVTGRSWKRSRSYSRGRSTRSHSQRSLSR	(835-874),(899-977)	PF01585.23;PF12171.8	G-patch;zf-C2H2_jaz	(40-83);(135-163)	5e-13;1.6e-06
UP000000539_9031_additional.fasta	A0A1D5PM21	Chicken	20_50,20_50,20_55,20_60,25_45,25_45,25_45,25_50,25_50,30_40,30_40,30_40,30_45,30_45,30_45,30_50,35_35,35_35,35_35,35_40,35_40,35_40,35_45,35_45,40_30,40_30,40_35,40_35,40_40,45_25,45_25,45_30,45_30,50_20,50_25,55_20,55_25,60_20,60_25,65_20	RDRSRSPRRRKSRSPSPRRR,RSRSPSHSRPRRRHRSRSRRRPSPRRRPSPRRR,SRPRRRHRSRSRRRPSPRRRPSPRRR,SRPRRRHRSRSRRRPSPRRR,RDRSRSPRRRKSRSPSPRRRSSPIRRER,SRSRSRSRSPSHSRPRRRHRSRSRRRPSPR,RHRRSRSPVRRRRRSSASLS,RDRSRSPRRRKSRSPSPRRR,RSRSPSHSRPRRRHRSRSRRRPSPR,RSRSPRRRKSRSPSPRRRSSPIRRERKRSHSRS,RSKSRSRSRSRSPSHSRPRRRHRSRSRRRPS,RHRRSRSPVRRRRRSSASLSGS,RSRSPRRRKSRSPSPRRRSS,SRSRSRSRSPSHSRPRRRHRSRSRRRPS,RHRRSRSPVRRRRRSSASLS,RSRSPSHS…	(165-184),(290-322),(297-322),(297-316),(165-192),(285-314),(333-352),(165-184),(290-314),(167-199),(282-312),(333-354),(167-186),(285-312),(333-352),(290-310),(167-186),(276-308),(335-355),(167-186),(282-308),(335-354),(167-186),(285-308),(276-302),(336-357),(276-302),(336-355),(282-302),(278-298),(337-362),(278-298),(337-357),(339-364),(339-362),(342-364),(342-362),(342-364),(342-362),(344-364)	RDRSRSPRRRKSRSPSPRRRSSPIRRERKRSHSRS,RQRSPTRSKSRSRSRSRSPSHSRPRRRHRSRSRRRPSPRRRPSPRRR,RHRRSRSPVRRRRRSSASLSGSSSSSSSSRSR	(165-199),(276-322),(333-364)	PF01480.17	PWI	(46-117)	6.2e-30
UP000000539_9031_additional.fasta	A0A1D5PQS6	Chicken	20_50,25_45,25_50,30_40,30_40,30_45,35_35,35_35,35_40,35_40,40_30,40_30,40_35,40_35,40_40,40_40,45_25,45_25,45_30,45_30,45_35,45_35,45_40,50_20,50_20,50_25,50_25,50_30,50_30,50_35,50_40,55_20,55_20,55_25,55_25,55_30,55_30,55_35,60_20,60_20,60_25,60_25,60_30	RRHSRSPRRGRSRSRSPKRR,RRHSRSPRRGRSRSRSPKRRS,RRHSRSPRRGRSRSRSPKRR,RSRSRSHSRKKRYSSRSRSRTYSRSRSRDRVYSR,RHSRSPRRGRSRSRSPKRRSVSSQRSRSRSRRSYRSSRSPRSSSSR,RHSRSPRRGRSRSRSPKRRS,SSRSRSRSHSRKKRYSSRSRSRTYSRSRSRDRVYSR,SRSPRRGRSRSRSPKRRSVSSQRSRSRSRRSYRSSRSPRSSSSRSS,RSRSRSHSRKKRYSSRSRSRTYSRSRSRDRVYSR,SRSPRRGRSRSRSPKRRSVSSQRSRSRSRRSYRSSRSPRSSSSR,RSHSSRSKSRSQSSSRSRSRSHSRKKRYSSRSRSRTYSRSRSRDRVYS,RSRSRSPKRRSVSSQRSRS…	(99-118),(99-119),(99-118),(22-55),(100-145),(100-119),(20-55),(102-147),(22-55),(102-145),(7-54),(109-148),(20-54),(109-147),(22-41),(109-145),(3-40),(110-148),(7-40),(110-148),(20-40),(110-147),(117-145),(3-38),(119-153),(3-38),(119-148),(7-38),(119-148),(119-147),(124-145),(3-30),(125-153),(3-30),(125-148),(7-30),(125-148),(125-147),(4-29),(129-153),(6-29),(129-148),(129-148)	RSNSRSHSSRSKSRSQSSSRSRSRSHSRKKRYSSRSRSRTYSRSRSRDRVYSR,RRHSRSPRRGRSRSRSPKRRSVSSQRSRSRSRRSYRSSRSPRSSSSRSSSPYSKS	(3-55),(99-153)	PF15440.6;PF15440.6	THRAP3_BCLAF1;THRAP3_BCLAF1	(108-337);(335-445)	9.5e-40;2.4e-37
UP000000539_9031_additional.fasta	A0A1D5PZU6	Chicken	20_50,25_45,25_50	RRQMRRHSSRRSSSRRRLGR,RTAMRRQMRRHSSRRSSSRRRLGR,RRQMRRHSSRRSSSRRRLGR	(526-545),(522-545),(526-545)	RTAMRRQMRRHSSRRSSSRRRLGR	(522-545)	PF00431.20;PF00057.18;PF00057.18;PF00057.18;PF00057.18	CUB;Ldl_recept_a;Ldl_recept_a;Ldl_recept_a;Ldl_recept_a	(41-152);(160-196);(206-245);(353-391);(392-428)	1.8e-22;3.3e-12;1.2e-06;2.7e-06;8.2e-13
UP000000539_9031_additional.fasta	A0A1L1RM69	Chicken	20_50,20_55,25_45,25_50,25_55,30_40,30_45,30_50,30_50,30_55,35_35,35_35,35_40,35_40,35_45,35_45,35_50	RGRSHSRSRSRERRHRSRSRDRKKSRSRSRERKRRVRSRSRSRSRHRHRSRSRSRTRSRSRERKKR,RSRSRERKRRVRSRSRSRSRHRHRSRSR,RKSSRGRSHSRSRSRERRHRSRSRDRKKSRSRSRERKRRVRSRSRSRSRHRHRSRSRSRTRSRSRERKKR,RGRSHSRSRSRERRHRSRSRDRKKSRSRSRERKRRVRSRSRSRSRHRHRSRSRSRTRSRSRERKKR,RSRSRERKRRVRSRSRSRSRHRHRSRSR,RKERKSSRGRSHSRSRSRERRHRSRSRDRKKSRSRSRERKRRVRSRSRSRSRHRHRSRSRSRTRSRSRER,RKSSRGRSHSRSRSRERRHRSRSRDRKKSRSRSRERKRRVRSRSRSRSRHRHRSRSRSRTRSRSR…	(62-127),(87-114),(58-127),(62-127),(87-114),(55-124),(58-124),(62-83),(86-124),(87-114),(60-80),(86-122),(60-80),(86-122),(60-80),(86-122),(86-122)	RKERKSSRGRSHSRSRSRERRHRSRSRDRKKSRSRSRERKRRVRSRSRSRSRHRHRSRSRSRTRSRSRERKKR	(55-127)	PF15477.6	SMAP	(276-345)	1.5e-17
UP000000539_9031_additional.fasta	A0A3Q2TSY7	Chicken	20_50,20_50,20_55,20_60,25_45,25_45,25_45,25_50,25_50,30_40,30_40,30_40,30_45,30_45,30_45,30_50,35_35,35_35,35_35,35_40,35_40,35_40,35_45,35_45,40_30,40_30,40_35,40_35,40_40,45_25,45_25,45_30,45_30,50_20,50_25,55_20,55_25,60_20,60_25,65_20	RDRSRSPRRRKSRSPSPRRR,RSRSPSHSRPRRRHRSRSRRRPSPRRRPSPRRR,SRPRRRHRSRSRRRPSPRRRPSPRRR,SRPRRRHRSRSRRRPSPRRR,RDRSRSPRRRKSRSPSPRRRSSPIRRER,SRSRSRSRSPSHSRPRRRHRSRSRRRPSPR,RHRRSRSPVRRRRRSSASLS,RDRSRSPRRRKSRSPSPRRR,RSRSPSHSRPRRRHRSRSRRRPSPR,RSRSPRRRKSRSPSPRRRSSPIRRERKRSHSRS,RSKSRSRSRSRSPSHSRPRRRHRSRSRRRPS,RHRRSRSPVRRRRRSSASLSGS,RSRSPRRRKSRSPSPRRRSS,SRSRSRSRSPSHSRPRRRHRSRSRRRPS,RHRRSRSPVRRRRRSSASLS,RSRSPSHS…	(165-184),(290-322),(297-322),(297-316),(165-192),(285-314),(333-352),(165-184),(290-314),(167-199),(282-312),(333-354),(167-186),(285-312),(333-352),(290-310),(167-186),(276-308),(335-355),(167-186),(282-308),(335-354),(167-186),(285-308),(276-302),(336-357),(276-302),(336-355),(282-302),(278-298),(337-362),(278-298),(337-357),(339-364),(339-362),(342-364),(342-362),(342-364),(342-362),(344-364)	RDRSRSPRRRKSRSPSPRRRSSPIRRERKRSHSRS,RQRSPTRSKSRSRSRSRSPSHSRPRRRHRSRSRRRPSPRRRPSPRRR,RHRRSRSPVRRRRRSSASLSGSSSSSSSSRSR	(165-199),(276-322),(333-364)	PF01480.17	PWI	(46-117)	6.7e-30
UP000000539_9031_additional.fasta	A0A3Q2U485	Chicken	20_50,20_55,25_45,25_50,25_55,30_40,30_40,30_45,30_50,30_55,35_35,35_40,35_45,35_50	RRSRSRSRDRKRRHRSRSRSRSRTRDRNR,RRSRSRSRDRKRRHRSRSRSRSRTRDRNR,RRSRSRSRDRKRRHRSRSRSRSRTRDRNRGKSR,RRSRSRSRDRKRRHRSRSRSRSRTR,RRSRSRSRDRKRRHRSRSRSRSRTR,RRSRSRSRDRKRRHRSRSRSRSR,RGKSRYYSRSRSRSPSRDRRDR,RRSRSRSRDRKRRHRSRSRSRSR,RRSRSRSRDRKRRHRSRSRSRSR,RRSRSRSRDRKRRHRSRSRSRSR,SRSRSRDRKRRHRSRSRSRS,SRSRSRDRKRRHRSRSRSRS,SRSRSRDRKRRHRSRSRSRS,SRSRSRDRKRRHRSRSRSRS	(161-189),(161-189),(161-193),(161-185),(161-185),(161-183),(189-210),(161-183),(161-183),(161-183),(163-182),(163-182),(163-182),(163-182)	RRSRSRSRDRKRRHRSRSRSRSRTRDRNRGKSRYYSRSRSRSPSRDRRDR	(161-210)	PF00575.23;PF00271.31;PF04408.23	S1;Helicase_C;HA2	(223-298);(699-838);(900-988)	4e-14;3.8e-13;1.1e-24
UP000000539_9031_additional.fasta	A0A3Q2U4I5	Chicken	20_50,25_45,25_45,25_50,30_40,30_40,30_45,30_45,30_50,35_35,35_35,35_35,35_40,35_40,35_45,40_30,40_30,40_35,40_35,40_40,40_45	SRSRSRSRGRRYSSRRHRRYSRS,RSWSRSRSRSRGRRYSSRRHRRYSRSYSRSRSRSR,RGRSYYRRSYSRSRSRSRGRR,SRSRSRSRGRRYSSRRHRRYSRS,RSKRSCDRSWSRSRSRSRGRRYSSRRHRRYSRSYSRSRSRSRGYMRYRGR,RYRSRSRSWSRGRSYYRRSYSRSRSRSRGRR,RSWSRSRSRSRGRRYSSRRHRRYSRSYSRSRSRSR,RGRSYYRRSYSRSRSRSRGRR,SRSRSRSRGRRYSSRRHRRYSRS,SLRSKRSCDRSWSRSRSRSRGRRYSSRRHRRYSRSYSRSRSRSR,RSRSRSWSRGRSYYRRSYSRSRSRSR,RSWRSRSRTRSRSRSPLHLS,RSKRSCDRSWSRSRSRSRGRRYSSRRHRRYSRSYS…	(111-133),(108-142),(175-195),(111-133),(101-150),(165-195),(108-142),(175-195),(111-133),(99-142),(167-192),(209-228),(101-142),(167-192),(108-142),(99-142),(168-191),(99-142),(168-191),(123-142),(123-142)	SLRSKRSCDRSWSRSRSRSRGRRYSSRRHRRYSRSYSRSRSRSRGYMRYRGR,RYRSRSRSWSRGRSYYRRSYSRSRSRSRGRR,RSWRSRSRTRSRSRSPLHLS	(99-150),(165-195),(209-228)	PF17069.5	RSRP	(87-349)	1.4e-54
UP000000539_9031_additional.fasta	A0A3Q2U4Z0	Chicken	20_50,25_45,25_50	RRQMRRHSSRRSSSRRRLGR,RTAMRRQMRRHSSRRSSSRRRLGR,RRQMRRHSSRRSSSRRRLGR	(573-592),(569-592),(573-592)	RTAMRRQMRRHSSRRSSSRRRLGR	(569-592)	PF00431.20;PF00057.18;PF00057.18;PF00431.20;PF00057.18;PF00057.18	CUB;Ldl_recept_a;Ldl_recept_a;CUB;Ldl_recept_a;Ldl_recept_a	(41-152);(160-196);(206-245);(250-358);(400-438);(439-475)	1.9e-22;3.5e-12;1.3e-06;1.9e-08;2.9e-06;8.8e-13
UP000000539_9031_additional.fasta	A0A3Q2U7R0	Chicken	20_50,20_50,20_50,20_50,20_55,20_60,25_45,25_45,25_45,25_45,25_45,25_45,25_45,25_45,25_50,25_50,25_50,25_50,25_55,30_40,30_40,30_40,30_40,30_40,30_40,30_45,30_45,30_45,30_45,30_45,30_45,30_45,30_45,30_50,30_50,30_50,30_50,30_50,30_55,35_35,35_35,35_35,35_35,35_35,35_35,35_35,35_35,35_35,35_35,35_40,35_40,35_40,35_40,35_40,35_40,35_40,35_40,35_40,35_40,35_40,35_40,35_45,35_45,35_45,35_45,35_45,35_…	RSRSVEKRERRVSSRRSRRRRSRSSDRYRSKSRS,RESRLSSRRSRRRRSRSSDRYRSKSRS,SSRRSRRRRSRSAARQRSRSKS,RRSRSSSLSRSRHRRRSRSRSASRRRRSLSRDRRRRSQRNRSRSADRRRRRSDSRDRRISLRLRSRSRTPLRQRRSRSRGRRRSSSRSPIRLRRSRSSGRRRGYSRSPDRRR,SRSRHRRRSRSRSASRRRRSLSRDRRRRSQRNRSRSADRRRRRSDSRDRRISLRLRSRSRTPLRQRRSRSRGRRR,RRRRSLSRDRRRRSQRNRSRSADRRRRRS,SRSRSVEKRERRVSSRRSRRRRSRSSDRYRSKSRS,SRSVEKRESRLSSRRSRRRRSRSSDRYRSKSRS,RGSRLSSRRSRRGRSRSSDRYRSK…	(462-495),(523-549),(2293-2314),(2368-2479),(2376-2450),(2391-2419),(461-495),(517-549),(553-579),(584-603),(608-627),(2293-2314),(2323-2341),(2346-2485),(462-495),(529-549),(2293-2314),(2368-2479),(2376-2411),(430-449),(461-682),(2263-2284),(2293-2314),(2323-2404),(2434-2487),(461-495),(517-549),(553-579),(584-603),(608-627),(2293-2314),(2346-2404),(2434-2482),(475-495),(529-549),(2293-2314),(23…	RSRSKSQSRSRKRKKKSRSRSTSRRLTSKRARSRSR,SKSRSRSVEKRERRVSSRRSRRRRSRSSDRYRSKSRSVEKTRRSVRGRSRSSDRYRSKSRSVEKRESRLSSRRSRRRRSRSSDRYRSKSRSAEKRGSRLSSRRSRRGRSRSSDRYRSKSRSVEKTRRSGRRRSRSSDRYRSKSRSVEKTRRSGRRRSRSSDRYRSKSRSVEKTRRSGRRRSRSSDRYRSKSPSVEKRGSRLSSWRSRRRRSRSSDHSKSRSRSSEKR,RRSKRRRSKSSDHYKSRSRS,SSRKSKRRRSKSSERYKSRSRS,SSRRSRHRRSRSAARQMSRSVS,SSRRSRRRRSRSAARQRSRSKS,SSRRSRSRRSRSSQRRSQRYDADSRSRRNRSRSVTRRRASRSKS…	(414-449),(459-685),(722-741),(778-799),(2263-2284),(2293-2314),(2323-2493)	PF17069.5	RSRP	(2345-2578)	9.1e-08
UP000000539_9031_additional.fasta	A0A3Q2U8K8	Chicken	20_50,25_45,25_50,30_40,30_45,35_35	RRGRRSRSRSRSRNGSRR,SPERRGRRSRSRSRSRNGSRRGCHRRSRS,RRGRRSRSRSRSRNGSRR,RSRSPSAASPERRGRRSRSRSRSRNGSRRGCHRRSRSWSRSRERS,SPERRGRRSRSRSRSRNGSRRGCHRRSRS,SRSRSPSAASPERRGRRSRSRSRS	(17-34),(14-42),(17-34),(6-50),(14-42),(5-28)	SRSRSPSAASPERRGRRSRSRSRSRNGSRRGCHRRSRSWSRSRERS	(5-50)	PF15692.5;PF06047.11	NKAP;Nkap_C	(73-151);(252-308)	9.2e-15;7.3e-25
UP000000539_9031_additional.fasta	A0A3Q2U9E2	Chicken	20_50,20_55,25_45,25_50,30_40	RTRERSKSRDRGRRGRSRSRDRDRSRSKEYSRNRDRESRRRRSRSRERR,SRNRDRESRRRRSRSRERR,SSRTRERSKSRDRGRRGRSRSRDRDRSRSKEYSRNRDRESRRRRSRSR,SRDRGRRGRSRSRDRDRSRS,SSSSRTRERSKSRDRGRRGRS	(542-590),(572-590),(540-587),(549-568),(538-558)	SSSSRTRERSKSRDRGRRGRSRSRDRDRSRSKEYSRNRDRESRRRRSRSRERR	(538-590)	PF00160.21	Pro_isomerase	(11-161)	3.6e-43
UP000000539_9031_additional.fasta	A0A3Q2UDL4	Chicken	20_50,20_55,25_45,25_50,25_55,30_40,30_45,30_50,30_55,35_35,35_40,35_45,35_50,40_30,40_30,40_30,40_35,40_40,40_45,45_25,45_25,45_25,45_30,45_30,45_30,45_35,50_20,50_20,50_25,55_20	SSRSRSRSRSRRSRTRSRGRTRSS,RSRSRSRSRRSRTRSRGRTR,SSSRSRSRSRSRRSRTRSRGRTRSSSCSRSR,SSRSRSRSRSRRSRTRSRGRTRSS,RSRSRSRSRRSRTRSRGRTR,SSSRSRSRSRSRRSRTRSRGRTRSSSCSRSRSKRRSRSVTGRSWKRSR,SSSRSRSRSRSRRSRTRSRGRTRSSSCSRSR,SSRSRSRSRSRRSRTRSRGRTRSS,RSRSRSRSRRSRTRSRGRTR,SSEDYSSSRSRSRSRSRRSRTRSRGRTRSSSCSRSRSKRRSRSVTGRSWKRSRS,SSSRSRSRSRSRRSRTRSRGRTRSSSCSRSRSKRRSRS,SSSRSRSRSRSRRSRTRSRGRTRSSSCSRSR,SRSRSRSRRSRTRSRGRTRSS,…	(968-991),(970-989),(967-997),(968-991),(970-989),(967-1014),(967-997),(968-991),(970-989),(962-1015),(967-1004),(967-997),(971-991),(904-924),(961-1009),(1012-1032),(967-1008),(967-1004),(973-992),(890-929),(954-985),(990-1009),(904-924),(967-985),(990-1009),(967-985),(891-927),(961-981),(903-927),(902-921)	RSQSRSASGRGHSSRRSYSSSSDASSDRSRYSRRRSYSDS,RSKRRKYSSSEDYSSSRSRSRSRSRRSRTRSRGRTRSSSCSRSRSKRRSRSVTGRSWKRSRSYSRGRSTRSHSQRSLSR	(890-929),(954-1032)	PF01585.23;PF12171.8	G-patch;zf-C2H2_jaz	(124-167);(219-247)	5.2e-13;1.7e-06
UP000000539_9031_additional.fasta	A0A3Q2UE21	Chicken	20_50,25_45,25_50,30_40,30_40,30_45,35_35,35_35,35_40,35_40,40_30,40_30,40_35,40_35,40_40,40_40,45_25,45_25,45_30,45_30,45_35,45_35,45_40,50_20,50_20,50_25,50_25,50_30,50_30,50_35,50_40,55_20,55_20,55_25,55_25,55_30,55_30,55_35,60_20,60_20,60_25,60_25,60_30	RRHSRSPRRGRSRSRSPKRR,RRHSRSPRRGRSRSRSPKRRS,RRHSRSPRRGRSRSRSPKRR,RSRSRSHSRKKRYSSRSRSRTYSRSRSRDRVYSR,RHSRSPRRGRSRSRSPKRRSVSSQRSRSRSRRSYRSSRSPRSSSSR,RHSRSPRRGRSRSRSPKRRS,SSRSRSRSHSRKKRYSSRSRSRTYSRSRSRDRVYSR,SRSPRRGRSRSRSPKRRSVSSQRSRSRSRRSYRSSRSPRSSSSRSS,RSRSRSHSRKKRYSSRSRSRTYSRSRSRDRVYSR,SRSPRRGRSRSRSPKRRSVSSQRSRSRSRRSYRSSRSPRSSSSR,RSHSSRSKSRSQSSSRSRSRSHSRKKRYSSRSRSRTYSRSRSRDRVYS,RSRSRSPKRRSVSSQRSRS…	(99-118),(99-119),(99-118),(22-55),(100-145),(100-119),(20-55),(102-147),(22-55),(102-145),(7-54),(109-148),(20-54),(109-147),(22-41),(109-145),(3-40),(110-148),(7-40),(110-148),(20-40),(110-147),(117-145),(3-38),(119-153),(3-38),(119-148),(7-38),(119-148),(119-147),(124-145),(3-30),(125-153),(3-30),(125-148),(7-30),(125-148),(125-147),(4-29),(129-153),(6-29),(129-148),(129-148)	RSNSRSHSSRSKSRSQSSSRSRSRSHSRKKRYSSRSRSRTYSRSRSRDRVYSR,RRHSRSPRRGRSRSRSPKRRSVSSQRSRSRSRRSYRSSRSPRSSSSRSSSPYSKS	(3-55),(99-153)	PF15440.6;PF15440.6;PF09405.10	THRAP3_BCLAF1;THRAP3_BCLAF1;Btz	(108-339);(336-593);(639-744)	2.1e-39;9.6e-100;1.5e-05
UP000000539_9031_additional.fasta	A0A3Q2UHN1	Chicken	20_50,20_55,25_45,25_50,25_55,30_40,30_45,30_50,30_55,35_35,35_40,35_45,35_50,40_30,40_30,40_30,40_35,40_40,40_45,45_25,45_25,45_25,45_30,45_30,45_30,45_35,50_20,50_20,50_25,55_20	SSRSRSRSRSRRSRTRSRGRTRSS,RSRSRSRSRRSRTRSRGRTR,SSSRSRSRSRSRRSRTRSRGRTRSSSCSRSR,SSRSRSRSRSRRSRTRSRGRTRSS,RSRSRSRSRRSRTRSRGRTR,SSSRSRSRSRSRRSRTRSRGRTRSSSCSRSRSKRRSRSVTGRSWKRSR,SSSRSRSRSRSRRSRTRSRGRTRSSSCSRSR,SSRSRSRSRSRRSRTRSRGRTRSS,RSRSRSRSRRSRTRSRGRTR,SSEDYSSSRSRSRSRSRRSRTRSRGRTRSSSCSRSRSKRRSRSVTGRSWKRSRS,SSSRSRSRSRSRRSRTRSRGRTRSSSCSRSRSKRRSRS,SSSRSRSRSRSRRSRTRSRGRTRSSSCSRSR,SRSRSRSRRSRTRSRGRTRSS,…	(897-920),(899-918),(896-926),(897-920),(899-918),(896-943),(896-926),(897-920),(899-918),(891-944),(896-933),(896-926),(900-920),(833-853),(890-938),(941-961),(896-937),(896-933),(902-921),(819-858),(883-914),(919-938),(833-853),(896-914),(919-938),(896-914),(820-856),(890-910),(832-856),(831-850)	RSQSRSASGRGHSSRRSYSSSSDASSDRSRYSRRRSYSDS,RSKRRKYSSSEDYSSSRSRSRSRSRRSRTRSRGRTRSSSCSRSRSKRRSRSVTGRSWKRSRSYSRGRSTRSHSQRSLSR	(819-858),(883-961)	PF01585.23;PF12171.8	G-patch;zf-C2H2_jaz	(53-96);(148-176)	4.9e-13;1.6e-06
UP000000539_9031_additional.fasta	A0A3Q3A4D8	Chicken	20_50,20_55,25_45,25_50,25_55,30_40,30_40,30_45,30_50	SRSRERKRSRSKERRRSRSRSRDRRFRGRYRSPYRRRSRS,RKRSRSKERRRSRSRSRDRRFRGRYRS,RSRDRERKKSRSRERKRSRSKERRRSRSRSRDRRFR,SRSRERKRSRSKERRRSRSRSRDRRFR,RKRSRSKERRRSRSRSRDRRFR,SRSRSHDRKRSRSKERKRSR,SRSRERKRSRSKERRRSRSRSR,SRSRERKRSRSKERRRSRSRSR,SRSRERKRSRSKERRRSRSRSR	(66-105),(71-97),(57-92),(66-92),(71-92),(40-59),(66-87),(66-87),(66-87)	SRSRSHDRKRSRSKERKRSRDRERKKSRSRERKRSRSKERRRSRSRSRDRRFRGRYRSPYRRRSRS	(40-105)	PF00076.22;PF00076.22;PF15519.6	RRM_1;RRM_1;RBM39linker	(133-201);(230-300);(319-412)	1.1e-10;4.5e-24;1.7e-26
UP000000539_9031_additional.fasta	A0A3Q3AC03	Chicken	20_50,25_45	RLLRRSRLQRQRSRSRSRNR,RRSRLQRQRSRSRSRNRPLSR	(24-43),(27-47)	RLLRRSRLQRQRSRSRSRNRPLSR	(24-47)	PF00168.30;PF00616.19;PF00616.19;PF12004.8;PF12004.8	C2;RasGAP;RasGAP;DUF3498;DUF3498	(214-314);(393-469);(461-564);(647-989);(982-1108)	2.9e-11;4.8e-11;7.4e-15;2.3e-109;7.4e-72
UP000000539_9031_additional.fasta	E1BQE4	Chicken	20_50,20_50,25_45,25_50,30_40,30_45,35_35,35_40	RDRYNRRRGRSRSYSRSRSR,RLRDRDRDRSRSRSRTRSRER,SYRDRYNRRRGRSRSYSRSRSRS,RDRYNRRRGRSRSYSRSRSR,RYNRRRGRSRSYSRSRSRSWSKER,RYNRRRGRSRSYSRSRSRS,RRRGRSRSYSRSRSRSWSKERLRDR,RRRGRSRSYSRSRSRSWSKER	(166-185),(191-211),(164-186),(166-185),(168-191),(168-186),(171-195),(171-191)	SYRDRYNRRRGRSRSYSRSRSRSWSKERLRDRDRDRSRSRSRTRSRER	(164-211)	PF01480.17;PF00076.22	PWI;RRM_1	(11-81);(543-607)	2.2e-09;0.00017
UP000000539_9031_additional.fasta	E1BQL2	Chicken	20_50,20_50,20_55,20_60,25_45,25_45,25_45,25_50,25_50,30_40,30_40,30_40,30_45,30_45,30_45,30_50,35_35,35_35,35_35,35_40,35_40,35_40,35_45,35_45,40_30,40_30,40_35,40_35,40_40,45_25,45_25,45_30,45_30,50_20,50_25,55_20,55_25,60_20,60_25,65_20	RDRSRSPRRRKSRSPSPRRR,RSRSPSHSRPRRRHRSRSRRRPSPRRRPSPRRR,SRPRRRHRSRSRRRPSPRRRPSPRRR,SRPRRRHRSRSRRRPSPRRR,RDRSRSPRRRKSRSPSPRRRSSPIRRER,SRSRSRSRSPSHSRPRRRHRSRSRRRPSPR,RHRRSRSPVRRRRRSSASLS,RDRSRSPRRRKSRSPSPRRR,RSRSPSHSRPRRRHRSRSRRRPSPR,RSRSPRRRKSRSPSPRRRSSPIRRERKRSHSRS,RSKSRSRSRSRSPSHSRPRRRHRSRSRRRPS,RHRRSRSPVRRRRRSSASLSGS,RSRSPRRRKSRSPSPRRRSS,SRSRSRSRSPSHSRPRRRHRSRSRRRPS,RHRRSRSPVRRRRRSSASLS,RSRSPSHS…	(165-184),(290-322),(297-322),(297-316),(165-192),(285-314),(333-352),(165-184),(290-314),(167-199),(282-312),(333-354),(167-186),(285-312),(333-352),(290-310),(167-186),(276-308),(335-355),(167-186),(282-308),(335-354),(167-186),(285-308),(276-302),(336-357),(276-302),(336-355),(282-302),(278-298),(337-362),(278-298),(337-357),(339-364),(339-362),(342-364),(342-362),(342-364),(342-362),(344-364)	RDRSRSPRRRKSRSPSPRRRSSPIRRERKRSHSRS,RQRSPTRSKSRSRSRSRSPSHSRPRRRHRSRSRRRPSPRRRPSPRRR,RHRRSRSPVRRRRRSSASLSGSSSSSSSSRSR	(165-199),(276-322),(333-364)	PF01480.17	PWI	(46-117)	6.6e-30
UP000000539_9031_additional.fasta	E1C270	Chicken	20_50,20_55,25_45,25_50,25_55,30_40,30_45,30_50,30_55,35_35,35_40,35_45,35_50,35_55,40_30,40_30,40_35,40_40,40_45,40_50,40_55,45_25,45_25,45_30,45_35,45_40,45_45,45_50,45_55,50_20,50_25,50_30,50_35,50_40,55_20,55_25,55_30	RRSYSCSRSRSRSRRRSRSRSRRSRSSRSRSRS,SRSRSRSRRRSRSRSRRSRSSRSRSRS,RSSHRRSYSCSRSRSRSRRRSRSRSRRSRSSRSRSRSVS,RRSYSCSRSRSRSRRRSRSRSRRSRSSRSRSRS,SRSRSRSRRRSRSRSRRSRSSRSRSRS,RSSHRRSYSCSRSRSRSRRRSRSRSRRSRSSRSRSRSVSKSRSRS,RSSHRRSYSCSRSRSRSRRRSRSRSRRSRSSRSRSRSVS,RRSYSCSRSRSRSRRRSRSRSRRSRSSRSRSRS,SRSRSRSRRRSRSRSRRSRSSRSRSRS,RSSHRRSYSCSRSRSRSRRRSRSRSRRSRSSRSRSRSVSKSRSRSKSRSRSKDRSRSRSKSRKSRS,RSSHRRSYSCSRSRSRSRRR…	(59-91),(65-91),(55-93),(59-91),(65-91),(55-99),(55-93),(59-91),(65-91),(55-120),(55-99),(55-93),(63-91),(65-91),(55-122),(133-152),(55-120),(55-99),(55-93),(63-91),(65-91),(56-124),(132-151),(56-122),(56-120),(56-99),(63-93),(65-91),(65-91),(74-105),(74-105),(74-105),(74-105),(74-99),(82-103),(82-103),(82-103)	RSSHRRSYSCSRSRSRSRRRSRSRSRRSRSSRSRSRSVSKSRSRSKSRSRSKDRSRSRSKSRKSRSKSKS,SRSHSRSKEKSEKSRSRSRSR	(55-124),(132-152)	PF00076.22	RRM_1	(1-48)	2.6e-06
UP000000539_9031_additional.fasta	E1C3K7	Chicken	20_50,25_45,25_45,25_50,30_40,30_40,30_45,30_45,30_50,35_35,35_40,35_45,40_30,45_25,45_25,45_30,50_20,50_20,50_25,55_20,55_20,60_20	RRSRSRSYSHRNRRERSRSREKIRERRRSSR,RRSRSRSYSHRNRRERSRSR,RRRSSSSRDRRVGRASRSRSRDRR,RRSRSRSYSHRNRRERSRSR,RRSRSRSYSHRNRRERSRSR,RSWDRRRSSSSRDRRVGRASRSRSRDRR,RRSRSRSYSHRNRRERSRSR,RRRSSSSRDRRVGRASRSRSRDRR,RRSRSRSYSHRNRRERSRSR,SPSQERSWDRRRSSSSRDRRVGRASRSRSRDR,RRRSSSSRDRRVGRASRSRSRDR,RRRSSSSRDRRVGRASRSRSR,SRSSSRSSSPKRKKRHSRSR,RTGRSRSRTSSSGSTSSNSR,SSRSSSRSSSPKRKKRHSRSR,SRSSSRSSSPKRKKRHSRSR,RSRSRTSSSGSTSSNSRSS…	(571-601),(571-590),(624-647),(571-590),(571-590),(620-647),(571-590),(624-647),(571-590),(615-646),(624-646),(624-644),(545-564),(506-525),(544-564),(545-564),(509-528),(540-563),(544-563),(509-528),(540-559),(509-528)	RTGRSRSRTSSSGSTSSNSRSSS,SSSGSSRSSSRSSSPKRKKRHSRSR,RRSRSRSYSHRNRRERSRSREKIRERRRSSR,SPSQERSWDRRRSSSSRDRRVGRASRSRSRDRR	(506-528),(540-564),(571-601),(615-647)	PF15996.5	PNISR	(224-392)	1.1e-53
UP000000539_9031_additional.fasta	F1N955	Chicken	20_50,25_45,25_50,30_40,30_45,35_35,40_30,40_35,45_25,50_20,50_25,55_20,55_25,60_20,60_25,65_20	RRQSRSRSPSPCRRSNRRRR,SRRQSRSRSPSPCRRSNRRRR,RRQSRSRSPSPCRRSNRRRR,SRRQSRSRSPSPCRRSNRRRRYS,SRRQSRSRSPSPCRRSNRRR,SSRSPSRRQSRSRSPSPCRRSNR,SSRSPSRRQSRSRSPSPCRRS,SSRSPSRRQSRSRSPSPCRRS,SSSSSSYSSRSPSRRQSRSRSPS,RSRCSHSSSSRSSCGSCGRSRDRSSSSSSSSSYSSRSPSRRQSRSRSPS,SSSSSSYSSRSPSRRQSRSRSPS,SSSSRSSCGSCGRSRDRSSSSSSSSSYSSRSPSRRQSRSRSPS,SSSSSSYSSRSPSRRQSRSRSPS,RSRDRSSSSSSSSSYSSRSPSRRQSRSRS,SSSSSSYSSRSPSRRQSRSRS,RSRD…	(1480-1499),(1479-1499),(1480-1499),(1479-1501),(1479-1498),(1474-1496),(1474-1494),(1474-1494),(1467-1489),(1441-1489),(1467-1489),(1447-1489),(1467-1489),(1459-1487),(1467-1487),(1459-1485)	RSRCSHSSSSRSSCGSCGRSRDRSSSSSSSSSYSSRSPSRRQSRSRSPSPCRRSNRRRRYS	(1441-1501)	PF00076.22	RRM_1	(1526-1587)	5.6e-08
UP000000539_9031_additional.fasta	F1NXR8	Chicken	20_50,20_50,20_55,20_60,25_45,25_50,25_50,25_55,25_60,30_40,30_45,30_50,30_55,30_60,35_35,35_40,40_30,40_35,40_40	RARDRERRKRSRSRSRHSSR,RRCSRSRDHKRSRSRERRRSRSRDRRRSRSHDRSER,RDHKRSRSRERRRSRSRDRRRSRSHDRSER,RSRSRERRRSRSRDRRRSRS,RARDRERRKRSRSRSRHSSRTSDRRCSRSRDHKRSRSRERRRSRSRDRRRSRSHDRSERKHRSRSRDRRRSKSRDRKS,RARDRERRKRSRSRSRHSSR,RRCSRSRDHKRSRSRERRRSRSRDRRRSRSHDRSER,RSRSRERRRSRSRDRRRSRSHDRSER,RSRSRERRRSRSRDRRRSRS,RDRERRKRSRSRSRHSSRTSDRRCSRSRDHKRSRSRERRRSRSRDRRRSRS,RDRERRKRSRSRSRHSSRTSDRRCSRSRDHKRSRSRERRRSRSRDRRRSRS,…	(283-302),(306-341),(312-341),(316-335),(283-360),(283-302),(306-341),(316-341),(316-335),(285-335),(285-335),(309-335),(316-335),(316-335),(290-319),(290-312),(292-312),(292-312),(292-312)	RARDRERRKRSRSRSRHSSRTSDRRCSRSRDHKRSRSRERRRSRSRDRRRSRSHDRSERKHRSRSRDRRRSKSRDRKS	(283-360)	PF03194.15	LUC7	(3-296)	1.7e-89
UP000000539_9031_additional.fasta	Q5ZMI0	Chicken	20_50,20_50,20_55,20_60,25_45,25_50,25_50,25_55,25_60,30_40,30_45,30_50,30_50,30_55,30_60,35_35,35_40,35_45,35_45,35_50,35_50,35_55,40_30,40_30,40_35,40_35,40_40,40_40,40_45,40_45,40_50,40_50,45_25,45_30,45_35,45_40,45_45	RYSRRRRSRSRSRSRSRSRGRRYSRSRSRSRGRRSRSASYRRSR,RRSRSGSLRRSRSRSRSRSR,RYSRRRRSRSRSRSRSRSRGRRYSRSRSRSRGRRSR,SRRRRSRSRSRSRSRSRGRR,RYSRRRRSRSRSRSRSRSRGRRYSRSRSRSRGRRSRSASYRRSRSISPRRYRSFSPRRSRSGSLRRSRSRSRSRSRSRS,RYSRRRRSRSRSRSRSRSRGRRYSRSRSRSRGRRSRSASYRRSR,RRSRSGSLRRSRSRSRSRSR,RYSRRRRSRSRSRSRSRSRGRRYSRSRSRSRGRRSR,SRRRRSRSRSRSRSRSRGRR,RYSRRRRSRSRSRSRSRSRGRRYSRSRSRSRGRRSRSASYRRSRSISPRRYRSFSPRRSRSGSLRRSRSRS…	(119-162),(175-194),(119-154),(121-140),(119-197),(119-162),(175-194),(119-154),(121-140),(119-197),(119-197),(119-162),(175-194),(121-154),(121-140),(119-209),(119-197),(119-163),(173-197),(121-162),(175-194),(121-140),(125-165),(170-210),(125-165),(170-209),(125-165),(170-197),(125-163),(173-195),(125-149),(175-194),(176-212),(176-210),(176-197),(176-195),(176-195)	RYSRRRRSRSRSRSRSRSRGRRYSRSRSRSRGRRSRSASYRRSRSISPRRYRSFSPRRSRSGSLRRSRSRSRSRSRSRSVVWPRSSRSKSRSPS	(119-212)	PF00076.22	RRM_1	(11-76)	6.5e-16
UP000000539_9031_additional.fasta	Q98SE2	Chicken	20_50,20_55,25_45,25_50,25_55	RRRKKHRSRSRSRERRSRSRDRGR,RRRKKHRSRSRSRERRSRSR,RRRKKHRSRSRSRERRSRSRDRGR,RRRKKHRSRSRSRERRSRSRDRGR,RRRKKHRSRSRSRERRSRSR	(188-211),(188-207),(188-211),(188-211),(188-207)	RRRKKHRSRSRSRERRSRSRDRGR	(188-211)	PF00642.24;PF00076.22;PF00642.24	zf-CCCH;RRM_1;zf-CCCH	(13-39);(83-141);(149-175)	5.7e-07;1.7e-06;1.5e-06
UP000000539_9031_additional.fasta	R4GIP8	Chicken	20_50,25_45,25_50,30_40,30_45,30_50,35_35,35_35,35_40,35_45,35_50,40_30,40_30,40_35,40_35,40_40,40_45,45_25,45_25,45_30,45_30,45_35,45_40	RRDRDRERRNRRWSRSWSRSRSRSRSR,RDRERRNRRWSRSWSRSRSRSRSRS,RDRERRNRRWSRSWSRSRSRSRSR,RERRNRRWSRSWSRSRSRSRSRSQSRTR,RERRNRRWSRSWSRSRSRSRSRS,RERRNRRWSRSWSRSRSRSRSR,RETVRESRRSSSRSRTRDSSPRQKSRSRSSDR,RRNRRWSRSWSRSRSRSRSRSQSRTRNKGSS,RRNRRWSRSWSRSRSRSRSRSQSRTR,RRNRRWSRSWSRSRSRSRSRS,RRNRRWSRSWSRSRSRSRSR,SRRSSSRSRTRDSSPRQKSRSRSS,RNRRWSRSWSRSRSRSRSRSQSRTRNKGSSFSR,SRRSSSRSRTRDSSPRQKSRSR,RNRRWSRSWSRSRSRSRSRSQSRTRNK…	(845-871),(848-872),(848-871),(850-877),(850-872),(850-871),(810-841),(852-882),(852-877),(852-872),(852-871),(816-839),(853-885),(816-837),(853-882),(853-877),(853-872),(819-839),(855-877),(819-839),(855-877),(855-877),(855-877)	RETVRESRRSSSRSRTRDSSPRQKSRSRSSDR,RRDRDRERRNRRWSRSWSRSRSRSRSRSQSRTRNKGSSFSR	(810-841),(845-885)	PF13639.6	zf-RING_2	(38-81)	1.1e-06
UP000000539_9031_additional.fasta	A0A1D5NWV4	Chicken	25_45,30_40,30_45,35_35,35_40,35_45,40_30,40_30,40_35,40_40,40_45,45_25,45_25,45_30,45_35,45_40,50_20,50_20,50_25,50_30,50_35,55_20,55_25	RDSRYSSSRSRSDRERRRSRSHSRSRSDRSSR,SERDSRYSSSRSRSDRERRRSRSHSRSRSDRSSRTSS,RDSRYSSSRSRSDRERRRSRSHSRSRSDRSSR,SERDSRYSSSRSRSDRERRRSRSHSRSRSDRSSRTSSS,SERDSRYSSSRSRSDRERRRSRSHSRSRSDRSSRTSS,RDSRYSSSRSRSDRERRRSRSHSRSRSDRSSR,SKSERDSRYSSSRSRSDRERRRSRSHSRSRSDRSSRTSSSYSRSERS,RRTHSRSSDSRRTSSHSSYR,SRYSSSRSRSDRERRRSRSHSRSRSDRSSRTSSS,SRYSSSRSRSDRERRRSRSHSRSRSDRSSRTSS,SSRSRSDRERRRSRSHSRSRS,SYSKSERDSRYSSSRSRSDRERRRS…	(262-293),(260-296),(262-293),(260-297),(260-296),(262-293),(258-304),(345-364),(264-297),(264-296),(268-288),(256-304),(349-369),(267-304),(267-297),(267-296),(255-273),(278-304),(278-304),(278-304),(278-297),(280-301),(280-301)	SSYSKSERDSRYSSSRSRSDRERRRSRSHSRSRSDRSSRTSSSYSRSERS,RRTHSRSSDSRRTSSHSSYRESRTS	(255-304),(345-369)	PF17907.1;PF00856.28;PF00397.26;PF08236.11	AWS;SET;WW;SRI	(1407-1443);(1457-1563);(2280-2309);(2356-2446)	4.3e-12;1.9e-18;6.6e-11;8.5e-27
UP000000539_9031_additional.fasta	A0A1L1RZS6	Chicken	25_45,25_45,30_40,30_40,30_45,30_45,35_35,35_35,35_40,35_40,35_45,40_30,40_30,40_35,40_35,40_40,40_45,45_25,45_25,45_30,45_30,45_35,45_40,50_20,50_20,50_25,50_25,50_30,50_35,55_20,55_20,55_25,55_25,55_30,60_20,60_25	RSRSRSVSRSRKRRLSSRSRSR,RRGRSRSRSPKRRSPSPRSR,RSFSKSRSRSRSVSRSRKRRLSSRSRSRS,SPRRGRSRSRSPKRRSPSPRSRS,RSRSRSVSRSRKRRLSSRSRSR,RRGRSRSRSPKRRSPSPRSR,RSSRSRSGSRSRSRSFSKSRSRSRSVSRSRKRRLSSRSRSRSYSPSHNRER,RGRSRSRSPKRRSPSPRSRSHSR,RSFSKSRSRSRSVSRSRKRRLSSRSRSRS,RGRSRSRSPKRRSPSPRSRS,RSRSRSVSRSRKRRLSSRSRSR,SKSGSRSSRSRSGSRSRSRSFSKSRSRSRSVSRSRKRRLSSRSRSRSYSPS,RSRSRSPKRRSPSPRSRSHSRNSDKSSSDRSRRS,RSSRSRSGSRSRSRSFSKSR…	(31-52),(121-140),(25-53),(119-141),(31-52),(121-140),(12-62),(122-144),(25-53),(122-141),(31-52),(7-57),(124-157),(12-57),(124-144),(25-53),(31-52),(7-57),(132-174),(7-57),(138-157),(12-57),(30-53),(7-41),(139-174),(7-41),(139-174),(7-41),(12-41),(7-32),(141-168),(7-32),(143-168),(7-32),(149-168),(149-168)	SKSGSRSSRSRSGSRSRSRSFSKSRSRSRSVSRSRKRRLSSRSRSRSYSPSHNRER,SPRRGRSRSRSPKRRSPSPRSRSHSRNSDKSSSDRSRRSSSSRSSSNHSRVESSKR	(7-62),(119-174)	PF15440.6	THRAP3_BCLAF1	(123-637)	1.5e-119
UP000000539_9031_additional.fasta	A0A3Q2U2U8	Chicken	25_45	SSHRRRRRSKRTRRKRSS	(620-637)	SSHRRRRRSKRTRRKRSS	(620-637)	PF05066.13;PF13919.6;PF13922.6	HARE-HTH;ASXH;PHD_3	(1-54);(207-332);(1437-1507)	2.4e-11;4.6e-36;3.6e-20
UP000000539_9031_additional.fasta	A0A3Q2UGA1	Chicken	25_45,25_45,30_40,30_40,30_45,30_45,35_35,35_35,35_40,35_40,35_45,40_30,40_30,40_35,40_35,40_40,40_45,45_25,45_25,45_30,45_30,45_35,45_40,50_20,50_20,50_25,50_25,50_30,50_35,55_20,55_20,55_25,55_25,55_30,60_20,60_25	RSRSRSVSRSRKRRLSSRSRSR,RRGRSRSRSPKRRSPSPRSR,RSFSKSRSRSRSVSRSRKRRLSSRSRSRS,SPRRGRSRSRSPKRRSPSPRSRS,RSRSRSVSRSRKRRLSSRSRSR,RRGRSRSRSPKRRSPSPRSR,RSSRSRSGSRSRSRSFSKSRSRSRSVSRSRKRRLSSRSRSRSYSPSHNRER,RGRSRSRSPKRRSPSPRSRSHSR,RSFSKSRSRSRSVSRSRKRRLSSRSRSRS,RGRSRSRSPKRRSPSPRSRS,RSRSRSVSRSRKRRLSSRSRSR,SKSGSRSSRSRSGSRSRSRSFSKSRSRSRSVSRSRKRRLSSRSRSRSYSPS,RSRSRSPKRRSPSPRSRSHSRNSDKSSSDRSRRS,RSSRSRSGSRSRSRSFSKSR…	(31-52),(121-140),(25-53),(119-141),(31-52),(121-140),(12-62),(122-144),(25-53),(122-141),(31-52),(7-57),(124-157),(12-57),(124-144),(25-53),(31-52),(7-57),(132-174),(7-57),(138-157),(12-57),(30-53),(7-41),(139-174),(7-41),(139-174),(7-41),(12-41),(7-32),(141-168),(7-32),(143-168),(7-32),(149-168),(149-168)	SKSGSRSSRSRSGSRSRSRSFSKSRSRSRSVSRSRKRRLSSRSRSRSYSPSHNRER,SPRRGRSRSRSPKRRSPSPRSRSHSRNSDKSSSDRSRRSSSSRSSSNHSRVESSKR	(7-62),(119-174)	PF15440.6	THRAP3_BCLAF1	(123-727)	7.1e-173
UP000000539_9031_additional.fasta	A0A3Q2UPE2	Chicken	25_45,30_40,30_45,35_35,35_40,35_45,40_30,45_25	RRSSASRSSGRSRRGLRRRS,RRSSASRSSGRSRRGLRRRSAGRSSS,RRSSASRSSGRSRRGLRRRS,RRSSASRSSGRSRRGLRRRSAGRSSSDGSS,RRSSASRSSGRSRRGLRRRSAGRSSS,RRSSASRSSGRSRRGLRRRS,SRRGLRRRSAGRSSSDGSSSS,RRRSAGRSSSDGSSSSVSTRR	(246-265),(246-271),(246-265),(246-275),(246-271),(246-265),(257-277),(262-282)	RRSSASRSSGRSRRGLRRRSAGRSSSDGSSSSVSTRR	(246-282)	PF00241.20	Cofilin_ADF	(13-131)	9.9e-12
UP000000539_9031_additional.fasta	F1NGU9	Chicken	25_45	SRRERSRERDHSRSREKSRR	(489-508)	SRRERSRERDHSRSREKSRR	(489-508)	PF00076.22	RRM_1	(83-154)	9.4e-07
UP000000539_9031_additional.fasta	A0A1D5P2C7	Chicken	30_40	RSRDRRRSSDRSRDSSHER	(28-46)	RSRDRRRSSDRSRDSSHER	(28-46)	PF16017.5	BTB_3	(136-241)	2.5e-50
UP000000539_9031_additional.fasta	A0A1D5PN42	Chicken	30_40,30_40,35_35,35_35,35_40,40_30,40_35,45_25,45_30,50_20,50_25,50_30	RSQRTRSRSRSFPQRRSCSR,RSSPSRARSRSRSPYSRRPR,SQRTRSRSRSFPQRRSCSRSPYSRSRSRSPCSR,RAHRSSPSRARSRSRSPYSRRPR,RSSPSRARSRSRSPYSRRPR,SRSRSFPQRRSCSRSPYSRSRSRSPCSRSSSRS,RRSCSRSPYSRSRSRSPCSR,RSCSRSPYSRSRSRSPCSRSSSRS,RSCSRSPYSRSRSRSPCSRSSSRS,SCSRSPYSRSRSRSPCSRSSSRS,SCSRSPYSRSRSRSPCSRSSSRS,SRSPYSRSRSRSPCSRSSSRS	(549-568),(602-621),(550-582),(599-621),(602-621),(555-587),(563-582),(564-587),(564-587),(565-587),(565-587),(567-587)	RSQRTRSRSRSFPQRRSCSRSPYSRSRSRSPCSRSSSRS,RAHRSSPSRARSRSRSPYSRRPR	(549-587),(599-621)	PF00076.22	RRM_1	(667-730)	1.1e-07
UP000000539_9031_additional.fasta	A0A3Q2TVJ8	Chicken	30_40	RSRDRRRSSDRSRDSSHER	(28-46)	RSRDRRRSSDRSRDSSHER	(28-46)	PF16017.5	BTB_3	(136-241)	2.6e-50
UP000000539_9031_additional.fasta	A0A3Q2U089	Chicken	30_40,35_35,35_40,40_30,40_35,40_40,45_25,45_30,45_35,45_40,50_20,50_25,50_30,50_35	RSRSSRSASRSRSRTKSRSR,RKESKRSRSSRSASRSRSRTKSRSRSHTPRR,RSRSSRSASRSRSRTKSRSR,RKESKRSRSSRSASRSRSRTKSRSRS,RKESKRSRSSRSASRSRSRTKSRSRS,RSRSSRSASRSRSRTKSRSR,SKRSRSSRSASRSRSRTKSRSRS,SKRSRSSRSASRSRSRTKSRSRS,SKRSRSSRSASRSRSRTKSRSRS,RSRSSRSASRSRSRTKSRSR,SRSSRSASRSRSRTKSRSRS,SRSSRSASRSRSRTKSRSRS,SRSSRSASRSRSRTKSRSRS,SRSSRSASRSRSRTKSRSRS	(230-249),(225-255),(230-249),(225-250),(225-250),(230-249),(228-250),(228-250),(228-250),(230-249),(231-250),(231-250),(231-250),(231-250)	RKESKRSRSSRSASRSRSRTKSRSRSHTPRR	(225-255)	PF02984.19	Cyclin_C	(45-157)	9.9e-06
UP000000539_9031_additional.fasta	A0A3Q2UFJ8	Chicken	30_40	RSRDRRRSSDRSRDSSHER	(59-77)	RSRDRRRSSDRSRDSSHER	(59-77)	PF16017.5	BTB_3	(167-272)	2.3e-50
UP000000539_9031_additional.fasta	A0A3Q2UJN6	Chicken	30_40,35_35,40_30,40_30,45_25,45_25,50_20	RKSRSRSSSRSRSRSRERS,RKSRSRSSSRSRSRSRERSDHS,RESRSRSGSRDQSYSRSPSR,RKSRSRSSSRSRSRSRERSDHS,SRSRSGSRDQSYSRSPSRSAS,RKSRSRSSSRSRSRSRERSDHS,SRSRSSSRSRSRSRERSDHS	(240-258),(240-261),(158-177),(240-261),(160-180),(240-261),(242-261)	RESRSRSGSRDQSYSRSPSRSAS,RKSRSRSSSRSRSRSRERSDHS	(158-180),(240-261)	PF02984.19	Cyclin_C	(1-89)	4.1e-06
UP000000539_9031_additional.fasta	R4GI02	Chicken	30_40	RSRDRRRSSDRSRDSSHER	(59-77)	RSRDRRRSSDRSRDSSHER	(59-77)	PF16017.5	BTB_3	(167-272)	2.8e-50
UP000000539_9031_additional.fasta	A0A1D5P145	Chicken	35_35	SSSSRYHRRRSSGSRDERYRS	(69-89)	SSSSRYHRRRSSGSRDERYRS	(69-89)	PF06464.11;PF00501.28;PF00501.28	DMAP_binding;AMP-binding;AMP-binding	(7-120);(323-799);(975-1449)	7.9e-36;1.7e-20;8.2e-74
UP000000539_9031_additional.fasta	A0A1D5P2G8	Chicken	35_35	SSSSRYHRRRSSGSRDERYRS	(125-145)	SSSSRYHRRRSSGSRDERYRS	(125-145)	PF06464.11;PF00501.28;PF00501.28	DMAP_binding;AMP-binding;AMP-binding	(7-176);(379-855);(1031-1505)	3.4e-31;1.9e-20;8.8e-74
UP000000539_9031_additional.fasta	A0A3Q2TVF2	Chicken	35_35,40_30,45_25,45_25,45_30,50_20,50_25,50_30,55_20,55_25	SRNYRSRSRSHGYHRSRSRS,RSGSSRSRSYSRSFSRSHSRSYSRS,RRRSFSRSKSPYSASSYSRS,SKSRSGSSRSRSYSRSFSRSHSRSYSRS,RSGSSRSRSYSRSFSRSHSRSYSRS,RRSFSRSKSPYSASSYSRSSYTYSKSRSGSSRSRSYSRSFSRSHSRSYSRS,SKSRSGSSRSRSYSRSFSRSHSRSYSRS,RSGSSRSRSYSRSFSRSHSRSYSRS,SKSRSGSSRSRSYSRSFSRSHSRSYS,SKSRSGSSRSRSYSRSFSRSHSRSYS	(724-743),(689-713),(662-681),(686-713),(689-713),(663-713),(686-713),(689-713),(686-711),(686-711)	RRRSFSRSKSPYSASSYSRSSYTYSKSRSGSSRSRSYSRSFSRSHSRSYSRS,SRNYRSRSRSHGYHRSRSRS	(662-713),(724-743)	PF08783.11;PF13696.6;PF04564.15	DWNN;zf-CCHC_2;U-box	(4-76);(154-174);(251-325)	2.2e-30;6.1e-09;3.1e-06
UP000000539_9031_additional.fasta	A0A3Q2UFI0	Chicken	35_35,40_30,45_25,45_30,50_20,50_25,50_30,55_20,55_25	SRNYRSRSRSHGYHRSRSRS,RSGSSRSRSYSRSFSRSHSRSYSRS,SKSRSGSSRSRSYSRSFSRSHSRSYSRS,RSGSSRSRSYSRSFSRSHSRSYSRS,SYSRSSYTYSKSRSGSSRSRSYSRSFSRSHSRSYSRS,SKSRSGSSRSRSYSRSFSRSHSRSYSRS,RSGSSRSRSYSRSFSRSHSRSYSRS,SKSRSGSSRSRSYSRSFSRSHSRSYS,SKSRSGSSRSRSYSRSFSRSHSRSYS	(570-589),(535-559),(532-559),(535-559),(523-559),(532-559),(535-559),(532-557),(532-557)	SYSRSSYTYSKSRSGSSRSRSYSRSFSRSHSRSYSRS,SRNYRSRSRSHGYHRSRSRS	(523-559),(570-589)	PF08783.11;PF13696.6;PF04564.15	DWNN;zf-CCHC_2;U-box	(4-76);(156-176);(253-327)	2e-30;5.6e-09;2.8e-06
UP000000539_9031_additional.fasta	E1C4G3	Chicken	35_35,40_30,45_25,45_30,50_20,50_25,50_30,55_20,55_25	SRNYRSRSRSHGYHRSRSRS,RSGSSRSRSYSRSFSRSHSRSYSRS,SKSRSGSSRSRSYSRSFSRSHSRSYSRS,RSGSSRSRSYSRSFSRSHSRSYSRS,SYSRSSYTYSKSRSGSSRSRSYSRSFSRSHSRSYSRS,SKSRSGSSRSRSYSRSFSRSHSRSYSRS,RSGSSRSRSYSRSFSRSHSRSYSRS,SKSRSGSSRSRSYSRSFSRSHSRSYS,SKSRSGSSRSRSYSRSFSRSHSRSYS	(705-724),(670-694),(667-694),(670-694),(658-694),(667-694),(670-694),(667-692),(667-692)	SYSRSSYTYSKSRSGSSRSRSYSRSFSRSHSRSYSRS,SRNYRSRSRSHGYHRSRSRS	(658-694),(705-724)	PF08783.11;PF13696.6;PF04564.15	DWNN;zf-CCHC_2;U-box	(4-76);(169-189);(266-340)	2.2e-30;6e-09;3.1e-06
UP000000539_9031_additional.fasta	R4GFX3	Chicken	35_35,40_30,45_25,45_25,45_30,50_20,50_25,50_30,55_20,55_25	SRNYRSRSRSHGYHRSRSRS,RSGSSRSRSYSRSFSRSHSRSYSRS,RRRSFSRSKSPYSASSYSRS,SKSRSGSSRSRSYSRSFSRSHSRSYSRS,RSGSSRSRSYSRSFSRSHSRSYSRS,RRSFSRSKSPYSASSYSRSSYTYSKSRSGSSRSRSYSRSFSRSHSRSYSRS,SKSRSGSSRSRSYSRSFSRSHSRSYSRS,RSGSSRSRSYSRSFSRSHSRSYSRS,SKSRSGSSRSRSYSRSFSRSHSRSYS,SKSRSGSSRSRSYSRSFSRSHSRSYS	(726-745),(691-715),(664-683),(688-715),(691-715),(665-715),(688-715),(691-715),(688-713),(688-713)	RRRSFSRSKSPYSASSYSRSSYTYSKSRSGSSRSRSYSRSFSRSHSRSYSRS,SRNYRSRSRSHGYHRSRSRS	(664-715),(726-745)	PF08783.11;PF13696.6;PF04564.15	DWNN;zf-CCHC_2;U-box	(4-76);(156-176);(253-327)	2.2e-30;6.1e-09;3.1e-06
UP000000539_9031_additional.fasta	A0A3Q2TSC5	Chicken	40_30,45_25,45_30,50_20,50_25,50_30,55_20,55_25,55_30,60_20,60_25,65_20,65_25	SALEVSRPSRRSGRRRSSSSSESSSS,SRPSRRSGRRRSSSSSESSSSSS,SRPSRRSGRRRSSSSSESSSS,SRPSRRSGRRRSSSSSESSSSSS,SRPSRRSGRRRSSSSSESSSSSS,SRPSRRSGRRRSSSSSESSSS,SRPSRRSGRRRSSSSSESSSSSS,SRPSRRSGRRRSSSSSESSSSSS,SRPSRRSGRRRSSSSSESSSS,SRRSGRRRSSSSSESSSSSS,SRRSGRRRSSSSSESSSSSS,SRRSGRRRSSSSSESSSSSS,SRRSGRRRSSSSSESSSSSS	(2272-2297),(2277-2299),(2277-2297),(2277-2299),(2277-2299),(2277-2297),(2277-2299),(2277-2299),(2277-2297),(2280-2299),(2280-2299),(2280-2299),(2280-2299)	SALEVSRPSRRSGRRRSSSSSESSSSSS	(2272-2299)	PF00595.24;PF00063.21;PF00063.21;PF00612.27;PF01576.19	PDZ;Myosin_head;Myosin_head;IQ;Myosin_tail_1	(225-313);(413-1056);(1079-1172);(1188-1208);(1216-1679)	4.2e-09;3.6e-97;2.6e-12;0.00022;3.3e-14
UP000000539_9031_additional.fasta	A0A3Q2U6Q3	Chicken	40_30,45_25,45_30,50_20,50_25,50_30,55_20,55_25,55_30,60_20,60_25,65_20,65_25	SALEVSRPSRRSGRRRSSSSSESSSS,SRPSRRSGRRRSSSSSESSSSSS,SRPSRRSGRRRSSSSSESSSS,SRPSRRSGRRRSSSSSESSSSSS,SRPSRRSGRRRSSSSSESSSSSS,SRPSRRSGRRRSSSSSESSSS,SRPSRRSGRRRSSSSSESSSSSS,SRPSRRSGRRRSSSSSESSSSSS,SRPSRRSGRRRSSSSSESSSS,SRRSGRRRSSSSSESSSSSS,SRRSGRRRSSSSSESSSSSS,SRRSGRRRSSSSSESSSSSS,SRRSGRRRSSSSSESSSSSS	(2158-2183),(2163-2185),(2163-2183),(2163-2185),(2163-2185),(2163-2183),(2163-2185),(2163-2185),(2163-2183),(2166-2185),(2166-2185),(2166-2185),(2166-2185)	SALEVSRPSRRSGRRRSSSSSESSSSSS	(2158-2185)	PF00063.21;PF00063.21;PF00612.27;PF01576.19	Myosin_head;Myosin_head;IQ;Myosin_tail_1	(295-942);(965-1058);(1074-1094);(1102-1570)	2e-98;2.4e-12;0.00021;5.6e-14
UP000000539_9031_additional.fasta	Q0ZM14-3	Chicken	40_30,45_25,50_20,50_25	SRRSTGRSSTKSRGSSSRGRARRSS,SSSRRSTGRSSTKSRGSSSRGRARRSSQKSVSS,SESSSRRSTGRSSTKSRGSSSR,SSSRRSTGRSSTKSRGSSSR	(1827-1851),(1825-1857),(1823-1844),(1825-1844)	SESSSRRSTGRSSTKSRGSSSRGRARRSSQKSVSS	(1823-1857)	PF18432.1;PF00028.17;PF00028.17;PF00028.17;PF00028.17;PF00028.17;PF00028.17;PF00028.17;PF00028.17	ECD;Cadherin;Cadherin;Cadherin;Cadherin;Cadherin;Cadherin;Cadherin;Cadherin	(31-140);(152-256);(412-500);(514-606);(621-708);(723-810);(824-917);(931-1027);(1043-1135)	1.3e-64;2.1e-08;9.9e-07;2.4e-12;3.2e-13;6.6e-17;3.3e-12;8.6e-10;5.3e-14
UP000000539_9031_additional.fasta	F1NXP9	Chicken	45_25	RRRKKRSRSSSVSSSVASSPERKRR	(1444-1468)	RRRKKRSRSSSVSSSVASSPERKRR	(1444-1468)	PF00400.32;PF00400.32;PF00400.32;PF00400.32;PF00439.25;PF00439.25	WD40;WD40;WD40;WD40;Bromodomain;Bromodomain	(175-212);(217-255);(259-300);(357-395);(1169-1255);(1330-1414)	3.3e-05;0.00041;0.0046;0.0011;3.4e-18;1.2e-16
UP000000539_9031_additional.fasta	A0A3Q2TZW1	Chicken	50_20	SSSASVSRRSSSASLHSLRR	(337-356)	SSSASVSRRSSSASLHSLRR	(337-356)	PF15301.6;PF15301.6	SLAIN;SLAIN	(237-283);(282-607)	1.5e-18;4.5e-117
UP000000542_5664.fasta	E9ADJ0	Leishmania major	20_50,20_50,20_55,20_60,25_45,25_45,25_50,25_50,25_55,25_60,30_40,30_40,30_45,30_45,30_50,30_55,30_60,35_35,35_40,35_45,35_50,35_55,40_30,40_35,40_40,40_45	RSHGSRRRSNERRRRRRSSSSSSDRDRRRRRRSDSLDRDRRRSDS,RRRSDSLDRDRHRRRHSRSRSPARRHSRSRSPPRRRR,RRRRRRSSSSSSDRDRRRRRRS,RRRRRRSSSSSSDRDRRRRRR,RSHGSRRRSNERRRRRRSSSSSSDRDRRRRRRSDSLDRDR,RRSDSLDRDRHRRRHSRSRSPARRHSRSRSPPRRRRHSRSPPRSRSPPRSRS,RSHGSRRRSNERRRRRRSSSSSSDRDRRRRRRS,RHRRRHSRSRSPARRHSRSRSPPRRRR,RRRRRRSSSSSSDRDRRRRRRS,RRRRRRSSSSSSDRDRRRRRR,RSHGSRRRSNERRRRRRSSSSSSDRDRRRRRRSDSLDR,RRRHSRSRSPARRHSRSRSPPRRRRHSRSP…	(333-377),(382-418),(344-365),(344-364),(333-372),(383-434),(333-365),(392-418),(344-365),(344-364),(333-370),(394-439),(333-367),(394-434),(333-365),(344-365),(344-364),(334-370),(334-370),(334-367),(338-365),(346-365),(337-367),(348-367),(348-367),(348-367)	RSHGSRRRSNERRRRRRSSSSSSDRDRRRRRRSDSLDRDRRRSDS,RRRSDSLDRDRHRRRHSRSRSPARRHSRSRSPPRRRRHSRSPPRSRSPPRSRSPPRRR	(333-377),(382-439)	PF00076.22;PF00076.22;PF00076.22	RRM_1;RRM_1;RRM_1	(6-73);(140-203);(244-308)	1.4e-06;1.7e-10;5e-11
UP000000542_5664.fasta	Q4QF51	Leishmania major	20_50,20_55,25_45,25_50,25_55,30_40,30_45,35_35	SKSKRSRGRRHRRRGRRSRNSSRSAS,RSRGRRHRRRGRRSRNSSRS,SKRSRGRRHRRRGRRSRNSSRSASTS,SKRSRGRRHRRRGRRSRNSSRSAS,RSRGRRHRRRGRRSRNSSRS,RRHRRRGRRSRNSSRSASTSTRTR,RRHRRRGRRSRNSSRSASTS,RRSRNSSRSASTSTRTRPSR	(132-157),(136-155),(134-159),(134-157),(136-155),(140-163),(140-159),(147-166)	SKSKRSRGRRHRRRGRRSRNSSRSASTSTRTRPSR	(132-166)	PF01544.18	CorA	(675-831)	1.3e-21
UP000000542_5664.fasta	Q4QG78	Leishmania major	25_45,30_40,40_30,45_25,45_30,50_20,50_25,55_20	SSSSSFKRCKRYRRRRRRHR,SSSSSSFKRCKRYRRRRRR,SRRRRRNTAHSSSSRSTSSSS,SRRRRRNTAHSSSSRSTSSSSS,SRRRRRNTAHSSSSRSTSSSS,RRRRNTAHSSSSRSTSSSSSS,RRRRNTAHSSSSRSTSSSSS,RRRNTAHSSSSRSTSSSSSS	(1196-1215),(1195-1213),(1101-1121),(1101-1122),(1101-1121),(1103-1123),(1103-1122),(1104-1123)	SRRRRRNTAHSSSSRSTSSSSSS,SSSSSSFKRCKRYRRRRRRHR	(1101-1123),(1195-1215)	PF00168.30	C2	(2-109)	2.8e-20
UP000000542_5664.fasta	E9ADR3	Leishmania major	35_35,40_30,40_35,45_25,50_20	SSSRSSRRSSRSSSEHRQRRSPHR,SSSRSSRRSSRSSSEHRQRRSPHR,SSRRSSRSSSEHRQRRSPHR,SSSRSSRRSSRSSSEHRQRRS,SSASASSSRSSRRSSRSSSEHRQRRS	(262-285),(262-285),(266-285),(262-282),(257-282)	SSASASSSRSSRRSSRSSSEHRQRRSPHR	(257-285)	PF13696.6	zf-CCHC_2	(409-430)	2.1e-09
UP000000542_5664.fasta	Q4QFE7	Leishmania major	40_30	SFVSSSSQRRRRRRPTSSCS	(206-225)	SFVSSSSQRRRRRRPTSSCS	(206-225)	PF07859.13	Abhydrolase_3	(530-653)	1.1e-10
UP000000542_5664.fasta	Q4QIJ9	Leishmania major	40_30	SSHSVGSSSRRRRSKRGSRGGSSGDS	(527-552)	SSHSVGSSSRRRRSKRGSRGGSSGDS	(527-552)	PF00069.25	Pkinase	(1033-1330)	3.9e-50
UP000000542_5664.fasta	E9ACA9	Leishmania major	45_25,50_20,50_25,55_20,55_25	RRSWWSARRSSSSSSSSGSRRRS,RRSWWSARRSSSSSSSSGSRRRS,RRSWWSARRSSSSSSSSGSRRRS,RRSWWSARRSSSSSSSSGSRRRS,RRSWWSARRSSSSSSSSGSRRRS	(398-420),(398-420),(398-420),(398-420),(398-420)	RRSWWSARRSSSSSSSSGSRRRS	(398-420)	PF08449.11	UAA	(860-967)	3.4e-11
UP000000542_5664.fasta	Q4QA06	Leishmania major	45_25,50_20	SRHRTYSSSRHRSRPSSSSPSPPRESSR,SSSRHRSRPSSSSPSPPRESS	(366-393),(372-392)	SRHRTYSSSRHRSRPSSSSPSPPRESSR	(366-393)	PF13855.6	LRR_8	(26-86)	3.3e-15
UP000000542_5664.fasta	Q4QIR1	Leishmania major	45_25	SARHLCSSRFRSRSRSESSS	(168-187)	SARHLCSSRFRSRSRSESSS	(168-187)	PF12537.8;PF12430.8	GPHR_N;ABA_GPCR	(354-413);(613-815)	7.3e-07;5e-33
UP000000542_5664.fasta	Q4QJE1	Leishmania major	50_20,55_20,60_20	RSRGRSGRCSSSSSSSSGSS,RSRGRSGRCSSSSSSSSGSS,RSRGRSGRCSSSSSSSSGSS	(332-351),(332-351),(332-351)	RSRGRSGRCSSSSSSSSGSS	(332-351)	PF01805.20	Surp	(164-218)	3.3e-10
UP000000560_227321.fasta	C8V000	Emericella nidulans (strain FGSC A4 / ATCC 38163 / CBS 112.46 / NRRL 194 / M139)	20_50,20_50,20_55,25_45,25_50,30_40,30_40,35_35,35_35,35_40,40_30,40_35,45_25,45_30	SSEEDRRRRRSRHRHRSRSR,RRRRRHHRRHRSDRRRYSSS,RRRRRHHRRHRSDRRRYSSS,SPSSEEDRRRRRSRHRHRSRSR,SSEEDRRRRRSRHRHRSRSR,RARSHSRSRNRSRSRSKSRIR,SSSPSSEEDRRRRRSRHRHRS,RARSHSRSRNRSRSRSKSRIR,SGHRGRTRSRSRSRARFSSSSPSSEEDRRRRRSRHR,RARSHSRSRNRSRSRSKSRIR,RGRTRSRSRSRARFSSSSPSSEEDRRR,RGRTRSRSRSRARFSSSSPS,RTRSRSRSRARFSSSSPSSEEDR,RTRSRSRSRARFSSSSPSS	(162-181),(387-406),(387-406),(160-181),(162-181),(17-37),(158-178),(17-37),(140-175),(17-37),(143-169),(143-162),(145-167),(145-163)	RARSHSRSRNRSRSRSKSRIR,SGHRGRTRSRSRSRARFSSSSPSSEEDRRRRRSRHRHRSRSR,RRRRRHHRRHRSDRRRYSSS	(17-37),(140-181),(387-406)	PF12868.7;PF12868.7	DUF3824;DUF3824	(27-137);(175-307)	0.00059;1.9e-34
UP000000560_227321.fasta	C8V141	Emericella nidulans (strain FGSC A4 / ATCC 38163 / CBS 112.46 / NRRL 194 / M139)	20_50	RSRSEDRRDKRRERSRSRDRR	(57-77)	RSRSEDRRDKRRERSRSRDRR	(57-77)	PF08648.12	SNRNP27	(187-242)	5e-26
UP000000560_227321.fasta	C8V7B0	Emericella nidulans (strain FGSC A4 / ATCC 38163 / CBS 112.46 / NRRL 194 / M139)	20_50,20_55,25_45,25_50,25_55,30_40,30_45,30_50,30_55,35_35,35_40,35_45,35_50,40_30,40_35,40_40,40_45	RAQRERSRSPRRRSRSPRRSRRSYSPRSRSRSRDRDDYRRSDRRSR,RERSRSPRRRSRSPRRSRRS,RAQRERSRSPRRRSRSPRRSRRSYSPRSRSRSRDRDDYRRSDRRSRS,RAQRERSRSPRRRSRSPRRSRRSYSPRSRSRSRDRDDYRRSDRRSR,RERSRSPRRRSRSPRRSRRS,RERSRSPRRRSRSPRRSRRSYSPRSRSRSRDRDDYRRSDRRSRS,RERSRSPRRRSRSPRRSRRSYSPRSRSRSRDRDDYRRSDRRSRS,RERSRSPRRRSRSPRRSRRSYSPRSRSR,RERSRSPRRRSRSPRRSRRS,RSRSPRRRSRSPRRSRRSYSPRSRSRSRDR,RSRSPRRRSRSPRRSRRSYSPRSRSRSRDR,RSRSPRRRSRSPR…	(12-57),(15-34),(12-58),(12-57),(15-34),(15-58),(15-58),(15-42),(15-34),(17-46),(17-46),(17-46),(17-42),(24-44),(24-44),(24-44),(24-44)	RAQRERSRSPRRRSRSPRRSRRSYSPRSRSRSRDRDDYRRSDRRSRS	(12-58)	PF00076.22;PF00076.22;PF00076.22	RRM_1;RRM_1;RRM_1	(113-182);(224-296);(383-452)	7e-15;3.5e-17;8.3e-16
UP000000560_227321.fasta	C8VJ53	Emericella nidulans (strain FGSC A4 / ATCC 38163 / CBS 112.46 / NRRL 194 / M139)	20_50,20_50,25_45,25_45,25_45,25_45,25_45,25_50,25_50,30_40,30_40,30_40,30_45,30_45,30_45,30_45,30_50,30_50,35_35,35_35,35_35,35_35,35_40,35_40,35_40,35_40,35_45,35_45,35_50,40_30,40_30,40_35,40_35,40_40,40_40,40_45,45_25,45_25,45_30,45_30,45_35,45_35,45_40,45_40,45_45,50_20,50_20,50_25,50_25,50_30,50_30,50_35,55_20,55_25,55_30,55_35	RRGRRPSRSPSRSRSRSRSR,RRRRYSTSRSRSRSRSHRGR,SRRGRRPSRSPSRSRSRSRSRSRS,SSSRSPPPRRRNDRNRRRRS,RSISRSDSSRSRTPRRDRRRRSVSSSPSR,SRSRDRGGDRRRRYSTSRSRSRSRSHRGRS,SRDSRSRSRSRSRAGDRKRRRSIER,RRGRRPSRSPSRSRSRSRSR,RRRRYSTSRSRSRSRSHRGR,SGSRRGRRPSRSPSRSRSRSRSRSRSVSSSRSPPPRRR,RARSISRSDSSRSRTPRRDRRRRSVSSSPSRSPAPRDRHRRRDSSVSRSRSRSQSRDRKHGRRRSS,RGGDRRRRYSTSRSRSRSRSHRGRSSSKSRDSRSRSRSRSRAGDRKRR,SRRGRRPSRSPSRSRSRSRSRSRS,RS…	(202-221),(370-389),(201-224),(226-245),(271-299),(361-390),(394-418),(202-221),(370-389),(199-236),(269-334),(366-413),(201-224),(271-299),(366-390),(394-413),(202-221),(370-389),(199-239),(276-300),(304-334),(371-410),(199-236),(276-300),(304-334),(371-406),(201-224),(371-390),(202-221),(199-236),(372-410),(199-236),(372-410),(199-236),(372-406),(201-224),(205-235),(373-406),(205-235),(373-406)…	SGSRRGRRPSRSPSRSRSRSRSRSRSVSSSRSPPPRRRNDRNRRRRS,RARSISRSDSSRSRTPRRDRRRRSVSSSPSRSPAPRDRHRRRDSSVSRSRSRSQSRDRKHGRRRSS,SRSRDRGGDRRRRYSTSRSRSRSRSHRGRSSSKSRDSRSRSRSRSRAGDRKRRRSIER	(199-245),(269-334),(361-418)	PF01480.17	PWI	(31-102)	1.1e-31
UP000000560_227321.fasta	Q5B409	Emericella nidulans (strain FGSC A4 / ATCC 38163 / CBS 112.46 / NRRL 194 / M139)	20_50,20_55,25_45,25_50,25_55,30_40,30_45,30_50,30_55	SRRRRRDRYRSRSRSRSRS,SRRRRRDRYRSRSRSRSRS,SRRRRRDRYRSRSRSRSRS,SRRRRRDRYRSRSRSRSRS,SRRRRRDRYRSRSRSRSRS,SRRRRRDRYRSRSRSRSRS,SRRRRRDRYRSRSRSRSRS,SRRRRRDRYRSRSRSRSRS,SRRRRRDRYRSRSRSRSRS	(195-213),(195-213),(195-213),(195-213),(195-213),(195-213),(195-213),(195-213),(195-213)	SRRRRRDRYRSRSRSRSRS	(195-213)	PF00575.23;PF00271.31;PF04408.23;PF07717.16	S1;Helicase_C;HA2;OB_NTP_bind	(274-345);(768-907);(969-1057);(1115-1192)	4.7e-10;2.1e-12;1.1e-23;8.2e-19
UP000000560_227321.fasta	Q5B465	Emericella nidulans (strain FGSC A4 / ATCC 38163 / CBS 112.46 / NRRL 194 / M139)	20_50,25_45,25_50,30_40,30_40,30_45	RSRSRERSSRDYRERSRRDR,RSRSRERSSRDYRERSRRDRSYR,RSRSRERSSRDYRERSRRDR,RKERSSRRRESSRERPSRHSR,SRSRERSSRDYRERSRRDRS,SRSRERSSRDYRERSRRDRS	(234-253),(234-256),(234-253),(202-222),(235-254),(235-254)	RKERSSRRRESSRERPSRHSR,RSRSRERSSRDYRERSRRDRSYR	(202-222),(234-256)	PF00076.22	RRM_1	(35-105)	1.4e-19
UP000000560_227321.fasta	Q5BDW4	Emericella nidulans (strain FGSC A4 / ATCC 38163 / CBS 112.46 / NRRL 194 / M139)	20_50	RRRSRSRDRDYRSRRDDSRDR	(101-121)	RRRSRSRDRDYRSRRDDSRDR	(101-121)	PF00270.29;PF00271.31	DEAD;Helicase_C	(565-739);(773-888)	4.2e-50;1.8e-26
UP000000560_227321.fasta	Q5BEW3	Emericella nidulans (strain FGSC A4 / ATCC 38163 / CBS 112.46 / NRRL 194 / M139)	20_50,20_55,25_45,25_50	SHRSRKRSRSRDSDRRRARRDR,RSRKRSRSRDSDRRRARRDR,SHRSRKRSRSRDSDRRRARR,SHRSRKRSRSRDSDRRRARR	(78-99),(80-99),(78-97),(78-97)	SHRSRKRSRSRDSDRRRARRDR	(78-99)	PF00076.22;PF00076.22;PF15519.6	RRM_1;RRM_1;RBM39linker	(176-244);(275-344);(408-482)	1.2e-13;1e-20;1.2e-10
UP000000560_227321.fasta	C8VA69	Emericella nidulans (strain FGSC A4 / ATCC 38163 / CBS 112.46 / NRRL 194 / M139)	25_45,25_45,30_40,30_40,30_45,30_45,35_35,35_40,35_45,40_30,40_35,40_40,40_45	SRSRYRSRDRDEFRRRSSRS,RSRSRSRSYSRSRSRSPRRGRS,SGSRSRYRSRDRDEFRRRSSRS,RDRDREGYRSRSRSRSYSRSRSRSPRRGRS,SRSRYRSRDRDEFRRRSSRS,RSRSRSRSYSRSRSRSPRRGRS,RDREGYRSRSRSRSYSRSRSRSPRRGRS,RDREGYRSRSRSRSYSRSRSRSPRRGRS,RSRSRSRSYSRSRSRSPRRGRS,REGYRSRSRSRSYSRSRSRSPRRGRS,REGYRSRSRSRSYSRSRSRSPRRGRS,REGYRSRSRSRSYSRSRSRSPRRGRS,RSRSRSRSYSRSRSRSPRRGRS	(68-87),(105-126),(66-87),(97-126),(68-87),(105-126),(99-126),(99-126),(105-126),(101-126),(101-126),(101-126),(105-126)	SGSRSRYRSRDRDEFRRRSSRS,RDRDREGYRSRSRSRSYSRSRSRSPRRGRS	(66-87),(97-126)	PF00641.18;PF00076.22;PF01585.23	zf-RanBP;RRM_1;G-patch	(254-283);(365-412);(651-695)	1.6e-10;2.8e-05;6.5e-12
UP000000560_227321.fasta	Q5AU33	Emericella nidulans (strain FGSC A4 / ATCC 38163 / CBS 112.46 / NRRL 194 / M139)	25_45,25_45,30_40,30_45,30_45,35_35,35_40,35_45,40_30,40_35,40_40,45_25,45_30,45_35,45_40	RNESRSRSRSRSPSRRRRYS,SRYRSRSPRSRSRSPRRGRYSRDRSRSQRPSR,RNESRSRSRSRSPSRRRRYSSVSDDSRYRSRSPRSRSRSPRRGRYSRDRSRSQRPSRSYS,RNESRSRSRSRSPSRRRRYS,SRYRSRSPRSRSRSPRRGRYSRDRSRSQR,RNESRSRSRSRSPSRRRRYSSVSDDSRYRSRSPRSRSRSPRR,RNESRSRSRSRSPSRRRRYSSVSDDSRYRSRSPRSRSRSPRR,RNESRSRSRSRSPSRRRRYS,SRSRSRSRSPSRRRRYSSVSDDSRYRSRSPRSRSRS,SRSRSRSRSPSRRRRYSSVSDDSR,SRSRSRSRSPSRRRRYSSVS,SRSRSRSRSPSRRRRYSSVSDDSRYRSRSPRSRSRS,SRSRSR…	(347-366),(372-403),(347-406),(347-366),(372-400),(347-388),(347-388),(347-366),(350-385),(350-373),(350-369),(350-385),(350-385),(350-369),(350-369)	RNESRSRSRSRSPSRRRRYSSVSDDSRYRSRSPRSRSRSPRRGRYSRDRSRSQRPSRSYS	(347-406)	PF04818.13	CTD_bind	(111-181)	7.4e-11
UP000000560_227321.fasta	Q5B0I1	Emericella nidulans (strain FGSC A4 / ATCC 38163 / CBS 112.46 / NRRL 194 / M139)	25_45,25_45,30_40,30_45	SHRSHRHRRRSRSRSRSPR,RRDRNSRSSRRDARSSRDR,SGNDSHRSHRHRRRSRSRSRSPR,SHRSHRHRRRSRSRSRSPR	(192-210),(285-303),(188-210),(192-210)	SGNDSHRSHRHRRRSRSRSRSPR,RRDRNSRSSRRDARSSRDR	(188-210),(285-303)	PF10197.9;PF12542.8	Cir_N;CWC25	(10-46);(64-160)	3.7e-14;3.8e-22
UP000000560_227321.fasta	Q5B3E4	Emericella nidulans (strain FGSC A4 / ATCC 38163 / CBS 112.46 / NRRL 194 / M139)	25_45,30_40,30_45	RSPRRQRSRARTRSRSPSRSPYR,RSPRRQRSRARTRSRSPSRS,RSPRRQRSRARTRSRSPSRS	(49-71),(49-68),(49-68)	RSPRRQRSRARTRSRSPSRSPYR	(49-71)	PF00069.25	Pkinase	(458-775)	7e-53
UP000000560_227321.fasta	Q5BB54	Emericella nidulans (strain FGSC A4 / ATCC 38163 / CBS 112.46 / NRRL 194 / M139)	25_45	SRSSSRREDGRDRNRERSRRS	(2263-2283)	SRSSSRREDGRDRNRERSRRS	(2263-2283)	PF16134.5;PF11732.8;PF11262.8	THOC2_N;Thoc2;Tho2	(172-908);(910-985);(1272-1577)	1.6e-252;6.5e-30;5e-106
UP000000560_227321.fasta	C8VAK8	Emericella nidulans (strain FGSC A4 / ATCC 38163 / CBS 112.46 / NRRL 194 / M139)	30_40	RSRGRSRSPSGRTRDRSTSR	(9-28)	RSRGRSRSPSGRTRDRSTSR	(9-28)	PF00191.20	Annexin	(684-738)	7.3e-05
UP000000560_227321.fasta	C8VTF9	Emericella nidulans (strain FGSC A4 / ATCC 38163 / CBS 112.46 / NRRL 194 / M139)	30_40	SRRSLLRGRRDRSRGSSMRS	(123-142)	SRRSLLRGRRDRSRGSSMRS	(123-142)	PF03031.18	NIF	(391-553)	1e-48
UP000000560_227321.fasta	Q5B4R9	Emericella nidulans (strain FGSC A4 / ATCC 38163 / CBS 112.46 / NRRL 194 / M139)	30_40,35_35	RRNGSSRRDRSRSTSDRHSRRR,SRRNGSSRRDRSRSTSDRHS	(424-445),(423-442)	SRRNGSSRRDRSRSTSDRHSRRR	(423-445)	PF12656.7	G-patch_2	(244-310)	1.1e-23
UP000000560_227321.fasta	Q5BGP1	Emericella nidulans (strain FGSC A4 / ATCC 38163 / CBS 112.46 / NRRL 194 / M139)	30_40,30_40,35_35,35_35,35_35,35_40,35_40,40_30,40_30,40_35,40_35,40_40,40_40,45_25,45_25,45_30,45_30,45_35,45_35,50_20,50_25,55_20,60_20,65_20	SYSRSPSRSRSRRRSISRGRSYSRSVS,RRRSVSYSRSLSRSRSSPRRTRRGRTDSRS,SYSRSPSYSRSPSRSRSRRRSISRGRSYSRSVSGSSRR,RSSYTPSRSRSPAPRSRRRSVSYSRSLSRSRSSPRRTRRGR,RRGGRARSYSRSPSRSLSRS,SYSRSPSRSRSRRRSISRGRSYSRSVS,RRRSVSYSRSLSRSRSSPRRTRRGR,SYSRSPSYSRSPSRSRSRRRSISRGRSYSRSVSGSSRRSYTRS,SRSRSPAPRSRRRSVSYSRSLSRSRSSPRRTRR,SYSRSPSYSRSPSRSRSRRRSISRGRSYSRSVSGSSRR,SRSRSPAPRSRRRSVSYSRSLSRSRSSPRRTRR,SYSRSPSRSRSRRRSISRGRSYSRSVS,RRRSV…	(661-687),(712-741),(655-692),(696-736),(760-779),(661-687),(712-736),(655-697),(702-734),(655-692),(702-734),(661-687),(712-731),(653-706),(710-730),(655-693),(710-730),(655-678),(710-730),(635-672),(653-672),(635-671),(635-665),(640-659)	RSPSVSSRSSYSSRSRSSSYSYSRSPSYSRSPSRSRSRRRSISRGRSYSRSVSGSSRRSYTRSSYTPSRSRSPAPRSRRRSVSYSRSLSRSRSSPRRTRRGRTDSRS,RRGGRARSYSRSPSRSLSRS	(635-741),(760-779)	PF02847.17	MA3	(428-534)	1.4e-28
UP000000560_227321.fasta	C8VTJ8	Emericella nidulans (strain FGSC A4 / ATCC 38163 / CBS 112.46 / NRRL 194 / M139)	35_35,40_30,40_35,45_25,45_30,50_20,50_25,50_30	RRHRRHSRSESRHSRHSSSS,RRHRRHSRSESRHSRHSSSSSSR,RRHRRHSRSESRHSRHSSSS,RHRRHSRSESRHSRHSSSSSSR,RHRRHSRSESRHSRHSSSSSSR,RRHSRSESRHSRHSSSSSSR,RRHSRSESRHSRHSSSSSSR,RRHSRSESRHSRHSSSSSSR	(238-257),(238-260),(238-257),(239-260),(239-260),(241-260),(241-260),(241-260)	RRHRRHSRSESRHSRHSSSSSSR	(238-260)	PF05433.15	Rick_17kDa_Anti	(169-211)	5.4e-07
UP000000560_227321.fasta	Q5ARL3	Emericella nidulans (strain FGSC A4 / ATCC 38163 / CBS 112.46 / NRRL 194 / M139)	35_35	RRRSSKHRSHERSRSNERSS	(707-726)	RRRSSKHRSHERSRSNERSS	(707-726)	PF07217.11	Het-C	(7-572)	7.5e-248
UP000000560_227321.fasta	Q5AU50	Emericella nidulans (strain FGSC A4 / ATCC 38163 / CBS 112.46 / NRRL 194 / M139)	35_35,40_30,45_25,45_30	RSRAQSRASHSPSRGRSRSR,SRAQSRASHSPSRGRSRSRSYSDASSRSRTPS,SHSPSRGRSRSRSYSDASSRSR,SPSRGRSRSRSYSDASSRSR	(348-367),(349-380),(356-377),(358-377)	RSRAQSRASHSPSRGRSRSRSYSDASSRSRTPS	(348-380)	PF02731.15	SKIP_SNW	(190-348)	2e-72
UP000000560_227321.fasta	Q5AZJ4	Emericella nidulans (strain FGSC A4 / ATCC 38163 / CBS 112.46 / NRRL 194 / M139)	35_35,40_30,45_25,45_30	RSVRNSSRRSSSHRPFVRRS,SVRNSSRRSSSHRPFVRRSSTSRS,SSRRSSSHRPFVRRSSTSRS,SSRRSSSHRPFVRRSSTSRS	(915-934),(916-939),(920-939),(920-939)	RSVRNSSRRSSSHRPFVRRSSTSRS	(915-939)	PF03200.16	Glyco_hydro_63	(701-887)	1e-06
UP000000560_227321.fasta	Q5B987	Emericella nidulans (strain FGSC A4 / ATCC 38163 / CBS 112.46 / NRRL 194 / M139)	35_35	RSKSRSRSPKRHSRTPSRSR	(142-161)	RSKSRSRSPKRHSRTPSRSR	(142-161)	PF00498.26	FHA	(256-336)	5.8e-13
UP000000560_227321.fasta	C8VGY6	Emericella nidulans (strain FGSC A4 / ATCC 38163 / CBS 112.46 / NRRL 194 / M139)	40_30	SSDSRKERRRRSSMRSAYSS	(84-103)	SSDSRKERRRRSSMRSAYSS	(84-103)	PF00172.18;PF04082.18	Zn_clus;Fungal_trans	(13-48);(117-371)	1.1e-07;6e-15
UP000000560_227321.fasta	Q5BHH2	Emericella nidulans (strain FGSC A4 / ATCC 38163 / CBS 112.46 / NRRL 194 / M139)	40_30	RSRISLRRQSSVRSRSSKLS	(5115-5134)	RSRISLRRQSSVRSRSSKLS	(5115-5134)	PF00501.28;PF00550.25;PF00668.20;PF00668.20;PF00501.28;PF00501.28;PF00550.25;PF00668.20;PF00501.28;PF00550.25;PF00668.20;PF00668.20;PF00550.25;PF00668.20	AMP-binding;PP-binding;Condensation;Condensation;AMP-binding;AMP-binding;PP-binding;Condensation;AMP-binding;PP-binding;Condensation;Condensation;PP-binding;Condensation	(254-654);(793-857);(873-1315);(1346-1776);(1794-2187);(2452-2858);(3039-3104);(3239-3557);(3575-3973);(4128-4191);(4207-4651);(4680-5104);(5221-5286);(5360-5781)	1.5e-74;1.3e-10;1.3e-34;3.7e-34;4.5e-31;9.1e-77;1.4e-12;2.2e-24;2.8e-76;4.4e-09;1.5e-29;2.4e-52;3.9e-08;6.7e-33
UP000000560_227321.fasta	C8V9U0	Emericella nidulans (strain FGSC A4 / ATCC 38163 / CBS 112.46 / NRRL 194 / M139)	45_25	RSRSRSSFRSTSRSTEKSS	(8-26)	RSRSRSSFRSTSRSTEKSS	(8-26)	PF12044.8	Metallopep	(129-560)	5.7e-174
UP000000560_227321.fasta	C8VFQ1	Emericella nidulans (strain FGSC A4 / ATCC 38163 / CBS 112.46 / NRRL 194 / M139)	45_25,50_20,50_25	RSSSSLRSVSSRPVSISRSRRLS,RSSSSLRSVSSRPVSISRSRR,RSSSSLRSVSSRPVSISRSRR	(537-559),(537-557),(537-557)	RSSSSLRSVSSRPVSISRSRRLS	(537-559)	PF06398.11	Pex24p	(53-421)	3.6e-102
UP000000560_227321.fasta	C8VUB4	Emericella nidulans (strain FGSC A4 / ATCC 38163 / CBS 112.46 / NRRL 194 / M139)	45_25	SQSSQSSQSSGGRRRSARRS	(397-416)	SQSSQSSQSSGGRRRSARRS	(397-416)	PF00400.32;PF00400.32;PF00400.32;PF00400.32	WD40;WD40;WD40;WD40	(36-74);(86-125);(165-203);(909-950)	1.6e-05;0.019;0.13;0.053
UP000000560_227321.fasta	P52957	Emericella nidulans (strain FGSC A4 / ATCC 38163 / CBS 112.46 / NRRL 194 / M139)	45_25,50_20,50_25,55_20,55_25	SRRLESIRRRSSSSSSSASS,SRRLESIRRRSSSSSSSASS,SRRLESIRRRSSSSSSSASS,SRRLESIRRRSSSSSSSASS,SRRLESIRRRSSSSSSSASS	(371-390),(371-390),(371-390),(371-390),(371-390)	SRRLESIRRRSSSSSSSASS	(371-390)	PF00172.18;PF08493.10	Zn_clus;AflR	(26-64);(70-335)	1.6e-10;5.5e-87
UP000000560_227321.fasta	Q5AVS1	Emericella nidulans (strain FGSC A4 / ATCC 38163 / CBS 112.46 / NRRL 194 / M139)	45_25,50_20	SASRSSPENRSRRSSFQSSR,SSASRSSPENRSRRSSFQSS	(45-64),(44-63)	SSASRSSPENRSRRSSFQSSR	(44-64)	PF14700.6;PF00940.19	RPOL_N;RNA_pol	(350-678);(802-1391)	1.4e-84;6.8e-182
UP000000560_227321.fasta	Q5B1I1	Emericella nidulans (strain FGSC A4 / ATCC 38163 / CBS 112.46 / NRRL 194 / M139)	45_25	STRPSSRNRSRSNSRSSS	(661-678)	STRPSSRNRSRSNSRSSS	(661-678)	PF01553.21	Acyltransferase	(32-283)	2.5e-06
UP000000560_227321.fasta	Q5BDJ4	Emericella nidulans (strain FGSC A4 / ATCC 38163 / CBS 112.46 / NRRL 194 / M139)	45_25,50_20	RKSSVARRSSAASSRRSSIS,SSVARRSSAASSRRSSISSLSS	(22-41),(24-45)	RKSSVARRSSAASSRRSSISSLSS	(22-45)	PF05794.13	Tcp11	(498-951)	4e-113
UP000000560_227321.fasta	Q5BGV5	Emericella nidulans (strain FGSC A4 / ATCC 38163 / CBS 112.46 / NRRL 194 / M139)	45_25	SRPGSRSSSSPPRSRRPSNS	(924-943)	SRPGSRSSSSPPRSRRPSNS	(924-943)	PF00664.23;PF00005.27;PF00664.23;PF00005.27	ABC_membrane;ABC_tran;ABC_membrane;ABC_tran	(447-628);(699-852);(1012-1324);(1390-1574)	1.3e-17;9.3e-19;3.2e-34;2.3e-32
UP000000561_237631.fasta	Q4PB36	Corn smut fungus	20_50,20_55,25_45,25_50,25_55,30_40,30_45,30_50,35_35,35_40,35_45	RRSRSRSRSRSRSRDRYRSRDHSRERRRERSRDRS,RRSRSRSRSRSRSRDRYRSR,RRSRSRSRSRSRSRDRYRSRDHSRERRR,RRSRSRSRSRSRSRDRYRSRDHSRERRR,RRSRSRSRSRSRSRDRYRSR,RRSRSRSRSRSRSRDRYRSRDHSRER,RRSRSRSRSRSRSRDRYRSRDHSRER,RRSRSRSRSRSRSRDRYRSR,RRSRSRSRSRSRSRDRYRSRDHSR,RRSRSRSRSRSRSRDRYRSRDHSR,RRSRSRSRSRSRSRDRYRSRDHSR	(225-259),(225-244),(225-252),(225-252),(225-244),(225-250),(225-250),(225-244),(225-248),(225-248),(225-248)	RRSRSRSRSRSRSRDRYRSRDHSRERRRERSRDRS	(225-259)	PF11767.8;PF11764.8;PF00856.28	SET_assoc;N-SET;SET	(780-845);(1190-1321);(1338-1444)	2.9e-12;1.7e-13;1.1e-18
UP000000561_237631.fasta	Q4PCY0	Corn smut fungus	20_50,20_50,25_45,25_45,25_45,25_50,25_50,30_40,30_40,30_40,30_45,30_45,30_50,30_50,35_35,35_35,35_35,35_35,35_40,35_40,35_45,35_45,35_50,40_30,40_30,40_30,40_30,40_35,40_35,40_35,40_40,40_45,40_50,45_25,45_25,45_25,45_30,45_30,45_30,45_35,45_35,45_40,45_45,45_50,50_20,50_20,50_20,50_25,50_25,50_25,50_30,50_30,50_35,50_35,50_40,50_45,50_50,55_20,55_20,55_25,55_25,55_30,55_30,55_35,55_35,55_40,55_…	SRSRSPPPRSRRRRRSSRDRS,SRSRSRSRSRSRSRSRSRSRSRSRSRSRS,SSRSPSRSRSPPPRSRRRRRSSRDRSQS,RSYSSRSRSRSRSRSRSRSRSRSRSRSRSRSRSPS,RRRAPRSRSRSADPRKRSSRR,SRSRSPPPRSRRRRRSSRDRS,SRSRSRSRSRSRSRSRSRSRSRSRSRSRS,SSRSPSRSRSPPPRSRRRRRSSRDRSQSSNS,SSRSYSSRSRSRSRSRSRSRSRSRSRSRSRSRSRSPS,SRSCSRSPVPRRRAPRSRSRSADPRKRSSRRS,SSRSPSRSRSPPPRSRRRRRSSRDRSQS,RSYSSRSRSRSRSRSRSRSRSRSRSRSRSRSRSPS,SRSRSPPPRSRRRRRSSRDRS,SRSRSRSRSRSRSRSRSR…	(52-72),(729-757),(47-74),(725-759),(823-843),(52-72),(729-757),(47-77),(723-759),(813-844),(47-74),(725-759),(52-72),(729-757),(44-80),(719-759),(763-805),(828-846),(47-77),(723-759),(47-69),(725-759),(729-757),(43-80),(715-759),(766-815),(829-849),(44-80),(719-759),(779-805),(723-759),(725-759),(729-757),(33-62),(706-759),(766-805),(43-62),(715-759),(766-805),(719-759),(779-805),(723-759),(725-…	RKRSPTRSVSSRSTSSRSPSRSRSPPPRSRRRRRSSRDRSQSSNSDES,SSSTGSRSRTSYSSYSRSSRSYSSGSGSYSSRSRSSRSYSSRSYSSRSYSSRSRSRSRSRSRSRSRSRSRSRSRSRSRSPS,RHGRRRARSASYSSYSSRSRSSSSSSSRSRSRSRSRSRSFSRSLTPRGSYSRSCSRSPVPRRRAPRSRSRSADPRKRSSRRSPSVSS	(33-80),(679-759),(763-849)	PF02854.19;PF02847.17	MIF4G;MA3	(158-342);(455-561)	3.8e-12;8.7e-29
UP000000561_237631.fasta	A0A0D1CH16	Corn smut fungus	25_45,35_35	RRTSRSSRRRISMEGRSPRR,RSRRSFSRPLLSRRRSSGS	(143-162),(251-269)	RRTSRSSRRRISMEGRSPRR,RSRRSFSRPLLSRRRSSGS	(143-162),(251-269)	PF12409.8;PF00690.26;PF00122.20;PF00702.26	P5-ATPase;Cation_ATPase_N;E1-E2_ATPase;Hydrolase	(422-601);(615-675);(715-927);(943-1263)	1.8e-25;1.7e-05;8.7e-31;1.9e-09
UP000000561_237631.fasta	Q4P0G6	Corn smut fungus	25_45,30_40,30_45,35_35,35_40,35_45,40_30,40_35,40_40,40_45,45_25,45_25,45_30,45_35,45_40,45_45,50_20,50_25,50_30,50_35,50_40,50_45,55_20,55_25,55_30,55_35,55_40,55_45	SRSSRSRSRSRSRSRSRSRS,SHSRSSRSRSRSRSRSRSRSRSPLSHSR,SRSSRSRSRSRSRSRSRSRS,SRSRSRSRSRSPLSHSRSSRSRSRSRSRSRSRSRSPLSHSRSSRSRSPSRSRSPSRCASSRSR,SHSRSSRSRSRSRSRSRSRSRSPLS,SRSSRSRSRSRSRSRSRSRS,SSRSRSRSRSRSPLSHSRSSRSRSRSRSRSRSRSRSPLSHSRSSRSRSPSRSRSPSRCASSRSRSPAHR,SRSRSRSRSRSPLSHSRSSRSRSRSRSRSRSRSRSPLSHSRSSRSRSPSRSRSPSRCASSRSR,SHSRSSRSRSRSRSRSRSRSRSPLS,SRSSRSRSRSRSRSRSRSRS,RKRARSRSASQDSSARSSSS,SSRSRSRSRSRSPLS…	(274-293),(272-299),(274-293),(259-321),(272-296),(274-293),(258-326),(259-321),(272-296),(274-293),(217-236),(258-322),(258-322),(259-321),(272-293),(274-293),(258-322),(258-322),(258-322),(259-305),(272-293),(274-293),(258-293),(258-293),(258-293),(272-293),(274-293),(274-293)	RKRARSRSASQDSSARSSSS,SSRSRSRSRSRSPLSHSRSSRSRSRSRSRSRSRSRSPLSHSRSSRSRSPSRSRSPSRCASSRSRSPAHR	(217-236),(258-326)	PF08312.12	cwf21	(55-98)	7.7e-15
UP000000561_237631.fasta	A0A0D1BZA2	Corn smut fungus	30_40	SRLRDNRSSRNDRSRISRRS	(256-275)	SRLRDNRSSRNDRSRISRRS	(256-275)	PF00069.25	Pkinase	(544-833)	2.7e-71
UP000000561_237631.fasta	A0A0D1CED6	Corn smut fungus	30_40	RSVSRSRSPPPRRREDRSRS	(61-80)	RSVSRSRSPPPRRREDRSRS	(61-80)	PF00076.22	RRM_1	(130-200)	1.1e-15
UP000000561_237631.fasta	A0A0D1DPG6	Corn smut fungus	30_40,35_35	RRSRSRSRISIQYRDSSRNR,RSRSRSRISIQYRDSSRNRS	(1104-1123),(1105-1124)	RRSRSRSRISIQYRDSSRNRS	(1104-1124)	PF00069.25	Pkinase	(572-1005)	2e-14
UP000000561_237631.fasta	A0A0D1E6X5	Corn smut fungus	30_40,35_35,35_40,40_30,40_35,45_25,45_30,45_35	RSSRRHRSHQNDRSSRSRSR,RSSRRHRSHQNDRSSRSRSRSRSPESLSRHRSR,RSSRRHRSHQNDRSSRSRSR,SSRRHRSHQNDRSSRSRSRSRSPESLSRHRSR,SSRRHRSHQNDRSSRSRSRSRSPESLSRHRSR,RSSRSRSRSRSPESLSRHRSR,RSSRSRSRSRSPESLSRHRSR,RSSRSRSRSRSPESLSRHRSR	(233-252),(233-265),(233-252),(234-265),(234-265),(245-265),(245-265),(245-265)	RSSRRHRSHQNDRSSRSRSRSRSPESLSRHRSR	(233-265)	PF10159.9	MMtag	(8-86)	3.5e-27
UP000000561_237631.fasta	A0A0D1E8D0	Corn smut fungus	30_40,35_35,35_40,40_30,40_35,45_25,45_30,50_20	RSDARSRSRSRDSARSRRSHLSR,SPARSDARSRSRSRDSARSRRSHLSRKSSSR,RSDARSRSRSRDSARSRRSHLSR,RSSCASSPARSDARSRSRSRDSARSRRSHLSRKSSSR,SRSRSRDSARSRRSHLSRKSSSR,SSRSSCASSPARSDARSRSRSRDSARSRRSHLSRKSSS,SRSRDSARSRRSHLSRKSSS,SRGRKRSSSVSSRSSCASSPARS	(87-109),(84-114),(87-109),(78-114),(92-114),(76-113),(94-113),(66-88)	SRGRKRSSSVSSRSSCASSPARSDARSRSRSRDSARSRRSHLSRKSSSR	(66-114)	PF00076.22;PF00076.22;PF15519.6;PF00076.22	RRM_1;RRM_1;RBM39linker;RRM_1	(249-321);(404-474);(510-578);(582-638)	7.2e-08;1.3e-21;9e-14;2e-07
UP000000561_237631.fasta	A0A0D1E8H2	Corn smut fungus	30_40,35_35,35_40,40_30,40_35,40_40	RRSRSRRGSRSSRGGSRSS,RRSRSRRGSRSSRGGSRSS,RRSRSRRGSRSSRGGSRSS,RRSRSRRGSRSSRGGSRSSALGS,RRSRSRRGSRSSRGGSRSS,RRSRSRRGSRSSRGGSRSS	(357-375),(357-375),(357-375),(357-379),(357-375),(357-375)	RRSRSRRGSRSSRGGSRSSALGS	(357-379)	PF01544.18	CorA	(1204-1415)	3.1e-10
UP000000561_237631.fasta	Q4P6I3	Corn smut fungus	30_40,45_25	RRRGSRHGESRSESRSHSRR,SSSRQSTSYSRSRSRSPPAR	(195-214),(284-303)	RRRGSRHGESRSESRSHSRR,SSSRQSTSYSRSRSRSPPAR	(195-214),(284-303)	PF10197.9;PF12542.8	Cir_N;CWC25	(11-47);(65-156)	4.7e-13;5.3e-26
UP000000561_237631.fasta	A0A0D1C2R0	Corn smut fungus	35_35	RSRSRSRSRAHASRLSRPS	(51-69)	RSRSRSRSRAHASRLSRPS	(51-69)	PF00169.29	PH	(1894-2001)	3.8e-07
UP000000561_237631.fasta	A0A0D1CAE8	Corn smut fungus	35_35	RRRRMTSSSLSSSVHRRARS	(683-702)	RRRRMTSSSLSSSVHRRARS	(683-702)	PF00069.25;PF00069.25;PF00072.24	Pkinase;Pkinase;Response_reg	(3139-3302);(3421-3541);(3880-3993)	8.4e-39;4.4e-17;2e-08
UP000000561_237631.fasta	A0A0D1DRZ7	Corn smut fungus	35_35,40_30	RSRSRSRSPPRSSRHPNERSSR,SRSRSRSPPRSSRHPNERSS	(338-359),(339-358)	RSRSRSRSPPRSSRHPNERSSR	(338-359)	PF16367.5	RRM_7	(33-129)	2.1e-08
UP000000561_237631.fasta	A0A0D1DTH1	Corn smut fungus	35_35,40_30	RSAPNSRSTSRARSRRSSRARAPSTS,SPRSAPNSRSTSRARSRRSS	(1125-1150),(1123-1142)	SPRSAPNSRSTSRARSRRSSRARAPSTS	(1123-1150)	PF00069.25;PF08568.10	Pkinase;Kinetochor_Ybp2	(416-691);(1753-1996)	3.1e-36;2.9e-08
UP000000561_237631.fasta	A0A0D1DX85	Corn smut fungus	35_35,40_30	RSTSRSRSRSSTRKPSNRHRSQSR,STSRSRSRSSTRKPSNRHRSQS	(331-354),(332-353)	RSTSRSRSRSSTRKPSNRHRSQSR	(331-354)	PF00916.20;PF01740.21;PF00027.29	Sulfate_transp;STAS;cNMP_binding	(473-878);(934-1042);(1190-1278)	1e-58;4.4e-08;9.7e-13
UP000000561_237631.fasta	A0A0D1DYK0	Corn smut fungus	35_35	SRRSSFMSRRPSLHRNRRSS	(975-994)	SRRSSFMSRRPSLHRNRRSS	(975-994)	PF16209.5;PF13246.6;PF16212.5	PhoLip_ATPase_N;Cation_ATPase;PhoLip_ATPase_C	(53-129);(701-805);(1100-1347)	1.9e-21;1.8e-08;4.4e-72
UP000000561_237631.fasta	A0A0D1E352	Corn smut fungus	35_35,40_30,40_30,40_35,45_25,45_25,45_30,50_20	SKHRHSSKSRSRSRERSRSRPAS,SKSKHRHSSKSRSRSRERSRSRPASSDDES,SSASSDRRHRRRSSSKKKRS,SKHRHSSKSRSRSRERSRSRPAS,SSKSKHRHSSKSRSRSRERSRSRPASS,SDSYSASSASSDRRHRRRSSS,SSKSRSRSRERSRSRPASS,SSKSSKSKHRHSSKSRSRSR	(371-393),(369-398),(408-427),(371-393),(368-394),(402-422),(376-394),(365-384)	SSKSSKSKHRHSSKSRSRSRERSRSRPASSDDES,SDSYSASSASSDRRHRRRSSSKKKRS	(365-398),(402-427)	PF05158.12	RNA_pol_Rpc34	(10-301)	3.2e-68
UP000000561_237631.fasta	A0A0D1E6T4	Corn smut fungus	35_35	STSSRNRRSRHRSEKRSERS	(141-160)	STSSRNRRSRHRSEKRSERS	(141-160)	PF10373.9;PF13638.6	EST1_DNA_bind;PIN_4	(644-788);(1230-1425)	2.5e-13;5.5e-17
UP000000561_237631.fasta	Q4P4G8	Corn smut fungus	35_35,40_30,40_35,45_25,45_30,45_35	SSSRSHRHHSSTSRRRRSSRHS,SSSRSHRHHSSTSRRRRSSRHS,SSSRSHRHHSSTSRRRRSSRHS,SSSRSHRHHSSTSRRRRSSR,SSSRSHRHHSSTSRRRRSSR,SSSRSHRHHSSTSRRRRSSR	(298-319),(298-319),(298-319),(298-317),(298-317),(298-317)	SSSRSHRHHSSTSRRRRSSRHS	(298-319)	PF06047.11	Nkap_C	(467-568)	7.2e-48
UP000000561_237631.fasta	A0A0D1BYB7	Corn smut fungus	40_30,45_25,45_30	RSRSFSRASSASTEDRSRSRSRSRS,SRSFSRASSASTEDRSRSRSRSRS,SRASSASTEDRSRSRSRSRS	(1066-1090),(1067-1090),(1071-1090)	RSRSFSRASSASTEDRSRSRSRSRS	(1066-1090)	PF10214.9;PF10214.9	Rrn6;Rrn6	(497-667);(888-1244)	6.3e-07;6.1e-09
UP000000561_237631.fasta	A0A0D1CCQ6	Corn smut fungus	40_30	RRSSSPLRESSPSHSSRRDR	(16-35)	RRSSSPLRESSPSHSSRRDR	(16-35)	PF00498.26	FHA	(255-335)	9e-16
UP000000561_237631.fasta	A0A0D1CY95	Corn smut fungus	40_30,45_25,45_30,50_20	SGNSFRSSRSRSSRYSGSRRPS,SGNSFRSSRSRSSRYSGSRRPSEAFS,SGNSFRSSRSRSSRYSGSRRPS,SDSGNSFRSSRSRSSRYSGS	(162-183),(162-187),(162-183),(160-179)	SDSGNSFRSSRSRSSRYSGSRRPSEAFS	(160-187)	PF00069.25	Pkinase	(569-822)	2.1e-12
UP000000561_237631.fasta	Q4PFD9	Corn smut fungus	40_30	RRRSRSPSSYHSSSRSHR	(42-59)	RRRSRSPSSYHSSSRSHR	(42-59)	PF00270.29;PF00271.31	DEAD;Helicase_C	(500-674);(709-822)	5.1e-50;3.5e-26
UP000000561_237631.fasta	A0A0D1C6R4	Corn smut fungus	45_25,50_20	RHNTSSSARSRSRSSSNPRS,SSSARSRSRSSSNPRSLPESDSSS	(183-202),(187-210)	RHNTSSSARSRSRSSSNPRSLPESDSSS	(183-210)	PF15916.5;PF00293.28	DUF4743;NUDIX	(1116-1215);(1218-1354)	1.6e-09;3.4e-10
UP000000561_237631.fasta	A0A0D1BXT8	Corn smut fungus	50_20,55_20	SLSRRSSHNRHSRISSGSSSASSGSSRPRSSRGRSTS,RISSGSSSASSGSSRPRSSRGRSTS	(11-47),(23-47)	SLSRRSSHNRHSRISSGSSSASSGSSRPRSSRGRSTS	(11-47)	PF00134.23;PF02984.19	Cyclin_N;Cyclin_C	(122-250);(252-365)	8.4e-37;3.3e-06
UP000000561_237631.fasta	A0A0D1CIE9	Corn smut fungus	50_20	SSRIPSSFSSASRRRSESAS	(222-241)	SSRIPSSFSSASRRRSESAS	(222-241)	PF00172.18;PF04082.18	Zn_clus;Fungal_trans	(57-94);(562-786)	2.3e-06;3.7e-20
UP000000561_237631.fasta	A0A0D1CIK4	Corn smut fungus	50_20	SSSSARTSSSTLKRSRRSS	(80-98)	SSSSARTSSSTLKRSRRSS	(80-98)	PF16575.5;PF16575.5	CLP1_P;CLP1_P	(677-766);(760-872)	1.2e-11;4.5e-13
UP000000561_237631.fasta	A0A0D1CMI3	Corn smut fungus	50_20	RPPSRPSSSSSAQRSRSHSSLPASRR	(21-46)	RPPSRPSSSSSAQRSRSHSSLPASRR	(21-46)	PF03031.18	NIF	(725-920)	1.9e-51
UP000000561_237631.fasta	A0A0D1CUS5	Corn smut fungus	50_20	SAIAASSSSSSLRSSRRRS	(383-401)	SAIAASSSSSSLRSSRRRS	(383-401)	PF07859.13;PF07859.13	Abhydrolase_3;Abhydrolase_3	(214-419);(538-639)	1e-22;2.5e-06
UP000000561_237631.fasta	A0A0D1DTU6	Corn smut fungus	50_20,55_20	RSTRSASRRISSSVLSSSSS,RSTRSASRRISSSVLSSSSS	(47-66),(47-66)	RSTRSASRRISSSVLSSSSS	(47-66)	PF08213.11	DUF1713	(432-464)	3.9e-10
UP000000561_237631.fasta	A0A0D1E8G9	Corn smut fungus	50_20	SSRSSSRGRSIASSGHTSRS	(19-38)	SSRSSSRGRSIASSGHTSRS	(19-38)	PF00097.25	zf-C3HC4	(271-308)	1e-07
UP000000589_10090.fasta	A2AJT4	Mouse	20_50,20_55,25_45,25_50,25_55,30_40,30_40,30_45,30_50,30_55,35_35,35_35,35_40,35_45,35_50,40_30,45_25,50_20	RDRRRSNRSSIERERRRNRSPSRDRRRSRSRSRDRRTNRSSRSRSRDRR,RERRRNRSPSRDRRRSRSRSRDRRTNRSSRSR,RRRSNRSSIERERRRNRSPSRDRRRSRSRSRDRRTNRSSRSRSRDRR,RERRRNRSPSRDRRRSRSRSRDRRTNRSSRSRSRDRR,RERRRNRSPSRDRRRSRSRSRDRRTNRSSRSR,RSRSPPAKARRSRSRSYSRRVKVDSSRTR,SRDRRRSRSRSRDRRTNRSSRSRSRDRR,SRDRRRSRSRSRDRRTNRSSRSRSRDRR,SRDRRRSRSRSRDRRTNRSSRSRSRDRR,RRRSRSRSRDRRTNRSSRSR,SRSRSPPAKARRSRSRSYSR,RRSRSRSRDRRTNRSSRSRSR,RRSRSRSRDRRTNRSS…	(592-640),(604-635),(594-640),(604-640),(604-635),(560-588),(613-640),(613-640),(613-640),(616-635),(559-578),(617-637),(617-637),(617-637),(617-637),(543-563),(542-561),(538-557)	SSSGSSCTSSRSSSPKRRKRPSRSRSPPAKARRSRSRSYSRRVKVDSSRTR,RDRRRSNRSSIERERRRNRSPSRDRRRSRSRSRDRRTNRSSRSRSRDRR	(538-588),(592-640)	PF15996.5	PNISR	(223-391)	9.3e-52
UP000000589_10090.fasta	A2AR02	Mouse	20_50,20_50,25_45,25_45,25_50,25_50,30_40,30_45,30_50	SRTRERSRSRDRSRRVRSRSHDRDRSR,RRRGRSRSRDRRTPGRSRSKDRRRRRRDSRSSER,SYNSRTRERSRSRDRSRRVRSRSHDRDRSRS,RSRSKDRRRRRRDSRSSEREESQSR,SRTRERSRSRDRSRRVRSRSHDRDRSR,RSRSKDRRRRRRDSRSSER,SRTRERSRSRDRSRRVRSRSHDRDRSRS,SRTRERSRSRDRSRRVRSRSHDRDRSRS,SRTRERSRSRDRSRRVRSRS	(559-585),(598-631),(556-586),(613-637),(559-585),(613-631),(559-586),(559-586),(559-578)	SYNSRTRERSRSRDRSRRVRSRSHDRDRSRS,RRRGRSRSRDRRTPGRSRSKDRRRRRRDSRSSEREESQSR	(556-586),(598-637)	PF00160.21	Pro_isomerase	(11-176)	7.2e-48
UP000000589_10090.fasta	A2RTL5	Mouse	20_50,20_50,20_55,25_45,25_45,25_50,25_50,25_55,30_40,30_45,30_45,30_50,30_50,35_35,35_35,35_40,35_40,35_45,35_45,35_50	RGRSHSRSRSRERRHRSRSRERKKSRSRSRDR,RSRSRDRKKSRSRSRDRKRRIRTRSRSRSRHRHRTRSRSRSRSRSRDR,RSRSRDRKRRIRTRSRSRSRHRHRTRSR,RKSSRGRSHSRSRSRERRHRSRSRERKKSRSRSRDR,SRSRSRDRKKSRSRSRDRKRRIRTRSRSRSRHRHRTRSRSRSRSRSRDR,RGRSHSRSRSRERRHRSRSRERKKSRSRSRDR,RSRSRDRKKSRSRSRDRKRRIRTRSRSRSRHRHRTRSRSRSRSRSRDR,RSRSRDRKRRIRTRSRSRSR,RKERKSSRGRSHSRSRSRERRHRSRSRERKKSRSRSRDRKKSRSRSRDRKKSRSRSRDRKRRIRTRSRSRSRHRHRTRSRSRSRSRSRDR,RKSSRGR…	(62-93),(97-144),(107-134),(58-93),(96-144),(62-93),(97-144),(107-126),(55-144),(58-90),(96-144),(62-83),(106-144),(60-80),(120-142),(60-80),(120-142),(60-80),(120-142),(120-142)	RKERKSSRGRSHSRSRSRERRHRSRSRERKKSRSRSRDRKKSRSRSRDRKKSRSRSRDRKRRIRTRSRSRSRHRHRTRSRSRSRSRSRDR	(55-144)	PF15477.6	SMAP	(296-365)	1.6e-17
UP000000589_10090.fasta	D3Z0M9	Mouse	20_50,25_45,25_50,30_40,30_45,30_50,35_35,35_40,35_45	RKRHRSRDRRRGGSRSRSRSRS,RKRHRSRDRRRGGSRSRSRSRSKS,RKRHRSRDRRRGGSRSRSRSRS,RHRSRDRRRGGSRSRSRSRSKSVERERR,RHRSRDRRRGGSRSRSRSRSKS,RHRSRDRRRGGSRSRSRSRS,RSRDRRRGGSRSRSRSRSKS,RSRDRRRGGSRSRSRSRSKS,RSRDRRRGGSRSRSRSRSKS	(43-64),(43-66),(43-64),(45-72),(45-66),(45-64),(47-66),(47-66),(47-66)	RKRHRSRDRRRGGSRSRSRSRSKSVERERR	(43-72)	PF00270.29;PF00271.31	DEAD;Helicase_C	(414-615);(649-758)	4.5e-53;9.1e-31
UP000000589_10090.fasta	E9Q5F9	Mouse	20_50,25_45,25_50,30_40,30_45,30_50,35_35,35_40,35_45,40_30,40_35,45_25,45_30	SRCRSERDRRRSRSRSRSDRASR,RYVSSRCRSERDRRRSRSRSRSDRASRTS,SRCRSERDRRRSRSRSRSDRASR,RYVSSRCRSERDRRRSRSRSRSDRASRTSLS,RYVSSRCRSERDRRRSRSRSRSDRASRTS,SRCRSERDRRRSRSRSRSDRASR,SSRCRSERDRRRSRSRSRSDRASRTSLSYSR,SSRCRSERDRRRSRSRSRSDRASRTSLS,SSRCRSERDRRRSRSRSRS,RRSRSRSRSDRASRTSLSYSRSERS,RRSRSRSRSDRASRTSLSYSR,SRSRSRSDRASRTSLSYSRS,SRSRSRSDRASRTSLSYSRS	(393-415),(389-417),(393-415),(389-419),(389-417),(393-415),(392-422),(392-419),(392-410),(402-426),(402-422),(404-423),(404-423)	RYVSSRCRSERDRRRSRSRSRSDRASRTSLSYSRSERS	(389-426)	PF17907.1;PF00856.28;PF00397.26;PF08236.11	AWS;SET;WW;SRI	(1485-1521);(1535-1641);(2364-2393);(2440-2530)	4.1e-12;2e-18;4.3e-11;4.6e-27
UP000000589_10090.fasta	E9Q6E5	Mouse	20_50,20_50,20_55,20_55,25_45,25_45,25_50,25_50,25_55,25_55,30_40,30_40,30_45,30_45,30_50,30_50,30_55,35_35,35_40,35_45,35_50,35_55,40_30,40_35,40_40,40_45,40_50,45_25,45_30,45_35,45_40	RRHSRSRSRSRRRRTPSSSRHRRSRSRSRRRSHSKSRSRRRSKSPRRRRSHSRERGRRSR,STARRSRSASRERRRRRSRSGTRS,RRRRTPSSSRHRRSRSRSRRRSHSKSRSRRRSKSPRRRRSHSRERGRR,RRSRSASRERRRRRSRSGTR,RRHSRSRSRSRRRRTPSSSRHRRSRSRSRRRSHSKSRSRRRSKSPRRRRSHSRERGRRSRSTSKAR,SYSTARRSRSASRERRRRRSRSGTRS,RRHSRSRSRSRRRRTPSSSRHRRSRSRSRRRSHSKSRSRRRSKSPRRRRSHSRERGRRSR,STARRSRSASRERRRRRSRSGTRS,RRRRTPSSSRHRRSRSRSRRRSHSKSRSRRR,RRSRSASRERRRRRSRSGTR,RRHSRSRSRS…	(274-333),(359-382),(284-331),(362-381),(274-339),(357-382),(274-333),(359-382),(284-314),(362-381),(274-336),(357-382),(274-336),(357-382),(274-328),(359-382),(284-314),(274-326),(274-326),(274-326),(274-315),(295-314),(290-317),(290-317),(290-317),(291-317),(296-315),(290-309),(290-309),(290-309),(290-309)	RRHSRSRSRSRRRRTPSSSRHRRSRSRSRRRSHSKSRSRRRSKSPRRRRSHSRERGRRSRSTSKAR,SYSTARRSRSASRERRRRRSRSGTRS	(274-339),(357-382)	PF00076.22	RRM_1	(63-134)	2.3e-06
UP000000589_10090.fasta	O35326	Mouse	20_50,25_45,25_50,30_40,30_45,30_50,35_35,35_35,35_40,35_45,35_50,40_30,40_30,40_35,40_40,40_45,40_50,45_25,45_25,45_30,45_35,45_40,45_45,45_50,50_20,50_25,50_30,50_35,50_40,50_45,55_20,55_25	RSRSRTRSSSRSRSRSRSRR,RHRSRSRSRSRTRSSSRSRSRSRSRRSKSYSRSRSRSRSR,RSRSRTRSSSRSRSRSRSRR,SKRHRSRSRSRSRTRSSSRSRSRSRSRRSKSYSRSRSRSRSRSKSR,RHRSRSRSRSRTRSSSRSRSRSRSRRSKSYSRSRSRSRSR,RSRSRTRSSSRSRSRSRSRR,SKRHRSRSRSRSRTRSSSRSRSRSRSRRSKSYSRSRSRSRSRSKSRSGSRS,RSKSPASVDRQRSRSRSRSR,SKRHRSRSRSRSRTRSSSRSRSRSRSRRSKSYSRSRSRSRSRSKSR,RHRSRSRSRSRTRSSSRSRSRSRSRRSKSYSRSRSRSRSR,RSRSRTRSSSRSRSRSRSRR,SKRHRSRSRSRSRTRSSSRSRSRSR…	(188-207),(182-221),(188-207),(180-225),(182-221),(188-207),(180-230),(244-263),(180-225),(182-221),(188-207),(180-230),(242-262),(180-230),(180-225),(182-221),(188-207),(180-230),(241-260),(180-230),(180-230),(180-225),(182-221),(188-207),(184-230),(184-230),(184-230),(184-230),(184-222),(184-208),(195-214),(195-214)	SKRHRSRSRSRSRTRSSSRSRSRSRSRRSKSYSRSRSRSRSRSKSRSGSRS,SSSRSKSPASVDRQRSRSRSRSR	(180-230),(241-263)	PF00076.22;PF00076.22	RRM_1;RRM_1	(6-68);(110-175)	1.8e-16;9.5e-12
UP000000589_10090.fasta	O35491	Mouse	20_50,20_50,20_55,25_45,25_45,25_50,25_50,25_55,30_40,30_40,30_45,30_45,30_50,30_50,35_35,35_35,35_40,35_40,35_45,35_50,40_30,40_35	RRRSRSWSSSSDRTRRRRR,SSYRSQRSSRRKHRRRRRRSRTFSRSSSHSSRR,SYRSQRSSRRKHRRRRRRSRTFSRS,RRRSRSWSSSSDRTRRRRR,RENSSYRSQRSSRRKHRRRRRRSRTFSRSSSHSSRR,RRRSRSWSSSSDRTRRRRR,SSYRSQRSSRRKHRRRRRRSRTFSRSSSHSSRR,SYRSQRSSRRKHRRRRRRSRTFSRS,RKHKRRRSRSWSSSSDRTRRRRREDS,SSYRSQRSSRRKHRRRRRRSRTFSRSSSHSSRR,RRRSRSWSSSSDRTRRRRR,SSYRSQRSSRRKHRRRRRRSRTFSRSSSHSSRR,RRRSRSWSSSSDRTRRRRR,SSYRSQRSSRRKHRRRRRRSRTFSRSSSHSSRR,SRKHKRRRSRSWS…	(29-47),(106-138),(107-131),(29-47),(103-138),(29-47),(106-138),(107-131),(25-50),(106-138),(29-47),(106-138),(29-47),(106-138),(24-50),(119-141),(31-50),(119-138),(119-138),(119-138),(122-141),(122-141)	SRKHKRRRSRSWSSSSDRTRRRRREDS,RENSSYRSQRSSRRKHRRRRRRSRTFSRSSSHSSRRAKS	(24-50),(103-141)	PF00069.25	Pkinase	(162-478)	4.3e-50
UP000000589_10090.fasta	P26369	Mouse	20_50,20_55,25_45,25_50,25_55,30_40,30_45,30_50	RHRKRSHSRSRSRDRKRRSRSRDRRNRDQRSASRDRRRRS,SRSRSRDRKRRSRSRDRRNR,RHRKRSHSRSRSRDRKRRSRSRDRRNR,RHRKRSHSRSRSRDRKRRSRSRDRRNR,SRSRSRDRKRRSRSRDRRNR,RKRSHSRSRSRDRKRRSRSRDRR,RKRSHSRSRSRDRKRRSRSRDRR,RKRSHSRSRSRDRKRRSRSRDRR	(23-62),(30-49),(23-49),(23-49),(30-49),(25-47),(25-47),(25-47)	RHRKRSHSRSRSRDRKRRSRSRDRRNRDQRSASRDRRRRS	(23-62)	PF00076.22;PF00076.22;PF00076.22	RRM_1;RRM_1;RRM_1	(151-225);(261-331);(399-460)	4.6e-06;7.7e-17;1.6e-05
UP000000589_10090.fasta	P29788	Mouse	20_50,25_45,30_40,35_35,35_40	SKRRSRKRYRSRRGRGHRRSQS,RSRKRYRSRRGRGHRRSQSSNSRR,RSRRGRGHRRSQSSNSRRSSRS,RSRRGRGHRRSQSSNSRRSSRS,RSRRGRGHRRSQSSNSRRSSRS	(370-391),(373-396),(379-400),(379-400),(379-400)	SKRRSRKRYRSRRGRGHRRSQSSNSRRSSRS	(370-400)	PF01033.17;PF00045.19;PF00045.19;PF00045.19;PF00045.19	Somatomedin_B;Hemopexin;Hemopexin;Hemopexin;Hemopexin	(22-61);(160-203);(205-251);(253-303);(426-473)	1.2e-09;6e-09;5.9e-16;2e-12;5.3e-11
UP000000589_10090.fasta	P62996	Mouse	20_50,25_45,25_50,30_40,30_45,30_50,35_35,35_40,35_45,35_50,40_30,40_35,40_40,40_45,45_25,45_30,45_35,45_40,45_45,50_20,50_25,50_30,50_35,50_40	RSRSRRSSRRHYTRSRSRSRSHRRSRSRSYSRDYRRR,SRRSRSKSRSRSESRSRSRRSSRRHYTRSRSRSRSHRRSRSRSYSRDYRRRHS,RSRSRRSSRRHYTRSRSRSRSHRRSRSRSYSRDYRRR,SRRSRSKSRSRSESRSRSRRSSRRHYTRSRSRSRSHRRSRSRSYSRDYRRRHSHS,SRRSRSKSRSRSESRSRSRRSSRRHYTRSRSRSRSHRRSRSRSYSRDYRRRHS,RSRSRRSSRRHYTRSRSRSRSHRRSRSRSYSRDYRRR,RSRSKEDSRRSRSKSRSRSESRSRSRRSSRRHYTRSRSRSRSHRRSRSRSYSRDYRRRHSHSHS,SRRSRSKSRSRSESRSRSRRSSRRHYTRSRSRSRSHRRSRSRSYSRDYRR,SRRSR…	(57-93),(43-95),(57-93),(43-97),(43-95),(57-93),(36-99),(43-92),(43-92),(57-76),(36-88),(36-88),(43-88),(43-88),(37-66),(37-66),(43-66),(43-66),(43-66),(45-65),(45-65),(45-65),(45-65),(45-65)	RSRSKEDSRRSRSKSRSRSESRSRSRRSSRRHYTRSRSRSRSHRRSRSRSYSRDYRRRHSHSHS	(36-99)	PF00076.22	RRM_1	(120-190)	1.3e-21
UP000000589_10090.fasta	P84104	Mouse	20_50,25_45,25_50,30_40,30_45,30_50,35_35,35_40,35_45,35_50	RRRSPPPRRRSPRRRSFSRSRSRSLSRDRRRER,RRRSPPPRRRSPRRRSFSRSRSRSLSRDRRRERSLSRER,RRRSPPPRRRSPRRRSFSRSRSRSLSRDRRRER,RSPPPRRRSPRRRSFSRSRSRSLSRDRRRERSLSRER,RSPPPRRRSPRRRSFSRSRSRSLSRDRRRERSLSRER,RRRSPRRRSFSRSRSRSLSRDRRRER,RRRSPRRRSFSRSRSRSLSRDRRRERSLSRERNHKPSRSFSRSRSRSR,RRRSPRRRSFSRSRSRSLSRDRRRERSLSR,RRRSPRRRSFSRSRSRSLSRDRRRERSLSR,RRRSPRRRSFSRSRSRSLSR	(105-137),(105-143),(105-137),(107-143),(107-143),(112-137),(112-159),(112-141),(112-141),(112-131)	RRRSPPPRRRSPRRRSFSRSRSRSLSRDRRRERSLSRERNHKPSRSFSRSRSRSR	(105-159)	PF00076.22	RRM_1	(12-77)	4.4e-18
UP000000589_10090.fasta	Q3TWW8	Mouse	20_50,20_55,25_45,25_50,25_55,30_40,30_40,30_45,30_50,30_55,35_35,35_35,35_40,35_45,35_50,35_55,40_30,40_30,40_35,40_40,40_45,40_50,40_55,45_25,45_25,45_30,45_35,45_40,45_45,45_50,45_55,50_20,50_25,50_30,50_35,50_40,55_20,55_25,55_30,55_35	RRSYSGSRSRSRSRRRSRSRSRRSSRSRSRSIS,SRSRSRSRRRSRSRSRRSSRSRSRS,RTSHRRSYSGSRSRSRSRRRSRSRSRRSSRSRSRSIS,RRSYSGSRSRSRSRRRSRSRSRRSSRSRSRSIS,SRSRSRSRRRSRSRSRRSSRSRSRS,RTSHRRSYSGSRSRSRSRRRSRSRSRRSSRSRSRSISKSRSRSRSRSKGRSRSRSKGRKSR,RASRSRSRSRSRSRSSSR,RTSHRRSYSGSRSRSRSRRRSRSRSRRSSRSRSRSIS,RRSYSGSRSRSRSRRRSRSRSRRSSRSRSRSIS,SRSRSRSRRRSRSRSRRSSRSRSRS,RTSHRRSYSGSRSRSRSRRRSRSRSRRSSRSRSRSISKSRSRSRSRSKGRSRSRSKGRKSRS…	(188-220),(194-218),(184-220),(188-220),(194-218),(184-244),(321-338),(184-220),(188-220),(194-218),(184-245),(321-338),(184-244),(184-220),(192-220),(194-218),(186-247),(321-338),(186-245),(186-241),(186-220),(192-220),(194-218),(189-238),(321-338),(189-238),(189-238),(192-229),(192-220),(194-218),(194-218),(203-230),(203-230),(203-230),(206-230),(206-229),(211-230),(211-230),(211-230),(211-230)	RTSHRRSYSGSRSRSRSRRRSRSRSRRSSRSRSRSISKSRSRSRSRSKGRSRSRSKGRKSRSKS,RASRSRSRSRSRSRSSSR	(184-247),(321-338)	PF00076.22;PF00076.22	RRM_1;RRM_1	(4-66);(112-177)	5.7e-16;1.6e-13
UP000000589_10090.fasta	Q3U9G9	Mouse	20_50,25_45,30_40,30_45,35_35,35_40,35_45,40_30,40_35,40_40,40_45,45_25,45_30,45_35,45_40,45_45,50_20,50_25,50_30,50_35,50_40	RRRGSRSRSRSRSRSRSPGR,SSPSRRRGSRSRSRSRSRSRSPGR,SSSPSRRRGSRSRSRSRSRSRSPGR,SSPSRRRGSRSRSRSRSRSRS,SISSSPSRRRGSRSRSRSRSRSRSPGR,SSSPSRRRGSRSRSRSRSRSRS,SSPSRRRGSRSRSRSRSRSRS,RKSGSISSSPSRRRGSRSRSRSRSRSRS,SISSSPSRRRGSRSRSRSRSRSRS,SSSPSRRRGSRSRSRSRSRSRS,SSPSRRRGSRSRSRSRSRSRS,RKSGSISSSPSRRRGSRSRSRSRSRSRS,RKSGSISSSPSRRRGSRSRSRSRSRSRS,SISSSPSRRRGSRSRSRSRSRSRS,SSSPSRRRGSRSRSRSRSRSRS,SSPSRRRGSRSRSRSRSRSRS,SGSIS…	(74-93),(70-93),(69-93),(70-90),(67-93),(69-90),(70-90),(63-90),(67-90),(69-90),(70-90),(63-90),(63-90),(67-90),(69-90),(70-90),(65-88),(65-88),(65-88),(67-88),(69-88)	RKSGSISSSPSRRRGSRSRSRSRSRSRSPGR	(63-93)	PF09465.10;PF01222.17	LBR_tudor;ERG4_ERG24	(1-55);(194-626)	1e-30;1.4e-157
UP000000589_10090.fasta	Q3UC65	Mouse	20_50,20_55,25_45,25_50,25_55,30_40,30_45,30_50,30_55,35_35,35_35,35_35,35_40,35_40,35_45,35_50,35_55,40_30,40_30,40_35,40_35,40_40,40_45,40_50,45_25,45_30,45_35,45_40,45_45,50_20,50_25,50_30,50_35,50_40,55_20,55_25,55_30,55_35,55_40,60_20,60_25,60_30,60_35,65_20,65_25,65_30	SSRSHSRPRRSRRSRSRSRRRHQRKYRRYSRS,SRSHSRPRRSRRSRSRSRRRHQRKYRRYSR,SRSSSRSHSRPRRSRRSRSRSRRRHQRKYRRYSRSYSRSRSR,SSRSHSRPRRSRRSRSRSRRRHQRKYRRYSRS,SRSHSRPRRSRRSRSRSRRR,RSSRLSSRSRSRSSSRSSRRDSRSSSRSSSRSHSRPRRSRRSRSRSRRRHQRKYRRYSRSYSRSRSRSRSHRYHRDSRYER,SRSSSRSHSRPRRSRRSRSRSRRR,SSRSHSRPRRSRRSRSRSRRR,SRSHSRPRRSRRSRSRSRRR,RSSRLSSRSRSRSSSRSSRRDSRSSSRSSSRSHSRPRRSRRSRSRSRRR,RKYRRYSRSYSRSRSRSRSHRYHRDSR,SPSPYRSRSR…	(59-90),(60-89),(56-97),(59-90),(60-79),(31-111),(56-79),(59-79),(60-79),(31-79),(82-108),(118-139),(31-79),(82-108),(56-79),(59-79),(60-79),(27-78),(88-107),(31-78),(88-107),(31-78),(56-78),(59-78),(23-77),(27-77),(31-77),(31-77),(56-77),(23-74),(23-74),(27-74),(31-74),(31-74),(25-65),(25-65),(27-65),(31-65),(31-57),(29-64),(29-64),(29-64),(36-61),(41-62),(41-62),(41-62)	SPSTSGSGRSSRLSSRSRSRSSSRSSRRDSRSSSRSSSRSHSRPRRSRRSRSRSRRRHQRKYRRYSRSYSRSRSRSRSHRYHRDSRYER,SPSPYRSRSRSRSRGRSQHRWS	(23-111),(118-139)	PF17069.5	RSRP	(6-298)	9.6e-130
UP000000589_10090.fasta	Q3USH5	Mouse	20_50,25_45,25_50	RRSRSRSRSPRRRAHSPERRR,SAYRTVRRSRSRSRSPRRRAHSPERRR,RRSRSRSRSPRRRAHSPERRR	(797-817),(791-817),(797-817)	SAYRTVRRSRSRSRSPRRRAHSPERRR	(791-817)	PF09750.9;PF01805.20;PF01805.20	DRY_EERY;Surp;Surp	(34-156);(209-259);(457-504)	4.1e-33;4.2e-13;6e-13
UP000000589_10090.fasta	Q4FK66	Mouse	20_50,20_55,25_45,25_50,25_50,25_55,30_40,30_40,30_45,30_45,30_50,35_35,35_40,35_45	RRSPALRYRRSRSRSPRRRSRSPKRRSPSPRRERHRSKSPRRHRSRSRDRRHRSR,RYRRSRSRSPRRRSRSPKRR,RRSPALRYRRSRSRSPRRRSRSPKRRSPSPRRERHRSKSPRRHRSRSRDRRHRSRSKS,RRSPALRYRRSRSRSPRRRSRSPKRRS,RSKSPRRHRSRSRDRRHRSR,RYRRSRSRSPRRRSRSPKRR,SPALRYRRSRSRSPRRRSRSPKRRSPSPRR,SKSPRRHRSRSRDRRHRSRSKS,SPALRYRRSRSRSPRRRSRSPKRRSPSPRR,SKSPRRHRSRSRDRRHRSRSKS,RRSRSRSPRRRSRSPKRRS,RSRSRSPRRRSRSPKRRSPS,RSRSRSPRRRSRSPKRRSPS,RSRSRSPRRRSRSPKRRSPS	(224-278),(230-249),(224-281),(224-250),(259-278),(230-249),(226-255),(260-281),(226-255),(260-281),(232-250),(233-252),(233-252),(233-252)	RRSPALRYRRSRSRSPRRRSRSPKRRSPSPRRERHRSKSPRRHRSRSRDRRHRSRSKS	(224-281)	PF03371.15;PF12871.7	PRP38;PRP38_assoc	(10-175);(179-274)	1.6e-61;4.3e-07
UP000000589_10090.fasta	Q52KI8	Mouse	20_50,20_50,25_45,25_45,25_45,25_50,25_50,30_40,30_40,30_40,30_40,30_45,30_45,30_45,35_35,35_35,35_35,35_40,35_40,35_40,35_45,40_30,40_30,40_35,40_35,40_40,45_25,45_30,50_20,50_25,55_20,55_25,60_20,60_25,65_20	RERSRSPRRRKSRSPSPRRR,RPRRRHRSRSRSYSPRRRPSPRRRPSPRRR,RERSRSPRRRKSRSPSPRRRSSPVRRERKRSHSRSPR,SRSRTRSRSPSHTRPRRRHRSRSRSYSPRRRPSPRRRPSPRR,RHRRSRSPGRRRRRSSASLS,RERSRSPRRRKSRSPSPRRR,RPRRRHRSRSRSYSPRRRPSPRRR,SSREKRERSRSPRRRKSRSPSPRRRSSPVRRERKRSHSRS,RPRSRSRSKSRSRTRSRSPSHTRPRRRHRSRSRSYSPRRRPSPRRRPS,RHRRSRSPGRRRRRSSASLSGS,SSRRRRSPSPPPARRRRSPS,RSRSPRRRKSRSPSPRRRSS,RSRSPSHTRPRRRHRSRSRSYSPRRRPSPRRRPS,RHRRSRSPG…	(166-185),(295-324),(166-202),(282-323),(335-354),(166-185),(295-318),(161-200),(273-320),(335-356),(555-574),(168-187),(287-320),(335-354),(168-187),(273-297),(337-357),(168-187),(273-292),(337-356),(168-187),(273-295),(338-359),(273-295),(338-357),(273-292),(339-364),(339-359),(341-366),(341-364),(344-366),(344-364),(344-366),(344-364),(346-366)	SSREKRERSRSPRRRKSRSPSPRRRSSPVRRERKRSHSRSPR,RPRSRSRSKSRSRTRSRSPSHTRPRRRHRSRSRSYSPRRRPSPRRRPSPRRR,RHRRSRSPGRRRRRSSASLSGSSSSSSSSRSR,SSRRRRSPSPPPARRRRSPS	(161-202),(273-324),(335-366),(555-574)	PF01480.17	PWI	(46-117)	7.1e-30
UP000000589_10090.fasta	Q569Z5	Mouse	20_50,20_55,20_60,20_65,25_45,25_50,25_55,25_60,25_65,30_40,30_40,30_45,30_50,30_55,30_60,35_35,35_35,35_40,35_45,35_50,35_55,40_30,40_30,40_35,40_35,40_40,40_45,40_50	RRSRSRDRDRRRERSRSRDKRRSRSRDRKRLRRSRSRERDRSRERRRSRSRDRRRSRSRSRGRRSRSSS,RRSRSRDRDRRRERSRSRDKRRSRSRDRKRLRRSRSRERDRSRERRRSRSRDRRRSRSRSRGRRSRSS,RLRRSRSRERDRSRERRRSRSRDRRRSRSRSRGRRSR,RRRSRSRDRRRSRSRSRGRR,SRSRDKRRSRSRDRKRLRRSRSRERDRSRERRRSRSRDRRRSRSRSRGRRSRSSSPGS,SRSRDKRRSRSRDRKRLRRSRSRERDRSRERRRSRSRDRRRSRSRSRGRRSRSSS,RRSRSRERDRSRERRRSRSRDRRRSRSRSRGRRSRSS,RRSRSRERDRSRERRRSRSRDRRRSRSRSRGRRSR,RRRSRSRDRRRS…	(38-106),(38-105),(67-103),(82-101),(52-109),(52-106),(69-105),(69-103),(82-101),(6-25),(78-109),(78-109),(78-106),(78-105),(78-103),(5-34),(85-109),(85-109),(85-109),(85-106),(85-105),(9-32),(87-109),(9-28),(87-109),(87-109),(87-109),(87-106)	SRHYRKRSASRGRSGSRSRSRSPSDKRSKR,RRSRSRDRDRRRERSRSRDKRRSRSRDRKRLRRSRSRERDRSRERRRSRSRDRRRSRSRSRGRRSRSSSPGS	(5-34),(38-109)	PF00270.29;PF00271.31	DEAD;Helicase_C	(396-570);(604-714)	2.3e-50;4.1e-26
UP000000589_10090.fasta	Q5SUF2	Mouse	20_50,20_50,20_55,20_60,25_45,25_50,25_50,25_55,25_60,30_40,30_45,30_50,30_55,30_60,35_35,35_40,40_30,40_35,40_40	RARDRERRKRSRSRSRHSSR,RRCSRSRDHKRSRSRDRRRSRSRDRRRSRSHDRSER,RDHKRSRSRDRRRSRSRDRRRSRSHDRSER,RSRSRDRRRSRSRDRRRSRS,RARDRERRKRSRSRSRHSSRTSDRRCSRSRDHKRSRSRDRRRSRSRDRRRSRSHDRSERKHRSRSRDRRRSKSRDRKS,RARDRERRKRSRSRSRHSSR,RRCSRSRDHKRSRSRDRRRSRSRDRRRSRSHDRSER,RSRSRDRRRSRSRDRRRSRSHDRSER,RSRSRDRRRSRSRDRRRSRS,RDRERRKRSRSRSRHSSRTSDRRCSRSRDHKRSRSRDRRRSRSRDRRRSRS,RDRERRKRSRSRSRHSSRTSDRRCSRSRDHKRSRSRDRRRSRSRDRRRSRS,…	(283-302),(306-341),(312-341),(316-335),(283-360),(283-302),(306-341),(316-341),(316-335),(285-335),(285-335),(309-335),(316-335),(316-335),(290-319),(290-312),(292-312),(292-312),(292-312)	RARDRERRKRSRSRSRHSSRTSDRRCSRSRDHKRSRSRDRRRSRSRDRRRSRSHDRSERKHRSRSRDRRRSKSRDRKS	(283-360)	PF03194.15	LUC7	(3-293)	3.4e-90
UP000000589_10090.fasta	Q61136	Mouse	20_50,20_55,20_60,20_65,25_45,25_50,25_55,25_60,25_65,30_40,30_45,30_50,30_55	RRRSRSPIRRRSRSPLRRSRSPRRRSRSPRRRDRSRRSRSRLRRRSRSRGGHRRRSRS,RRRSRSPIRRRSRSPLRRSRSPRRRSRSPRRRDRSRRSRSRLRRRSRSRGGHRRRSRS,RRSRSPRRRSRSPRRRDRSRRSRSRLRRRSRSRGGHRRR,RRRDRSRRSRSRLRRRSRSR,RWSPTRRRSRSPIRRRSRSPLRRSRSPRRRSRSPRRRDRSRRSRSRLRRRSRSRGGHRRRSRS,RRRSRSPIRRRSRSPLRRSRSPRRRSRSPRRRDRSRRSRSRLRRRSRSRGGHRRRSRS,RRRSRSPIRRRSRSPLRRSRSPRRRSRSPRRRDRSRRSRSRLRRRSRSRGGHRRRSRS,RRSRSPRRRSRSPRRRDRSRRSRSRLRRRSRSR,RRRD…	(440-497),(440-497),(456-494),(469-488),(435-497),(440-497),(440-497),(456-488),(469-488),(441-479),(441-479),(441-479),(448-479)	RWSPTRRRSRSPIRRRSRSPLRRSRSPRRRSRSPRRRDRSRRSRSRLRRRSRSRGGHRRRSRS	(435-497)	PF00069.25	Pkinase	(687-1003)	7.8e-50
[truncated: 79,130 more rows]
