# Supplementary material for: Expansion and functional analysis of the SR-related protein family across the domains of life
Source: RNA. 2022 Oct;28(10):1298–314. doi: 10.1261/rna.079170.122 (PMC9479744; doi:10.1261/rna.079170.122)
Supplement: Supplemental Material [file supp_079170.122_Supplemental_Tables.zip › FinalUploadedVersions/Supplemental_Table_S11.tsv]

File of Origin	UniProt ProteinID	Common Organism Name	Protein	SR Domain Sequence(s)	SR Domain Boundaries	Final Merged Domains	Merged Domain Boundaries	Pfam Domain IDs	Pfam Domain Names	Pfam Domain Boundaries	Pfam E-values
UP000000287_10433.fasta	P0C6J6	WHV	20_50,20_55,25_45,30_40	RSPRRRTPSPRRRRSQSPRRRRS,RRRTPSPRRRRSQSPRRRRS,RASRSPRRRTPSPRRRRSQSPRRRRSQS,SPRRRRSQSPRRRRSQSPS	(189-211),(192-211),(186-213),(197-215)	RASRSPRRRTPSPRRRRSQSPRRRRSQSPS	(186-215)	PF08290.11;PF00906.20;PF00906.20;PF00906.20	Hep_core_N;Hepatitis_core;Hepatitis_core;Hepatitis_core	(1-28);(32-117);(106-182);(175-218)	2.2e-10;3.1e-11;1.3e-20;0.0022
UP000000287_10433.fasta	P69711	WHV	20_50,20_55,25_45,30_40	RSPRRRTPSPRRRRSQSPRRRRS,RRRTPSPRRRRSQSPRRRRS,RASRSPRRRTPSPRRRRSQSPRRRRSQS,SPRRRRSQSPRRRRSQSPS	(159-181),(162-181),(156-183),(167-185)	RASRSPRRRTPSPRRRRSQSPRRRRSQSPS	(156-185)	PF00906.20;PF00906.20	Hepatitis_core;Hepatitis_core	(2-87);(76-188)	2.2e-11;1.2e-22
UP000001359_176652.fasta	Q91FU0	IIV-6	20_50,25_45,25_50,30_40,30_40,30_45,30_50,35_35,35_35,35_40,35_45,35_50,40_30,40_35,40_40,40_45,40_50,45_25,45_30,45_35,45_40,45_45,45_50,50_20,50_25,50_30,50_35,50_40,50_45,50_50,55_20,55_25,55_30,55_35,55_40,55_45,60_20,60_25,60_30,60_35,60_40	RRSSSRSRRSSSRSRRSSRR,RRSSSRSRRSSSRSRRSSSRSRRSSSRSRRSSRRSTSRSRS,RRSSSRSRRSSSRSRRSSRR,RRSPSPRRSPSPRRSPSPRR,SRRSSSRSRRSSSRSRRSSSRSRRSSSRSRRSSRRSTSRSRSLSKRSIR,RRSSSRSRRSSSRSRRSSSRSRRSSSRSRRSSRRSTSRSRS,RRSSSRSRRSSSRSRRSSRR,RSPSPRRSPSPRRSPSPRRS,RSTRRSSSTKPSRRSSSRSRRSSSRSRRSSSRSRRSSSRSRRSSRRSTSRSRSLSKRSIR,SRRSSSRSRRSSSRSRRSSSRSRRSSSRSRRSSRRSTSRSRSLSKRSIR,RRSSSRSRRSSSRSRRSSSRSRRSSSRSRRSSRRSTSRSRS,RRSSSRS…	(288-307),(274-314),(288-307),(176-195),(273-321),(274-314),(288-307),(177-196),(262-321),(273-321),(274-314),(288-307),(256-324),(262-321),(273-321),(274-314),(288-307),(253-319),(256-319),(262-319),(273-319),(274-314),(288-307),(253-316),(253-316),(256-316),(273-316),(273-314),(274-314),(288-307),(255-316),(255-316),(273-316),(273-316),(273-308),(274-308),(273-302),(273-302),(273-302),(273-302)…	RRSPSPRRSPSPRRSPSPRRS,RASSSSRSSRSTRRSSSTKPSRRSSSRSRRSSSRSRRSSSRSRRSSSRSRRSSRRSTSRSRSLSKRSIRNIS	(176-196),(253-324)	PF08793.10;PF02338.19	2C_adapt;OTU	(64-98);(398-515)	1.9e-14;2.8e-06
UP000001359_176652.fasta	Q91FE6	IIV-6	25_45,30_40,30_45,35_35,35_40,35_45,40_30,40_35,40_40	RRSSPRRSSPRRSPRRSSPRRSSPRRSSPRR,RRSSPRRSSPRRSPRRSSPRRSSPRRSSPRRSSPRRSNQR,RRSSPRRSSPRRSPRRSSPRRSSPRRSSPRR,RRSSPRRSSPRRSPRRSSPRRSSPRRSSPRRSSPRRSNQR,RRSSPRRSSPRRSPRRSSPRRSSPRRSSPRRSSPRRSNQR,RRSSPRRSSPRRSPRRSSPRRSSPRRSSPRR,SSPRRSSPRRSPRRSSPRRSSPRRSSPRRSSPRRS,SSPRRSSPRRSPRRSSPRRSSPRRSSPRRSSPRRS,SSPRRSSPRRSPRRSSPRRSSPRRSSPRRSSPRRS	(41-71),(41-80),(41-71),(41-80),(41-80),(41-71),(43-77),(43-77),(43-77)	RRSSPRRSSPRRSPRRSSPRRSSPRRSSPRRSSPRRSNQR	(41-80)	PF08793.10	2C_adapt	(4-38)	2.5e-16
UP000006840_670426.fasta	Q6UDF2	PsHV-1	20_50,25_45,30_40,30_45,35_35,35_40,35_45,40_30,40_35,45_25,50_20,55_20,60_20	RRRDGRPSSRRRPSRRMSAR,SSSSRRRDGRPSSRRRPSRRMS,RSPSSSSRRRDGRPSSRRRPSRRMS,SSSSRRRDGRPSSRRRPSRRMS,RSPSSSSRRRDGRPSSRRRPSRR,RSPSSSSRRRDGRPSSRRRPSRR,SSSSRRRDGRPSSRRRPSRR,SHDRSPSSSSRRRDGRPSSRRRPS,SPSSSSRRRDGRPSSRRRPS,SSSASHDRSPSSSSRRRDGR,SSSSSSASHDRSPSSSSRRR,SSSSSSASHDRSPSSSSRRR,SSSSSSASHDRSPSSSSRRR	(1585-1604),(1581-1602),(1578-1602),(1581-1602),(1578-1600),(1578-1600),(1581-1600),(1575-1598),(1579-1598),(1571-1590),(1568-1587),(1568-1587),(1568-1587)	SSSSSSASHDRSPSSSSRRRDGRPSSRRRPSRRMSAR	(1568-1604)	PF03584.15	Herpes_ICP4_N	(624-807)	1.5e-75
UP000006840_670426.fasta	Q6UDF4	PsHV-1	35_35,40_30,40_35,45_25,45_30,50_20,50_25,50_30	RERRRSSSGSKKSSRSPSRR,RERRRSSSGSKKSSRSPSRRSSRR,RERRRSSSGSKKSSRSPSRR,RRRSSSGSKKSSRSPSRRSSRRNS,RRRSSSGSKKSSRSPSRRSSRR,RRRSSSGSKKSSRSPSRRSSRRNS,RRRSSSGSKKSSRSPSRRSSRRNS,RRRSSSGSKKSSRSPSRRSSRR	(504-523),(504-527),(504-523),(506-529),(506-527),(506-529),(506-529),(506-527)	RERRRSSSGSKKSSRSPSRRSSRRNS	(504-529)	PF02480.16	Herpes_gE	(44-516)	1.3e-174
UP000006840_670426.fasta	Q6UDL8	PsHV-1	45_25,50_20,50_25	SRRERRESSGSSDSSSSSR,SRRERRESSGSSDSSSSSR,SRRERRESSGSSDSSSSSR	(57-75),(57-75),(57-75)	SRRERRESSGSSDSSSSSR	(57-75)	PF04823.12	Herpes_UL49_2	(127-222)	4.9e-42
UP000007020_654904.fasta	Q8B9D1	RoMNPV	20_50,25_45,25_50,30_40,30_45,30_50,35_35,35_40,35_45,40_30,40_35,40_40,45_25,45_30,45_35	RSRSRSRSRSRSSSPRRGRR,RPRSRSPHCRPRSRSRSRSRSRSRSSSPRRGRR,RSRSRSRSRSRSSSPRRGRR,RPRSRSPHCRPRSRSRSRSRSRSRSSSPRRGRR,RPRSRSPHCRPRSRSRSRSRSRSRSSSPRRGRR,RSRSRSRSRSRSSSPRRGRR,RPRSRSRSRSRSRSRSSSPRRGRR,RPRSRSRSRSRSRSRSSSPRRGRR,RPRSRSRSRSRSRSRSSSPRRGRR,RPRSRSRSRSRSRSRSSSPRRGRR,RPRSRSRSRSRSRSRSSSPRRGRR,RPRSRSRSRSRSRSRSSSPRRGRR,RPRSRSRSRSRSRSRSSSPRRGR,RPRSRSRSRSRSRSRSSSPRRGR,RPRSRSRSRSRSRSRSSSPRRGR	(129-148),(116-148),(129-148),(116-148),(116-148),(129-148),(125-148),(125-148),(125-148),(125-148),(125-148),(125-148),(125-147),(125-147),(125-147)	RPRSRSPHCRPRSRSRSRSRSRSRSSSPRRGRR	(116-148)	PF04512.12;PF04513.12	Baculo_PEP_N;Baculo_PEP_C	(4-94);(165-309)	1.3e-21;7.9e-41
UP000007020_654904.fasta	Q8B9B2	RoMNPV	40_30,45_25,45_30,50_20,50_25	SSSRSQTSSSSRSHRRQERR,SSSSRSQTSSSSRSHRRQERR,SSSRSQTSSSSRSHRRQERR,SSSSRSQTSSSSRSHRRQER,SSSSRSQTSSSSRSHRRQER	(37-56),(36-56),(37-56),(36-55),(36-55)	SSSSRSQTSSSSRSHRRQERR	(36-56)	PF00097.25	zf-C3HC4	(206-254)	2.2e-06
UP000007930_490133.fasta	P03146	HBV-D	20_50,20_55,25_45,30_40,30_45	RRGRSPRRRTPSPRRRRSQSPRRRRS,RRRTPSPRRRRSQSPRRRRS,RTPSPRRRRSQSPRRRRSQSRES,SPRRRRSQSPRRRRSQSRES,SPRRRRSQSPRRRRSQSRES	(151-176),(157-176),(159-181),(162-181),(162-181)	RRGRSPRRRTPSPRRRRSQSPRRRRSQSRES	(151-181)	PF00906.20;PF00906.20;PF00906.20	Hepatitis_core;Hepatitis_core;Hepatitis_core	(2-85);(81-145);(144-183)	1.8e-17;1.4e-25;7.8e-09
UP000007930_490133.fasta	P0C573	HBV-D	20_50,20_55,25_45,30_40,30_45	RRGRSPRRRTPSPRRRRSQSPRRRRS,RRRTPSPRRRRSQSPRRRRS,RTPSPRRRRSQSPRRRRSQSRES,SPRRRRSQSPRRRRSQSRES,SPRRRRSQSPRRRRSQSRES	(180-205),(186-205),(188-210),(191-210),(191-210)	RRGRSPRRRTPSPRRRRSQSPRRRRSQSRES	(180-210)	PF08290.11;PF00906.20;PF00906.20;PF00906.20	Hep_core_N;Hepatitis_core;Hepatitis_core;Hepatitis_core	(1-27);(31-115);(112-174);(171-212)	6.6e-18;2.4e-17;2.1e-25;9.5e-09
UP000008030_113370.fasta	Q0E553	SfAV-1a	20_50,25_45,25_50,30_40,30_40,30_45,35_35,35_35,35_35,35_40,40_30,40_30,40_35,40_35,40_40,45_25,45_25,45_30	RRSRSRSMSPRRRASPARRR,SRRSRSRSMSPRRRASPARRR,RRSRSRSMSPRRRASPARRR,RGTSPSRRSRSRSMSPRRRASPARRRAS,SRSPSRRRSASKSRSPSRRRSASKSRSPSRRRSASKSRSPSRRRSASKSRSPSRRRS,SRRSRSRSMSPRRRASPARR,SGRGTSPSRRSRSRSMSPRRRAS,SRSPSRRRSASKSRSPSRRRSASKSRSPSRRRSASKSRSPSRRRSASKSRSPSRRRSASKSRSPSMRRS,SRSPSRQRTSSSSRRMSARRS,SRSPSRRRSASKSRSPSRRRSASKSRSPSRRRSASKSRSPSRRRSASKSRSPSRRRS,STSRSKTRSPSKSRSPSRRRSASKSRSPSRRRSASKSRSPSRRRSASKSRSPS…	(101-120),(100-120),(101-120),(95-122),(277-333),(100-119),(93-115),(277-345),(441-461),(277-333),(265-347),(441-465),(277-345),(441-461),(277-333),(272-341),(448-467),(272-339)	SGRGTSPSRRSRSRSMSPRRRASPARRRAS,STSRSKTRSPSKSRSPSRRRSASKSRSPSRRRSASKSRSPSRRRSASKSRSPSRRRSASKSRSPSRRRSASKSRSPSMRRSMS,SRSPSRQRTSSSSRRMSARRSPSYSMS	(93-122),(265-347),(441-467)	PF08793.10;PF08793.10;PF08793.10;PF08793.10	2C_adapt;2C_adapt;2C_adapt;2C_adapt	(14-48);(60-94);(142-176);(184-218)	2.7e-11;1e-12;9.3e-13;2.6e-14
UP000008072_10389.fasta	Q9E6M8	GaHV-2	20_50,20_55,25_45,25_50,25_55	SRSSRVRRRHRRSSRRRGPR,SRSSRVRRRHRRSSRRRGPR,SRSSRVRRRHRRSSRRRGPR,SRSSRVRRRHRRSSRRRGPR,SRSSRVRRRHRRSSRRRGPR	(196-215),(196-215),(196-215),(196-215),(196-215)	SRSSRVRRRHRRSSRRRGPR	(196-215)	PF03362.13	Herpes_UL47	(342-793)	2e-194
UP000008072_10389.fasta	Q9E6R3	GaHV-2	20_50,20_55,20_60	RSRSRSRSRERRRRRPRVR,RSRSRSRSRERRRRRPRVR,RSRSRSRSRERRRRRPRVR	(342-360),(342-360),(342-360)	RSRSRSRSRERRRRRPRVR	(342-360)	PF07420.11	DUF1509	(1-384)	1e-277
UP000008292_46015.fasta	P24728	AcMNPV	20_50,20_50,25_45,25_50,30_40,30_45,30_50,35_35,35_35,35_40,35_45,40_30,40_35,40_40,45_25,45_30,45_35	RRRRSRSRSRSRSRSRSPHCR,RSRSRSRSRSRSSSPRRGRR,RRRRSRSRSRSRSRSRSPHCRPRSRSPHCRPRSRSRSRSRSRSRSSSPRRGRR,RSRSRSRSRSRSSSPRRGRR,RRRRSRSRSRSRSRSRSPHCRPRSRSPHCRPRSRSRSRSRSRSRSSSPRRGRR,RPRSRSPHCRPRSRSRSRSRSRSRSSSPRRGRR,RSRSRSRSRSRSSSPRRGRR,RRRRSRSRSRSRSRSRSPHCR,RPRSRSRSRSRSRSRSSSPRRGRR,RPRSRSRSRSRSRSRSSSPRRGRR,RPRSRSRSRSRSRSRSSSPRRGRR,RPRSRSRSRSRSRSRSSSPRRGRR,RPRSRSRSRSRSRSRSSSPRRGRR,RPRSRSRSRSRSRSRSSSPRRGRR,…	(98-118),(131-150),(98-150),(131-150),(98-150),(118-150),(131-150),(98-118),(127-150),(127-150),(127-150),(127-150),(127-150),(127-150),(127-149),(127-149),(127-149)	RRRRSRSRSRSRSRSRSPHCRPRSRSPHCRPRSRSRSRSRSRSRSSSPRRGRR	(98-150)	PF04512.12;PF04513.12	Baculo_PEP_N;Baculo_PEP_C	(4-94);(167-252)	8.1e-22;1.2e-20
UP000008292_46015.fasta	P24647	AcMNPV	40_30,45_25,45_30,50_20,50_25	SSSRSQPSSSSRSHRRQERR,SSSSRSQPSSSSRSHRRQERR,SSSRSQPSSSSRSHRRQERR,SSSSRSQPSSSSRSHRRQER,SSSSRSQPSSSSRSHRRQER	(37-56),(36-56),(37-56),(36-55),(36-55)	SSSSRSQPSSSSRSHRRQERR	(36-56)	PF00097.25	zf-C3HC4	(207-254)	4.6e-06
UP000008591_928302.fasta	P0C767	HBV-C	20_50,20_55,25_45,30_40,30_45	RRGRSPRRRTPSPRRRRSQSPRRRRS,RRRTPSPRRRRSQSPRRRRS,RTPSPRRRRSQSPRRRRSQSRES,SPRRRRSQSPRRRRSQSRES,SPRRRRSQSPRRRRSQSRES	(180-205),(186-205),(188-210),(191-210),(191-210)	RRGRSPRRRTPSPRRRRSQSPRRRRSQSRES	(180-210)	PF08290.11;PF00906.20;PF00906.20;PF00906.20	Hep_core_N;Hepatitis_core;Hepatitis_core;Hepatitis_core	(1-27);(31-115);(107-174);(172-212)	4.5e-19;7.3e-19;1.4e-26;9.6e-09
UP000008591_928302.fasta	Q76R61	HBV-C	20_50,20_55,25_45,30_40,30_45	RRGRSPRRRTPSPRRRRSQSPRRRRS,RRRTPSPRRRRSQSPRRRRS,RTPSPRRRRSQSPRRRRSQSRES,SPRRRRSQSPRRRRSQSRES,SPRRRRSQSPRRRRSQSRES	(151-176),(157-176),(159-181),(162-181),(162-181)	RRGRSPRRRTPSPRRRRSQSPRRRRSQSRES	(151-181)	PF00906.20;PF00906.20;PF00906.20	Hepatitis_core;Hepatitis_core;Hepatitis_core	(2-87);(79-145);(143-183)	5.1e-19;1e-26;7.3e-09
UP000009108_10605.fasta	P36783	Human papillomavirus type 14	20_50,25_45,25_50,30_40,30_45,30_50,35_35,35_40,35_45,35_50,40_30,40_30,40_35,40_40,40_45,40_50,45_25,45_25,45_30,45_35,45_40,45_45,50_20,50_20,50_25,50_30,50_35,50_40	RQRRRSRSKSRSRSRSRSRLRSR,RRTTETRQRRRSRSKSRSRSRSRSRLRSRSRSQSSERRSRYRSRSRSR,RQRRRSRSKSRSRSRSRSRLRSR,RQRRRSRSKSRSRSRSRSRLRSRSRSQSSERRSRYRSRSRSRQKEVSR,RQRRRSRSKSRSRSRSRSRLRSRSRSQSSERRSRYRSRSRSR,RQRRRSRSKSRSRSRSRSRLRSR,RQRRRSRSKSRSRSRSRSRLRSRSRSQSSERRSRYRSRSRSRQKEVS,RQRRRSRSKSRSRSRSRSRLRSRSRSQSSERRSRYRSRSRSR,RQRRRSRSKSRSRSRSRSRLRSRSRSQSSERRSRYRSRSRSR,RQRRRSRSKSRSRSRSRSRLRSR,RRRSRSKSRSRSRSRSRLRSRSRSQSSE…	(264-286),(258-305),(264-286),(264-311),(264-305),(264-286),(264-310),(264-305),(264-305),(264-286),(266-305),(342-362),(266-305),(266-305),(266-305),(266-286),(268-304),(345-364),(268-304),(268-304),(268-304),(268-289),(273-292),(346-366),(273-292),(273-292),(273-292),(273-292)	RRTTETRQRRRSRSKSRSRSRSRSRLRSRSRSQSSERRSRYRSRSRSRQKEVSR,SRGRRSSSTSPTSSKRSRRESESSR	(258-311),(342-366)	PF00508.17;PF00511.17	PPV_E2_N;PPV_E2_C	(1-199);(401-480)	5.8e-86;2.4e-25
UP000009156_10406.fasta	P03153	GSHV	20_50,20_55,25_45,30_40	RSPRRRTPSPRRRRSQSPRRRRS,RRRTPSPRRRRSQSPRRRRS,RTPSPRRRRSQSPRRRRSQS,SPRRRRSQSPRRRRSQSPAS	(188-210),(191-210),(193-212),(196-215)	RSPRRRTPSPRRRRSQSPRRRRSQSPAS	(188-215)	PF08290.11;PF00906.20;PF00906.20	Hep_core_N;Hepatitis_core;Hepatitis_core	(1-28);(32-116);(110-184)	1.5e-11;1.1e-11;9.2e-21
UP000009156_10406.fasta	P0C6J1	GSHV	20_50,20_55,25_45,30_40	RSPRRRTPSPRRRRSQSPRRRRS,RRRTPSPRRRRSQSPRRRRS,RTPSPRRRRSQSPRRRRSQS,SPRRRRSQSPRRRRSQSPAS	(158-180),(161-180),(163-182),(166-185)	RSPRRRTPSPRRRRSQSPRRRRSQSPAS	(158-185)	PF00906.20;PF00906.20	Hepatitis_core;Hepatitis_core	(2-87);(81-154)	7.3e-12;7.3e-21
UP000009165_31548.fasta	P50767	Human papillomavirus type 21	20_50,25_45,25_50,30_40,30_45,30_50,35_35,35_40,35_45,35_50,40_30,40_35,40_40,40_45,40_50,45_25,45_25,45_30,45_35,45_40,45_45,45_50,50_20,50_25,50_30,50_35	RRRSRSKSRSRSRSRSRLRSRSRSRSRS,RRRSRSKSRSRSRSRSRLRSRSRSRSRSYSRSRS,RRRSRSKSRSRSRSRSRLRSRSRSRSRS,RRRSRSKSRSRSRSRSRLRSRSRSRSRSYSRSRSQS,RRRSRSKSRSRSRSRSRLRSRSRSRSRSYSRSRS,RRRSRSKSRSRSRSRSRLRSRSRSRSRS,RRRSRSKSRSRSRSRSRLRSRSRSRSRSYSRSRSQSS,RRRSRSKSRSRSRSRSRLRSRSRSRSRSYSRSRSQS,RRRSRSKSRSRSRSRSRLRSRSRSRSRSYSRSRS,RRRSRSKSRSRSRSRSRLRSRSRSRSRS,RRRSRSKSRSRSRSRSRLRSRSRSRSRSYSRSRSQSS,RRRSRSKSRSRSRSRSRLRSRSRSRSRS…	(264-291),(264-297),(264-291),(264-299),(264-297),(264-291),(264-300),(264-299),(264-297),(264-291),(264-300),(264-300),(264-299),(264-297),(264-291),(266-300),(360-379),(266-300),(266-300),(266-299),(266-297),(271-291),(282-300),(282-300),(282-300),(282-300)	RRRSRSKSRSRSRSRSRLRSRSRSRSRSYSRSRSQSS,SSGRGRRSSSTSPSPSKRSR	(264-300),(360-379)	PF00508.17;PF00511.17	PPV_E2_N;PPV_E2_C	(1-199);(421-500)	2.5e-85;3.2e-26
UP000011300_1289473.fasta	Q070C4	CRV	45_25,50_20,50_25,55_20,55_25,60_20,60_25	RRRRLSSFSSSSSSSSSDSR,SSCERRRRLSSFSSSSSSSSSDSR,RRRRLSSFSSSSSSSSSDSR,SSCERRRRLSSFSSSSSSSSSDSR,RRRRLSSFSSSSSSSSSDSR,SSCERRRRLSSFSSSSSSSSSDSR,RRRRLSSFSSSSSSSSSDSR	(469-488),(465-488),(469-488),(465-488),(469-488),(465-488),(469-488)	SSCERRRRLSSFSSSSSSSSSDSR	(465-488)	PF04924.12	Pox_A6	(1-372)	1.2e-154
UP000110256_32608_additional.fasta	A0A0B4SGZ5	Human adenovirus 21	20_50,25_45,30_40,35_35	STSRRRRKTPASRSHRRRRR,SSTSRRRRKTPASRSHRRRR,SSSTSRRRRKTPASRSHRRR,RSSSSTSRRRRKTPASRSHRR	(298-317),(297-316),(296-315),(294-314)	RSSSSTSRRRRKTPASRSHRRRRR	(294-317)	PF03910.13;PF03910.13	Adeno_PV;Adeno_PV	(1-228);(221-337)	5.4e-100;4e-20
UP000110538_587347.fasta	C4PUC3	Human papillomavirus 98	20_50,20_50,25_45,25_45,25_50,30_40,30_40,30_45,30_50,35_35,35_40,35_45,35_50,40_30,40_35,40_40,40_45	RQRRYGRRSSSPTGSRRRRR,RSRSRSTSRRSRSTSRGRRR,RRYGRRSSSPTGSRRRRRS,RSRSRSTSRRSRSTSRGRRRSGERTPR,RSRSRSTSRRSRSTSRGRRR,RYGRRSSSPTGSRRRRRSASR,RSRSRSTSRRSRSTSRGRRRSGER,RSRSRSTSRRSRSTSRGRRRSGER,RSRSRSTSRRSRSTSRGRRR,RSRSPVSIQTRSRSRSTSRRSRSTSRGRRRS,RSRSRSTSRRSRSTSRGRRRS,RSRSRSTSRRSRSTSRGRRRS,RSRSRSTSRRSRSTSRGRRR,RSRSRSPVSIQTRSRSRSTSRRSRSTSRGRRRS,SIQTRSRSRSTSRRSRSTSRGRRRS,SRSRSTSRRSRSTSRGRRRS,SRSRSTSRRSRSTSRGR…	(243-262),(289-308),(245-263),(289-315),(289-308),(246-266),(289-312),(289-312),(289-308),(279-309),(289-309),(289-309),(289-308),(277-309),(285-309),(290-309),(290-309)	RQRRYGRRSSSPTGSRRRRRSASR,RSRSRSPVSIQTRSRSRSTSRRSRSTSRGRRRSGERTPR	(243-266),(277-315)	PF00508.17;PF00511.17	PPV_E2_N;PPV_E2_C	(1-199);(392-471)	1.5e-82;1.1e-24
UP000112896_68347.fasta	G0T5F6	WIV	25_45,30_40,30_45,35_35,35_40,35_45,40_30,40_30,40_35,40_40	RRSRSPSPRRSRSPSPRRSRSPSPRRSRSPSPRRSRSPSPRRSR,SPRRSRSPSPRRSRSPSPRRSRSPSPRRSRSPSPRRSRSPSPRRSRS,RRSRSPSPRRSRSPSPRRSRSPSPRRSRSPSPRRSRSPSPRRSR,SPRRSRSPSPRRSRSPSPRRSRSPSPRRSRSPSPRRSRSPSPRRSRSPS,SPRRSRSPSPRRSRSPSPRRSRSPSPRRSRSPSPRRSRSPSPRRSRS,RRSRSPSPRRSRSPSPRRSRSPSPRRSRSPSPRRSRSPSPRRSR,SVSPSPRRSRSPSPRRSRSPSPRRSRSPSPRRSRSPSPRRSRSPSPRRSRSPSPS,SSVRKSRSRSPSPVRKSRSRSPS,RSRSPSPRRSRSPSPRRSRSPSPRRSRSPSPRRSRSPS…	(188-231),(186-232),(188-231),(186-234),(186-232),(188-231),(182-236),(280-302),(189-234),(189-232)	SVSPSPRRSRSPSPRRSRSPSPRRSRSPSPRRSRSPSPRRSRSPSPRRSRSPSPS,SSVRKSRSRSPSPVRKSRSRSPS	(182-236),(280-302)	PF02338.19	OTU	(640-763)	9.7e-13
UP000112896_68347.fasta	G0T5B2	WIV	30_40,35_35,35_40,40_30,40_35,40_40,45_25,45_30,45_35,45_40,50_20,50_25,50_30	RRSPSPSRRRSPSPSRRSSRRSPSPSRRSSRRSPSPSRR,SGSRRSPSPSRRRSPSPSRRSSRRSPSPSRRSSRRSPSPSRRS,RRSPSPSRRRSPSPSRRSSRRSPSPSRRSSRRSPSPSRR,SGSRRSPSPSRRRSPSPSRRSSRRSPSPSRRSSRRSPSPSRRS,SGSRRSPSPSRRRSPSPSRRSSRRSPSPSRRSSRRSPSPSRRS,RRSPSPSRRRSPSPSRRSSRRSPSPSRRSSRRSPSPSRR,SRRSPSPSRRRSPSPSRRSSRRSPSPSRRSSRRSPSPSRRS,SRRSPSPSRRRSPSPSRRSSRRSPSPSRRSSRRSPSPSRRS,SRRSPSPSRRRSPSPSRRSSRRSPSPSRRSSRRSPSPSRRS,SPSRRSSRRSPSPSRRSSRRS…	(44-82),(41-83),(44-82),(41-83),(41-83),(44-82),(43-83),(43-83),(43-83),(56-78),(54-80),(54-80),(54-80)	SGSRRSPSPSRRRSPSPSRRSSRRSPSPSRRSSRRSPSPSRRS	(41-83)	PF08793.10	2C_adapt	(4-38)	1.3e-11
UP000114278_72201.fasta	A0A068QL52	Armadillidium vulgare iridescent virus	30_40,35_35,35_40,40_30,40_35,40_40	RRSSPRRSSPRRSSPRRSSPRRSSPRRSSPRRSSPIRR,RRSSPRRSSPRRSSPRRSSPRRSSPRRSSPRRSSPIRR,RRSSPRRSSPRRSSPRRSSPRRSSPRRSSPRRSSPIRR,RRSSPRRSSPRRSSPRRSSPRRSSPRRSSPRRSSPIR,RRSSPRRSSPRRSSPRRSSPRRSSPRRSSPRRSSPIR,RRSSPRRSSPRRSSPRRSSPRRSSPRRSSPRRSS	(42-79),(42-79),(42-79),(42-78),(42-78),(42-75)	RRSSPRRSSPRRSSPRRSSPRRSSPRRSSPRRSSPIRR	(42-79)	PF08793.10	2C_adapt	(4-38)	1.3e-13
UP000114278_72201.fasta	A0A068QLN5	Armadillidium vulgare iridescent virus	30_40,35_35	SPRRSPSPRRSLSPRRSPRRS,RSPSPRRSPSPRRSLSPRRSPRRSPSPSRQS	(252-272),(249-279)	RSPSPRRSPSPRRSLSPRRSPRRSPSPSRQS	(249-279)	PF08793.10;PF02338.19	2C_adapt;OTU	(58-92);(357-459)	8.7e-14;3.2e-05
UP000114582_1508710.fasta	U3M5H3	Roundleaf bat hepatitis B virus	20_50,20_55,25_45,30_40	RSPRRRTPSPRRRRSQSPRRRRS,RRRTPSPRRRRSQSPRRRRS,RTPSPRRRRSQSPRRRRSQS,SPRRRRSQSPRRRRSQSPASS	(187-209),(190-209),(192-211),(195-215)	RSPRRRTPSPRRRRSQSPRRRRSQSPASS	(187-215)	PF08290.11;PF00906.20;PF00906.20	Hep_core_N;Hepatitis_core;Hepatitis_core	(1-26);(30-114);(108-186)	1e-11;5.7e-09;1.1e-21
UP000123233_1521028_additional.fasta	A0A075IMV0	Human adenovirus 21a	20_50,25_45,30_40,35_35	STSRRRRKTPASRSHRRRRR,SSTSRRRRKTPASRSHRRRR,SSSTSRRRRKTPASRSHRRR,RSSSSTSRRRRKTPASRSHRR	(298-317),(297-316),(296-315),(294-314)	RSSSSTSRRRRKTPASRSHRRRRR	(294-317)	PF03910.13;PF03910.13	Adeno_PV;Adeno_PV	(1-228);(221-337)	5.4e-100;4e-20
UP000127069_10353.fasta	E2IUD8	SaHV-1	20_50,25_45,30_40,35_35	RRSTHRRSTRRRRTRDRSGS,RRSTRRRRTRDRSGSPSSR,RSTRRRRTRDRSGSPSSRDS,STRRRRTRDRSGSPSSRDSS	(24-43),(29-47),(30-49),(31-50)	RRSTHRRSTRRRRTRDRSGSPSSRDSS	(24-50)	PF02718.14	Herpes_UL31	(54-324)	3.4e-78
UP000127069_10353.fasta	E2IUG4	SaHV-1	20_50,25_45,25_50,30_40	RDRSRSPRGRRGRSRSPPRRRSGR,SRDRSRSPRGRRGRSRSPPRRRSGRS,RSRSPRGRRGRSRSPPRRRS,SPSRDRSRSPRGRRGRSRS	(680-703),(679-704),(682-701),(677-695)	SPSRDRSRSPRGRRGRSRSPPRRRSGRS	(677-704)	PF01763.16	Herpes_UL6	(73-656)	5.3e-172
UP000127069_10353.fasta	E2IUH3	SaHV-1	45_25,50_20,50_25,55_20,55_25,60_20	RRRRRLSSSSSSASSASSAS,RRRRRLSSSSSSASSASSASSR,RRRRRLSSSSSSASSASSAS,RRRRRLSSSSSSASSASSASSR,RRRRRLSSSSSSASSASSAS,RRRRLSSSSSSASSASSASSR	(275-294),(275-296),(275-294),(275-296),(275-294),(276-296)	RRRRRLSSSSSSASSASSASSR	(275-296)	PF02479.16	Herpes_IE68	(21-133)	8.7e-19
UP000127867_743811.fasta	D3VNF2	Human papillomavirus type 150	20_50,25_45,30_40,35_35	RLRTRSRSRRRSSSRSRSRGRDR,RLRTRSRSRRRSSSRSRSRGRDR,RLRTRSRSRRRSSSRSRSRGRDRKQSKRGR,RLRTRSRSRRRSSSRSRSRGRDR	(304-326),(304-326),(304-333),(304-326)	RLRTRSRSRRRSSSRSRSRGRDRKQSKRGR	(304-333)	PF00508.17;PF00511.17	PPV_E2_N;PPV_E2_C	(1-199);(388-467)	2.2e-78;1.8e-26
UP000128218_45370_additional.fasta	Q994E3	Porcine adenovirus 5	20_50,25_45	RRRRRRSRLRSARVAIRSASR,RRRRSRLRSARVAIRSASRS	(73-93),(75-94)	RRRRRRSRLRSARVAIRSASRS	(73-94)	PF03228.14	Adeno_VII	(1-128)	5.9e-17
UP000133659_36353.fasta	O89245	Marek's disease virus serotype 2 MDV2	20_50,20_55,25_45,25_45,25_50,25_55,30_40,30_40,30_45,30_45,30_50,30_55,35_35,35_35,35_40,35_40,35_45,35_45,35_50,35_55	SSRSRPRSRRRRSSSRRRHR,SSRSRPRSRRRRSSSRRRHR,SSRSKPRSKRRRSSSRRRHR,SSRSRPRSRRRRSSSRRRHR,SSRSRPRSRRRRSSSRRRHR,SSRSRPRSRRRRSSSRRRHR,SSRSKPRSKRRRSSSRRRHRNAS,SRDMTDASSRSRPRSRRRRSSSRRRHR,SSRSKPRSKRRRSSSRRRHR,SSRSRPRSRRRRSSSRRRHR,SSRSRPRSRRRRSSSRRRHR,SSRSRPRSRRRRSSSRRRHR,SSRSKPRSKRRRSSSRRRHR,SSRSRPRSRRRRSSSRRRHR,SSRSKPRSKRRRSSSRRRHR,SSRSRPRSRRRRSSSRRRHR,SSRSKPRSKRRRSSSRRRHR,SSRSRPRSRRRRSSSRRRHR,SSRSRPRSRRR…	(161-180),(161-180),(110-129),(161-180),(161-180),(161-180),(110-132),(154-180),(110-129),(161-180),(161-180),(161-180),(110-129),(161-180),(110-129),(161-180),(110-129),(161-180),(161-180),(161-180)	SSRSKPRSKRRRSSSRRRHRNAS,SRDMTDASSRSRPRSRRRRSSSRRRHR	(110-132),(154-180)	PF03362.13	Herpes_UL47	(358-801)	1.9e-102
UP000133659_36353.fasta	Q9QTE4	Marek's disease virus serotype 2 MDV2	20_50,25_45,25_50,30_40	RRSRREARSRSRSRSGDRR,RVTRRSRREARSRSRSRSGDRR,RRSRREARSRSRSRSGDRR,RSRSRSRSGDRRWGPSRLRS	(315-333),(312-333),(315-333),(322-341)	RVTRRSRREARSRSRSRSGDRRWGPSRLRS	(312-341)	PF07420.11	DUF1509	(1-362)	2.6e-88
UP000136399_931972.fasta	E7CH39	Murine adenovirus 2	20_50	RRSLGLGRRRRRRVSRRSSAAGRRRRRTARRRVS	(261-294)	RRSLGLGRRRRRRVSRRSSAAGRRRRRTARRRVS	(261-294)	PF03910.13	Adeno_PV	(111-266)	1.2e-10
UP000137095_10397.fasta	Q91TW1	TuHV-1	20_50,25_45,25_50,30_40,30_45,30_50,35_35,35_40,35_45,35_50	SEPRRRRRQRRSSSSRSSRRR,RVSSRETSEPRRRRRQRRSSSSRSSRRR,SEPRRRRRQRRSSSSRSSRR,SSRETSEPRRRRRQRRSSSSRSSRRR,SRETSEPRRRRRQRRSSSSRSSRR,SEPRRRRRQRRSSSSRSSRR,SSRETSEPRRRRRQRRSSSSRSSRR,SSRETSEPRRRRRQRRSSSSRSSRR,SEPRRRRRQRRSSSSRSSRR,SEPRRRRRQRRSSSSRSSRR	(456-476),(449-476),(456-475),(451-476),(452-475),(456-475),(451-475),(451-475),(456-475),(456-475)	RVSSRETSEPRRRRRQRRSSSSRSSRRR	(449-476)	PF02393.16;PF02393.16	US22;US22	(28-160);(188-316)	6.1e-15;2.1e-24
UP000143442_1508712.fasta	U3M6H7	Tent-making bat hepatitis B virus	20_50,25_45,25_50,30_40	SRRSTPSPRRRRSQSPRRRRS,RRRPASRRSTPSPRRRRSQSPRRRRSPSPRPAS,SRRSTPSPRRRRSQSPRRRRS,STPSPRRRRSQSPRRRRSPS	(159-179),(154-186),(159-179),(162-181)	RRRPASRRSTPSPRRRRSQSPRRRRSPSPRPAS	(154-186)	PF00906.20;PF00906.20	Hepatitis_core;Hepatitis_core	(6-94);(87-151)	1.7e-06;6.3e-18
UP000143489_10390.fasta	Q6R5Z0	Gallid alphaherpesvirus 2	20_50,20_55,20_60	RSRSRSRSRERRRRRPRVR,RSRSRSRSRERRRRRPRVR,RSRSRSRSRERRRRRPRVR	(342-360),(342-360),(342-360)	RSRSRSRSRERRRRRPRVR	(342-360)	PF07420.11	DUF1509	(1-384)	1e-277
UP000143489_10390.fasta	Q77Q58	Gallid alphaherpesvirus 2	20_50,20_55,25_45,25_50,25_55	SRSSRVRRRHRRSSRRRGPR,SRSSRVRRRHRRSSRRRGPR,SRSSRVRRRHRRSSRRRGPR,SRSSRVRRRHRRSSRRRGPR,SRSSRVRRRHRRSSRRRGPR	(196-215),(196-215),(196-215),(196-215),(196-215)	SRSSRVRRRHRRSSRRRGPR	(196-215)	PF03362.13	Herpes_UL47	(342-793)	4.9e-194
UP000148971_2050037.fasta	M4PSV1	Long-fingered bat hepatitis B virus	20_50,25_45,25_50,30_40,35_35,35_40	RPRRSTPSPRRRRSQSPRRRRSR,SRPRRSTPSPRRRRSQSPRRRRSRTPPS,RRSTPSPRRRRSQSPRRRRSR,RSSSRPRRSTPSPRRRRSQSPR,RSSSRPRRSTPSPRRRRSQS,RSSSRPRRSTPSPRRRRSQS	(188-210),(187-214),(190-210),(184-205),(184-203),(184-203)	RSSSRPRRSTPSPRRRRSQSPRRRRSRTPPS	(184-214)	PF08290.11;PF00906.20;PF00906.20	Hep_core_N;Hepatitis_core;Hepatitis_core	(1-26);(30-120);(106-183)	6.3e-10;2.9e-08;3.6e-19
UP000151954_28284.fasta	P48753	HAdV-40	20_50,20_55	SRTRSTRRRRSVRRRSRRTAPIS,SRTRSTRRRRSVRRRSRR	(312-334),(312-329)	SRTRSTRRRRSVRRRSRRTAPIS	(312-334)	PF03910.13	Adeno_PV	(1-344)	3.4e-124
UP000160635_35269.fasta	Q6IT66	Woodchuck hepatitis virus	20_50,20_55,25_45,30_40	RSPRRRTPSPRRRRSQSPRRRRS,RRRTPSPRRRRSQSPRRRRS,RASRSPRRRTPSPRRRRSQSPRRRRSQS,SPRRRRSQSPRRRRSQSPS	(196-218),(199-218),(193-220),(204-222)	RASRSPRRRTPSPRRRRSQSPRRRRSQSPS	(193-222)	PF08290.11;PF00906.20;PF00906.20;PF00906.20	Hep_core_N;Hepatitis_core;Hepatitis_core;Hepatitis_core	(8-35);(39-124);(113-189);(182-225)	1.5e-11;3.3e-11;1.4e-20;0.0022
UP000161081_1408257.fasta	U5NHJ8	Turkey aviadenovirus 4	20_50,20_50	RRRSRSSMRGVGTRRPRRSR,SRRRRNRRTRRRSSRPASTTSR	(16-35),(48-69)	RRRSRSSMRGVGTRRPRRSR,SRRRRNRRTRRRSSRPASTTSR	(16-35),(48-69)	PF03228.14	Adeno_VII	(1-47)	4.5e-06
UP000163734_247269.fasta	Q6TY26	Human papillomavirus type 96	20_50,20_55,25_45,25_50,25_55,30_40,30_45,30_50,30_55,35_35,35_40,35_45,35_50,35_55,40_30,40_35,40_40,40_45,40_50	RGQRGTRARSRTRSRSRRRSRSSSRARSRRAR,RTRSRSRRRSRSSSRARSRRAR,RGTRARSRTRSRSRRRSRSSSRARSRRAREHS,RGTRARSRTRSRSRRRSRSSSRARSRRAR,RTRSRSRRRSRSSSRARSRRAR,RGTRARSRTRSRSRRRSRSSSRARSRRAREHSESR,RGTRARSRTRSRSRRRSRSSSRARSRRAREHS,RGTRARSRTRSRSRRRSRSSSRARSRRAR,RTRSRSRRRSRSSSRARSRRAR,RARSRTRSRSRRRSRSSSRARSRRAREHSESR,RSRTRSRSRRRSRSSSRARSRRAREHSESR,RSRTRSRSRRRSRSSSRARSRRAREHS,RSRTRSRSRRRSRSSSRARSRRAR,RTRSRSRRRSRSSSRARS…	(291-322),(301-322),(294-325),(294-322),(301-322),(294-328),(294-325),(294-322),(301-322),(297-328),(299-328),(299-325),(299-322),(301-322),(299-319),(299-319),(299-319),(299-319),(299-319)	RGQRGTRARSRTRSRSRRRSRSSSRARSRRAREHSESR	(291-328)	PF00508.17;PF00511.17	PPV_E2_N;PPV_E2_C	(1-199);(386-465)	1.2e-78;7.3e-28
UP000165545_1619219.fasta	A0A0C5I2X4	Simian torque teno virus 31	20_50,20_55,25_45,25_50,30_40,30_45,35_35,40_30,45_25,50_20	RGRSPRRRRPQRRRRRSSSWS,RGRSPRRRRPQRRRRRSSS,RSPRRRRPQRRRRRSSSWSWSDS,RSPRRRRPQRRRRRSSSWS,SPRRRRPQRRRRRSSSWSWSDS,SPRRRRPQRRRRRSSSWSWSDS,RRPQRRRRRSSSWSWSDSDS,RPQRRRRRSSSWSWSDSDSS,RRRRRSSSWSWSDSDSSS,RRRRSSSWSWSDSDSSSTGS	(117-137),(117-135),(119-141),(119-137),(120-141),(120-141),(124-143),(125-144),(128-145),(129-148)	RGRSPRRRRPQRRRRRSSSWSWSDSDSSSTGS	(117-148)	PF05501.11	DUF755	(1-111)	1.4e-15
UP000172538_10408.fasta	Q17UT2	Hepatitis B virus subtype adw2	20_50,20_55,25_45,30_40,30_45	RSPRRRTPSPRRRRSQSPRRRRS,RRRTPSPRRRRSQSPRRRRS,RTPSPRRRRSQSPRRRRSQSRES,SPRRRRSQSPRRRRSQSRES,SPRRRRSQSPRRRRSQSRES	(156-178),(159-178),(161-183),(164-183),(164-183)	RSPRRRTPSPRRRRSQSPRRRRSQSRES	(156-183)	PF00906.20;PF00906.20;PF00906.20	Hepatitis_core;Hepatitis_core;Hepatitis_core	(2-86);(81-145);(143-185)	1.5e-17;2.9e-26;1.9e-08
UP000172538_10408.fasta	Q17UT4	Hepatitis B virus subtype adw2	20_50,20_55,25_45,30_40,30_45	RSPRRRTPSPRRRRSQSPRRRRS,RRRTPSPRRRRSQSPRRRRS,RTPSPRRRRSQSPRRRRSQSRES,SPRRRRSQSPRRRRSQSRES,SPRRRRSQSPRRRRSQSRES	(185-207),(188-207),(190-212),(193-212),(193-212)	RSPRRRTPSPRRRRSQSPRRRRSQSRES	(185-212)	PF08290.11;PF00906.20;PF00906.20;PF00906.20	Hep_core_N;Hepatitis_core;Hepatitis_core;Hepatitis_core	(1-27);(31-115);(110-174);(172-214)	4.1e-17;2.1e-17;3.8e-26;2.4e-08
UP000175168_37108.fasta	Q9DGX5	MeHV-1	20_50,25_45,25_50,30_40,30_45,35_35,35_40	RSRSRSRSGSTERARRYRRR,RSRSRSRSRSGSTERARRYRRR,RSRSRSRSGSTERARRYRRR,SGDRSGRDRNRSRSRSRSRSRSGSTERARRYRR,RSRSRSRSRSGSTERARRYRR,STSGDRSGRDRNRSRSRSRSRS,SGDRSGRDRNRSRSRSRSRS	(369-388),(367-388),(369-388),(355-387),(367-387),(353-374),(355-374)	STSGDRSGRDRNRSRSRSRSRSRSGSTERARRYRRR	(353-388)	PF07420.11	DUF1509	(30-407)	9.8e-46
UP000175168_37108.fasta	Q9DGV9	MeHV-1	25_45,30_40,30_45	SRSRARSRRRPSSRSRTRHAS,SRSRARSRRRPSSRSRTRHAS,SRSRARSRRRPSSRSRTRHAS	(128-148),(128-148),(128-148)	SRSRARSRRRPSSRSRTRHAS	(128-148)	PF03362.13	Herpes_UL47	(333-782)	2.7e-105
UP000201215_1922833.fasta	A0A1L3KJS9	Hubei Wuhan insect virus 9	20_50,25_45,25_50,30_40,30_45,30_50	RPRRSRSRTPSVRRNRSRSRSR,RPRRSRSRTPSVRRNRSRSRSR,RPRRSRSRTPSVRRNRSRSRSR,RRSRSRTPSVRRNRSRSRSR,RRSRSRTPSVRRNRSRSRSR,RRSRSRTPSVRRNRSRSRSR	(24-45),(24-45),(24-45),(26-45),(26-45),(26-45)	RPRRSRSRTPSVRRNRSRSRSR	(24-45)	PF16504.5	SP24	(72-198)	4e-09
UP000201215_1922833.fasta	A0A1L3KJU4	Hubei Wuhan insect virus 9	20_50,25_45,25_50,30_40,30_45,30_50,35_35,35_40,35_45,35_50,40_30,40_35,40_40	RRSRSRTPRRSISRSRSRSR,RRSRSRTPRRSISRSRSRSR,RRSRSRTPRRSISRSRSRSR,RRSRSRTPRRSISRSRSRSRTSIR,RRSRSRTPRRSISRSRSRSR,RRSRSRTPRRSISRSRSRSR,RRSRSRTPRRSISRSRSRSRTSIR,RRSRSRTPRRSISRSRSRSRTSIR,RRSRSRTPRRSISRSRSRSR,RRSRSRTPRRSISRSRSRSR,SRSRTPRRSISRSRSRSRTS,SRSRTPRRSISRSRSRSRTS,SRSRTPRRSISRSRSRSRTS	(33-52),(33-52),(33-52),(33-56),(33-52),(33-52),(33-56),(33-56),(33-52),(33-52),(35-54),(35-54),(35-54)	RRSRSRTPRRSISRSRSRSRTSIR	(33-56)	PF16504.5	SP24	(79-205)	1.7e-09
UP000201310_98383.fasta	Q9DW10	Plutella xylostella granulovirus	20_50,25_45,25_45,25_50,30_40,30_45,30_50,35_35,35_40,35_45,40_30,40_35	RRRSSRCESPRRRSSSPRRR,RRRSSRRCPSPRRRSSTKR,RRRSSRCESPRRRSSSPRRRS,RRRSSRCESPRRRSSSPRRR,SKRCSSPRRRSSRCESPRRRSSSPRRRS,RRRSSRCESPRRRSSSPRRRS,RRRSSRCESPRRRSSSPRRR,RCSSPRRRSSRCESPRRRSSSPRRRS,RCSSPRRRSSRCESPRRRSSSPRRRS,RRSSRCESPRRRSSSPRRRS,SSPRRRSSRCESPRRRSSS,SSPRRRSSRCESPRRRSSS	(164-183),(134-152),(164-184),(164-183),(157-184),(164-184),(164-183),(159-184),(159-184),(165-184),(161-179),(161-179)	RRRSSRRCPSPRRRSSTKR,SKRCSSPRRRSSRCESPRRRSSSPRRRS	(134-152),(157-184)	PF04512.12	Baculo_PEP_N	(16-105)	4.6e-20
UP000201566_1349409.fasta	S4VU55	Pandoravirus dulcis	20_50,20_55,25_45,30_40,35_35	SGSESARARRRSRRRRRARR,SGSESARARRRSRRRRRARR,SDSGSESARARRRSRRRRR,SESDSGSESARARRRSRRRR,SSESDSGSESARARRRSRRR	(1119-1138),(1119-1138),(1117-1135),(1115-1134),(1114-1133)	SSESDSGSESARARRRSRRRRRARR	(1114-1138)	PF00112.23	Peptidase_C1	(331-626)	4.9e-32
UP000201566_1349409.fasta	A0A291AU24	Pandoravirus dulcis	30_40,35_35,35_40,40_30,40_35,45_25,45_30,45_35	SSSSRSDRHRSRRRSGDRHRNS,RSSSSSSRSDRHRSRRRSGDRHR,SSSSRSDRHRSRRRSGDRHR,RSSSSSSRSDRHRSRRRSGDR,RSSSSSSRSDRHRSRRRSGDR,RSSSSSSRSDRHRSRRRSGDR,RSSSSSSRSDRHRSRRRSGDR,RSSSSSSRSDRHRSRRRSGDR	(132-153),(129-151),(132-151),(129-149),(129-149),(129-149),(129-149),(129-149)	RSSSSSSRSDRHRSRRRSGDRHRNS	(129-153)	PF00481.21	PP2C	(422-543)	4.5e-10
UP000201566_1349409.fasta	A0A291AU60	Pandoravirus dulcis	35_35,40_30,45_25,45_30,50_20,50_25,55_20	SRTERSRRRRRPSQMSSPSSS,RSRRRRRPSQMSSPSSSSS,RSRRRRRPSQMSSPSSSSSWSS,RSRRRRRPSQMSSPSSSSS,SRRRRRPSQMSSPSSSSSWSSS,SRRRRRPSQMSSPSSSSSWSS,RRRRPSQMSSPSSSSSWSSS	(7-27),(11-29),(11-32),(11-29),(12-33),(12-32),(14-33)	SRTERSRRRRRPSQMSSPSSSSSWSSS	(7-33)	PF00069.25;PF00069.25	Pkinase;Pkinase	(264-424);(507-657)	3.9e-24;1.1e-10
UP000201737_1307956.fasta	Q0IKW1	LsNPV	20_50,20_55,25_45,25_50,25_55,30_40,30_45,30_50,30_55,35_35,35_40,35_45,35_50,35_55,40_30,40_35,40_40,40_45,40_50,40_55	RRRSSGCRRRSSGQRRRSSRRRSSCSRRRRSSSR,RRRSSRRRSSCSRRRRSSSR,RRRSSGCRRRSSGFRRRSSGCRRRSSGQRRRSSRRRSSCSRRRRSSSR,RRRSSGCRRRSSGQRRRSSRRRSSCSRRRRSSSR,RRRSSRRRSSCSRRRRSSSR,RRRSSGCRRRSSGFRRRSSGCRRRSSGQRRRSSRRRSSCSRRRRSSSR,RRRSSGCRRRSSGFRRRSSGCRRRSSGQRRRSSRRRSSCSRRRRSSSR,RRRSSGCRRRSSGQRRRSSRRRSSCSRRRRSSSR,RRRSSRRRSSCSRRRRSSSR,SSGCRRRSSGQRRRSSRRRSSCSRRRRSSSR,SSGCRRRSSGQRRRSSRRRSSCSRRRRSSSR,SSGCRRRSSGQRRRSSRRRS…	(125-158),(139-158),(111-158),(125-158),(139-158),(111-158),(111-158),(125-158),(139-158),(128-158),(128-158),(128-158),(132-158),(139-158),(139-158),(139-158),(139-158),(139-158),(139-158),(139-158)	RRRSSGCRRRSSGFRRRSSGCRRRSSGQRRRSSRRRSSCSRRRRSSSR	(111-158)	PF04512.12;PF04513.12	Baculo_PEP_N;Baculo_PEP_C	(12-114);(188-327)	2.3e-08;1.8e-36
UP000201937_1923740.fasta	A0A1L3KK57	Wuhan insect virus 9	20_50,25_45,25_50,30_40,30_45,30_50,35_35,35_40,35_45,35_50	RRSRSRTPSVRRSRSRSRSR,RRSRSRTPSVRRSRSRSRSR,RRSRSRTPSVRRSRSRSRSR,RRSRSRTPSVRRSRSRSRSR,RRSRSRTPSVRRSRSRSRSR,RRSRSRTPSVRRSRSRSRSR,RRSRSRTPSVRRSRSRSRSR,RRSRSRTPSVRRSRSRSRSR,RRSRSRTPSVRRSRSRSRSR,RRSRSRTPSVRRSRSRSRSR	(26-45),(26-45),(26-45),(26-45),(26-45),(26-45),(26-45),(26-45),(26-45),(26-45)	RRSRSRTPSVRRSRSRSRSR	(26-45)	PF16504.5	SP24	(72-198)	1.4e-09
UP000202136_78219.fasta	I3XM71	MbNPV	20_50,25_45,25_50,30_40,30_45,30_50	RRSPSPRRRSPSPRRRSRSRCRSPSPRRRSRSPR,RECRRSPSPRRRSPSPRRRSRSRCRSPSPRRRSRSPR,RRSPSPRRRSPSPRRRSRSRCRSPSPRRRSRSPR,RRSPSPRRRSPSPRRRSRSRCRSPSPRRRSRSPR,RRSPSPRRRSPSPRRRSRSRCRSPSPRRRSRSPR,RRSPSPRRRSPSPRRRSRSRCRSPSPRRRSRSPR	(107-140),(104-140),(107-140),(107-140),(107-140),(107-140)	RECRRSPSPRRRSPSPRRRSRSRCRSPSPRRRSRSPR	(104-140)	PF04512.12;PF04513.12	Baculo_PEP_N;Baculo_PEP_C	(9-95);(166-308)	7.1e-08;1.2e-45
UP000202529_207830.fasta	Q8QLH4	Mamestra configurata nucleopolyhedrovirus A	20_50,25_45,25_50,30_40,30_45,30_50	RRSPSPRRRSPSPRRRSRSRCRSPSPRRRSRSPR,RECRRSPSPRRRSPSPRRRSRSRCRSPSPRRRSRSPR,RRSPSPRRRSPSPRRRSRSRCRSPSPRRRSRSPR,RRSPSPRRRSPSPRRRSRSRCRSPSPRRRSRSPR,RRSPSPRRRSPSPRRRSRSRCRSPSPRRRSRSPR,RRSPSPRRRSPSPRRRSRSRCRSPSPRRRSRSPR	(107-140),(104-140),(107-140),(107-140),(107-140),(107-140)	RECRRSPSPRRRSPSPRRRSRSRCRSPSPRRRSRSPR	(104-140)	PF04512.12;PF04513.12	Baculo_PEP_N;Baculo_PEP_C	(9-95);(165-308)	6.9e-08;8.3e-46
UP000202587_51313.fasta	Q9IFJ4	Helicoverpa armigera nucleopolyhedrovirus	20_50,20_55,25_45,25_50,25_55,30_40,30_45,30_50,30_55,35_35,35_40,35_45,35_50,35_55,35_55,40_30,40_35,40_40,40_45,45_25,45_30,45_35,45_40	SRSQSRSRSRRRSVSRNRRRSRSRSNSRGRRRSRSNSRGRRRSRSRSRSR,SRSRSRRRSVSRNRRRSRSRSNSRGRRRSRSNSRGRRRSRSRSRSR,RRRSQSRSCSRSQSRSRSRRRSVSRNRRRSRSRSNSRGRRRSRSNSRGRRRSRSRSRSR,SRSQSRSRSRRRSVSRNRRRSRSRSNSRGRRRSRSNSRGRRRSRSRSRSR,SRSRSRRRSVSRNRRRSRSRSNSRGRRRSRSNSRGRRRSRSRSRSR,SRRRSQSRSCSRSQSRSRSRRRSVSRNRRRSRSRSNSRGRRRSRSNSRGRRRSRSRSRSR,RRRSQSRSCSRSQSRSRSRRRSVSRNRRRSRSRSNSRGRRRSRSNSRGRRRSRSRSRSR,SRSQSRSRSRRRSVSRNRRRSR…	(119-168),(123-168),(110-168),(119-168),(123-168),(109-168),(110-168),(119-168),(123-168),(109-168),(109-168),(110-168),(119-168),(123-143),(148-168),(109-136),(109-136),(109-136),(110-130),(109-134),(109-134),(109-134),(109-134)	SRRRSQSRSCSRSQSRSRSRRRSVSRNRRRSRSRSNSRGRRRSRSNSRGRRRSRSRSRSR	(109-168)	PF04512.12;PF04513.12	Baculo_PEP_N;Baculo_PEP_C	(11-109);(191-330)	4.1e-07;7.9e-39
UP000202667_46242.fasta	Q91BA2	SpltMNPV	20_50,20_55,25_45,25_50,25_55,30_40,30_45,30_50,30_55,35_35,35_40,35_45,35_50	RRRTSSGGRRRRSSRRRSSGRRRSGSCRR,RRRRSSRRRSSGRRRSGSCRR,RRRTSSGGRRRRSSRRRSSGRRRSGSCRRGS,RRRTSSGGRRRRSSRRRSSGRRRSGSCRR,RRRRSSRRRSSGRRRSGSCRR,RRRTSSGGRRRRSSRRRSSGRRRSGSCRRGS,RRRTSSGGRRRRSSRRRSSGRRRSGSCRRGS,RRRTSSGGRRRRSSRRRSSGRRRSGSCRR,RRRRSSRRRSSGRRRSGSCRR,SSGGRRRRSSRRRSSGRRRSGSCRRGS,SSGGRRRRSSRRRSSGRRRSGSCRRGS,SSGGRRRRSSRRRSSGRRRSGSCRRGS,SSGGRRRRSSRRRSSGRRRS	(112-140),(120-140),(112-142),(112-140),(120-140),(112-142),(112-142),(112-140),(120-140),(116-142),(116-142),(116-142),(116-135)	RRRTSSGGRRRRSSRRRSSGRRRSGSCRRGS	(112-142)	PF04512.12;PF04513.12	Baculo_PEP_N;Baculo_PEP_C	(12-112);(198-337)	2.8e-07;9.9e-38
UP000202709_1678078.fasta	A0A0M3SGP8	Mollivirus sibericum	25_45,30_40,30_45,35_35,35_40,40_30,40_35,40_40,45_25,45_30,45_35	SSTRRKRTRSRSRSRSPKRR,RHRSTSSSSTRRKRTRSRSRSRSPKRR,SSTRRKRTRSRSRSRSPKRR,RHRSTSSSSTRRKRTRSRSRSRSPKR,RHRSTSSSSTRRKRTRSRSRSRSPKR,RSTSSSSTRRKRTRSRSRSRS,RSTSSSSTRRKRTRSRSRSRS,RSTSSSSTRRKRTRSRSRSR,STSSSSTRRKRTRSRSRSRS,STSSSSTRRKRTRSRSRSRS,STSSSSTRRKRTRSRSRSRS	(275-294),(268-294),(275-294),(268-293),(268-293),(270-290),(270-290),(270-289),(271-290),(271-290),(271-290)	RHRSTSSSSTRRKRTRSRSRSRSPKRR	(268-294)	PF00536.30;PF00076.22	SAM_1;RRM_1	(72-131);(353-404)	9.3e-12;4.2e-07
UP000202709_1678078.fasta	A0A0M4JT17	Mollivirus sibericum	25_45,30_40,30_45,35_35	RRRHKRSRSRSLSRSRDRS,SPEDRRRHKRSRSRSLSRSRDRSAAR,RRRHKRSRSRSLSRSRDRS,RSRSRSLSRSRDRSAARS	(201-219),(197-222),(201-219),(206-223)	SPEDRRRHKRSRSRSLSRSRDRSAARS	(197-223)	PF00536.30	SAM_1	(62-122)	4e-11
UP000202709_1678078.fasta	A0A0M3SGX5	Mollivirus sibericum	45_25	RRRRSERSSSASSEASSVS	(109-127)	RRRRSERSSSASSEASSVS	(109-127)	PF00069.25;PF00069.25	Pkinase;Pkinase	(296-399);(434-581)	5.5e-09;8e-10
UP000202866_1685766.fasta	A0A126G8I1	Lake Sarah-associated circular virus-38	20_50,20_55,20_60	RAIRSLVSRRPRRSYRRRRSNRRGSRR,RSLVSRRPRRSYRRRRSNRRGSRR,SRRPRRSYRRRRSNRRGSRR	(35-61),(38-61),(42-61)	RAIRSLVSRRPRRSYRRRRSNRRGSRR	(35-61)	PF00729.18	Viral_coat	(121-305)	3e-05
UP000203151_10454.fasta	Q9J889	Spodoptera exigua multiple nucleopolyhedrovirus	20_50,25_45,25_50,30_40,30_45,30_50,35_35,35_40,35_45	RRRDSRRSFSPRRRSHSPRRRSPSPRRRSPSPRRRSRSR,RRRDSRRSFSPRRRSHSPRRRSPSPRRRSPSPRRRSRSRS,RRRDSRRSFSPRRRSHSPRRRSPSPRRRSPSPRRRSRSR,RDSRRSFSPRRRSHSPRRRSPSPRRRSPSPRRRSRSRS,RDSRRSFSPRRRSHSPRRRSPSPRRRSPSPRRRSRSRS,RRRSPSPRRRSPSPRRRSRSR,SRRSFSPRRRSHSPRRRSPSPRRRSPSPRRRSRSRS,SRRSFSPRRRSHSPRRRSPSPRRRSPSPRRRSRSRS,RSPSPRRRSPSPRRRSRSRS	(102-140),(102-141),(102-140),(104-141),(104-141),(120-140),(106-141),(106-141),(122-141)	RRRDSRRSFSPRRRSHSPRRRSPSPRRRSPSPRRRSRSRS	(102-141)	PF04512.12;PF04513.12	Baculo_PEP_N;Baculo_PEP_C	(9-98);(183-321)	7.4e-09;1.6e-40
UP000203400_204440.fasta	Q8JM91	Mamestra configurata nucleopolyhedrovirus B	20_50,25_45,25_50,30_40,30_45,30_50	RRSPSPRRRSPSPRRRSRSRCRSPSPRRRSRSPR,RECRRSPSPRRRSPSPRRRSRSRCRSPSPRRRSRSPR,RRSPSPRRRSPSPRRRSRSRCRSPSPRRRSRSPR,RRSPSPRRRSPSPRRRSRSRCRSPSPRRRSRSPR,RRSPSPRRRSPSPRRRSRSRCRSPSPRRRSRSPR,RRSPSPRRRSPSPRRRSRSRCRSPSPRRRSRSPR	(107-140),(104-140),(107-140),(107-140),(107-140),(107-140)	RECRRSPSPRRRSPSPRRRSRSRCRSPSPRRRSRSPR	(104-140)	PF04512.12;PF04513.12	Baculo_PEP_N;Baculo_PEP_C	(9-95);(166-308)	7.1e-08;1.2e-45
UP000203651_2169746.fasta	A0A1S5YE52	Mythimna unipuncta granulovirus B	25_45,30_40,30_45,35_35,35_40,35_45,40_30,40_35,40_40,40_45,45_25,45_30,45_35,45_40,50_20,50_25,50_30,50_35	SQCGSGRRRRSSSSCRRRRRSSSPSCSRRSSRR,RRKSQCGSGRRRRSSSSCRRRRRSSSPSCSRRSSRR,SQCGSGRRRRSSSSCRRRRRSSSPSCSRRSSRR,SGRRRRSSSSCRRRRRSSSPSCSRRSSRR,SGRRRRSSSSCRRRRRSSSPSCSRRSSRR,SGRRRRSSSSCRRRRRSSSPSCSRRSSRR,SGRRRRSSSSCRRRRRSSSPSCSRRSSRR,SGRRRRSSSSCRRRRRSSSPSCSRRSSRR,SGRRRRSSSSCRRRRRSSSPSCSRRSSRR,SGRRRRSSSSCRRRRRSSSPSCSRRSSRR,RRRSSSSCRRRRRSSSPSCSRRSSR,RRRSSSSCRRRRRSSSPSCSRRSSR,RRRSSSSCRRRRRSSSPSCSRRSSR,RRRSSS…	(127-159),(124-159),(127-159),(131-159),(131-159),(131-159),(131-159),(131-159),(131-159),(131-159),(134-158),(134-158),(134-158),(134-158),(137-157),(137-157),(137-157),(137-157)	RRKSQCGSGRRRRSSSSCRRRRRSSSPSCSRRSSRR	(124-159)	PF04512.12	Baculo_PEP_N	(16-128)	2.2e-19
UP000203835_1592335.fasta	A0A0B5A1H4	Pseudoplusia includens SNPV IE	20_50,25_45,25_50,30_40,30_45	RRRSSGCRPRRRSSGGRRRSSGGRRRS,RRRSSGCRPRRRSSGGRRRSSGGRRRSSGCRRRSSGGRRRSSGGRRRSS,RRRSSGCRPRRRSSGGRRRSSGGRRRS,RRSSGCRPRRRSSGGRRRSSGGRRRSSGCRRRSSGGRRRSSGGRRRSSCWR,RRSSGCRPRRRSSGGRRRSSGGRRRSSGCRRRSSGGRRRSSGGRRRSS	(105-131),(105-153),(105-131),(106-156),(106-153)	RRRSSGCRPRRRSSGGRRRSSGGRRRSSGCRRRSSGGRRRSSGGRRRSSCWR	(105-156)	PF04512.12;PF04513.12	Baculo_PEP_N;Baculo_PEP_C	(9-106);(179-318)	1.2e-07;1.9e-42
UP000204276_474454.fasta	B3FHC0	Rose spring dwarf-associated virus	20_50,25_45,25_50,30_40,30_45	RPRRRGGRRSSRRRGSRMASSR,RRRGGRRSSRRRGSRMASSRS,RRRGGRRSSRRRGSRMASSR,RRGGRRSSRRRGSRMASSRS,RRGGRRSSRRRGSRMASSRS	(48-69),(50-70),(50-69),(51-70),(51-70)	RPRRRGGRRSSRRRGSRMASSRS	(48-70)	PF00894.18;PF01690.17	Luteo_coat;PLRV_ORF5	(73-218);(227-595)	1.4e-32;3.1e-92
UP000204276_474454.fasta	B3FHC1	Rose spring dwarf-associated virus	20_50,25_45,25_50,30_40,30_45	RPRRRGGRRSSRRRGSRMASSR,RRRGGRRSSRRRGSRMASSRS,RRRGGRRSSRRRGSRMASSR,RRGGRRSSRRRGSRMASSRS,RRGGRRSSRRRGSRMASSRS	(48-69),(50-70),(50-69),(51-70),(51-70)	RPRRRGGRRSSRRRGSRMASSRS	(48-70)	PF00894.18	Luteo_coat	(73-218)	1.2e-33
UP000204294_754039.fasta	R9TLY5	Synechococcus phage S-IOM18	20_50	RRRRSRTFRSGRRSSWGRGR	(1296-1315)	RRRRSRTFRSGRRSSWGRGR	(1296-1315)	PF16075.5;PF16075.5	DUF4815;DUF4815	(135-409);(993-1255)	1.7e-18;1.4e-29
UP000204315_271108.fasta	O92485	BmNPV	25_45,30_40,30_45,35_35,35_40,35_45,40_30,40_35,40_40,45_25,45_30,45_35	RSRSRSRSRSPHGRPRSRSRSRSRSRSRSSSPRQGRR,RSRSRSRSRSPHGRPRSRSRSRSRSRSRSSSPRQGRR,RSRSRSRSRSPHGRPRSRSRSRSRSRSRSSSPR,RSRSRSRSRSPHGRPRSRSRSRSRSRSRSSSPRQGRR,RSRSRSRSRSPHGRPRSRSRSRSRSRSRSSSPR,RSRSRSRSRSPHGRPRSRSRSRSRSRSRSSSPR,SRSRSRSRSPHGRPRSRSRSRSRSRSRSSSPRQGRR,SRSRSRSRSPHGRPRSRSRSRSRSRSRSSSPR,SRSRSRSRSPHGRPRSRSRSRSRSRSRSSSPR,RPRSRSRSRSRSRSRSSSPRQGR,RPRSRSRSRSRSRSRSSSPR,RPRSRSRSRSRSRSRSSSPR	(101-137),(101-137),(101-133),(101-137),(101-133),(101-133),(102-137),(102-133),(102-133),(114-136),(114-133),(114-133)	RSRSRSRSRSPHGRPRSRSRSRSRSRSRSSSPRQGRR	(101-137)	PF04512.12;PF04513.12	Baculo_PEP_N;Baculo_PEP_C	(4-94);(154-304)	3.1e-21;6.5e-38
UP000204315_271108.fasta	O92503	BmNPV	35_35,40_30,40_35,45_25,50_20	SSSRSQPYSSSRRRRRQERS,RSQPYSSSRSQPYSSSRRRRRQERS,SSSRSQPYSSSRRRRRQERS,SRSQPYSSSRSQPYSSSRRR,SSRSQPYSSSRSQPYSSSRR	(54-73),(49-73),(54-73),(48-67),(47-66)	SSRSQPYSSSRSQPYSSSRRRRRQERS	(47-73)	PF00097.25	zf-C3HC4	(220-267)	1.7e-06
UP000204584_1349410.fasta	A0A291ATE5	Pandoravirus salinus	35_35,40_30,40_35,45_25,45_30,45_35	RSLSSSSSSSRSGRHERRRRASER,RHRSLSSSSSSSRSGRHERRRRASER,RSLSSSSSSSRSGRHERRRRASER,RHRSLSSSSSSSRSGRHERRRRAS,RHRSLSSSSSSSRSGRHERRRRAS,RSLSSSSSSSRSGRHERRRR	(132-155),(130-155),(132-155),(130-153),(130-153),(132-151)	RHRSLSSSSSSSRSGRHERRRRASER	(130-155)	PF00481.21	PP2C	(420-538)	1.1e-10
UP000204584_1349410.fasta	A0A291ATM2	Pandoravirus salinus	40_30,45_25,45_30,50_20,50_25,55_20	RRERSRRRHPSEMSSSSSSS,RRERSRRRHPSEMSSSSSSSS,RRERSRRRHPSEMSSSSSSS,RERSRRRHPSEMSSSSSSSSLS,RERSRRRHPSEMSSSSSSSS,RSRRRHPSEMSSSSSSSSLS	(8-27),(8-28),(8-27),(9-30),(9-28),(11-30)	RRERSRRRHPSEMSSSSSSSSLS	(8-30)	PF00069.25;PF00069.25	Pkinase;Pkinase	(279-439);(519-668)	4.6e-24;1.6e-10
UP000207582_332054.fasta	Q461V3	Trichoplusia ni single nucleopolyhedrovirus	20_50,25_45,25_50,30_40,30_45	RRRSSGCRPRRRSSGXRRRSSGGRRRS,RRRSSGCRPRRRSSGXRRRSSGGRRRSSGGRRRSSCGRRRSSGGRRRSSGGRRXSSR,RRRSSGCRPRRRSSGXRRRSSGGRRRS,RRSSGCRPRRRSSGXRRRSSGGRRRSSGGRRRSSCGRRRSSGGRRRSSGGRRXSSRCR,RRSSGCRPRRRSSGXRRRSSGGRRRSSGGRRRSSCGRRRSSGGRRRSSGGRRXSSR	(105-131),(105-161),(105-131),(106-163),(106-161)	RRRSSGCRPRRRSSGXRRRSSGGRRRSSGGRRRSSCGRRRSSGGRRRSSGGRRXSSRCR	(105-163)	PF04512.12;PF04513.12	Baculo_PEP_N;Baculo_PEP_C	(9-106);(186-325)	1.8e-07;3.6e-44
UP000208094_1983561.fasta	A0A1W6R6J1	Lake Sinai Virus NE	20_50,25_45	RSRSMPATPRSSRRRRARRRR,SRSRSMPATPRSSRRRRARR	(16-36),(15-34)	SRSRSMPATPRSSRRRRARRRR	(15-36)	PF03566.13	Peptidase_A21	(375-487)	9.4e-07
UP000214353_1307957.fasta	Q0N3Y8	Clanis bilineata nucleopolyhedrovirus	20_50,20_55,25_45,25_50,25_55,30_40,30_45,30_50,30_55,35_35,35_40,35_45,35_50,35_55,40_30,40_35,40_40,40_45,40_50,45_25,45_30,45_35,45_40,45_45,45_50	RRARRRSSSPRCRRRSSSRRRSSPSRRRRSSS,RRARRRSSSPRCRRRSSSRRRSSPSRRRRS,RRARRRSSSPRCRRRSSSRRRSSPSRRRRSSSPR,RRARRRSSSPRCRRRSSSRRRSSPSRRRRSSS,RRARRRSSSPRCRRRSSSRRRSSPSRRRRS,RRARRRSSSPRCRRRSSSRRRSSPSRRRRSSSPR,RRARRRSSSPRCRRRSSSRRRSSPSRRRRSSSPR,RRARRRSSSPRCRRRSSSRRRSSPSRRRRSSS,RRARRRSSSPRCRRRSSSRRRSSPSRRRRS,RRRSSSPRCRRRSSSRRRSSPSRRRRSSSPR,RRRSSSPRCRRRSSSRRRSSPSRRRRSSSPR,RRRSSSPRCRRRSSSRRRSSPSRRRRSSSPR,RRRSSS…	(112-143),(112-141),(112-145),(112-143),(112-141),(112-145),(112-145),(112-143),(112-141),(115-145),(115-145),(115-145),(115-143),(122-141),(115-145),(115-145),(115-145),(115-145),(115-143),(117-145),(117-145),(117-145),(117-145),(124-145),(124-143)	RRARRRSSSPRCRRRSSSRRRSSPSRRRRSSSPR	(112-145)	PF04512.12;PF04513.12	Baculo_PEP_N;Baculo_PEP_C	(10-109);(185-324)	3.9e-05;5.3e-43
UP000232958_10464.fasta	Q9WHF2	AsGV	20_50,20_55,25_45,25_50,30_40,30_45,30_50,35_35	RRRRSSRGRRRRSSHCNKRRSSRCGRRRSSSRERRNSR,RRRRSSRGRRRRSSHCNKRR,RRRSSRGRRRRSSHCNKRRSSRCGRRRSSSRERRNSR,RRRSSRGRRRRSSHCNKRRSSRCGRRRSSSRERRNSR,RRSSRGRRRRSSHCNKRRSSRCGRRRSSSRERRNSR,RRSSRGRRRRSSHCNKRRSSRCGRRRSSSRERRNSR,RRSSRCGRRRSSSRERRNSR,RSSHCNKRRSSRCGRRRSSSR	(94-131),(94-113),(95-131),(95-131),(96-131),(96-131),(112-131),(105-125)	RRRRSSRGRRRRSSHCNKRRSSRCGRRRSSSRERRNSR	(94-131)	PF04512.12	Baculo_PEP_N	(16-153)	5.4e-24
UP000241004_1747359.fasta	A0A1I9KHZ8	Cervus elaphus papillomavirus type 2	20_50,25_45,30_40,30_45,35_35,35_35,35_40,40_30,40_35,40_40,45_25,45_30,45_35,45_40,50_20,50_25,50_30,50_35,50_40,55_20,55_25,55_30,55_35,55_40,60_20,60_25,60_30,60_35	RSSRSRSPAKRPRRRGRRGRR,SSRSSRSRSPAKRPRRRGRRGRRVARSGSRGSSS,RRSRSRSGSSRSSRSSRSSRSRSPAKRPRRRGRR,SSRSSRSRSPAKRPRRRGRR,SHRRSRSRSGSSRSSRSSRSSRSRS,RRGRRVARSGSRGSSSDSSR,RRSRSRSGSSRSSRSSRSSR,SSLLSHRRSRSRSGSSRSSRSSRSSRSRS,SHRRSRSRSGSSRSSRSSRSSRSRS,RRSRSRSGSSRSSRSSRSSR,SSLLSHRRSRSRSGSSRSSRSSRSSRSRS,SSLLSHRRSRSRSGSSRSSRSSRSSRSRS,SHRRSRSRSGSSRSSRSSRSSRSRS,RRSRSRSGSSRSSRSSRSSR,SSLLSHRRSRSRSGSSRSSRSSRSSRSRS,SSLL…	(270-290),(268-301),(254-287),(268-287),(252-276),(286-305),(254-273),(248-276),(252-276),(254-273),(248-276),(248-276),(252-276),(254-273),(248-276),(248-276),(248-276),(252-276),(254-273),(252-276),(252-276),(252-276),(252-276),(254-273),(255-276),(255-276),(255-276),(255-276)	SSLLSHRRSRSRSGSSRSSRSSRSSRSRSPAKRPRRRGRRGRRVARSGSRGSSSDSSR	(248-305)	PF00508.17;PF00511.17	PPV_E2_N;PPV_E2_C	(1-199);(345-424)	3e-83;3e-23
UP000241481_566972.fasta	B5X0C2	Helicoverpa armigera NPV NNg1	20_50,20_55,25_45,25_50,25_55,30_40,30_45,30_50,30_55,35_35,35_40,35_45,35_50,35_55,40_30,40_35,40_40,40_45,40_50,45_25,45_30,45_35,45_40,45_45	RRRSQSRSCSRSRSRSRSRRRSLSRNRRRSRSRSNSRGRRRSRSNSRGRRRSRSRSRTCHRRRRTS,SRSRSRSRSRRRSLSRNRRRSRSRSNSRGRRRSRSNSRGRRRSRSRSRTCHRRRRTS,SRRRSQSRSCSRSRSRSRSRRRSLSRNRRRSRSRSNSRGRRRSRSNSRGRRRSRSRSRTCHRRR,RRRSQSRSCSRSRSRSRSRRRSLSRNRRRSRSRSNSRGRRRSRSNSRGRRRSRSRSRTCHRRR,SRSRSRSRSRRRSLSRNRRRSRSRSNSRGRRRSRSNSRGRRRSRSRSR,SRRRSQSRSCSRSRSRSRSRRRSLSRNRRRSRSRSNSRGRRRSRSNSRGRRRSRSRSRTCHR,SRRRSQSRSCSRSRSRSRSRRRSLSRNRRRSRS…	(110-175),(119-175),(109-172),(110-172),(119-166),(109-170),(109-170),(110-166),(119-166),(109-158),(109-158),(109-158),(110-156),(119-143),(109-136),(109-134),(109-134),(109-134),(110-130),(109-134),(109-134),(109-134),(109-134),(109-134)	SRRRSQSRSCSRSRSRSRSRRRSLSRNRRRSRSRSNSRGRRRSRSNSRGRRRSRSRSRTCHRRRRTS	(109-175)	PF04512.12;PF04513.12	Baculo_PEP_N;Baculo_PEP_C	(11-108);(189-328)	4.2e-07;7.8e-39
UP000241696_640862.fasta	C3VP20	Bombyx mandarina nucleopolyhedrovirus	25_45,30_40,30_45,35_35,35_40,35_45,40_30,40_35,40_40,45_25,45_30,45_35	RSRSRSRSRSPHGRPRSRSRSRSRSRSRSSSPRQGRR,RSRSRSRSRSPHGRPRSRSRSRSRSRSRSSSPRQGRR,RSRSRSRSRSPHGRPRSRSRSRSRSRSRSSSPR,RSRSRSRSRSPHGRPRSRSRSRSRSRSRSSSPRQGRR,RSRSRSRSRSPHGRPRSRSRSRSRSRSRSSSPR,RSRSRSRSRSPHGRPRSRSRSRSRSRSRSSSPR,SRSRSRSRSPHGRPRSRSRSRSRSRSRSSSPRQGRR,SRSRSRSRSPHGRPRSRSRSRSRSRSRSSSPR,SRSRSRSRSPHGRPRSRSRSRSRSRSRSSSPR,RPRSRSRSRSRSRSRSSSPRQGR,RPRSRSRSRSRSRSRSSSPR,RPRSRSRSRSRSRSRSSSPR	(101-137),(101-137),(101-133),(101-137),(101-133),(101-133),(102-137),(102-133),(102-133),(114-136),(114-133),(114-133)	RSRSRSRSRSPHGRPRSRSRSRSRSRSRSSSPRQGRR	(101-137)	PF04512.12;PF04513.12	Baculo_PEP_N;Baculo_PEP_C	(4-94);(154-304)	7.9e-21;6.5e-38
UP000241696_640862.fasta	C3VP40	Bombyx mandarina nucleopolyhedrovirus	35_35,40_30,40_35,45_25,50_20	SSSRSQPYSSSRRRRRQERS,RSQPYSSSRSQPYSSSRRRRRQERS,SSSRSQPYSSSRRRRRQERS,SRSQPYSSSRSQPYSSSRRR,SSRSQPYSSSRSQPYSSSRR	(54-73),(49-73),(54-73),(48-67),(47-66)	SSRSQPYSSSRSQPYSSSRRRRRQERS	(47-73)	PF00097.25	zf-C3HC4	(220-267)	1.7e-06
UP000249287_2107708.fasta	A0A2U7UD53	Pandoravirus neocaledonia	45_25,50_20	RRISRKGRRHSESDSSSSSS,RISRKGRRHSESDSSSSSSS	(1010-1029),(1011-1030)	RRISRKGRRHSESDSSSSSSS	(1010-1030)	PF00112.23	Peptidase_C1	(322-617)	1.1e-31
UP000289277_2107574.fasta	A0A2U8SZQ3	Domestic cat hepadnavirus	20_50,20_55,25_45	RSPRRRTPSPRRRRSQSPRRRRS,RRRTPSPRRRRSQSPRRRRS,RTPSPRRRRSQSPRRRRSQS	(188-210),(191-210),(193-212)	RSPRRRTPSPRRRRSQSPRRRRSQS	(188-212)	PF08290.11;PF00906.20;PF00906.20	Hep_core_N;Hepatitis_core;Hepatitis_core	(1-26);(30-113);(104-182)	3.9e-09;3e-07;1.2e-20
UP000290445_1046267.fasta	A0A2H4UZY0	Operophtera brumata nucleopolyhedrovirus	20_50,25_45,25_50,30_40,30_45,30_50,35_35,35_40,35_45,35_50	RRRSSSRGRRRSSHRRRSSHRR,RRRSSSRGRRRSSHRRRSSHRRHSHGR,RRRSSSRGRRRSSHRRRSSHRR,RSVDIAPRRRSSSRGRRRSSHRRRSSHRRHS,RRRSSSRGRRRSSHRRRSSHRRHS,RRRSSSRGRRRSSHRRRSSHRR,RRRSSSRGRRRSSHRRRSSHRRHS,RRRSSSRGRRRSSHRRRSSHRRHS,RRRSSSRGRRRSSHRRRSSHRRHS,RRRSSSRGRRRSSHRRRSSHRR	(117-138),(117-143),(117-138),(110-140),(117-140),(117-138),(117-140),(117-140),(117-140),(117-138)	RSVDIAPRRRSSSRGRRRSSHRRRSSHRRHSHGR	(110-143)	PF04513.12	Baculo_PEP_C	(159-297)	1e-24
UP000290976_334208.fasta	A0A2D2AL17	Betapapillomavirus 4	20_50,25_45,25_50,30_40,30_45,30_50,35_35,35_35,35_40,35_45,35_50,40_30,40_35,40_40,40_45,40_50,45_25,45_30,45_35,45_40,45_45,45_50,50_20,50_25,50_30,50_35,50_40,50_45,50_50,55_20,55_25,55_30,55_35,55_40,55_45	SRGRSRSRSRSRSRSRSRSRSSRSRGR,RVRGRSGSRGRSRSRSRSRSRSRSRSRSSRSRGR,SRGRSRSRSRSRSRSRSRSRSSRSRGR,RVRGRSGSRGRSRSRSRSRSRSRSRSRSSRSRGR,RVRGRSGSRGRSRSRSRSRSRSRSRSRSSRSRGR,SRGRSRSRSRSRSRSRSRSRSSRSRGR,RRPKASPRRSRSRSGSRSGS,RVRGRSGSRGRSRSRSRSRSRSRSRSRSSRSRGR,RVRGRSGSRGRSRSRSRSRSRSRSRSRSSRSRGR,RVRGRSGSRGRSRSRSRSRSRSRSRSRSSRSRGR,SRGRSRSRSRSRSRSRSRSRSSRSRGR,RGRSGSRGRSRSRSRSRSRSRSRSRSSRSRGR,RGRSGSRGRSRSRSRSRSRSRSR…	(309-335),(302-335),(309-335),(302-335),(302-335),(309-335),(257-276),(302-335),(302-335),(302-335),(309-335),(304-335),(304-335),(304-335),(304-335),(309-335),(306-335),(306-335),(306-335),(309-335),(309-335),(312-333),(312-333),(312-333),(312-333),(312-333),(312-333),(312-333),(312-333),(313-332),(313-332),(313-332),(313-332),(313-332),(313-332)	RRPKASPRRSRSRSGSRSGS,RVRGRSGSRGRSRSRSRSRSRSRSRSRSSRSRGR	(257-276),(302-335)	PF00508.17;PF00511.17	PPV_E2_N;PPV_E2_C	(1-199);(392-471)	2e-83;5.1e-27
UP000297205_1434720.fasta	A0A286MM49	Beluga whale alphaherpesvirus 1	20_50	SARSRSRALRRSLRALRRRRGS	(11-32)	SARSRSRALRRSLRALRRRRGS	(11-32)	PF02718.14	Herpes_UL31	(8-294)	1.1e-74
UP000320297_2083001.fasta	A0A2L1GIT1	Saltwater crocodilepox virus	45_25,50_20,50_25,55_20,55_25	RRRRLSSFSSSSSSSASRAS,SSCDRRRRLSSFSSSSSSSASRAS,RRRRLSSFSSSSSSSASRAS,SSCDRRRRLSSFSSSSSSSASRAS,RRRRLSSFSSSSSSSASRAS	(464-483),(460-483),(464-483),(460-483),(464-483)	SSCDRRRRLSSFSSSSSSSASRAS	(460-483)	PF04924.12	Pox_A6	(1-372)	8.8e-150
UP000386070_130370.fasta	A0A5P9VI05	Porcine mastadenovirus B	20_50,20_55,25_45	SSSSQPPRRLRRRRRRRRR,SSSSQPPRRLRRRRRRRRR,SAPSSSSQPPRRLRRRRRRR	(248-266),(248-266),(245-264)	SAPSSSSQPPRRLRRRRRRRRR	(245-266)	PF03910.13	Adeno_PV	(6-306)	3.5e-29
UP000001323_328615.fasta	Q06VE0	TnAV-2c	25_45,25_45,30_40,30_45,35_35,35_35,35_35,35_40,35_45,40_30,40_30,40_35,40_35,40_35,40_40,45_25,45_25,45_25,45_25,45_30,45_30,45_30,45_35,45_35,50_20,50_25,55_20,55_25,60_20,60_25,65_20,65_25,70_20	RRRVTQTRSPSPSRRRRSRS,SRRRSPSPARSRSRSASRRRSPSPARSRSRSASRRRSPSPARSRSRSASRRRS,SRSRSRSASRRRSPSPARSRSRSASRRRSPSPARSRSRSASRRRSPSPARSRSRSASRRRS,SRRRSPSPARSRSRSASRRRSPSPARSRSRSASRRRSPSPARSRSRSASRRRS,RSPSRSRSRSASRRRSPSPARSRSRSASRRRSPSPARSRSRSASRRRSPSPARSRSRSASRRRSPSPARSKSRSQTRSRSRSTSRRSASPARSKSR,SRSRSPSPARSRSRSTSRRSASPARSKSR,SRSRSPSPARSRSRSTSRRSASPARSKSRSKTRSRSRSASKRRS,SRSRSRSASRRRSPSPARSRSRSASRRRSPSPARSR…	(146-165),(270-322),(262-322),(270-322),(259-354),(359-387),(392-435),(262-322),(270-322),(259-445),(452-471),(259-354),(359-387),(392-435),(262-316),(328-355),(359-388),(392-421),(455-485),(328-355),(359-388),(392-421),(359-378),(392-411),(458-496),(458-485),(458-491),(458-485),(459-491),(461-485),(466-491),(466-485),(467-488)	RRRVTQTRSPSPSRRRRSRS,RSPSRSRSRSASRRRSPSPARSRSRSASRRRSPSPARSRSRSASRRRSPSPARSRSRSASRRRSPSPARSKSRSQTRSRSRSTSRRSASPARSKSRSQTKSRSRSPSPARSRSRSTSRRSASPARSKSRSQTKSRSRSPSPARSRSRSTSRRSASPARSKSRSKTRSRSRSASKRRSASPARSKSRS,RSPSPARSKSRSQTRSRSRSPSSSSSSSRSRSTSSSRFRSLEQKS	(146-165),(259-445),(452-496)	PF08793.10;PF08793.10;PF08793.10;PF08793.10	2C_adapt;2C_adapt;2C_adapt;2C_adapt	(27-62);(79-113);(175-209);(221-256)	2.4e-05;1e-09;1.1e-06;6.1e-05
UP000001324_260797.fasta	A4KXB6	HvAV-3e	25_45,30_40,35_35,35_35,40_30	RRRRVIRSPSPNRRSSSPRR,RRRVIRSPSPNRRSSSPRRS,RSRSRSKSPARRQSVARSRSRS,RSRSKSRSRKAMTASRSRSR,SRSKSRSRKAMTASRSRSRS	(106-125),(107-126),(362-383),(434-453),(435-454)	RRRRVIRSPSPNRRSSSPRRS,RSRSRSKSPARRQSVARSRSRS,RSRSKSRSRKAMTASRSRSRS	(106-126),(362-383),(434-454)	PF08793.10;PF08793.10;PF08793.10;PF08793.10	2C_adapt;2C_adapt;2C_adapt;2C_adapt	(14-48);(60-94);(169-203);(211-245)	8.9e-06;1.3e-10;1.4e-08;1.9e-10
UP000008774_10367.fasta	Q69154	MuHV-1	25_45,30_40,35_35,40_30,40_35	SRRRSSATDGRRSRRGSRR,SGSRRRSSATDGRRSRRGSR,RRARTRSTHDSSSSGSRRRSSATDGRRSRRGS,RARTRSTHDSSSSGSRRRSSATDGRRSRR,SSSSGSRRRSSATDGRRSRR	(536-554),(534-553),(521-552),(522-550),(531-550)	RRARTRSTHDSSSSGSRRRSSATDGRRSRRGSRR	(521-554)	PF05459.12	Herpes_UL69	(204-437)	3.7e-72
UP000009252_333923.fasta	P06921	Human papillomavirus type 5	25_45,30_40,30_45,35_35,35_35,35_35,35_40,35_45,40_30,40_35,40_40,40_45	SRRSQTQQRRSRSRHRSRSRSRSRSKS,RRPSSKSRRSQTQQRRSRSRHRSRSRSRSRSKS,SRRSQTQQRRSRSRHRSRSRSRSRSKS,SSKSRRSQTQQRRSRSRHRSRSRSRSRSKS,RRGGGRSPRRRSRSPSTSSS,SRGGSRGGRGRRRGRSSSSSSPAHKRSR,SQTQQRRSRSRHRSRSRSRSRSKS,RRSRSRHRSRSRSRSRSKS,RRSRSRHRSRSRSRSRSKS,RRSRSRHRSRSRSRSRSKS,RRSRSRHRSRSRSRSRSKS,RRSRSRHRSRSRSRSRSKS	(258-284),(252-284),(258-284),(255-284),(321-340),(365-392),(261-284),(266-284),(266-284),(266-284),(266-284),(266-284)	RRPSSKSRRSQTQQRRSRSRHRSRSRSRSRSKS,RRGGGRSPRRRSRSPSTSSS,SRGGSRGGRGRRRGRSSSSSSPAHKRSR	(252-284),(321-340),(365-392)	PF00508.17;PF00511.17	PPV_E2_N;PPV_E2_C	(1-199);(432-511)	2.5e-87;8.5e-28
UP000009252_333923.fasta	P0DOD3	Human papillomavirus type 5	25_45,30_40,30_45,35_35,35_35,35_35,35_40,35_45,40_30,40_35,40_40,40_45	SRRSQTQQRRSRSRHRSRSRSRSRSKS,RRPSSKSRRSQTQQRRSRSRHRSRSRSRSRSKS,SRRSQTQQRRSRSRHRSRSRSRSRSKS,SSKSRRSQTQQRRSRSRHRSRSRSRSRSKS,RRGGGRSPRRRSRSPSTSSS,SRGGSRGGRGRRRGRSSSSSSPAHKRSR,SQTQQRRSRSRHRSRSRSRSRSKS,RRSRSRHRSRSRSRSRSKS,RRSRSRHRSRSRSRSRSKS,RRSRSRHRSRSRSRSRSKS,RRSRSRHRSRSRSRSRSKS,RRSRSRHRSRSRSRSRSKS	(67-93),(61-93),(67-93),(64-93),(130-149),(174-201),(70-93),(75-93),(75-93),(75-93),(75-93),(75-93)	RRPSSKSRRSQTQQRRSRSRHRSRSRSRSRSKS,RRGGGRSPRRRSRSPSTSSS,SRGGSRGGRGRRRGRSSSSSSPAHKRSR	(61-93),(130-149),(174-201)	PF00511.17	PPV_E2_C	(241-320)	1.8e-29
UP000052097_338903.fasta	Q1I124	Capra hircus papillomavirus 1	25_45,30_40,30_45,35_35,45_25,50_20,55_20	SRRSSSGRGARRSRGRSWRRTRSRSQSTER,RPGSRRSSSGRGARRSRGRSWRRTRSRSQSTERSR,SRRSSSGRGARRSRGRSWRR,SSYRPGSRRSSSGRGARRSR,RGSPRPASRSRSRSSTSTSS,SPRPASRSRSRSSTSTSSSGSSYRPGSRRSSSGR,RPASRSRSRSSTSTSSSGSSYR	(281-310),(278-312),(281-300),(275-294),(253-272),(255-288),(257-278)	RGSPRPASRSRSRSSTSTSSSGSSYRPGSRRSSSGRGARRSRGRSWRRTRSRSQSTERSR	(253-312)	PF00508.17;PF00511.17	PPV_E2_N;PPV_E2_C	(1-199);(439-520)	1.1e-68;8.7e-21
UP000099076_524651.fasta	B3UXJ1	Muromegalovirus WP15B	25_45,30_40,35_35,40_30,40_35	SRRRSSATDGRRSRRGSRR,SGSRRRSSATDGRRSRRGSR,RRARTRSTHDSSSSGSRRRSSATDGRRSRRGS,RARTRSTHDSSSSGSRRRSSATDGRRSRR,SSSSGSRRRSSATDGRRSRR	(536-554),(534-553),(521-552),(522-550),(531-550)	RRARTRSTHDSSSSGSRRRSSATDGRRSRRGSRR	(521-554)	PF05459.12	Herpes_UL69	(205-438)	5.4e-72
UP000099076_524651.fasta	B3UXG0	Muromegalovirus WP15B	40_30	SRLSTTSSRERSRSRSVSR	(23-41)	SRLSTTSSRERSRSRSVSR	(23-41)	PF04489.13	DUF570	(281-683)	5.2e-35
UP000099188_188763.fasta	Q8QRZ5	Chimpanzee cytomegalovirus	25_45	RRQTSSSSTRRSRRRNARR	(661-679)	RRQTSSSSTRRSRRRNARR	(661-679)	PF03064.16	U79_P34	(9-249)	9.7e-63
UP000112084_1464071.fasta	W8E8L3	Eptesicus serotinus papillomavirus 1	25_45,30_40,30_45,35_35,35_40,40_30,40_35,40_40,45_25,45_30,45_35,45_40,50_20,50_25,50_30,50_35,50_40,55_20,55_25,55_30,55_35,55_40	RRRPRLWLRSKSRSRSRSRS,RRRPRLWLRSKSRSRSRSRSSSRSSGRSRSRSPFRR,RRRPRLWLRSKSRSRSRSRS,RRPRLWLRSKSRSRSRSRSSSRSSGRSRSRSPFRR,RRPRLWLRSKSRSRSRSRSSSRSSGRSRSRSPFRR,RSKSRSRSRSRSSSRSSGRSRSRSPFRRGAS,RSKSRSRSRSRSSSRSSGRSRSRSPFRR,SRSRSRSRSSSRSSGRSRSRSPFRR,RSKSRSRSRSRSSSRSSGRSRSRSPFRRGAS,RSKSRSRSRSRSSSRSSGRSRSRSPFRRGAS,RSKSRSRSRSRSSSRSSGRSRSRSPFRR,SRSRSRSRSSSRSSGRSRSRSPFRR,RSKSRSRSRSRSSSRSSGRSRSRSPFR,RSKSRSRSRSRSSS…	(233-252),(233-268),(233-252),(234-268),(234-268),(241-271),(241-268),(244-268),(241-271),(241-271),(241-268),(244-268),(241-267),(241-267),(241-267),(244-267),(244-264),(241-264),(241-264),(244-264),(244-264),(244-264)	RRRPRLWLRSKSRSRSRSRSSSRSSGRSRSRSPFRRGAS	(233-271)	PF00508.17;PF00511.17	PPV_E2_N;PPV_E2_C	(1-198);(349-428)	5.2e-71;3.1e-25
UP000121920_994672.fasta	G0ZAI2	Titi monkey adenovirus ECC-2011	25_45,30_40	RRRAAASSSYRSRRRPASRR,RRAAASSSYRSRRRPASRRSRAVTR	(349-368),(350-374)	RRRAAASSSYRSRRRPASRRSRAVTR	(349-374)	PF03910.13	Adeno_PV	(1-389)	1.2e-94
UP000121920_994672.fasta	G0ZAH9	Titi monkey adenovirus ECC-2011	50_20	SSSSASSSRRPSSSTGRVTR	(486-505)	SSSSASSSRRPSSSTGRVTR	(486-505)	PF02455.16	Hex_IIIa	(103-471)	8.8e-83
UP000122533_10366.fasta	H2A298	MuHV-1	25_45,30_40,35_35,40_30,40_35	SRRRSSATDGRRSRRGSRR,SGSRRRSSATDGRRSRRGSR,RRARTRSTHDSSSSGSRRRSSATDGRRSRRGS,RARTRSTHDSSSSGSRRRSSATDGRRSRR,SSSSGSRRRSSATDGRRSRR	(535-553),(533-552),(520-551),(521-549),(530-549)	RRARTRSTHDSSSSGSRRRSSATDGRRSRRGSRR	(520-553)	PF05459.12	Herpes_UL69	(204-437)	4.7e-72
UP000122533_10366.fasta	H2A263	MuHV-1	40_30	SRLSTTSSRERSRSRSVSR	(23-41)	SRLSTTSSRERSRSRSVSR	(23-41)	PF04489.13	DUF570	(281-683)	5.1e-35
UP000123590_1887215.fasta	A0A1B2K1Z9	Bos taurus papillomavirus 17	25_45,30_40,30_45,35_35,40_30,40_35,45_25,45_30,45_35,50_20,50_25,50_30,50_35	RQSRNRHRHSRSRTRSRSRSRES,RQSRNRHRHSRSRTRSRSRSRES,RQSRNRHRHSRSRTRSRSRSRES,RHSRSRTRSRSRSRESEPNSVRSRSYRSRSRSRESRSSS,SRSRSRESEPNSVRSRSYRSRSRSRESRSSSAGGDRLS,SVRSRSYRSRSRSRESRSSS,SVRSRSYRSRSRSRESRSSS,SVRSRSYRSRSRSRESRSSS,SVRSRSYRSRSRSRESRSSS,SVRSRSYRSRSRSRESRSSS,SVRSRSYRSRSRSRESRSSS,SVRSRSYRSRSRSRESRSSS,SVRSRSYRSRSRSRESRSSS	(253-275),(253-275),(253-275),(260-298),(268-305),(279-298),(279-298),(279-298),(279-298),(279-298),(279-298),(279-298),(279-298)	RQSRNRHRHSRSRTRSRSRSRESEPNSVRSRSYRSRSRSRESRSSSAGGDRLS	(253-305)	PF00508.17;PF00511.17	PPV_E2_N;PPV_E2_C	(1-200);(353-431)	4.8e-78;1.9e-23
UP000144311_240426.fasta	U3UBD7	Squirrelpox virus	25_45	SPRRRSASPRRRASSPRRRTAS	(161-182)	SPRRRSASPRRRASSPRRRTAS	(161-182)	PF04651.13	Pox_A12	(1-176)	1.5e-50
UP000144454_915424.fasta	F8QPP7	Macaca fascicularis papillomavirus 2	25_45,30_40,30_45,35_35,35_40,35_45,40_30,40_35,40_40,40_45	RGGRSRSRSRATSRSRSRSRSRTRTRAR,RGERGGRSRSRSRATSRSRSRSRSRTRTRAR,RGGRSRSRSRATSRSRSRSRSRTRTRAR,RGGRSRSRSRATSRSRSRSRSRTRTR,RGGRSRSRSRATSRSRSRSRSRTRTR,RGGRSRSRSRATSRSRSRSRSRTRTR,RSRSRSRATSRSRSRSRSRTR,RSRSRSRATSRSRSRSRSRTR,RSRSRSRATSRSRSRSRSRTR,RSRSRSRATSRSRSRSRSRTR	(285-312),(282-312),(285-312),(285-310),(285-310),(285-310),(288-308),(288-308),(288-308),(288-308)	RGERGGRSRSRSRATSRSRSRSRSRTRTRAR	(282-312)	PF00508.17;PF00511.17	PPV_E2_N;PPV_E2_C	(1-199);(372-451)	2.6e-81;4.2e-29
UP000144590_10320.fasta	A0A0U2US25	Bovine alphaherpesvirus 1	25_45,30_40,30_45,35_35,35_40,35_45,40_30,40_35,40_40,40_45	RGARERSGSRSRSRSRSRERGRSKSRSRSRSRSREEKRR,SRGARERSGSRSRSRSRSRERGRSKSRSRSRSRSREEKRR,RGARERSGSRSRSRSRSRERGRSKSRSRSRSRSREEKRR,SRGARERSGSRSRSRSRSRERGRSKSRSRSRSRSR,SRGARERSGSRSRSRSRSRERGRSKSRSRSRSRSR,RERSGSRSRSRSRSRERGRSKSRSRSRSRSR,RSGSRSRSRSRSRERGRSKSRSRSRSRSR,RSGSRSRSRSRSRERGRSKSRSRSRSRSR,RSGSRSRSRSRSRERGRSKSRSRSRSRSR,SRSRSRSRSRERGRSKSRSRSRSRSR	(635-673),(634-673),(635-673),(634-668),(634-668),(638-668),(640-668),(640-668),(640-668),(643-668)	SRGARERSGSRSRSRSRSRERGRSKSRSRSRSRSREEKRR	(634-673)	PF01763.16	Herpes_UL6	(41-620)	9.4e-181
UP000144590_10320.fasta	A0A0U2IDM2	Bovine alphaherpesvirus 1	30_40,35_35,35_40	RRSLISPRLCSRSRSRSRSR,RRSLISPRLCSRSRSRSRSR,RRSLISPRLCSRSRSRSRSR	(43-62),(43-62),(43-62)	RRSLISPRLCSRSRSRSRSR	(43-62)	PF02718.14	Herpes_UL31	(70-357)	7.9e-78
UP000155715_1370094.fasta	S5R8N0	Rangifer tarandus papillomavirus 2	25_45,30_40,30_45,35_35,35_40,35_45,40_30,40_35,40_40,45_25,45_30,45_35,50_20,50_25,50_30	SSRSRSRSRSRSRSRSREDR,SDGSSRSRSRSRSRSRSRSREDR,SSRSRSRSRSRSRSRSREDR,RRRYTSTSDGSSRSRSRSRSRSRSRSREDR,SDGSSRSRSRSRSRSRSRSREDR,SSRSRSRSRSRSRSRSREDR,RRRYTSTSDGSSRSRSRSRSRSRSRSREDR,RRRYTSTSDGSSRSRSRSRSRSRSRSREDR,SDGSSRSRSRSRSRSRSRSREDR,STSDGSSRSRSRSRSRSRSRSREDR,SDGSSRSRSRSRSRSRSRSREDR,SDGSSRSRSRSRSRSRSRSREDR,STSDGSSRSRSRSRSRSRSRSR,SDGSSRSRSRSRSRSRSRSR,SDGSSRSRSRSRSRSRSRSR	(280-299),(277-299),(280-299),(270-299),(277-299),(280-299),(270-299),(270-299),(277-299),(275-299),(277-299),(277-299),(275-296),(277-296),(277-296)	RRRYTSTSDGSSRSRSRSRSRSRSRSREDR	(270-299)	PF00508.17;PF00511.17	PPV_E2_N;PPV_E2_C	(1-200);(335-413)	7e-81;4e-26
UP000158064_37956.fasta	P50770	Human papillomavirus type 24	25_45,30_40,30_45,35_35,40_30,40_30,40_35,45_25,50_20,50_25	RSRSTSRRSRSTSRGNRRCR,RRARSRTRSRCSSTQTRSRSTSRRSRSTSRGNRRCR,RSRSTSRRSRSTSRGNRRCR,RSRTRSRCSSTQTRSRSTSRRSRS,RSRCSSTQTRSRSTSRRSRSTSR,RGVSTSSRGRGRGSRRSSSSSSPTPR,RSRCSSTQTRSRSTSRRSRS,STSSRGRGRGSRRSSSSSS,STSSRGRGRGSRRSSSSSS,STSSRGRGRGSRRSSSSSS	(284-303),(268-303),(284-303),(271-294),(275-297),(311-336),(275-294),(314-332),(314-332),(314-332)	RRARSRTRSRCSSTQTRSRSTSRRSRSTSRGNRRCR,RGVSTSSRGRGRGSRRSSSSSSPTPR	(268-303),(311-336)	PF00508.17;PF00511.17	PPV_E2_N;PPV_E2_C	(1-199);(385-464)	4.4e-84;4.6e-25
UP000158680_69156.fasta	A8E1H5	MuHV-1	25_45,30_40,35_35,40_30,40_35	SRRRSSATDGRRSRRGSRR,SGSRRRSSATDGRRSRRGSR,RRARTRSTHDSSSSGSRRRSSATDGRRSRRGS,RARTRSTHDSSSSGSRRRSSATDGRRSRR,SSSSGSRRRSSATDGRRSRR	(537-555),(535-554),(522-553),(523-551),(532-551)	RRARTRSTHDSSSSGSRRRSSATDGRRSRRGSRR	(522-555)	PF05459.12	Herpes_UL69	(204-437)	4.2e-72
UP000158680_69156.fasta	A8E1E2	MuHV-1	40_30	SRLSTTSSRERSRSRSVSR	(23-41)	SRLSTTSSRERSRSRSVSR	(23-41)	PF04489.13	DUF570	(281-683)	5.1e-35
UP000162055_1887218.fasta	A0A1B2K213	Bos taurus papillomavirus 20	25_45,30_40,30_45,35_35,35_40,35_45,40_30,40_35,40_40,40_45,45_25,45_30,45_35,45_40,45_45	SSRSRSRSRSRTRSRSRSR,SDGSSRSRSRSRSRTRSRSRSRGPES,SSRSRSRSRSRTRSRSRSR,STSDGSSRSRSRSRSRTRSRSRSRGPES,SDGSSRSRSRSRSRTRSRSRSRGPES,SSRSRSRSRSRTRSRSRSR,STSDGSSRSRSRSRSRTRSRSRSRGPES,STSDGSSRSRSRSRSRTRSRSRSRGPES,SDGSSRSRSRSRSRTRSRSRSRGPES,SSRSRSRSRSRTRSRSRSR,STSDGSSRSRSRSRSRTRSRSRSR,STSDGSSRSRSRSRSRTRSRSRSR,STSDGSSRSRSRSRSRTRSRSRSR,SDGSSRSRSRSRSRTRSRSRSR,SSRSRSRSRSRTRSRSRSR	(282-300),(279-304),(282-300),(277-304),(279-304),(282-300),(277-304),(277-304),(279-304),(282-300),(277-300),(277-300),(277-300),(279-300),(282-300)	STSDGSSRSRSRSRSRTRSRSRSRGPES	(277-304)	PF00508.17;PF00511.17	PPV_E2_N;PPV_E2_C	(1-200);(341-419)	4.8e-80;9.7e-27
UP000175245_1464073.fasta	W8EG03	Eptesicus serotinus papillomavirus 3	25_45,30_40,30_40,30_45,35_35,35_35,35_40,35_40,35_45,40_30,40_35,40_40,45_25,45_30,45_35,45_40,50_20,50_25,50_30,50_35,50_40	RSRSRSRTRSRSRPRSRGS,RPRSRTRSRSLSRSSGRSRSRSRSRSR,RSRSRSRTRSRSRPRSRGSPVS,RSRSRSRTRSRSRPRSRGS,RPRSRTRSRSLSRSSGRSRSRSRSRSR,RSRSRSRTRSRSRPRSRGSPVS,RPRSRTRSRSLSRSSGRSRSRSRSRSR,RSRSRSRTRSRSRPRSRGSPVS,RSRSRSRTRSRSRPRSRGS,RPRSRTRSRSLSRSSGRSRSRSRSRSR,RPRSRTRSRSLSRSSGRSRSRSRSRSR,RPRSRTRSRSLSRSSGRSRSRSRSRSR,RSRTRSRSLSRSSGRSRSRSRSRSR,RSRTRSRSLSRSSGRSRSRSRSRSR,RSRTRSRSLSRSSGRSRSRSRSRSR,RSRTRSRSLSRSSGRSRSRSRSRS…	(282-300),(242-268),(282-303),(282-300),(242-268),(282-303),(242-268),(282-303),(282-300),(242-268),(242-268),(242-268),(244-268),(244-268),(244-268),(244-268),(248-268),(248-268),(248-268),(248-268),(248-268)	RPRSRTRSRSLSRSSGRSRSRSRSRSR,RSRSRSRTRSRSRPRSRGSPVS	(242-268),(282-303)	PF00508.17;PF00511.17	PPV_E2_N;PPV_E2_C	(1-198);(361-440)	1.3e-69;5.7e-27
UP000232851_202910.fasta	A0A1L5JKJ3	Bubaline alphaherpesvirus 1	25_45,30_40,30_45	RERSGSRSRSRSRSREEERR,RERSGSRSRSRSRSREEERR,RERSGSRSRSRSRSREEERR	(658-677),(658-677),(658-677)	RERSGSRSRSRSRSREEERR	(658-677)	PF01763.16	Herpes_UL6	(58-640)	4.7e-179
UP000232851_202910.fasta	A0A1L5JKG0	Bubaline alphaherpesvirus 1	30_40,35_35,35_40	RRGRRSLSPPGSRSRSRSRS,RRGRRSLSPPGSRSRSRSRS,RRGRRSLSPPGSRSRSRSRS	(42-61),(42-61),(42-61)	RRGRRSLSPPGSRSRSRSRS	(42-61)	PF02718.14	Herpes_UL31	(71-365)	1.3e-76
UP000318161_2077183.fasta	A0A2K9QQV2	Trichoplusia ni ascovirus 6b	25_45,25_45,30_40,30_45,35_35,35_35,35_35,35_40,35_45,40_30,40_30,40_35,40_35,40_35,40_35,40_40,45_25,45_25,45_25,45_30,45_30,45_35,50_20,50_25,55_20,55_25,60_20,60_25,65_20,65_25,70_20	RRRVTQTRSPSPSRRRRSRS,SRRRSPSPARSRSRSASRRRS,SRSRSRSASRRRSPSPARSRSRSASRRRSPSPARSRSRS,SRRRSPSPARSRSRSASRRRS,RSPSRSRSRSASRRRSPSPARSRSRSASRRRSPSPARSRSRSPSPAKSRSRSTSRRSASPARSKSRSQTRSRSRSTSRRSASPARSKSR,SRSRSPSPARSRSRSTSRRSASPARSKSRSQTRSRSR,RSKSRSQTRSRSRSASKRRS,SRSRSRSASRRRSPSPARSRSRSASRRRSPSPARSRSRS,SRRRSPSPARSRSRSASRRRS,RSPSRSRSRSASRRRSPSPARSRSRSASRRRSPSPARSRSRSPSPAKSRSRSTSRRSASPARSKSRSQTRSRSRSTSRRSASP…	(158-177),(282-302),(274-312),(282-302),(271-359),(364-400),(406-425),(274-312),(282-302),(271-435),(442-461),(271-326),(332-359),(364-392),(406-425),(274-312),(308-360),(364-393),(445-475),(308-360),(364-393),(364-383),(448-486),(448-475),(448-481),(448-475),(449-481),(451-475),(456-481),(456-475),(457-478)	RRRVTQTRSPSPSRRRRSRS,RSPSRSRSRSASRRRSPSPARSRSRSASRRRSPSPARSRSRSPSPAKSRSRSTSRRSASPARSKSRSQTRSRSRSTSRRSASPARSKSRSQTKSRSRSPSPARSRSRSTSRRSASPARSKSRSQTRSRSRSPSPARSKSRSQTRSRSRSASKRRSASPARSKSRS,RSPSPARSKSRSQTRSRSRSPSSSSSSSRSRSTSSSRFRSLEQKS	(158-177),(271-435),(442-486)	PF08793.10;PF08793.10;PF08793.10;PF08793.10	2C_adapt;2C_adapt;2C_adapt;2C_adapt	(27-62);(79-113);(187-221);(233-268)	2.3e-05;9.9e-10;1e-06;6e-05
UP000319788_2293314.fasta	A0A346FXN8	Heliothis virescens ascovirus 3i	25_45,30_40,35_35,35_35,40_30	RRRRVIRSPSPNRRSSSPRR,RRRVIRSPSPNRRSSSPRRS,RSRSRSKSPARRQSVARSRSRS,RSRSKSRSRKAMTASRSRSR,SRSKSRSRKAMTASRSRSRS	(106-125),(107-126),(362-383),(434-453),(435-454)	RRRRVIRSPSPNRRSSSPRRS,RSRSRSKSPARRQSVARSRSRS,RSRSKSRSRKAMTASRSRSRS	(106-126),(362-383),(434-454)	PF08793.10;PF08793.10;PF08793.10;PF08793.10	2C_adapt;2C_adapt;2C_adapt;2C_adapt	(14-48);(60-94);(169-203);(211-245)	8.9e-06;1.3e-10;1.4e-08;6.9e-11
UP000000870_647330.fasta	Q6TVP1	OV-SA00	30_40,35_35,35_40,40_30,40_35,45_25,45_30,45_35,50_20,50_25,50_30,50_35,55_20,55_25,55_30,55_35,60_20,60_25,60_30,60_35	RAQRPVRSSSQRRSSRRSRS,RAQRPVRSSSQRRSSRRSRSSSSSSRGSAAR,RAQRPVRSSSQRRSSRRSRS,RPVRSSSQRRSSRRSRSSSSSSRGSAAR,RPVRSSSQRRSSRRSRSSSSSSR,RPVRSSSQRRSSRRSRSSSSSSRGSAARPSSAR,RPVRSSSQRRSSRRSRSSSSSSRGS,RPVRSSSQRRSSRRSRSSSSSSR,RPVRSSSQRRSSRRSRSSSSSSRGSAARPSSAR,RPVRSSSQRRSSRRSRSSSSSSRGSAARPSSAR,RPVRSSSQRRSSRRSRSSSSSSRGS,RPVRSSSQRRSSRRSRSSSSSSR,RSSSQRRSSRRSRSSSSSSRGS,RSSSQRRSSRRSRSSSSSSRGS,RSSSQRRSSRRSRSSSSSSR,RSS…	(62-81),(62-92),(62-81),(65-92),(65-87),(65-97),(65-89),(65-87),(65-97),(65-97),(65-89),(65-87),(68-89),(68-89),(68-87),(68-87),(68-89),(68-87),(68-87),(68-87)	RAQRPVRSSSQRRSSRRSRSSSSSSRGSAARPSSAR	(62-97)	PF03292.14	Pox_P4B	(1-674)	0
UP000000870_647330.fasta	Q6TVN2	OV-SA00	40_30,45_25,45_25,45_30,50_20,50_20,50_20,50_25	RSTGSRSSGTRSSSSTRSRRSGAPSRR,SRSTGSRSSGTRSSSSTRSRRSGAPSR,RRSTNSGTSSSASSSRRRAS,RSTGSRSSGTRSSSSTRSRR,SSSSTRRGSSSSSSRKR,RSTGSRSTGSRSSGTRSSSSTRSRRS,RSTNSGTSSSASSSRRRASS,SRSTGSRSSGTRSSSSTRSRRS	(88-114),(87-113),(207-226),(88-107),(62-78),(83-108),(208-227),(87-108)	SSSSTRRGSSSSSSRKR,RSTGSRSTGSRSSGTRSSSSTRSRRSGAPSRR,RRSTNSGTSSSASSSRRRASS	(62-78),(83-114),(207-227)	PF04651.13	Pox_A12	(1-194)	5.9e-34
UP000001134_212035.fasta	Q5UR52	APMV	40_30,45_25,45_30,50_20,50_25,50_30,55_20,55_25	RFGRSNSRSRSNSRSKSSRSRSNNRS,RFGRSNSRSRSNSRSKSSRSRSNNRSKSSRSSS,RFGRSNSRSRSNSRSKSSRSRSNNRS,RSNSRSRSNSRSKSSRSRSNNRSKSSRSSSTQSKS,RSNSRSRSNSRSKSSRSRSNNRSKSSRSSS,RSNSRSRSNSRSKSSRSRSNNRS,SRSKSSRSRSNNRSKSSRSSSTQS,SRSKSSRSRSNNRSKSSRSSS	(148-173),(148-180),(148-173),(151-185),(151-180),(151-173),(160-183),(160-180)	RFGRSNSRSRSNSRSKSSRSRSNNRSKSSRSSSTQSKS	(148-185)	PF13420.7	Acetyltransf_4	(288-403)	2.1e-05
UP000001358_345201.fasta	Q196X6	IIV-3	40_30	SSTRSRSPSVRSRCRSPSPR	(137-156)	SSTRSRSPSVRSRCRSPSPR	(137-156)	PF07498.12;PF02338.19	Rho_N;OTU	(380-427);(596-709)	2e-14;4.4e-12
UP000001440_11151.fasta	P04134	TGEV	30_40,35_35,35_40,40_30,40_35,40_40	SRSRSQSRSRSRNRSQSRGR,SRDNSRSRSQSRSRSRNRSQSRGR,SRSRSQSRSRSRNRSQSRGR,SRDNSRSRSQSRSRSRNRSQSRGR,SRDNSRSRSQSRSRSRNRSQSRGR,SRSRSQSRSRSRNRSQSRGR	(160-179),(156-179),(160-179),(156-179),(156-179),(160-179)	SRDNSRSRSQSRSRSRNRSQSRGR	(156-179)	PF00937.18	Corona_nucleoca	(1-346)	1.4e-118
UP000007639_82830.fasta	Q1HVE9	HHV-4	30_40,35_35,35_40,40_30,40_35,40_40,45_25,45_30	RNRRRSSTSSSSSRSTRRQR,RNRRRSSTSSSSSRSTRRQR,RNRRRSSTSSSSSRSTRRQR,RTPSPGRNRRRSSTSSSSSRSTRRQRPVS,RNRRRSSTSSSSSRSTRRQR,RNRRRSSTSSSSSRSTRRQR,SRTPSPGRNRRRSSTSSSSSRSTRRQRPVS,SPGRNRRRSSTSSSSSRSTRRQRPVS	(362-381),(362-381),(362-381),(356-384),(362-381),(362-381),(355-384),(359-384)	SRTPSPGRNRRRSSTSSSSSRSTRRQRPVS	(355-384)	PF01528.16	Herpes_glycop	(1-368)	5.6e-142
UP000009110_10608.fasta	P36786	Human papillomavirus type 19	30_40,35_35,35_40,40_30,40_35,40_40,45_25,45_30,45_35,45_40,50_20,50_25,50_30,50_35	RSRSRSRSLSSNRRSRSKSRR,RQKRSRSKSKSRSRSRSRSLSSNRRSRSKSRRKAS,RSRSRSRSLSSNRRSRSKSRR,RQKRSRSKSKSRSRSRSRSLSSNRRSRSKSRRKAS,RQKRSRSKSKSRSRSRSRSLSSNRRSRSKSRRKAS,RSRSRSRSLSSNRRSRSKSRR,RSRSKSKSRSRSRSRSLSSNRRSRSKSRR,RSRSKSKSRSRSRSRSLSSNRRSRSKSRR,RSKSKSRSRSRSRSLSSNRRSRSKSRR,RSRSRSRSLSSNRRSRSKSRR,RSRSKSKSRSRSRSRSLSSNRRSRSKS,RSRSKSKSRSRSRSRSLSSNRRSRSKS,RSRSKSKSRSRSRSRSLSSNRRSRSKS,SKSRSRSRSRSLSSNRRSRSKS	(275-295),(264-298),(275-295),(264-298),(264-298),(275-295),(267-295),(267-295),(269-295),(275-295),(267-293),(267-293),(267-293),(272-293)	RQKRSRSKSKSRSRSRSRSLSSNRRSRSKSRRKAS	(264-298)	PF00508.17;PF00511.17	PPV_E2_N;PPV_E2_C	(1-199);(411-490)	9.1e-85;6.7e-23
UP000097612_1301280.fasta	W8W2G5	Invertebrate iridovirus 25	30_40,30_40,35_35,35_40,40_30,40_35,40_40,45_25,45_30,45_35,45_40,50_20,50_25,50_30	SRRRSPPPSGRRSPSPSRRRSPPPSGRRSPSPSRRRS,RRSSSRRSPSPLRRSSSRRS,SGRRSPSPSRRRSPSPLRRSSSRRSPSPLRRSSSRRSPSPSRRSLPPQR,RRSSSRRSPSPLRRSSSRRS,RRSPSPSRRRSPSPLRRSSSRRSPSPLRRSSSRRSPSPSRRS,RRSPSPSRRRSPSPLRRSSSRRSPSPLRRSSSRRSPSPSRR,RRSSSRRSPSPLRRSSSRRS,SPLRRSSSRRSPSPLRRSSSRRSPSPSRRS,SPLRRSSSRRSPSPLRRSSSRRSPSPSRRS,RRSSSRRSPSPLRRSSSRRS,RRSSSRRSPSPLRRSSSRRS,SSSRRSPSPLRRSSSRRSPS,SSSRRSPSPLRRSSSRRSPS,SSSRRSPSPLRRSSSRR…	(43-79),(84-103),(67-115),(84-103),(69-110),(69-109),(84-103),(81-110),(81-110),(84-103),(84-103),(86-105),(86-105),(86-105)	SRRRSPPPSGRRSPSPSRRRSPPPSGRRSPSPSRRRSPSPLRRSSSRRSPSPLRRSSSRRSPSPSRRSLPPQR	(43-115)	PF08793.10	2C_adapt	(4-38)	2.2e-12
UP000097612_1301280.fasta	W8W2D8	Invertebrate iridovirus 25	40_30	RQSRSRSPSPTRQSRSRSPS	(275-294)	RQSRSRSPSPTRQSRSRSPS	(275-294)	PF02338.19	OTU	(588-704)	6.8e-14
UP000105586_172859.fasta	A0A191ULF2	Fowl aviadenovirus 2	30_40,35_35,35_40	SSRRRSGGRSSRRRSRPAS,SSRRRSGGRSSRRRSRPAS,SSRRRSGGRSSRRRSRPAS	(44-62),(44-62),(44-62)	SSRRRSGGRSSRRRSRPAS	(44-62)	PF03228.14	Adeno_VII	(1-36)	1.8e-05
UP000107967_1629657.fasta	A0A0C5IBL0	Simian torque teno virus 34	30_40,35_35,40_30,40_35,45_25,45_30,50_20,50_25,55_20	RKRRRRRRPSTSSDSSERS,RRRRRRPSTSSDSSERSDSS,RRRRRRPSTSSDSSERSDSSS,RRRRRRPSTSSDSSERSDSS,RRRRRPSTSSDSSERSDSSSS,RRRRRPSTSSDSSERSDSSS,RRRRPSTSSDSSERSDSSSSS,RRRRPSTSSDSSERSDSSSS,RRRPSTSSDSSERSDSSSSS	(125-143),(127-146),(127-147),(127-146),(128-148),(128-147),(129-149),(129-148),(130-149)	RKRRRRRRPSTSSDSSERSDSSSSS	(125-149)	PF05501.11	DUF755	(21-151)	1.5e-20
UP000115655_765052.fasta	D7P169	Human papillomavirus 120	30_40	RSRSRSREQRGGRETRRSSSR	(261-281)	RSRSRSREQRGGRETRRSSSR	(261-281)	PF00508.17;PF00511.17	PPV_E2_N;PPV_E2_C	(1-199);(348-427)	3.2e-80;1.9e-25
UP000128189_172862.fasta	A0A191ULS5	Fowl aviadenovirus 6	30_40	SRRRRGGRSSRRSSRPAS	(45-62)	SRRRRGGRSSRRSSRPAS	(45-62)	PF03228.14	Adeno_VII	(1-39)	1.7e-05
UP000134313_1605972.fasta	E9M5K4	Cricetid gammaherpesvirus 2	30_40,35_35	RASRRDGRSRQSSRASSRGR,SRRDGRSRQSSRASSRGRS	(78-97),(80-98)	RASRRDGRSRQSSRASSRGRS	(78-98)	PF00693.18	Herpes_TK	(267-461)	1.7e-10
UP000138581_508418.fasta	B1PAJ4	Bovine papillomavirus BAA5-Japan	30_40,35_35,40_30,45_25,50_20	SALPRSRSRSRSRSRSRSRSAGS,SALPRSRSRSRSRSRSRSRSAGSDSS,SALPRSRSRSRSRSRSRSRSAGSDSS,SALPRSRSRSRSRSRSRSRSAGSDSS,SRSRSRSRSRSRSRSAGSDSS	(248-270),(248-273),(248-273),(248-273),(253-273)	SALPRSRSRSRSRSRSRSRSAGSDSS	(248-273)	PF00508.17;PF00511.17	PPV_E2_N;PPV_E2_C	(1-200);(337-415)	1.5e-84;9.9e-27
UP000139002_334514.fasta	Q4JHA5	Human papillomavirus type 38b	30_40,35_35	RSRSRSTNRGGRDTRRSSSR,SRSRSRSTNRGGRDTRRSSS	(268-287),(267-286)	SRSRSRSTNRGGRDTRRSSSR	(267-287)	PF00508.17;PF00511.17	PPV_E2_N;PPV_E2_C	(1-199);(359-438)	6.3e-80;1.3e-27
UP000146149_1510155.fasta	A0A068ER45	Falconid herpesvirus 1	40_30	SRSLRSNSCLSRSYSRGSRR	(705-724)	SRSLRSNSCLSRSYSRGSRR	(705-724)	PF03387.14	Herpes_UL46	(18-447)	1.5e-111
UP000153037_10377.fasta	P03215	HHV-4	30_40,35_35,35_40,40_30,40_35,40_40,45_25,45_30	RNRRRSSTSSSSSRSTRRQR,RNRRRSSTSSSSSRSTRRQR,RNRRRSSTSSSSSRSTRRQR,RTPSPGRNRRRSSTSSSSSRSTRRQRPVS,RNRRRSSTSSSSSRSTRRQR,RNRRRSSTSSSSSRSTRRQR,SRTPSPGRNRRRSSTSSSSSRSTRRQRPVS,SPGRNRRRSSTSSSSSRSTRRQRPVS	(362-381),(362-381),(362-381),(356-384),(362-381),(362-381),(355-384),(359-384)	SRTPSPGRNRRRSSTSSSSSRSTRRQRPVS	(355-384)	PF01528.16	Herpes_glycop	(1-368)	1.1e-142
UP000158899_1969700.fasta	A0A0B5JPY4	Bovine papillomavirus type 15	30_40,35_35,35_40,40_30,40_35,40_40,45_25,45_30,45_35,45_40	SRDSRQRSRSHSRSRSRSRSPTKR,SRDSRQRSRSHSRSRSRSRSPTKRPDSR,SRDSRQRSRSHSRSRSRSRSPTKR,SSITHSRDSRQRSRSHSRSRSRSRS,SRDSRQRSRSHSRSRSRSRS,SRDSRQRSRSHSRSRSRSRS,SRDSRQRSRSHSRSRSRSRS,SRDSRQRSRSHSRSRSRSRS,SRDSRQRSRSHSRSRSRSRS,SRDSRQRSRSHSRSRSRSRS	(237-260),(237-264),(237-260),(232-256),(237-256),(237-256),(237-256),(237-256),(237-256),(237-256)	SSITHSRDSRQRSRSHSRSRSRSRSPTKRPDSR	(232-264)	PF00508.17;PF00511.17	PPV_E2_N;PPV_E2_C	(1-200);(323-401)	2.1e-77;6e-25
UP000166347_1776868.fasta	A0A0X9JTY8	Rusa timorensis papillomavirus type 1	30_40,35_35,35_40,40_30,40_35,45_25,45_30	SGSRSRSRSGSRTRARSWRRS,SSGSRSRSRSGSRTRARSWRRS,SGSRSRSRSGSRTRARSWRRS,RARQTSSSGSRSRSRSGSRTRARSWR,SSGSRSRSRSGSRTRARSWR,SSSGSRSRSRSGSRTRARS,SSSGSRSRSRSGSRTRARS	(298-318),(297-318),(298-318),(291-316),(297-316),(296-314),(296-314)	RARQTSSSGSRSRSRSGSRTRARSWRRS	(291-318)	PF00508.17;PF00511.17	PPV_E2_N;PPV_E2_C	(1-199);(478-558)	1.8e-73;1.8e-21
UP000166795_190065.fasta	E9KLA3	Fowl aviadenovirus E	30_40	SRRRRGGRSSRRSSRPAS	(45-62)	SRRRRGGRSSRRSSRPAS	(45-62)	PF03228.14	Adeno_VII	(1-37)	1.8e-05
UP000185274_10561.fasta	P0DOD7	Bovine papillomavirus type 3	30_40,35_35,35_40,40_30,40_35,40_40,45_25,45_30,45_35,45_40,50_20,50_25,50_30,50_35,50_40,55_20,55_25,55_30,55_35	RDSRGRSRSPSSSRSRSRSRSRS,RDSRGRSRSPSSSRSRSRSRSRSPSGSHSRPR,RDSRGRSRSPSSSRSRSRSRSRS,SDTRDSRGRSRSPSSSRSRSRSRSRSPSGSHSRPR,RDSRGRSRSPSSSRSRSRSRSRSPSGSHSRPR,RDSRGRSRSPSSSRSRSRSRSRS,SSGSDTRDSRGRSRSPSSSRSRSRSRSRSPSGSHSRPR,SDTRDSRGRSRSPSSSRSRSRSRSRSPSGSHSRPR,RDSRGRSRSPSSSRSRSRSRSRSPSGSHSRPR,RDSRGRSRSPSSSRSRSRSRSRS,SRGRSRSPSSSRSRSRSRSRSPSGSHSR,SRGRSRSPSSSRSRSRSRSRSPS,SRGRSRSPSSSRSRSRSRSRSPS,SRGRSRSPSSSRSRSR…	(43-65),(43-74),(43-65),(40-74),(43-74),(43-65),(37-74),(40-74),(43-74),(43-65),(45-72),(45-67),(45-67),(45-67),(45-65),(48-67),(48-67),(48-67),(48-67)	SSGSDTRDSRGRSRSPSSSRSRSRSRSRSPSGSHSRPR	(37-74)	PF00511.17	PPV_E2_C	(139-217)	6.9e-27
UP000185274_10561.fasta	Q8BDD6	Bovine papillomavirus type 3	30_40,35_35,35_40,40_30,40_35,40_40,45_25,45_30,45_35,45_40,50_20,50_25,50_30,50_35,50_40,55_20,55_25,55_30,55_35	RDSRGRSRSPSSSRSRSRSRSRS,RDSRGRSRSPSSSRSRSRSRSRSPSGSHSRPR,RDSRGRSRSPSSSRSRSRSRSRS,SDTRDSRGRSRSPSSSRSRSRSRSRSPSGSHSRPR,RDSRGRSRSPSSSRSRSRSRSRSPSGSHSRPR,RDSRGRSRSPSSSRSRSRSRSRS,SSGSDTRDSRGRSRSPSSSRSRSRSRSRSPSGSHSRPR,SDTRDSRGRSRSPSSSRSRSRSRSRSPSGSHSRPR,RDSRGRSRSPSSSRSRSRSRSRSPSGSHSRPR,RDSRGRSRSPSSSRSRSRSRSRS,SRGRSRSPSSSRSRSRSRSRSPSGSHSR,SRGRSRSPSSSRSRSRSRSRSPS,SRGRSRSPSSSRSRSRSRSRSPS,SRGRSRSPSSSRSRSR…	(237-259),(237-268),(237-259),(234-268),(237-268),(237-259),(231-268),(234-268),(237-268),(237-259),(239-266),(239-261),(239-261),(239-261),(239-259),(242-261),(242-261),(242-261),(242-261)	SSGSDTRDSRGRSRSPSSSRSRSRSRSRSPSGSHSRPR	(231-268)	PF00508.17;PF00511.17	PPV_E2_N;PPV_E2_C	(1-200);(333-411)	1e-88;2.2e-26
UP000201397_1923723.fasta	A0A1L3KIY5	Wuhan insect virus 19	30_40,35_35,35_40,40_30	SRRRSNSRNRSKSRSNSRGRS,RGNSRRRSNSRNRSKSRSNSRGRS,SRRRSNSRNRSKSRSNSRGRS,RSNSRNRSKSRSNSRGRSGSKSR	(47-67),(44-67),(47-67),(50-72)	RGNSRRRSNSRNRSKSRSNSRGRSGSKSR	(44-72)	PF06495.11	Transformer	(2-147)	1e-07
UP000201673_1907767.fasta	A0A1D8QMB0	Pigeon adenovirus 2	30_40	SGRRRTSRRKSSATRSRMRS	(112-131)	SGRRRTSRRKSSATRSRMRS	(112-131)	PF05829.12	Adeno_PX	(123-165)	2.6e-18
UP000202345_93386.fasta	A0A1V0M8I9	Columbid alphaherpesvirus 1	40_30	SRSLRSNSCLSRSYSRGSRR	(705-724)	SRSLRSNSCLSRSYSRGSRR	(705-724)	PF03387.14	Herpes_UL46	(18-446)	1.2e-111
UP000203223_1922687.fasta	A0A1L3KE57	Beihai sobemo-like virus 16	30_40	SSPKRRRRSRNSSRRRKTTS	(682-701)	SSPKRRRRSRNSSRRRKTTS	(682-701)	PF13365.6	Trypsin_2	(134-269)	5.9e-07
UP000240366_1899318.fasta	A0A1E1ETW2	Acanthamoeba castellanii mimivirus	40_30,45_25,45_30,50_20,50_25,50_30,55_20,55_25	RFGRSNSRSRSNSRSKSSRSRSNNRS,RFGRSNSRSRSNSRSKSSRSRSNNRSKSSRSSS,RFGRSNSRSRSNSRSKSSRSRSNNRS,RSNSRSRSNSRSKSSRSRSNNRSKSSRSSSTQSKS,RSNSRSRSNSRSKSSRSRSNNRSKSSRSSS,RSNSRSRSNSRSKSSRSRSNNRS,SRSKSSRSRSNNRSKSSRSSSTQS,SRSKSSRSRSNNRSKSSRSSS	(148-173),(148-180),(148-173),(151-185),(151-180),(151-173),(160-183),(160-180)	RFGRSNSRSRSNSRSKSSRSRSNNRSKSSRSSSTQSKS	(148-185)	PF13420.7	Acetyltransf_4	(288-403)	2.1e-05
UP000242016_2108118.fasta	A0A2P1JV22	Mycobacterium phage Fascinus	30_40,35_35,40_30,40_35	RTWRCRRSKRSSGRSRSSR,RCRRSKRSSGRSRSSRHSSATRRPR,RCRRSKRSSGRSRSSRHSSATRR,RCRRSKRSSGRSRSSRHSSATRR	(333-351),(336-360),(336-358),(336-358)	RTWRCRRSKRSSGRSRSSRHSSATRRPR	(333-360)	PF00144.24	Beta-lactamase	(86-380)	3.4e-29
UP000246978_1932425.fasta	A0A1L6KTE2	Bovine papillomavirus 04AC14	30_40,35_35,35_40,40_30,40_35,40_40,45_25,45_30,45_35,45_40,50_20,50_25,50_30,50_35,50_40,55_20,55_25,55_30,55_35,55_40	RDSRGRSRSSSSSRTRSRSRSRSRS,SRDSRGRSRSSSSSRTRSRSRSRSRSPSGSHTR,RDSRGRSRSSSSSRTRSRSRSRSRS,SDSRDSRGRSRSSSSSRTRSRSRSRSRSPSGSHTR,SRDSRGRSRSSSSSRTRSRSRSRSRSPSGSHTR,RDSRGRSRSSSSSRTRSRSRSRSRS,RSQSSESDSRDSRGRSRSSSSSRTRSRSRSRSRSPSGS,SDSRDSRGRSRSSSSSRTRSRSRSRSRSPSGS,SRDSRGRSRSSSSSRTRSRSRSRSRSPS,RDSRGRSRSSSSSRTRSRSRSRSRS,RSQSSESDSRDSRGRSRSSSSSRTRSRSRSRSRSPSGS,RSQSSESDSRDSRGRSRSSSSSRTRSRSRSRSRSPSGS,SDSRDSRGRSRS…	(239-263),(238-270),(239-263),(236-270),(238-270),(239-263),(230-267),(236-267),(238-265),(239-263),(230-267),(230-267),(236-267),(238-265),(241-263),(231-267),(233-267),(244-267),(244-265),(244-263)	RSQSSESDSRDSRGRSRSSSSSRTRSRSRSRSRSPSGSHTR	(230-270)	PF00508.17;PF00511.17	PPV_E2_N;PPV_E2_C	(1-200);(334-412)	1.9e-82;5.5e-26
UP000249758_2107707.fasta	A0A2U7UEM6	Pandoravirus macleodensis	30_40	SSSSDVVARSRNRHRSRRRR	(83-102)	SSSSDVVARSRNRHRSRRRR	(83-102)	PF03291.16	Pox_MCEL	(347-536)	2.8e-11
UP000249758_2107707.fasta	A0A2U7UG30	Pandoravirus macleodensis	40_30,45_25,50_20	RRASRKGRRRHSGSDSSSSS,RASRKGRRRHSGSDSSSSSS,SRKGRRRHSGSDSSSSSSS	(977-996),(978-997),(980-998)	RRASRKGRRRHSGSDSSSSSSS	(977-998)	PF00112.23	Peptidase_C1	(292-587)	3.5e-31
UP000402637_2609788.fasta	A0A5Q2W4R4	Methanobacterium virus PhiF1	30_40	RTRRNRSRSPSRRTSKSRS	(2-20)	RTRRNRSRSPSRRTSKSRS	(2-20)	PF04860.12	Phage_portal	(199-528)	1.4e-10
UP000000862_10506.fasta	Q84674	PBCV-1	45_25,50_20,50_20,50_25	SSNRTSGSNRSSSRRSRSS,RSGSKSASGSRTSSRTSSRS,SSNRTSGSNRSSSRRSRSS,SSNRTSGSNRSSSRRSRSS	(1161-1179),(1030-1049),(1161-1179),(1161-1179)	RSGSKSASGSRTSSRTSSRS,SSNRTSGSNRSSSRRSRSS	(1030-1049),(1161-1179)	PF00271.31	Helicase_C	(799-885)	1.8e-05
UP000009104_10621.fasta	P36780	Human papillomavirus type 9	35_35,40_30,40_35	RGPTTRSQSRSRSRSHSRSRSRGGTASR,RSQSRSRSRSHSRSRSRGGTASR,RSQSRSRSRSHSRSRSRGGTASR	(318-345),(323-345),(323-345)	RGPTTRSQSRSRSRSHSRSRSRGGTASR	(318-345)	PF00508.17;PF00511.17	PPV_E2_N;PPV_E2_C	(1-199);(379-458)	5.3e-81;1.9e-22
UP000011138_1262527.fasta	L7THH1	Halovirus HSTV-2	35_35,40_30,40_35,45_25,45_30,45_35	SSSRSMNRYSSRHSRRRSSR,RSGGSSSRSMNRYSSRHSRRRSSR,SSSRSMNRYSSRHSRRRSSR,SSSRSMNRYSSRHSRRRSSR,SSSRSMNRYSSRHSRRRSSR,SSSRSMNRYSSRHSRRRSSR	(571-590),(567-590),(571-590),(571-590),(571-590),(571-590)	RSGGSSSRSMNRYSSRHSRRRSSR	(567-590)	PF03237.15	Terminase_6	(70-291)	5.5e-05
UP000106470_11153.fasta	H9TEX7	Canine coronavirus	35_35,40_30,40_35	SRSRSQSRSQSRNRSQSRGR,SRDNSRSRSQSRSQSRNRSQSRGR,SRSRSQSRSQSRNRSQSRGR	(160-179),(156-179),(160-179)	SRDNSRSRSQSRSQSRNRSQSRGR	(156-179)	PF00937.18	Corona_nucleoca	(1-345)	2.3e-120
UP000117145_129726.fasta	D3IZM7	Pseudocowpox virus	35_35,40_30,40_35,45_25,45_30,45_35,50_20,50_25,50_30,50_35,55_20,55_25,55_30	RAQRPVRSRSASRRSSSRQSRSSSGR,RPVRSRSASRRSSSRQSRSSSGRSSAAR,RPVRSRSASRRSSSRQSRSSSGR,RPVRSRSASRRSSSRQSRSSSGRSSAARASSARPSSR,RPVRSRSASRRSSSRQSRSSSGRSSAAR,RPVRSRSASRRSSSRQSRSSSGR,RSRSASRRSSSRQSRSSSGRSSAARASSARPSS,RSRSASRRSSSRQSRSSSGRSSAARAS,RSRSASRRSSSRQSRSSSGRSSAAR,RSRSASRRSSSRQSRSSSGR,SRSASRRSSSRQSRSSSGRSSAARASS,SRSASRRSSSRQSRSSSGRSS,SRSASRRSSSRQSRSSSGRSS	(62-87),(65-92),(65-87),(65-101),(65-92),(65-87),(68-100),(68-94),(68-92),(68-87),(69-95),(69-89),(69-89)	RAQRPVRSRSASRRSSSRQSRSSSGRSSAARASSARPSSR	(62-101)	PF03292.14	Pox_P4B	(1-678)	0
UP000117145_129726.fasta	D3IZN6	Pseudocowpox virus	45_25,45_25,50_20,55_20	SSTRRSSTSSSSRKRTTGSRS,SGSRSSGTRSSGSSSTRTRRS,SSSTRRSSTSSSSRKRTTGSRSTGSRSTTSRSSGSRSSGTRSSGSSSTRTR,SRSSGSRSSGTRSSGSSSTR	(63-83),(94-114),(62-112),(91-110)	SSSTRRSSTSSSSRKRTTGSRSTGSRSTTSRSSGSRSSGTRSSGSSSTRTRRS	(62-114)	PF04651.13;PF04651.13	Pox_A12;Pox_A12	(1-101);(93-205)	2.2e-11;4e-25
UP000125818_1766554.fasta	A0A0U2UGH8	Swine enteric coronavirus	35_35,40_30,40_35	SRSRSQSRSWSRNRSQSRGR,SRDNSRSRSQSRSWSRNRSQSRGR,SRSRSQSRSWSRNRSQSRGR	(160-179),(156-179),(160-179)	SRDNSRSRSQSRSWSRNRSQSRGR	(156-179)	PF00937.18	Corona_nucleoca	(1-346)	8e-116
UP000126963_714200.fasta	E1CGC0	Bovine papillomavirus type 11	35_35,40_30,40_35,45_25,45_30,45_35,50_20,50_25,50_30,50_35	SRRRSQSQSSSRSRSRSRS,SRRRSQSQSSSRSRSRSRS,SRRRSQSQSSSRSRSRSRS,SRRRSQSQSSSRSRSRSRS,SRRRSQSQSSSRSRSRSRS,SRRRSQSQSSSRSRSRSRS,SRRRSQSQSSSRSRSRSRS,SRRRSQSQSSSRSRSRSRS,SRRRSQSQSSSRSRSRSRS,SRRRSQSQSSSRSRSRSRS	(233-251),(233-251),(233-251),(233-251),(233-251),(233-251),(233-251),(233-251),(233-251),(233-251)	SRRRSQSQSSSRSRSRSRS	(233-251)	PF00508.17;PF00511.17	PPV_E2_N;PPV_E2_C	(1-200);(324-402)	7.4e-80;1.4e-23
UP000130331_565537.fasta	C0MHS4	Human papillomavirus type 108	35_35	RPRSSVSSPSSRSTKRRRR	(493-511)	RPRSSVSSPSSRSTKRRRR	(493-511)	PF00500.18	Late_protein_L1	(4-511)	1.9e-227
UP000136450_345585.fasta	W8W275	Invertebrate iridescent virus 30	35_35,40_30,40_30,40_35	SRRSPPPSRQSRRSPSPSRRSRRSPSPSRQSRRSPSPSRR,SRQSRRSPSPSRQSRRSPSPSRQSRRS,SRQSRRSPSPSRRSRRSPSPSRQSRRSPSPSRR,SRQSRRSPSPSRRSRRSPSPSRQSRRSPSPSRR	(64-103),(41-67),(71-103),(71-103)	SRQSRRSPSPSRQSRRSPSPSRQSRRSPPPSRQSRRSPSPSRRSRRSPSPSRQSRRSPSPSRR	(41-103)	PF08793.10	2C_adapt	(4-38)	6.8e-12
UP000201389_754044.fasta	M4R156	Loktanella phage pCB2051-A	35_35,40_30	SRGSSRGSSRGSSRGRGRGR,RGSSRGSSRGSSRGSSRGRGR	(188-207),(185-205)	RGSSRGSSRGSSRGSSRGRGRGR	(185-207)	PF10991.8	DUF2815	(9-183)	6.1e-34
UP000202182_1940555.fasta	A0A1P8VIZ3	Murine roseolovirus	35_35,40_30,40_30,40_35,45_25,45_30,45_30,45_35,50_20,50_20,50_20,50_25,50_25,50_30,50_35,55_20,55_25	SRSKSRSASRSRSRSVSRSRSRSVSRSKSRS,SKSRSRSISGSRSRSASRQRSISRSKSRSVSRSKSRS,SRSSSRSDFRSKSRSISRSRSRSMSRSISRSKSRSASRSRSRSVSRSRSRSVSRSKSRSISRSVSRSRSRSVS,SRSKSRSASRSRSRSVSRSRSRSVSRSKSRS,SSRSRTRKKSCSKSRSRSISGSRSRSASRQRSISRSKSRSVSRSKSRSVSRSKSRSVSRSKSRSVSRSKSRSVSRSSSRSDFRSKSRSISRSRSRSMSRSISRSKSRSASRSRSRSVSRSRSRSVSRSKSRSISRSVSRSRSRSVSIS,SKSRSRSISGSRSRSASRQRSISRSKSRSVSRSKSRS,SRSSSRSDFRSKSRSISRSRSRSMSRSISRSKSRSA…	(711-741),(621-657),(683-755),(711-741),(610-757),(621-657),(683-755),(711-741),(597-616),(619-638),(640-763),(619-638),(640-757),(683-755),(711-741),(667-689),(667-689)	SSSYSSRKSVSQTSSRSRTRKKSCSKSRSRSISGSRSRSASRQRSISRSKSRSVSRSKSRSVSRSKSRSVSRSKSRSVSRSKSRSVSRSSSRSDFRSKSRSISRSRSRSMSRSISRSKSRSASRSRSRSVSRSRSRSVSRSKSRSISRSVSRSRSRSVSISKYSSNS	(597-763)	PF03361.14	Herpes_IE2_3	(967-1127)	6.6e-42
UP000203520_1922988.fasta	A0A1L3KGP3	Hubei noda-like virus 8	35_35,40_30	RPSRSRSRKKRSKRSQSRS,SRSRSRKKRSKRSQSRSAS	(20-38),(22-40)	RPSRSRSRKKRSKRSQSRSAS	(20-40)	PF03566.13	Peptidase_A21	(267-468)	1.3e-07
UP000248852_2107709.fasta	A0A2U7U820	Pandoravirus quercus	40_30,45_25,45_30,50_20,50_25,55_20,55_25,60_20	RMERSRRRRPSETSSSSSSS,RMERSRRRRPSETSSSSSSSSS,RMERSRRRRPSETSSSSSSS,RSRRRRPSETSSSSSSSSSTS,RSRRRRPSETSSSSSSSSS,RSRRRRPSETSSSSSSSSSTS,RSRRRRPSETSSSSSSSSS,SRRRRPSETSSSSSSSSSTS	(8-27),(8-29),(8-27),(11-31),(11-29),(11-31),(11-29),(12-31)	RMERSRRRRPSETSSSSSSSSSTS	(8-31)	PF00069.25;PF00069.25	Pkinase;Pkinase	(288-450);(528-676)	3.3e-25;2.7e-10
UP000297089_123630.fasta	A0A0B5CYG3	Macaca nemestrina rhadinovirus 2	35_35	SPLNRSRSRSRTRSRSNPRS	(80-99)	SPLNRSRSRSRTRSRSNPRS	(80-99)	PF05459.12	Herpes_UL69	(229-446)	1e-47
UP000297089_123630_additional.fasta	A0A0B5CYW0	Macaca nemestrina rhadinovirus 2	35_35	SPLNRSRSRSRTRSRSNPRS	(76-95)	SPLNRSRSRSRTRSRSNPRS	(76-95)	PF05459.12	Herpes_UL69	(225-442)	1e-47
UP000000835_33734.fasta	P25909	FCoV	40_30	RSRNNSRSGSQSRSVSRNRSQSRGR	(155-179)	RSRNNSRSGSQSRSVSRNRSQSRGR	(155-179)	PF00937.18	Corona_nucleoca	(1-337)	5.3e-148
UP000006576_694006.fasta	A3EXH0	BtCoV	40_30,45_25,45_30,50_20,50_25	RGSRGNSRSSSRNSSRASSR,RGSRGNSRSSSRNSSRASSRGNSRASSR,RGSRGNSRSSSRNSSRASSR,SRSSSRNSSRASSRGNSRASSR,SRSSSRNSSRASSRGNSRASSR	(187-206),(187-214),(187-206),(193-214),(193-214)	RGSRGNSRSSSRNSSRASSRGNSRASSR	(187-214)	PF00937.18	Corona_nucleoca	(15-389)	2.6e-84
UP000018624_1415147.fasta	V5Q7Z2	Xylella phage Salvo	40_30,45_25,45_30,50_20,50_25,50_30,55_20,55_25	SSRRSRSSKSKTSSKSRRSR,SSSRRSRSSKSKTSSKSRRSR,SSRRSRSSKSKTSSKSRRSR,SSSRRSRSSKSKTSSKSRRSR,SSSRRSRSSKSKTSSKSRRSR,SSRRSRSSKSKTSSKSRRSR,SSSRRSRSSKSKTSSKSRRS,SSSRRSRSSKSKTSSKSRRS	(234-253),(233-253),(234-253),(233-253),(233-253),(234-253),(233-252),(233-252)	SSSRRSRSSKSKTSSKSRRSR	(233-253)	PF10991.8	DUF2815	(16-198)	6.2e-26
UP000098522_875614.fasta	E0ZN40	Bat coronavirus HKU9-5-1	40_30	RNSRGNSRNSSRNSSRASSR	(186-205)	RNSRGNSRNSSRNSSRASSR	(186-205)	PF00937.18	Corona_nucleoca	(14-389)	4.5e-82
UP000115362_424369.fasta	A3EXI6	Bat coronavirus HKU9-3	40_30	RNSRGNSRNSSRNSSRASSR	(186-205)	RNSRGNSRNSSRNSSRASSR	(186-205)	PF00937.18	Corona_nucleoca	(14-389)	2.8e-82
UP000117806_12663.fasta	A0A125R5H7	Feline coronavirus	40_30	RSRNNSRSGSQSRSVSRNRSQSRGR	(155-179)	RSRNNSRSGSQSRSVSRNRSQSRGR	(155-179)	PF00937.18	Corona_nucleoca	(1-342)	4.7e-133
UP000123432_875615.fasta	E0ZN48	Bat coronavirus HKU9-5-2	40_30,45_25,50_20,50_25	RNSRGNSRNNSRSSSRASSR,SRGNSRNNSRSSSRASSRGSSRASSRGPS,SRNNSRSSSRASSRGSSRASSRGPS,SRNNSRSSSRASSRGSSRASSRGPS	(187-206),(189-217),(193-217),(193-217)	RNSRGNSRNNSRSSSRASSRGSSRASSRGPS	(187-217)	PF00937.18	Corona_nucleoca	(15-390)	2.2e-86
UP000132946_766792.fasta	D9J207	Mink coronavirus strain WD1133	40_30	SRSNSRSRSRGRSKSNTRS	(159-177)	SRSNSRSRSRGRSKSNTRS	(159-177)	PF00937.18	Corona_nucleoca	(1-350)	1e-86
UP000140289_10386.fasta	G3CEX1	ILTV	40_30,45_25,45_30	RRRSHSTESSSRSRSSGRGSWKRVRDSR,RRRSHSTESSSRSRSSGRGS,RRRSHSTESSSRSRSSGRGS	(126-153),(126-145),(126-145)	RRRSHSTESSSRSRSSGRGSWKRVRDSR	(126-153)	PF05459.12	Herpes_UL69	(337-541)	2.1e-41
UP000140289_10386.fasta	A9Y5T0	ILTV	45_25,50_20	SSSSSSSFSLSGRRGRLARR,SSSSSSSSFSLSGRRGRLAR	(238-257),(237-256)	SSSSSSSSFSLSGRRGRLARR	(237-257)	PF03584.15	Herpes_ICP4_N	(346-514)	2.3e-49
UP000147688_875613.fasta	E0ZN64	Bat coronavirus HKU9-10-2	40_30,45_25,50_20,50_25	RGSRGNSRNSSRNSSRASSR,SRGNSRNSSRNSSRASSRSSSRPNSRGAS,SRGNSRNSSRNSSRASSRSSSRPNSR,SRGNSRNSSRNSSRASSRSSSRPNSR	(186-205),(188-216),(188-213),(188-213)	RGSRGNSRNSSRNSSRASSRSSSRPNSRGAS	(186-216)	PF00937.18	Corona_nucleoca	(14-390)	5.3e-86
UP000150783_1347832.fasta	M5EF66	Human papillomavirus 174	40_30,45_25,50_20,50_25,55_20	RRERRRGGDSSSRDSSTSSS,RERRRGGDSSSRDSSTSSSSSR,RRRGGDSSSRDSSTSSSSSRGGRGRS,RRRGGDSSSRDSSTSSSSSR,SSSRDSSTSSSSSRGGRGRS	(282-301),(283-304),(285-310),(285-304),(291-310)	RRERRRGGDSSSRDSSTSSSSSRGGRGRS	(282-310)	PF00508.17;PF00511.17	PPV_E2_N;PPV_E2_C	(1-199);(366-445)	4.5e-80;7.2e-28
UP000152619_875612.fasta	E0ZN56	Bat coronavirus HKU9-10-1	40_30	RNSRGNSRNSSRNSSRASSR	(186-205)	RNSRGNSRNSSRNSSRASSR	(186-205)	PF00937.18	Corona_nucleoca	(14-389)	2.8e-82
UP000162682_627435.fasta	C6GHD1	Feline coronavirus UU8	40_30	RSRNNSRSGSQSRSASRNRSQSRGR	(155-179)	RSRNNSRSGSQSRSASRNRSQSRGR	(155-179)	PF00937.18	Corona_nucleoca	(1-337)	2.7e-139
UP000169693_11135.fasta	V9PIY0	Feline infectious peritonitis virus	40_30	RSRNNSRSGSQSRSVSRNRSQSRGR	(155-179)	RSRNNSRSGSQSRSVSRNRSQSRGR	(155-179)	PF00937.18	Corona_nucleoca	(1-337)	5.3e-148
UP000174756_1070324.fasta	G1CR71	Bos taurus papillomavirus 12	40_30,45_25,50_20,50_25	RSRSASSSSDTDHRSRSRQR,RSRSRSESRSRSASSSSDTDHRSRSR,RSRSRSESRSRSASSSSDTDHRSRS,RSRSRSESRSRSASSSS	(252-271),(244-269),(244-268),(244-260)	RSRSRSESRSRSASSSSDTDHRSRSRQR	(244-271)	PF00508.17;PF00511.17	PPV_E2_N;PPV_E2_C	(1-200);(334-414)	3.4e-81;6.2e-22
UP000204095_399781.fasta	A7J787	PBCV-FR483	40_30,45_25,45_30,50_20,50_25,50_30,55_20,55_25,55_30	RSSSSKRSSSSRRSSSPTRR,RSSSSKRSSSSRRSSSPTRRLTGVRSSS,RSSSSKRSSSSRRSSSPTRR,RSSSSKRSSSSRRSSSPTRR,RSSSSKRSSSSRRSSSPTRR,RSSSSKRSSSSRRSSSPTRR,RSSSSKRSSSSRRSSSPTRR,RSSSSKRSSSSRRSSSPTRR,RSSSSKRSSSSRRSSSPTRR	(1039-1058),(1039-1066),(1039-1058),(1039-1058),(1039-1058),(1039-1058),(1039-1058),(1039-1058),(1039-1058)	RSSSSKRSSSSRRSSSPTRRLTGVRSSS	(1039-1066)	PF00271.31	Helicase_C	(813-892)	2.6e-05
UP000204665_12471.fasta	A0A1P7XK78	Solanum nodiflorum mottle virus	40_30,45_25,45_30	SKPSSTTSSSSKRSRRRRSR,SGSKPSSTTSSSSKRSRRRRSR,SKPSSTTSSSSKRSRRRRSR	(519-538),(517-538),(519-538)	SGSKPSSTTSSSSKRSRRRRSR	(517-538)	PF13365.6	Trypsin_2	(150-287)	1.2e-09
UP000246715_346932.fasta	A7IUA2	PBCV-MT325	40_30,45_25,45_30,50_20,50_25,50_30,55_20,55_25,60_20,60_25,65_20	RSSSPGRSSSSRRSSSPTRR,RSSSSKRSSSPGRSSSSRRSSSPTRRLTGVRSSS,RSSSPGRSSSSRRSSSPTRR,RSSSSKRSSSPGRSSSSRRSSSPTRR,RSSSSKRSSSPGRSSSSRRSSSPTRR,RSSSPGRSSSSRRSSSPTRR,RSSSSKRSSSPGRSSSSRRSSS,RSSSSKRSSSPGRSSSSRRS,RSSSSKRSSSPGRSSSSRRSSS,RSSSSKRSSSPGRSSSSRRS,SSSSKRSSSPGRSSSSRRSSS	(1046-1065),(1040-1073),(1046-1065),(1040-1065),(1040-1065),(1046-1065),(1040-1061),(1040-1059),(1040-1061),(1040-1059),(1041-1061)	RSSSSKRSSSPGRSSSSRRSSSPTRRLTGVRSSS	(1040-1073)	PF00271.31	Helicase_C	(814-893)	2.7e-05
UP000000354_694009.fasta	P59595	SARS-CoV	45_25,50_20	SRGGSQASSRSSSRSRGNSRNSTPGSSR,SSRSSSRSRGNSRNSTPGSS	(177-204),(184-203)	SRGGSQASSRSSSRSRGNSRNSTPGSSR	(177-204)	PF00937.18	Corona_nucleoca	(15-378)	1.7e-176
UP000006574_694007.fasta	A3EXA1	BtCoV	45_25,50_20,50_25,55_20,60_20	SSRASSNSRNSSRSSSRGGRSTSNSR,SQSSSRASSNSRNSSRSSSRGGRSTSNS,SSRASSNSRNSSRSSSRGGRS,SQSSSRASSNSRNSSRSSSR,SQSSSRASSNSRNSSRSSSR	(172-197),(169-196),(172-192),(169-188),(169-188)	SQSSSRASSNSRNSSRSSSRGGRSTSNSR	(169-197)	PF00937.18	Corona_nucleoca	(9-374)	2.3e-100
UP000006930_36351.fasta	Q9QJ16	HHV-6 variant B	45_25,45_25,50_20,50_20,50_20,50_25,50_25,50_25,50_25	SDRASSRASSRASSRASSRASSRASSRASSRASSRTSSRASSRAFSRASSRVSSRASSRASSRASSRASSRASSRASGRASGRASSRASSRVSSRASSRASSRASSRASSRASSRASSRVSS,SSRASSRASSRASSRASSRASSRASSRASSRASSRASSRASSRASSRASSRASSRASSRASSRASSRASSRASGRASS,RASSRASSRASSRASSRASSRASSRASSRASSRTSSRASSR,SRASSRVSSRASSRASSRASSRASSRASSRAS,RASSRASSRVSSRASSRASSRASSRASSRASSRASSRVSSKASSRASSRASSRASSRASSRASSRASSRASSRASSRASSRASSRASSRASSRASSRASSRASSRASSRASSRAS,RASSRA…	(741-862),(865-942),(743-783),(786-817),(823-937),(743-783),(786-817),(823-862),(865-937)	SDRASSRASSRASSRASSRASSRASSRASSRASSRTSSRASSRAFSRASSRVSSRASSRASSRASSRASSRASSRASGRASGRASSRASSRVSSRASSRASSRASSRASSRASSRASSRVSSKASSRASSRASSRASSRASSRASSRASSRASSRASSRASSRASSRASSRASSRASSRASSRASSRASSRASSRASGRASS	(741-942)	PF03361.14	Herpes_IE2_3	(1348-1508)	2e-68
UP000007451_694008.fasta	A3EXD7	BtCoV	45_25,50_20,50_25,55_20,55_25,60_20,60_25	SSSRASSRSSSRSSSRNGRS,SSSRASSRSSSRSSSRNGRSNNSSRNAS,SSSRASSRSSSRSSSRNGRS,SSSRASSRSSSRSSSRNGRS,SSSRASSRSSSRSSSRNGRS,SSSRASSRSSSRSSSRNGRS,SSSRASSRSSSRSSSRNGRS	(170-189),(170-197),(170-189),(170-189),(170-189),(170-189),(170-189)	SSSRASSRSSSRSSSRNGRSNNSSRNAS	(170-197)	PF00937.18	Corona_nucleoca	(9-371)	6e-99
UP000007552_31631.fasta	P33469	HCoV-OC43	45_25	SRSTSRTSSRASSAGSRSR	(198-216)	SRSTSRTSSRASSAGSRSR	(198-216)	PF00937.18	Corona_nucleoca	(23-400)	2.2e-145
UP000008259_486277.fasta	Q9WSV8	TTV	45_25,50_20	SRRRRRQYSSSSDDSESSGSS,RRRRQYSSSSDDSESSGSSS	(232-252),(234-253)	SRRRRRQYSSSSDDSESSGSSS	(232-253)	PF02957.15;PF05501.11	TT_ORF2;DUF755	(3-124);(134-267)	1.8e-32;4.2e-15
UP000008260_486279.fasta	Q8V7G4	TTV	45_25,50_20,50_25,55_20	RRRRARSESSSSSSSKSS,RRRRARSESSSSSSSKSSFNS,RRRRARSESSSSSSSKSS,RRRARSESSSSSSSKSSFNS	(242-259),(242-262),(242-259),(243-262)	RRRRARSESSSSSSSKSSFNS	(242-262)	PF02957.15;PF05501.11	TT_ORF2;DUF755	(4-131);(139-272)	4.2e-20;1.9e-17
UP000009246_57278.fasta	Q69513	HHV-7	45_25	RSRSSSDTSRSRSASKSR	(819-836)	RSRSSSDTSRSRSASKSR	(819-836)	PF03361.14	Herpes_IE2_3	(1033-1193)	1.2e-54
UP000009295_10370.fasta	Q77Z83	HHV-6 variant A	45_25,45_25,45_25,45_25,45_25,45_25,50_20,50_20,50_25,50_25,50_25,50_25,50_25,50_25	RAPSRASSRASSRDSSRASSRASSRASSRDSSRASSRASSRDSSRASSRASSRASS,SSRASSRASSRASSRDSSRASS,SSRASSRDSSRASSRASSRASS,SSRASSRASSRASSRDSSRASS,SSRASSRDSSRASSRDSSRDSSRASSRASSRDSSRASSKASR,SSRASSRNSSRASSRASSRASSRDSSRASSRASSRDSSRASSKASR,SRASSRASSRDSSRASSRASSRASSRDSSRASSRASSRDSSRASSRASSRASSKASSRASSRASSRASSRDSSRASSKASSRASSRDSSRASSRASSRASSKASSRASSRASSRASSRDSSRASSKASSRASSRDSSRASSRDSSRDSSRASSRASSRDSSRASSKAS,SSEASSRASSRNSS…	(722-777),(780-801),(804-825),(828-849),(852-893),(920-965),(725-892),(916-964),(725-777),(780-801),(804-825),(828-849),(852-889),(920-961)	RAPSRASSRASSRDSSRASSRASSRASSRDSSRASSRASSRDSSRASSRASSRASSKASSRASSRASSRASSRDSSRASSKASSRASSRDSSRASSRASSRASSKASSRASSRASSRASSRDSSRASSKASSRASSRDSSRASSRDSSRDSSRASSRASSRDSSRASSKASR,SSEASSRASSRNSSRASSRASSRASSRDSSRASSRASSRDSSRASSKASR	(722-893),(916-965)	PF03753.13;PF03361.14	HHV6-IE;Herpes_IE2_3	(2-109);(1327-1488)	3.7e-43;3.5e-58
UP000100290_1561226.fasta	A0A0K1R1C1	Testudinid herpesvirus 3	45_25	SRSPSRRSRSKSPLSIKSRS	(21-40)	SRSPSRRSRSKSPLSIKSRS	(21-40)	PF03970.13	Herpes_UL37_1	(77-309)	4.1e-07
UP000102490_1508220.fasta	A0A166ZLE5	Bat coronavirus	45_25,50_20,50_25	SRSGSQASSRSSSRSRGNSRTSTPGSSR,SRSGSQASSRSSSRSRGNSRTSTPGSS,SRSGSQASSRSSSRSRGNSR	(176-203),(176-202),(176-195)	SRSGSQASSRSSSRSRGNSRTSTPGSSR	(176-203)	PF00937.18	Corona_nucleoca	(14-377)	5.9e-171
UP000104963_1503293.fasta	A0A0U1WHF9	BtRf-AlphaCoV/YN2012	45_25	STSRSASRSQSRSRNQSQSRS	(144-164)	STSRSASRSQSRSRNQSQSRS	(144-164)	PF00937.18	Corona_nucleoca	(4-339)	1.3e-68
UP000106179_1283332.fasta	R9QTB4	Bat coronavirus Rp/Shaanxi2011	45_25,50_20	SRGGSQASSRSSSRSRGNSRNSTPGSSR,SSRSSSRSRGNSRNSTPGSS	(176-203),(183-202)	SRGGSQASSRSSSRSRGNSRNSTPGSSR	(176-203)	PF00937.18	Corona_nucleoca	(14-377)	1.7e-174
UP000116498_1859149.fasta	A0A173GQ21	Torque teno mini virus 18	45_25,50_20,55_20	RKKRKHRRSRTSSSSSSHSS,RKHRRSRTSSSSSSHSSNSS,RKHRRSRTSSSSSSHSSNSS	(62-81),(65-84),(65-84)	RKKRKHRRSRTSSSSSSHSSNSS	(62-84)	PF05501.11	DUF755	(1-90)	5.3e-08
UP000118579_253434.fasta	Q6UZF2	SARS coronavirus PUMC02	45_25,50_20	SRGGSQASSRSSSRSRGNSRNSTPGSSR,SSRSSSRSRGNSRNSTPGSS	(177-204),(184-203)	SRGGSQASSRSSSRSRGNSRNSTPGSSR	(177-204)	PF00937.18	Corona_nucleoca	(15-378)	1.7e-176
UP000121953_422217.fasta	A4ZTY1	Bovine coronavirus E-AH65	45_25	SRSTSRASSRASSAGSRSR	(198-216)	SRSTSRASSRASSAGSRSR	(198-216)	PF00937.18	Corona_nucleoca	(23-401)	2.1e-148
UP000123530_1503299.fasta	A0A0U1UZD6	BtRf-BetaCoV/JL2012	45_25,50_20,50_25	SRSGSQASSRSSSRSRGNSRISTPGSSR,SRSGSQASSRSSSRSRGNSRISTPGSS,SRSGSQASSRSSSRSRGNSR	(176-203),(176-202),(176-195)	SRSGSQASSRSSSRSRGNSRISTPGSSR	(176-203)	PF00937.18	Corona_nucleoca	(14-377)	9.1e-171
UP000124656_1495253.fasta	A0A023YAJ4	BtVs-BetaCoV/SC2013	45_25,50_20,50_25,55_20,60_20	SSRASSASRGSSRSSSRGARSGNSSRS,SQSSSRASSASRGSSRSSSRGARSGNSSRSAS,SSRASSASRGSSRSSSRGARSGNSSRS,SQSSSRASSASRGSSRSSSR,SQSSSRASSASRGSSRSSSR	(173-199),(170-201),(173-199),(170-189),(170-189)	SQSSSRASSASRGSSRSSSRGARSGNSSRSAS	(170-201)	PF00937.18	Corona_nucleoca	(9-378)	1.5e-100
UP000127069_10353_additional.fasta	E2IUI2	SaHV-1	45_25,50_20,50_25,55_20,55_25,60_20	RRRRRLSSSSSSASSASSAS,RRRRRLSSSSSSASSASSASSR,RRRRRLSSSSSSASSASSAS,RRRRRLSSSSSSASSASSASSR,RRRRRLSSSSSSASSASSAS,RRRRLSSSSSSASSASSASSR	(240-259),(240-261),(240-259),(240-261),(240-259),(241-261)	RRRRRLSSSSSSASSASSASSR	(240-261)	PF02479.16	Herpes_IE68	(1-98)	5.6e-16
UP000127207_1541205.fasta	A0A088DI26	Bat Hp-betacoronavirus/Zhejiang2013	45_25,50_20,50_25,55_20	SRSNSRSRNSSLSRSSSPGR,SRSTSSASSAASSRSNSRSRNSSLSRSSSPGR,SRSNSRSRNSSLSRSSSPGR,SRSTSSASSAASSRSNSRSRNSSLSRSSS	(182-201),(170-201),(182-201),(170-198)	SRSTSSASSAASSRSNSRSRNSSLSRSSSPGR	(170-201)	PF00937.18	Corona_nucleoca	(7-368)	1.5e-105
UP000134836_46916.fasta	G5CZ81	EAdV-1	45_25,50_20,50_25	SAFASRLSSPLSSRRSSRRSSLS,SRLSSPLSSRRSSRRSSLS,SRLSSPLSSRRSSRRSSLS	(452-474),(456-474),(456-474)	SAFASRLSSPLSSRRSSRRSSLS	(452-474)	PF02455.16	Hex_IIIa	(68-474)	4.4e-80
UP000135812_104388.fasta	E6Y373	Anatid alphaherpesvirus 1	45_25,50_20,50_25,55_20,55_25,60_20	SPRRSVDRGRSRSSSSSSTSSS,SPRRSVDRGRSRSSSSSSTSSSS,SPRRSVDRGRSRSSSSSSTSSS,RRSVDRGRSRSSSSSSTSSSS,RRSVDRGRSRSSSSSSTSSS,RSVDRGRSRSSSSSSTSSSS	(346-367),(346-368),(346-367),(348-368),(348-367),(349-368)	SPRRSVDRGRSRSSSSSSTSSSS	(346-368)	PF03584.15;PF03585.14	Herpes_ICP4_N;Herpes_ICP4_C	(558-732);(1142-1551)	4.4e-64;4.9e-149
UP000137820_32603.fasta	W8FXT2	Human betaherpesvirus 6A	45_25,45_25,45_25,50_20,50_20,50_20,50_25,50_25,50_25,50_25	RAPSRASSRTSSRASSRASSRAPSRASSRDSSRASSRASSRDSSRASSRASSRASS,SSRASSRASSRDSSRASSRASSRASSRDSSRASSRDSSRDSNRASS,SSRASSRNSSRASSRASSRASGRDSSRASSRASSRDSSRASSKASR,SRASSRDSSRASSRASSRDSSRASSRASSRASSKASSKASSRASSRASSRDSSRASSRASSRASSRDSSRASSRDSSRDS,SSKASSRASSRNSSRASSRASSRAS,RDSSRASSRASSRDSSRASSKAS,SRASSRDSSRASSRASSRDSSRASSRASSRASS,SSRASSRASSRDSSRASSRASSRASSRDSSRASSRDSSRDS,SSRASSRNSSRASSRASSRAS,RDSSRASSRASSRDSSRASS	(623-678),(685-730),(773-818),(646-725),(769-793),(795-817),(646-678),(685-725),(773-793),(795-814)	RAPSRASSRTSSRASSRASSRAPSRASSRDSSRASSRASSRDSSRASSRASSRASSKASSKASSRASSRASSRDSSRASSRASSRASSRDSSRASSRDSSRDSNRASS,SSKASSRASSRNSSRASSRASSRASGRDSSRASSRASSRDSSRASSKASR	(623-730),(769-818)	PF03361.14	Herpes_IE2_3	(1181-1342)	3.2e-58
UP000140344_422135.fasta	B7U2N9	Waterbuck coronavirus US/OH-WD358/1994	45_25	SRSTSRASSRASSAGSRSR	(198-216)	SRSTSRASSRASSAGSRSR	(198-216)	PF00937.18	Corona_nucleoca	(23-401)	2.5e-148
UP000146867_687347.fasta	Q91PS9	Torque teno virus 8	45_25,50_20,50_25,55_20	RSRRRSSSTSSESTSESRKS,RSRRRSSSTSSESTSESRKSSS,RSRRRSSSTSSESTSESRKS,SRRRSSSTSSESTSESRKSSS	(236-255),(236-257),(236-255),(237-257)	RSRRRSSSTSSESTSESRKSSS	(236-257)	PF02957.15;PF05501.11	TT_ORF2;DUF755	(4-125);(132-267)	4.5e-20;3.1e-13
UP000149016_10334.fasta	D1FXY1	FeHV-1	45_25,50_20,50_25,55_20,55_25,60_20,60_25,65_20,65_25	SMSPGPRRGRRSRSGSSSSSSSSSSS,SPGPRRGRRSRSGSSSSSSSSSSS,SPGPRRGRRSRSGSSSSSSSSSSS,RRGRRSRSGSSSSSSSSSSS,RRGRRSRSGSSSSSSSSSSS,RRGRRSRSGSSSSSSSSSSS,RRGRRSRSGSSSSSSSSSSS,RRGRRSRSGSSSSSSSSSSS,RRGRRSRSGSSSSSSSSSSS	(210-235),(212-235),(212-235),(216-235),(216-235),(216-235),(216-235),(216-235),(216-235)	SMSPGPRRGRRSRSGSSSSSSSSSSS	(210-235)	PF03584.15;PF03585.14	Herpes_ICP4_N;Herpes_ICP4_C	(376-546);(907-1331)	7.6e-61;1.5e-161
UP000150070_1248396.fasta	K7QPX5	Human papillomavirus type 156	45_25	SSSSSTSSSPSAVRRGRRR	(244-262)	SSSSSTSSSPSAVRRGRRR	(244-262)	PF00508.17;PF00511.17	PPV_E2_N;PPV_E2_C	(3-202);(320-396)	2.9e-75;1.6e-23
UP000153628_1590370.fasta	A0A0A7UXF2	Betacoronavirus HKU24	45_25,50_20,50_25,55_20	SRSSSRASSRASSVGGSRSR,SGRSAPSSRSSSRASSRASSVGGSRSR,SRSSSRASSRASSVGGSRSR,SGRSAPSSRSSSRASSRASSVGGSRS	(194-213),(187-213),(194-213),(187-212)	SGRSAPSSRSSSRASSRASSVGGSRSR	(187-213)	PF00937.18	Corona_nucleoca	(21-398)	4.3e-142
UP000154720_1503296.fasta	A0A0U1WHH5	BtRf-BetaCoV/HeB2013	45_25,50_20	SRNGSQASSRSSSRSRGNSRTSTPGSSR,SSRSSSRSRGNSRTSTPGSS	(176-203),(183-202)	SRNGSQASSRSSSRSRGNSRTSTPGSSR	(176-203)	PF00937.18	Corona_nucleoca	(14-377)	2.5e-170
UP000163538_424360.fasta	A3EXB0	Bat coronavirus HKU4-2	45_25,50_20,50_25,55_20,60_20	SSRASSNSRNSSRSSSRGGRSTSNSR,SQSSSRASSNSRNSSRSSSRGGRSTSNS,SSRASSNSRNSSRSSSRGGRS,SQSSSRASSNSRNSSRSSSR,SQSSSRASSNSRNSSRSSSR	(172-197),(169-196),(172-192),(169-188),(169-188)	SQSSSRASSNSRNSSRSSSRGGRSTSNSR	(169-197)	PF00937.18	Corona_nucleoca	(9-374)	2.3e-100
UP000164987_424364.fasta	A3EXE6	Bat coronavirus HKU5-2	45_25,50_20,50_25,55_20,55_25,60_20,60_25	SSSRASSRSSSRSSSRNGRSNSNSR,SSSRASSRSSSRSSSRNGRSNSNSRNAS,SSSRASSRSSSRSSSRNGRSNSNSR,SSSRASSRSSSRSSSRNGRSNSNSR,SSSRASSRSSSRSSSRNGRSNSNSR,SSSRASSRSSSRSSSRNGRS,SSSRASSRSSSRSSSRNGRS	(170-194),(170-197),(170-194),(170-194),(170-194),(170-189),(170-189)	SSSRASSRSSSRSSSRNGRSNSNSRNAS	(170-197)	PF00937.18	Corona_nucleoca	(9-371)	3.2e-99
UP000166619_693998.fasta	A8JNZ6	Rhinolophus bat coronavirus HKU2	45_25	SRSASRSQSRSRNQSQSRS	(146-164)	SRSASRSQSRSRNQSQSRS	(146-164)	PF00937.18	Corona_nucleoca	(5-339)	1.1e-69
UP000174731_1699360.fasta	A0A0K1YZZ7	Bat SARS-like coronavirus YNLF_31C	45_25,50_20	SRGGSQASSRSSSRSRGNSRNSTPGSSR,SSRSSSRSRGNSRNSTPGSS	(176-203),(183-202)	SRGGSQASSRSSSRSRGNSRNSTPGSSR	(176-203)	PF00937.18	Corona_nucleoca	(14-377)	6.1e-175
UP000201521_45455.fasta	Q8UZG2	Rhesus lymphocryptovirus	45_25,50_20,50_25,55_20	RRSSTSSSSSRSSSKRQR,RSSSLRGGNGRRSSTSSSSSRSSSKRQRTVS,RRSSTSSSSSRSSSKRQR,RSSTSSSSSRSSSKRQRTVS	(365-382),(355-385),(365-382),(366-385)	RSSSLRGGNGRRSSTSSSSSRSSSKRQRTVS	(355-385)	PF01528.16	Herpes_glycop	(1-378)	1.8e-136
UP000201521_45455.fasta	O91332	Rhesus lymphocryptovirus	50_20,55_20,60_20,65_20	RPRSPSGRSSSQSSSRSSSSSR,RPRSPSGRSSSQSSSRSSSSSR,RPRSPSGRSSSQSSSRSSSSSR,RSPSGRSSSQSSSRSSSSSR	(223-244),(223-244),(223-244),(225-244)	RPRSPSGRSSSQSSSRSSSSSR	(223-244)	PF02905.14	EBV-NA1	(320-465)	6.1e-62
UP000203393_1892416.fasta	A0A1B3Q5X0	Rousettus bat coronavirus	45_25,50_20,50_25	RSRNSSRSSSRGSSRNTSAS,RSRNSSRSSSRGSSRNTSASNSR,RSRNSSRSSSRGSSRNTSAS	(184-203),(184-206),(184-203)	RSRNSSRSSSRGSSRNTSASNSR	(184-206)	PF00937.18	Corona_nucleoca	(14-385)	5.4e-83
UP000241838_2077306.fasta	A0A2I8B2Q5	Leptonychotes weddellii papillomavirus 5	45_25,50_20,50_25	SGLSRTGSSMRSKRSSSSRRKSSSKKR,SRTGSSMRSKRSSSSRRKSSSKKR,SRTGSSMRSKRSSSSRRKSSSKKR	(482-508),(485-508),(485-508)	SGLSRTGSSMRSKRSSSSRRKSSSKKR	(482-508)	PF00500.18	Late_protein_L1	(5-510)	6.2e-222
UP000464024_2697049.fasta	P0DTC9	2019-nCoV	45_25,50_20,50_25,55_20	SRGGSQASSRSSSRSRNSSRNSTPGSSR,SRGGSQASSRSSSRSRNSSRNSTPGSSR,SRGGSQASSRSSSRSRNSSRNSTPGSSR,SSRSSSRSRNSSRNSTPGSS	(176-203),(176-203),(176-203),(183-202)	SRGGSQASSRSSSRSRNSSRNSTPGSSR	(176-203)	PF00937.18	Corona_nucleoca	(14-377)	1.2e-164
UP000000868_10272.fasta	Q9Q8U0	RFV	50_20	RRRECSSSSSSSSRLTSS	(176-193)	RRRECSSSSSSSSRLTSS	(176-193)	PF07686.17	V-set	(22-129)	3.1e-07
UP000007078_766184.fasta	A4GZ95	Torque teno midi virus 1 (isolate MD1-073)	50_20,55_20,60_20,65_20	RSRKRRKTSSSSSSSSSSSSR,RSRKRRKTSSSSSSSSSSSS,RSRKRRKTSSSSSSSSSSSS,RSRKRRKTSSSSSSSSSSSS	(233-253),(233-252),(233-252),(233-252)	RSRKRRKTSSSSSSSSSSSSR	(233-253)	PF02957.15;PF05501.11	TT_ORF2;DUF755	(10-122);(133-256)	4.1e-08;1.8e-41
UP000008256_486275.fasta	P0C674	TTV	50_20	RKRRRPSPSSSSSSCSNSES	(236-255)	RKRRRPSPSSSSSSCSNSES	(236-255)	PF02957.15;PF05501.11	TT_ORF2;DUF755	(2-120);(125-272)	8e-38;2.4e-17
UP000008991_10360.fasta	P09714	HHV-5	50_20	RSRSRTAESGRSSSSSSVS	(90-108)	RSRSRTAESGRSSSSSSVS	(90-108)	PF02957.15	TT_ORF2	(58-156)	0.00046
UP000097892_1535247.fasta	G8XSX0	Saimiriine betaherpesvirus 4	50_20	SRRKRSADSSNSSSSDSERS	(459-478)	SRRKRSADSSNSSSSDSERS	(459-478)	PF17416.2;PF17417.2;PF00606.18	Glycoprot_B_PH1;Glycoprot_B_PH2;Glycoprotein_B	(133-343);(345-443);(478-701)	3e-64;5.1e-30;1.1e-86
UP000101546_1385427.fasta	U5LQW6	Betacoronavirus Erinaceus/VMC/DEU/2012	50_20,55_20	SQSSSRASSASRNSSRSNSRGS,SQSSSRASSASRNSSRSNSRGS	(169-190),(169-190)	SQSSSRASSASRNSSRSNSRGS	(169-190)	PF00937.18	Corona_nucleoca	(4-371)	1.6e-97
UP000122942_10359.fasta	V9PTR1	HHV-5	50_20	RSRSRTAESGRSSSSSSVS	(90-108)	RSRSRTAESGRSSSSSSVS	(90-108)	PF02957.15	TT_ORF2	(58-156)	0.00046
UP000132615_696069.fasta	G1FQM2	Bat adenovirus 2	50_20	SRLSLSSSSSRLNSRLSSR	(454-472)	SRLSLSSSSSRLNSRLSSR	(454-472)	PF02455.16	Hex_IIIa	(83-467)	1.2e-80
UP000139997_1263720.fasta	K9N4V7	Betacoronavirus England 1	50_20,55_20	SSRASSVSRNSSRSSSQGSRS,SSRASSVSRNSSRSSSQGSRS	(172-192),(172-192)	SSRASSVSRNSSRSSSQGSRS	(172-192)	PF00937.18	Corona_nucleoca	(9-375)	2.9e-99
UP000140838_648998.fasta	A0A068ELJ9	Penguinpox virus	50_20	RVSSSSVTSSSSIINRRRSS	(754-773)	RVSSSSVTSSSSIINRRRSS	(754-773)	PF13169.6;PF04395.12;PF13168.6	Poxvirus_B22R_N;Poxvirus_B22R;Poxvirus_B22R_C	(40-133);(267-494);(850-1045)	8.8e-27;1.7e-60;1.9e-84
UP000142477_336486.fasta	A0A0M3ZJS0	Turkeypox virus	50_20,55_20,60_20	SRRNSDTSSSSSSSSSSSRRNSDTSSVSSRRNS,SSSSSSSRRNSDTSSVSSRRNS,SSSSSSSRRNSDTSSVSSRR	(675-707),(686-707),(686-705)	SRRNSDTSSSSSSSSSSSRRNSDTSSVSSRRNS	(675-707)	PF13169.6;PF04395.12;PF13168.6	Poxvirus_B22R_N;Poxvirus_B22R;Poxvirus_B22R_C	(20-107);(221-409);(800-995)	1.6e-11;4.4e-29;2.8e-72
UP000169848_137443.fasta	A0A0Y0C415	Macropodid alphaherpesvirus 1	50_20,55_20,60_20	RKRRASASSRSSSASSSSSS,RKRRASASSRSSSASSSSSS,RKRRASASSRSSSASSSSSS	(178-197),(178-197),(178-197)	RKRRASASSRSSSASSSSSS	(178-197)	PF03584.15;PF03585.14	Herpes_ICP4_N;Herpes_ICP4_C	(315-487);(780-1194)	4.8e-67;2e-153
UP000171868_1335626.fasta	T2BBK0	MERS-CoV	50_20,55_20	SSRASSVSRNSSRSSSQGSRS,SSRASSVSRNSSRSSSQGSRS	(172-192),(172-192)	SSRASSVSRNSSRSSSQGSRS	(172-192)	PF00937.18	Corona_nucleoca	(9-375)	8.3e-99
UP000203542_2169402.fasta	A0A1R3TFR1	Sphenicid alphaherpesvirus 1	50_20,50_20,55_20,55_20,60_20	RFDARRSDSSASSRSSSSSS,SSSSSGSSRSGSRSPSRSPR,RFDARRSDSSASSRSSSSSS,SSSSSGSSRSGSRSPSRSPR,SSSSSGSSRSGSRSPSRSPR	(401-420),(427-446),(401-420),(427-446),(427-446)	RFDARRSDSSASSRSSSSSS,SSSSSGSSRSGSRSPSRSPR	(401-420),(427-446)	PF03584.15;PF03585.14	Herpes_ICP4_N;Herpes_ICP4_C	(702-873);(1240-1669)	1.7e-63;4.3e-165
UP000204497_1917232.fasta	A0A1J0F9M3	Only Syngen Nebraska virus 5	50_20,55_20	SGSSRSSGSSRSPRSSSGRPLSGSSR,SGSSRSSGSSRSPRSSSGRPLS	(1127-1152),(1127-1148)	SGSSRSSGSSRSPRSSSGRPLSGSSR	(1127-1152)	PF00271.31	Helicase_C	(818-894)	2e-05
