# Supplementary material for: Expansion and functional analysis of the SR-related protein family across the domains of life
Source: RNA. 2022 Oct;28(10):1298–314. doi: 10.1261/rna.079170.122 (PMC9479744; doi:10.1261/rna.079170.122)
Supplement: Supplemental Material [file supp_079170.122_Supplemental_Tables.zip › FinalUploadedVersions/Supplemental_Table_S12.tsv]

Domain of Life	Pfam Annotation	Comparison Group	# of Occurrences in SR/SR-related Proteins	# of All Other Pfams in SR/SR-related Proteins	# of Occurrences in Comparsion Group	# of All Other Pfams in Comparison Group	Odds Ratio	lnOR	95% CI Lower Bound for lnOR Estimate	95% CI Upper Bound for lnOR Estimate	P-value	Holm-Sidak Corrected P-value		NOTE: positive lnOR values indicate enrichment of the associated Pfam annotation in the SR/SR-related protein set relative to the "Comparison Group", whereas negative lnOR values indicate enrichment of the associated Pfam annotation in the "Comparison Group" relative to the "Protein Set of Origin"
Archaea	Tubulin	Rrich Proteins	2	190	1	3143	33.084210526315786	3.499056145197027	1.0940943535913177	5.904017936802736	0.009512889953820826	0.0466680668444047
Archaea	PAS_4	Rrich Proteins	2	190	80	3064	0.4031578947368421	-0.9084269954139406	-2.3192043461214165	0.5023503552935353	0.32960779640694027	0.4702240689996302
Archaea	DnaJ	Rrich Proteins	10	182	7	3137	24.623233908948194	3.203690465052615	2.2262999075950476	4.181081022510182	4.334512901316998e-09	3.467610268447193e-8
Archaea	PAS_8	Rrich Proteins	2	190	14	3130	2.3533834586466167	0.8558540623183996	-0.6329865253911219	2.344694650027921	0.23404542112101123	0.4702240689996302
Archaea	Usp	Rrich Proteins	2	190	12	3132	2.7473684210526317	1.0106435157221527	-0.49347710616868623	2.5147641376129917	0.19084682771279335	0.4702240689996302
Archaea	Helicase_C_2	Rrich Proteins	24	168	1	3143	449.0	6.1070228877422545	4.100594318107079	8.11345145737743	1.0060696569609837e-29	1.006069656960984e-28
Archaea	Pyr_redox_2	Rrich Proteins	2	190	8	3136	4.126315789473685	1.417384948189922	-0.13903528663370102	2.973805183013545	0.10938478707555688	0.3708409662133411
Archaea	DEAD_2	Rrich Proteins	23	169	1	3143	427.7455621301775	6.058528537803644	4.05040012567005	8.066656949937238	1.8929853094214138e-28	1.703686778479272e-27
Archaea	AMP-binding	Rrich Proteins	3	189	1	3143	49.888888888888886	3.909798310406035	1.641829719138911	6.177766901673159	0.0007194261615765438	0.004308800802538316
Archaea	HTH_3	Rrich Proteins	7	185	2	3142	59.443243243243245	4.085021962232609	2.5065454606238404	5.663498463841378	6.140916536891818e-08	4.298640783896379e-7
Bacteria	PknG_rubred	Rrich Proteins	195	3962	12	153018	627.5978041393236	6.4418995220307735	5.858094277960111	7.025704766101436	1.750439280450063e-291	1.75043928048816e-290
Bacteria	DEAD	Rrich Proteins	207	3950	1770	151260	4.478412357863119	1.4992685992123471	1.3518684503737735	1.6466687480509208	9.608261456103523e-63	4.804130728051761e-62
Bacteria	S1	Rrich Proteins	81	4076	698	152332	4.336971467616715	1.4671762860021478	1.2350155729960222	1.6993369990082734	3.839961100693802e-25	7.679922201387604e-25
Bacteria	TPM_phosphatase	Rrich Proteins	50	4107	14	153016	133.06201954850604	4.8908153319266985	4.297357258855697	5.4842734049977	3.274722686713021e-66	1.964833612027812e-65
Bacteria	Helicase_C	Rrich Proteins	211	3946	2248	150782	3.5865638522184726	1.2771945999163146	1.1325759547193475	1.4218132451132817	1.000681352831948e-49	4.002725411327792e-49
Bacteria	RNase_E_G	Rrich Proteins	189	3968	396	152634	18.35888242302053	2.9101135131338247	2.7339878480749045	3.086239178192745	1.0042045925960554e-146	7.029432148172387e-146
Bacteria	Transpeptidase	Rrich Proteins	58	4099	356	152674	6.068273708851981	1.803074167399121	1.5238111009172854	2.0823372338809567	8.0827231062746625e-25	8.082723106274662e-25
Bacteria	Pkinase	Rrich Proteins	242	3915	725	152305	12.985532214735544	2.563835831162377	2.4149076153853524	2.712764046939401	9.948226593648507e-159	7.958581274918806e-158
Bacteria	Transgly	Rrich Proteins	51	4106	164	152866	11.577593171206919	2.4490716069505734	2.1333017265375536	2.764841487363593	3.317207806867877e-33	9.951623420603631e-33
Bacteria	PknG_TPR	Rrich Proteins	185	3972	18	153012	395.9273246055723	5.981230670688639	5.496277163281424	6.466184178095854	3.727606406404087e-269	3.354845765763678e-268
Eukaryota	DEAD	Rrich Proteins	1789	118397	1081	157521	2.201823023539776	0.7892856642893741	0.7134046650611477	0.8651666635176004	6.709765772590335e-96	2.0129297317771e-95
Eukaryota	zf-CCCH	Rrich Proteins	1592	118594	233	158369	9.124195862524003	2.210929770930446	2.073244371860446	2.348615170000446	<1.0E-300	<1.0E-300
Eukaryota	Pro_isomerase	Rrich Proteins	1501	118685	123	158479	16.294891341465128	2.7908516440540443	2.6068720549136843	2.9748312331944042	<1.0E-300	<1.0E-300
Eukaryota	RRM_1	Rrich Proteins	19390	100796	3773	154829	7.894052580789016	2.066109638073427	2.030343326065806	2.1018759500810478	<1.0E-300	<1.0E-300
Eukaryota	Helicase_C	Rrich Proteins	2444	117742	2520	156082	1.285647985250506	0.251262859923897	0.1951065259535853	0.30741919389420874	2.244940381630967e-18	2.244940381630967e-18
Eukaryota	zf-CCHC	Rrich Proteins	1414	118772	361	158241	5.218517650568752	1.6522133865791866	1.5363902276368222	1.768036545521551	3.608877752746165e-219	1.443551101098466e-218
Eukaryota	CTD_bind	Rrich Proteins	1424	118762	40	158562	47.53041545275425	3.861369831440952	3.547054181810045	4.175685481071859	<1.0E-300	<1.0E-300
Eukaryota	LUC7	Rrich Proteins	1547	118639	64	158538	32.30102005874965	3.475098810496192	3.224969104311149	3.725228516681235	<1.0E-300	<1.0E-300
Eukaryota	Pkinase	Rrich Proteins	3451	116735	3015	155587	1.5255619988320983	0.4223628659954756	0.37291646229726105	0.4718092696936902	5.498476058529801e-63	1.09969521170596e-62
Eukaryota	PWI	Rrich Proteins	2001	118185	405	158197	6.613448093776393	1.889105165927633	1.7820441515662644	1.9961661802890016	<1.0E-300	<1.0E-300
Viruses	DUF755	Rrich Proteins	8	310	1	482	12.438709677419356	2.520813358251244	0.4370277688621047	4.604598947640383	0.003434589547773205	0.006857382690184737
Viruses	Corona_nucleoca	Rrich Proteins	38	280	0	483	N/A	N/A	N/A	N/A	1.3842668394562897e-16	1.384266839456289e-15
Viruses	Baculo_PEP_C	Rrich Proteins	16	302	0	483	N/A	N/A	N/A	N/A	3.017074912993686e-07	1.810243582385606e-6
Viruses	2C_adapt	Rrich Proteins	12	306	0	483	N/A	N/A	N/A	N/A	1.3497368806719268e-05	5.398838216292456e-5
Viruses	PPV_E2_C	Rrich Proteins	31	287	4	479	12.934668989547038	2.55991122501655	1.5083752112478948	3.611447238785205	1.2630505456231765e-09	1.136745485317791e-8
Viruses	Hep_core_N	Rrich Proteins	9	309	0	483	N/A	N/A	N/A	N/A	0.0002286284646357533	0.0006857285929333675
Viruses	TT_ORF2	Rrich Proteins	7	311	1	482	10.84887459807074	2.3840613509266797	0.2838893255780679	4.4842333762752915	0.00785123332648268	0.00785123332648268
Viruses	PPV_E2_N	Rrich Proteins	29	289	4	479	12.01643598615917	2.4862753781650664	1.4307273021235682	3.5418234542065647	7.025945030836012e-09	5.620755886449882e-8
Viruses	Hepatitis_core	Rrich Proteins	15	303	0	483	N/A	N/A	N/A	N/A	7.826471556472558e-07	3.91322965287537e-6
Viruses	Baculo_PEP_N	Rrich Proteins	18	300	0	483	N/A	N/A	N/A	N/A	4.456293769352865e-08	3.119405221517399e-7
Archaea	Tubulin	Srich Proteins	2	190	1	326	3.431578947368421	1.2330204897661667	-1.174136130906484	3.6401771104388176	0.5582259766244896	0.804835712270614
Archaea	PAS_4	Srich Proteins	2	190	3	324	1.1368421052631579	0.12825433552367885	-1.669913918791031	1.9264225898383889	1.0	1.0
Archaea	DnaJ	Srich Proteins	10	182	3	324	5.934065934065934	1.78070963304147	0.4777676482376636	3.0836516178452764	0.005895600385240041	0.04054641257578443
Archaea	PAS_8	Srich Proteins	2	190	0	327	N/A	N/A	N/A	N/A	0.13640725779452692	0.5196642413677117
Archaea	Usp	Srich Proteins	2	190	0	327	N/A	N/A	N/A	N/A	0.13640725779452692	0.5196642413677117
Archaea	Helicase_C_2	Srich Proteins	24	168	1	326	46.57142857142857	3.8409872323113943	1.8319284023083782	5.85004606231441	2.7861193829997054e-10	2.786119379506598e-9
Archaea	Pyr_redox_2	Srich Proteins	2	190	0	327	N/A	N/A	N/A	N/A	0.13640725779452692	0.5196642413677117
Archaea	DEAD_2	Srich Proteins	23	169	1	326	44.366863905325445	3.792492882372784	1.7817364334255172	5.803249331320051	7.841657252461699e-10	7.057491505078557e-9
Archaea	AMP-binding	Srich Proteins	3	189	0	327	N/A	N/A	N/A	N/A	0.050130326849039626	0.265512968484642
Archaea	HTH_3	Srich Proteins	7	185	0	327	N/A	N/A	N/A	N/A	0.0008841731565895381	0.00705153457711764
Bacteria	PknG_rubred	Srich Proteins	195	3962	3	12539	205.71302372539122	5.326482108827679	4.185644771789548	6.46731944586581	2.9736387359092746e-114	2.973638735909275e-113
Bacteria	DEAD	Srich Proteins	207	3950	10	12532	65.6740253164557	4.184703494448239	3.5490954750545347	4.820311513841943	6.49608923400206e-112	5.846480310601854e-111
Bacteria	S1	Srich Proteins	81	4076	26	12516	9.566279157545104	2.2582443270971138	1.815039595161004	2.7014490590332234	2.5915906550416855e-28	1.036636262016674e-27
Bacteria	TPM_phosphatase	Srich Proteins	50	4107	19	12523	8.024169261722605	2.0824581448691797	1.553058847683082	2.6118574420552774	1.2307075701544025e-16	3.692122710463207e-16
Bacteria	Helicase_C	Srich Proteins	211	3946	14	12528	47.84968503366881	3.8680645355088314	3.325951245666982	4.410177825350681	9.012656669893106e-110	7.210125335914485e-109
Bacteria	RNase_E_G	Srich Proteins	189	3968	9	12533	66.3288810483871	4.194625413930182	3.5249650266277417	4.864285801232622	2.522766246334224e-102	1.513659747800534e-101
Bacteria	Transpeptidase	Srich Proteins	58	4099	79	12463	2.2322641212274683	0.8030163714014371	0.46227046101131825	1.143762281791556	9.306721408541783e-06	1.861335620202019e-5
Bacteria	Pkinase	Srich Proteins	242	3915	148	12394	5.176466121293707	1.6441226074897206	1.4364634036267545	1.8517818113526867	1.262872139128101e-55	6.314360695640505e-55
Bacteria	Transgly	Srich Proteins	51	4106	68	12474	2.278494885533366	0.8235150870554082	0.4587368217388084	1.188293352372008	1.651765709104629e-05	1.861335620202019e-5
Bacteria	PknG_TPR	Srich Proteins	185	3972	3	12539	194.67228935884526	5.27131757743569	4.130014689921133	6.412620464950248	3.952878709124166e-108	2.767015096386916e-107
Eukaryota	DEAD	Srich Proteins	1789	118397	437	223126	7.715043610113737	2.0431721384386474	1.938349166179948	2.1479951106973467	<1.0E-300	<1.0E-300
Eukaryota	zf-CCCH	Srich Proteins	1592	118594	483	223080	6.200030858452613	1.824554269208436	1.7224939825499126	1.9266145558669594	<1.0E-300	<1.0E-300
Eukaryota	Pro_isomerase	Srich Proteins	1501	118685	51	223512	55.42625387518617	4.015053378163687	3.7358860339065836	4.29422072242079	<1.0E-300	<1.0E-300
Eukaryota	RRM_1	Srich Proteins	19390	100796	1472	222091	29.024026426277267	3.3681239844297366	3.3146140284400536	3.4216339404194196	<1.0E-300	<1.0E-300
Eukaryota	Helicase_C	Srich Proteins	2444	117742	1354	222209	3.406534358087647	1.2256954572184873	1.158919803208605	1.2924711112283696	9.148331524561127e-300	1.829196692266309e-299
Eukaryota	zf-CCHC	Srich Proteins	1414	118772	183	223380	14.532105320401728	2.6763603618142318	2.5222217121055244	2.830499011522939	<1.0E-300	<1.0E-300
Eukaryota	CTD_bind	Srich Proteins	1424	118762	132	223431	20.295604195403794	3.010404320500781	2.8319377302547095	3.1888709107468522	<1.0E-300	<1.0E-300
Eukaryota	LUC7	Srich Proteins	1547	118639	2	223561	1457.5681984844782	7.2845247085429845	5.897681955315855	8.671367461770114	<1.0E-300	<1.0E-300
Eukaryota	Pkinase	Srich Proteins	3451	116735	6439	217124	0.99685795242699	-0.0031469941688293582	-0.0451041247384721	0.03881013640081338	0.8893882243585534	0.8893882243585534
Eukaryota	PWI	Srich Proteins	2001	118185	12	223551	315.4133709861658	5.753884067372155	5.186343000285445	6.321425134458865	<1.0E-300	<1.0E-300
Viruses	DUF755	Srich Proteins	8	310	0	250	N/A	N/A	N/A	N/A	0.010602505824565574	0.0210925985193712
Viruses	Corona_nucleoca	Srich Proteins	38	280	0	250	N/A	N/A	N/A	N/A	1.0317766481594691e-10	1.031776647680416e-9
Viruses	Baculo_PEP_C	Srich Proteins	16	302	0	250	N/A	N/A	N/A	N/A	0.00011262793948331287	0.0006755773896800069
Viruses	2C_adapt	Srich Proteins	12	306	0	250	N/A	N/A	N/A	N/A	0.0016349806903166895	0.006523901265246791
Viruses	PPV_E2_C	Srich Proteins	31	287	0	250	N/A	N/A	N/A	N/A	1.0857616478681955e-08	9.771854406417562e-8
Viruses	Hep_core_N	Srich Proteins	9	309	0	250	N/A	N/A	N/A	N/A	0.0057087634451027935	0.01702870644357887
Viruses	TT_ORF2	Srich Proteins	7	311	0	250	N/A	N/A	N/A	N/A	0.019792545824016454	0.0210925985193712
Viruses	PPV_E2_N	Srich Proteins	29	289	0	250	N/A	N/A	N/A	N/A	4.275157737757075e-08	3.420125678450441e-7
Viruses	Hepatitis_core	Srich Proteins	15	303	0	250	N/A	N/A	N/A	N/A	0.00021845016912835268	0.001091773745111917
Viruses	Baculo_PEP_N	Srich Proteins	18	300	0	250	N/A	N/A	N/A	N/A	3.0373036971031744e-05	0.0002125918868290129
