# Supplementary material for: Expansion and functional analysis of the SR-related protein family across the domains of life
Source: RNA. 2022 Oct;28(10):1298–314. doi: 10.1261/rna.079170.122 (PMC9479744; doi:10.1261/rna.079170.122)
Supplement: Supplemental Material [file supp_079170.122_Supplemental_Tables.zip › FinalUploadedVersions/Supplemental_Table_S13.tsv]

File of Origin	UniProt ID	Maximum S+R Percentage in 20aa Window	Maximum S+R Percentage in 30aa Window	Maximum S+R Percentage in 40aa Window	Maximum S+R Percentage in 50aa Window
UP000000242_399549.fasta	A4YCM6	30.0	23.333333333333332	25.0	20.0
UP000000242_399549.fasta	A4YCM8	35.0	33.33333333333333	30.0	32.0
UP000000242_399549.fasta	A4YCM9	25.0	20.0	20.0	-1
UP000000242_399549.fasta	A4YCN0	30.0	30.0	25.0	24.0
UP000000242_399549.fasta	A4YCN1	35.0	30.0	30.0	26.0
UP000000242_399549.fasta	A4YCN2	35.0	26.666666666666668	25.0	24.0
UP000000242_399549.fasta	A4YCN4	30.0	23.333333333333332	22.5	-1
UP000000242_399549.fasta	A4YCN5	25.0	20.0	-1	-1
UP000000242_399549.fasta	A4YCN6	25.0	26.666666666666668	22.5	20.0
UP000000242_399549.fasta	A4YCN7	20.0	-1	-1	-1
UP000000242_399549.fasta	A4YCN8	30.0	20.0	20.0	-1
UP000000242_399549.fasta	A4YCN9	35.0	23.333333333333332	-1	-1
UP000000242_399549.fasta	A4YCP0	20.0	-1	-1	-1
UP000000242_399549.fasta	A4YCP1	35.0	33.33333333333333	30.0	26.0
UP000000242_399549.fasta	A4YCP2	30.0	23.333333333333332	22.5	24.0
UP000000242_399549.fasta	A4YCP3	30.0	26.666666666666668	22.5	24.0
UP000000242_399549.fasta	A4YCP4	20.0	23.333333333333332	20.0	-1
UP000000242_399549.fasta	A4YCP5	25.0	-1	-1	-1
UP000000242_399549.fasta	A4YCP6	30.0	23.333333333333332	22.5	20.0
UP000000242_399549.fasta	A4YCP7	35.0	30.0	27.500000000000004	24.0
UP000000242_399549.fasta	A4YCP8	35.0	30.0	30.0	28.000000000000004
UP000000242_399549.fasta	A4YCP9	35.0	30.0	25.0	24.0
UP000000242_399549.fasta	A4YCQ0	25.0	23.333333333333332	-1	-1
UP000000242_399549.fasta	A4YCQ1	30.0	20.0	-1	-1
UP000000242_399549.fasta	A4YCQ5	30.0	23.333333333333332	20.0	22.0
UP000000242_399549.fasta	A4YCQ6	20.0	20.0	-1	-1
UP000000242_399549.fasta	A4YCQ8	40.0	33.33333333333333	27.500000000000004	28.000000000000004
UP000000242_399549.fasta	A4YCQ9	35.0	30.0	30.0	28.000000000000004
UP000000242_399549.fasta	A4YCR0	30.0	-1	-1	-1
UP000000242_399549.fasta	A4YCR1	25.0	-1	-1	-1
UP000000242_399549.fasta	A4YCR2	30.0	20.0	20.0	20.0
UP000000242_399549.fasta	A4YCR3	25.0	-1	-1	-1
UP000000242_399549.fasta	A4YCR4	25.0	20.0	-1	-1
UP000000242_399549.fasta	A4YCR5	35.0	26.666666666666668	25.0	20.0
UP000000242_399549.fasta	A4YCR6	25.0	-1	-1	-1
UP000000242_399549.fasta	A4YCR7	25.0	-1	-1	-1
UP000000242_399549.fasta	A4YCR8	30.0	26.666666666666668	22.5	-1
UP000000242_399549.fasta	A4YCR9	25.0	-1	-1	-1
UP000000242_399549.fasta	A4YCS0	-1	23.333333333333332	-1	-1
UP000000242_399549.fasta	A4YCS1	30.0	26.666666666666668	25.0	22.0
UP000000242_399549.fasta	A4YCS2	25.0	-1	-1	-1
UP000000242_399549.fasta	A4YCS3	40.0	36.666666666666664	27.500000000000004	24.0
UP000000242_399549.fasta	A4YCS4	25.0	-1	-1	-1
UP000000242_399549.fasta	A4YCS5	35.0	30.0	22.5	20.0
UP000000242_399549.fasta	A4YCS6	35.0	30.0	-1	-1
UP000000242_399549.fasta	A4YCS7	20.0	-1	-1	-1
UP000000242_399549.fasta	A4YCS8	30.0	30.0	25.0	22.0
UP000000242_399549.fasta	A4YCS9	40.0	33.33333333333333	27.500000000000004	26.0
UP000000242_399549.fasta	A4YCT0	30.0	23.333333333333332	22.5	20.0
UP000000242_399549.fasta	A4YCT2	40.0	33.33333333333333	32.5	26.0
UP000000242_399549.fasta	A4YCT3	25.0	23.333333333333332	22.5	22.0
UP000000242_399549.fasta	A4YCT4	35.0	30.0	25.0	24.0
UP000000242_399549.fasta	A4YCT5	40.0	33.33333333333333	30.0	32.0
UP000000242_399549.fasta	A4YCT6	45.0	36.666666666666664	30.0	30.0
UP000000242_399549.fasta	A4YCT8	25.0	-1	-1	-1
UP000000242_399549.fasta	A4YCT9	35.0	33.33333333333333	27.500000000000004	28.000000000000004
UP000000242_399549.fasta	A4YCU0	30.0	26.666666666666668	22.5	20.0
UP000000242_399549.fasta	A4YCU1	25.0	-1	-1	-1
UP000000242_399549.fasta	A4YCU2	40.0	33.33333333333333	25.0	22.0
UP000000242_399549.fasta	A4YCU3	20.0	-1	-1	-1
UP000000242_399549.fasta	A4YCU4	30.0	26.666666666666668	22.5	24.0
UP000000242_399549.fasta	A4YCU5	40.0	23.333333333333332	20.0	-1
UP000000242_399549.fasta	A4YCU6	30.0	26.666666666666668	22.5	20.0
UP000000242_399549.fasta	A4YCU7	45.0	40.0	35.0	24.0
UP000000242_399549.fasta	A4YCU8	30.0	20.0	20.0	22.0
UP000000242_399549.fasta	A4YCU9	30.0	23.333333333333332	-1	-1
UP000000242_399549.fasta	A4YCV0	-1	20.0	-1	-1
UP000000242_399549.fasta	A4YCV1	30.0	20.0	22.5	22.0
UP000000242_399549.fasta	A4YCV2	35.0	33.33333333333333	32.5	30.0
UP000000242_399549.fasta	A4YCV3	35.0	23.333333333333332	20.0	-1
UP000000242_399549.fasta	A4YCV4	45.0	36.666666666666664	27.500000000000004	26.0
UP000000242_399549.fasta	A4YCV5	40.0	33.33333333333333	30.0	26.0
UP000000242_399549.fasta	A4YCV6	30.0	23.333333333333332	-1	-1
UP000000242_399549.fasta	A4YCV7	20.0	-1	-1	-1
UP000000242_399549.fasta	A4YCV8	30.0	26.666666666666668	22.5	20.0
UP000000242_399549.fasta	A4YCV9	35.0	30.0	27.500000000000004	26.0
UP000000242_399549.fasta	A4YCW0	25.0	-1	-1	-1
UP000000242_399549.fasta	A4YCW1	30.0	23.333333333333332	20.0	20.0
UP000000242_399549.fasta	A4YCW2	30.0	30.0	25.0	20.0
UP000000242_399549.fasta	A4YCW3	30.0	20.0	-1	-1
UP000000242_399549.fasta	A4YCW4	40.0	30.0	27.500000000000004	24.0
UP000000242_399549.fasta	A4YCW5	40.0	33.33333333333333	-1	-1
UP000000242_399549.fasta	A4YCW6	50.0	43.333333333333336	32.5	26.0
UP000000242_399549.fasta	A4YCW7	30.0	23.333333333333332	22.5	-1
UP000000242_399549.fasta	A4YCW8	20.0	-1	-1	-1
UP000000242_399549.fasta	A4YCW9	35.0	36.666666666666664	30.0	26.0
UP000000242_399549.fasta	A4YCX0	35.0	36.666666666666664	32.5	-1
UP000000242_399549.fasta	A4YCX1	30.0	23.333333333333332	20.0	-1
UP000000242_399549.fasta	A4YCX2	20.0	20.0	-1	-1
UP000000242_399549.fasta	A4YCX3	30.0	26.666666666666668	20.0	-1
UP000000242_399549.fasta	A4YCX4	25.0	-1	-1	-1
UP000000242_399549.fasta	A4YCX5	35.0	26.666666666666668	30.0	26.0
UP000000242_399549.fasta	A4YCX6	25.0	20.0	20.0	-1
UP000000242_399549.fasta	A4YCX7	-1	20.0	-1	-1
UP000000242_399549.fasta	A4YCX8	35.0	26.666666666666668	22.5	22.0
UP000000242_399549.fasta	A4YCX9	50.0	36.666666666666664	-1	-1
UP000000242_399549.fasta	A4YCY0	25.0	-1	-1	-1
UP000000242_399549.fasta	A4YCY1	30.0	23.333333333333332	20.0	-1
UP000000242_399549.fasta	A4YCY2	20.0	23.333333333333332	-1	-1
UP000000242_399549.fasta	A4YCY3	25.0	20.0	-1	-1
UP000000242_399549.fasta	A4YCY4	55.00000000000001	46.666666666666664	40.0	-1
UP000000242_399549.fasta	A4YCY5	-1	20.0	-1	-1
UP000000242_399549.fasta	A4YCY6	25.0	20.0	20.0	-1
UP000000242_399549.fasta	A4YCY7	30.0	26.666666666666668	-1	-1
UP000000242_399549.fasta	A4YCY9	30.0	23.333333333333332	-1	-1
UP000000242_399549.fasta	A4YCZ0	20.0	20.0	20.0	-1
UP000000242_399549.fasta	A4YCZ1	40.0	33.33333333333333	30.0	28.000000000000004
UP000000242_399549.fasta	A4YCZ2	40.0	36.666666666666664	30.0	30.0
UP000000242_399549.fasta	A4YCZ3	35.0	33.33333333333333	27.500000000000004	24.0
UP000000242_399549.fasta	A4YCZ5	30.0	-1	-1	-1
UP000000242_399549.fasta	A4YCZ7	30.0	26.666666666666668	-1	20.0
UP000000242_399549.fasta	A4YCZ8	30.0	23.333333333333332	22.5	-1
UP000000242_399549.fasta	A4YCZ9	30.0	30.0	27.500000000000004	26.0
UP000000242_399549.fasta	A4YD00	35.0	23.333333333333332	22.5	24.0
UP000000242_399549.fasta	A4YD01	40.0	33.33333333333333	30.0	28.000000000000004
UP000000242_399549.fasta	A4YD02	30.0	-1	20.0	-1
UP000000242_399549.fasta	A4YD03	35.0	33.33333333333333	30.0	28.000000000000004
UP000000242_399549.fasta	A4YD04	30.0	26.666666666666668	25.0	24.0
UP000000242_399549.fasta	A4YD05	20.0	-1	-1	-1
UP000000242_399549.fasta	A4YD07	20.0	-1	-1	-1
UP000000242_399549.fasta	A4YD08	20.0	20.0	-1	-1
UP000000242_399549.fasta	A4YD09	35.0	30.0	25.0	24.0
UP000000242_399549.fasta	A4YD10	25.0	20.0	-1	-1
UP000000242_399549.fasta	A4YD11	25.0	20.0	-1	-1
UP000000242_399549.fasta	A4YD12	20.0	-1	-1	-1
UP000000242_399549.fasta	A4YD13	25.0	-1	20.0	-1
UP000000242_399549.fasta	A4YD14	25.0	-1	-1	-1
UP000000242_399549.fasta	A4YD17	20.0	-1	-1	-1
UP000000242_399549.fasta	A4YD18	30.0	26.666666666666668	25.0	22.0
UP000000242_399549.fasta	A4YD19	35.0	30.0	25.0	24.0
UP000000242_399549.fasta	A4YD20	20.0	20.0	-1	-1
UP000000242_399549.fasta	A4YD21	30.0	30.0	27.500000000000004	22.0
UP000000242_399549.fasta	A4YD22	25.0	20.0	20.0	20.0
UP000000242_399549.fasta	A4YD24	35.0	26.666666666666668	22.5	-1
UP000000242_399549.fasta	A4YD25	30.0	26.666666666666668	20.0	-1
UP000000242_399549.fasta	A4YD26	25.0	-1	-1	-1
UP000000242_399549.fasta	A4YD27	25.0	20.0	-1	-1
UP000000242_399549.fasta	A4YD28	25.0	20.0	-1	-1
UP000000242_399549.fasta	A4YD29	35.0	23.333333333333332	20.0	-1
UP000000242_399549.fasta	A4YD30	40.0	30.0	25.0	20.0
UP000000242_399549.fasta	A4YD32	25.0	26.666666666666668	22.5	20.0
UP000000242_399549.fasta	A4YD33	25.0	-1	-1	-1
UP000000242_399549.fasta	A4YD34	25.0	20.0	-1	-1
UP000000242_399549.fasta	A4YD35	35.0	23.333333333333332	20.0	20.0
UP000000242_399549.fasta	A4YD36	30.0	26.666666666666668	20.0	-1
UP000000242_399549.fasta	A4YD37	35.0	30.0	27.500000000000004	20.0
UP000000242_399549.fasta	A4YD38	25.0	-1	-1	-1
UP000000242_399549.fasta	A4YD39	20.0	23.333333333333332	-1	-1
UP000000242_399549.fasta	A4YD40	25.0	23.333333333333332	22.5	-1
UP000000242_399549.fasta	A4YD41	30.0	23.333333333333332	20.0	-1
UP000000242_399549.fasta	A4YD42	20.0	-1	-1	-1
UP000000242_399549.fasta	A4YD43	35.0	-1	22.5	22.0
UP000000242_399549.fasta	A4YD44	25.0	20.0	-1	-1
UP000000242_399549.fasta	A4YD45	30.0	23.333333333333332	20.0	-1
UP000000242_399549.fasta	A4YD46	30.0	26.666666666666668	22.5	20.0
UP000000242_399549.fasta	A4YD47	35.0	26.666666666666668	22.5	20.0
UP000000242_399549.fasta	A4YD48	30.0	26.666666666666668	22.5	-1
UP000000242_399549.fasta	A4YD49	35.0	30.0	25.0	20.0
UP000000242_399549.fasta	A4YD51	25.0	23.333333333333332	-1	-1
UP000000242_399549.fasta	A4YD52	30.0	-1	-1	-1
UP000000242_399549.fasta	A4YD53	30.0	23.333333333333332	20.0	20.0
UP000000242_399549.fasta	A4YD54	30.0	26.666666666666668	20.0	-1
UP000000242_399549.fasta	A4YD55	20.0	-1	-1	-1
UP000000242_399549.fasta	A4YD58	35.0	33.33333333333333	32.5	30.0
UP000000242_399549.fasta	A4YD59	25.0	20.0	-1	20.0
UP000000242_399549.fasta	A4YD60	30.0	23.333333333333332	22.5	-1
UP000000242_399549.fasta	A4YD61	25.0	20.0	20.0	-1
UP000000242_399549.fasta	A4YD62	30.0	23.333333333333332	25.0	20.0
UP000000242_399549.fasta	A4YD63	30.0	23.333333333333332	22.5	-1
UP000000242_399549.fasta	A4YD64	30.0	23.333333333333332	20.0	20.0
UP000000242_399549.fasta	A4YD65	35.0	30.0	25.0	22.0
UP000000242_399549.fasta	A4YD66	35.0	33.33333333333333	27.500000000000004	26.0
UP000000242_399549.fasta	A4YD67	20.0	20.0	-1	-1
UP000000242_399549.fasta	A4YD69	35.0	26.666666666666668	25.0	22.0
UP000000242_399549.fasta	A4YD70	30.0	26.666666666666668	27.500000000000004	26.0
UP000000242_399549.fasta	A4YD71	30.0	26.666666666666668	22.5	20.0
UP000000242_399549.fasta	A4YD72	45.0	36.666666666666664	35.0	34.0
UP000000242_399549.fasta	A4YD74	40.0	30.0	27.500000000000004	24.0
UP000000242_399549.fasta	A4YD75	30.0	26.666666666666668	27.500000000000004	24.0
UP000000242_399549.fasta	A4YD76	40.0	30.0	27.500000000000004	24.0
UP000000242_399549.fasta	A4YD77	35.0	-1	-1	-1
UP000000242_399549.fasta	A4YD78	30.0	-1	-1	-1
UP000000242_399549.fasta	A4YD79	25.0	-1	-1	-1
UP000000242_399549.fasta	A4YD80	40.0	30.0	30.0	28.000000000000004
UP000000242_399549.fasta	A4YD81	35.0	33.33333333333333	30.0	28.000000000000004
UP000000242_399549.fasta	A4YD82	35.0	26.666666666666668	30.0	-1
UP000000242_399549.fasta	A4YD83	25.0	-1	-1	-1
UP000000242_399549.fasta	A4YD85	40.0	33.33333333333333	27.500000000000004	24.0
UP000000242_399549.fasta	A4YD86	25.0	23.333333333333332	-1	-1
UP000000242_399549.fasta	A4YD87	25.0	-1	-1	-1
UP000000242_399549.fasta	A4YD88	25.0	26.666666666666668	22.5	22.0
UP000000242_399549.fasta	A4YD89	40.0	33.33333333333333	30.0	28.000000000000004
UP000000242_399549.fasta	A4YD90	30.0	26.666666666666668	22.5	24.0
UP000000242_399549.fasta	A4YD91	30.0	26.666666666666668	22.5	22.0
UP000000242_399549.fasta	A4YD92	30.0	23.333333333333332	-1	-1
UP000000242_399549.fasta	A4YD93	40.0	33.33333333333333	30.0	28.000000000000004
UP000000242_399549.fasta	A4YD95	45.0	26.666666666666668	-1	-1
UP000000242_399549.fasta	A4YD96	45.0	36.666666666666664	35.0	34.0
UP000000242_399549.fasta	A4YD97	35.0	33.33333333333333	27.500000000000004	22.0
UP000000242_399549.fasta	A4YD98	40.0	36.666666666666664	32.5	30.0
UP000000242_399549.fasta	A4YD99	20.0	-1	-1	-1
UP000000242_399549.fasta	A4YDA0	20.0	-1	-1	-1
UP000000242_399549.fasta	A4YDA1	30.0	-1	-1	-1
UP000000242_399549.fasta	A4YDA2	30.0	20.0	-1	-1
UP000000242_399549.fasta	A4YDA3	25.0	23.333333333333332	-1	20.0
UP000000242_399549.fasta	A4YDA4	25.0	23.333333333333332	-1	-1
UP000000242_399549.fasta	A4YDA5	20.0	-1	-1	-1
UP000000242_399549.fasta	A4YDA6	25.0	-1	-1	-1
UP000000242_399549.fasta	A4YDA7	40.0	40.0	32.5	24.0
UP000000242_399549.fasta	A4YDA8	30.0	26.666666666666668	22.5	20.0
UP000000242_399549.fasta	A4YDA9	35.0	33.33333333333333	30.0	28.000000000000004
UP000000242_399549.fasta	A4YDB0	25.0	20.0	-1	-1
UP000000242_399549.fasta	A4YDB1	20.0	-1	-1	-1
UP000000242_399549.fasta	A4YDB2	30.0	26.666666666666668	22.5	-1
UP000000242_399549.fasta	A4YDB3	30.0	23.333333333333332	20.0	-1
UP000000242_399549.fasta	A4YDB4	25.0	23.333333333333332	20.0	-1
UP000000242_399549.fasta	A4YDB5	20.0	-1	-1	-1
UP000000242_399549.fasta	A4YDB6	35.0	30.0	22.5	20.0
UP000000242_399549.fasta	A4YDB8	40.0	33.33333333333333	30.0	26.0
UP000000242_399549.fasta	A4YDB9	35.0	26.666666666666668	30.0	26.0
UP000000242_399549.fasta	A4YDC1	35.0	26.666666666666668	25.0	24.0
UP000000242_399549.fasta	A4YDC3	30.0	20.0	-1	-1
UP000000242_399549.fasta	A4YDC5	25.0	23.333333333333332	-1	-1
UP000000242_399549.fasta	A4YDC6	25.0	23.333333333333332	22.5	-1
UP000000242_399549.fasta	A4YDC7	30.0	20.0	20.0	-1
UP000000242_399549.fasta	A4YDC9	30.0	26.666666666666668	25.0	26.0
UP000000242_399549.fasta	A4YDD0	25.0	20.0	-1	-1
UP000000242_399549.fasta	A4YDD1	30.0	-1	20.0	-1
UP000000242_399549.fasta	A4YDD2	40.0	33.33333333333333	30.0	26.0
UP000000242_399549.fasta	A4YDD3	35.0	23.333333333333332	20.0	-1
UP000000242_399549.fasta	A4YDD4	35.0	26.666666666666668	27.500000000000004	26.0
UP000000242_399549.fasta	A4YDD5	45.0	33.33333333333333	27.500000000000004	28.000000000000004
UP000000242_399549.fasta	A4YDD7	35.0	23.333333333333332	-1	20.0
UP000000242_399549.fasta	A4YDE0	25.0	23.333333333333332	20.0	-1
UP000000242_399549.fasta	A4YDE2	45.0	36.666666666666664	32.5	24.0
UP000000242_399549.fasta	A4YDE4	25.0	26.666666666666668	22.5	24.0
UP000000242_399549.fasta	A4YDE5	20.0	-1	-1	-1
UP000000242_399549.fasta	A4YDE6	30.0	26.666666666666668	22.5	20.0
UP000000242_399549.fasta	A4YDE7	30.0	26.666666666666668	22.5	20.0
UP000000242_399549.fasta	A4YDE8	25.0	23.333333333333332	20.0	-1
UP000000242_399549.fasta	A4YDE9	25.0	23.333333333333332	20.0	22.0
UP000000242_399549.fasta	A4YDF0	45.0	33.33333333333333	30.0	-1
UP000000242_399549.fasta	A4YDF1	25.0	23.333333333333332	20.0	-1
UP000000242_399549.fasta	A4YDF2	35.0	30.0	27.500000000000004	26.0
UP000000242_399549.fasta	A4YDF3	30.0	26.666666666666668	22.5	-1
UP000000242_399549.fasta	A4YDF4	20.0	23.333333333333332	-1	-1
UP000000242_399549.fasta	A4YDF5	25.0	20.0	-1	-1
UP000000242_399549.fasta	A4YDF6	25.0	-1	-1	-1
UP000000242_399549.fasta	A4YDF7	30.0	-1	-1	-1
UP000000242_399549.fasta	A4YDF8	20.0	-1	-1	-1
UP000000242_399549.fasta	A4YDG0	-1	20.0	-1	-1
UP000000242_399549.fasta	A4YDG5	25.0	-1	-1	-1
UP000000242_399549.fasta	A4YDG8	25.0	-1	-1	-1
UP000000242_399549.fasta	A4YDG9	35.0	-1	-1	-1
UP000000242_399549.fasta	A4YDH0	25.0	20.0	-1	-1
UP000000242_399549.fasta	A4YDH2	35.0	30.0	25.0	24.0
UP000000242_399549.fasta	A4YDH4	50.0	40.0	32.5	30.0
UP000000242_399549.fasta	A4YDH5	40.0	33.33333333333333	30.0	28.000000000000004
UP000000242_399549.fasta	A4YDH6	30.0	26.666666666666668	22.5	22.0
UP000000242_399549.fasta	A4YDH7	30.0	23.333333333333332	25.0	26.0
UP000000242_399549.fasta	A4YDH8	30.0	26.666666666666668	-1	-1
UP000000242_399549.fasta	A4YDH9	35.0	-1	22.5	-1
UP000000242_399549.fasta	A4YDI0	35.0	26.666666666666668	-1	-1
UP000000242_399549.fasta	A4YDI1	35.0	30.0	25.0	-1
UP000000242_399549.fasta	A4YDI3	30.0	23.333333333333332	25.0	-1
UP000000242_399549.fasta	A4YDI4	25.0	23.333333333333332	-1	-1
UP000000242_399549.fasta	A4YDI5	45.0	33.33333333333333	30.0	24.0
UP000000242_399549.fasta	A4YDI6	20.0	-1	-1	-1
UP000000242_399549.fasta	A4YDI7	20.0	-1	-1	-1
UP000000242_399549.fasta	A4YDI8	20.0	-1	-1	-1
UP000000242_399549.fasta	A4YDJ0	25.0	-1	-1	-1
UP000000242_399549.fasta	A4YDJ2	25.0	23.333333333333332	-1	-1
UP000000242_399549.fasta	A4YDJ3	25.0	26.666666666666668	20.0	22.0
UP000000242_399549.fasta	A4YDJ4	25.0	23.333333333333332	20.0	-1
UP000000242_399549.fasta	A4YDJ6	35.0	36.666666666666664	32.5	30.0
UP000000242_399549.fasta	A4YDJ7	40.0	33.33333333333333	32.5	32.0
UP000000242_399549.fasta	A4YDJ9	20.0	-1	-1	-1
UP000000242_399549.fasta	A4YDK2	20.0	-1	-1	-1
UP000000242_399549.fasta	A4YDK4	45.0	40.0	32.5	30.0
UP000000242_399549.fasta	A4YDK5	30.0	20.0	20.0	-1
UP000000242_399549.fasta	A4YDK6	30.0	-1	-1	-1
UP000000242_399549.fasta	A4YDK7	30.0	-1	-1	-1
UP000000242_399549.fasta	A4YDK8	30.0	26.666666666666668	25.0	22.0
UP000000242_399549.fasta	A4YDL0	25.0	26.666666666666668	25.0	22.0
UP000000242_399549.fasta	A4YDL1	40.0	33.33333333333333	30.0	28.000000000000004
UP000000242_399549.fasta	A4YDL2	25.0	20.0	-1	-1
UP000000242_399549.fasta	A4YDL3	35.0	23.333333333333332	22.5	20.0
UP000000242_399549.fasta	A4YDL4	35.0	26.666666666666668	25.0	-1
UP000000242_399549.fasta	A4YDL5	30.0	26.666666666666668	22.5	22.0
UP000000242_399549.fasta	A4YDL8	40.0	33.33333333333333	32.5	-1
UP000000242_399549.fasta	A4YDL9	35.0	30.0	27.500000000000004	24.0
UP000000242_399549.fasta	A4YDM1	25.0	-1	-1	-1
UP000000242_399549.fasta	A4YDM3	45.0	30.0	-1	-1
UP000000242_399549.fasta	A4YDM5	30.0	23.333333333333332	22.5	22.0
UP000000242_399549.fasta	A4YDM6	25.0	20.0	-1	-1
UP000000242_399549.fasta	A4YDM7	25.0	23.333333333333332	-1	-1
UP000000242_399549.fasta	A4YDM8	20.0	20.0	-1	-1
UP000000242_399549.fasta	A4YDN0	35.0	30.0	25.0	-1
UP000000242_399549.fasta	A4YDN1	30.0	23.333333333333332	22.5	20.0
UP000000242_399549.fasta	A4YDN2	30.0	30.0	27.500000000000004	24.0
UP000000242_399549.fasta	A4YDN3	35.0	26.666666666666668	25.0	22.0
UP000000242_399549.fasta	A4YDN5	45.0	33.33333333333333	27.500000000000004	26.0
UP000000242_399549.fasta	A4YDN6	20.0	-1	-1	-1
UP000000242_399549.fasta	A4YDN7	25.0	20.0	-1	-1
UP000000242_399549.fasta	A4YDN8	20.0	-1	-1	-1
UP000000242_399549.fasta	A4YDP1	30.0	23.333333333333332	-1	-1
UP000000242_399549.fasta	A4YDP2	35.0	30.0	25.0	26.0
UP000000242_399549.fasta	A4YDP3	30.0	23.333333333333332	25.0	-1
UP000000242_399549.fasta	A4YDP4	25.0	-1	-1	-1
UP000000242_399549.fasta	A4YDP6	20.0	-1	-1	-1
UP000000242_399549.fasta	A4YDP7	30.0	26.666666666666668	-1	-1
UP000000242_399549.fasta	A4YDP9	35.0	23.333333333333332	-1	-1
UP000000242_399549.fasta	A4YDQ0	35.0	30.0	27.500000000000004	-1
UP000000242_399549.fasta	A4YDQ1	20.0	-1	-1	-1
UP000000242_399549.fasta	A4YDQ3	30.0	-1	-1	-1
UP000000242_399549.fasta	A4YDQ4	30.0	26.666666666666668	25.0	20.0
UP000000242_399549.fasta	A4YDQ5	25.0	-1	-1	-1
UP000000242_399549.fasta	A4YDQ6	35.0	30.0	25.0	24.0
UP000000242_399549.fasta	A4YDQ8	25.0	23.333333333333332	-1	-1
UP000000242_399549.fasta	A4YDR0	40.0	36.666666666666664	27.500000000000004	28.000000000000004
UP000000242_399549.fasta	A4YDR1	40.0	36.666666666666664	32.5	26.0
UP000000242_399549.fasta	A4YDR2	25.0	20.0	-1	-1
UP000000242_399549.fasta	A4YDR3	25.0	20.0	20.0	-1
UP000000242_399549.fasta	A4YDR4	35.0	30.0	25.0	22.0
UP000000242_399549.fasta	A4YDR5	25.0	23.333333333333332	-1	-1
UP000000242_399549.fasta	A4YDR6	35.0	-1	-1	-1
UP000000242_399549.fasta	A4YDR7	30.0	30.0	25.0	22.0
UP000000242_399549.fasta	A4YDR8	30.0	-1	-1	-1
UP000000242_399549.fasta	A4YDR9	40.0	33.33333333333333	32.5	28.000000000000004
UP000000242_399549.fasta	A4YDS0	25.0	20.0	20.0	20.0
UP000000242_399549.fasta	A4YDS1	25.0	20.0	-1	-1
UP000000242_399549.fasta	A4YDS2	25.0	-1	-1	-1
UP000000242_399549.fasta	A4YDS3	40.0	23.333333333333332	20.0	22.0
UP000000242_399549.fasta	A4YDS4	35.0	23.333333333333332	20.0	-1
UP000000242_399549.fasta	A4YDS5	30.0	26.666666666666668	22.5	-1
UP000000242_399549.fasta	A4YDS6	40.0	33.33333333333333	27.500000000000004	22.0
UP000000242_399549.fasta	A4YDS7	30.0	23.333333333333332	27.500000000000004	22.0
UP000000242_399549.fasta	A4YDS8	35.0	30.0	25.0	22.0
UP000000242_399549.fasta	A4YDS9	25.0	-1	20.0	-1
UP000000242_399549.fasta	A4YDT0	25.0	20.0	-1	-1
UP000000242_399549.fasta	A4YDT1	35.0	23.333333333333332	22.5	20.0
UP000000242_399549.fasta	A4YDT2	40.0	30.0	27.500000000000004	-1
UP000000242_399549.fasta	A4YDT3	30.0	26.666666666666668	25.0	-1
UP000000242_399549.fasta	A4YDT4	25.0	-1	-1	-1
UP000000242_399549.fasta	A4YDT5	40.0	30.0	27.500000000000004	-1
UP000000242_399549.fasta	A4YDT7	40.0	33.33333333333333	35.0	32.0
UP000000242_399549.fasta	A4YDU0	30.0	26.666666666666668	25.0	22.0
UP000000242_399549.fasta	A4YDU1	30.0	23.333333333333332	-1	-1
UP000000242_399549.fasta	A4YDU2	35.0	30.0	-1	-1
UP000000242_399549.fasta	A4YDU3	25.0	23.333333333333332	20.0	20.0
UP000000242_399549.fasta	A4YDU4	35.0	23.333333333333332	27.500000000000004	-1
UP000000242_399549.fasta	A4YDU5	35.0	23.333333333333332	25.0	22.0
UP000000242_399549.fasta	A4YDU6	25.0	-1	-1	-1
UP000000242_399549.fasta	A4YDU7	25.0	23.333333333333332	20.0	-1
UP000000242_399549.fasta	A4YDU8	35.0	26.666666666666668	25.0	22.0
UP000000242_399549.fasta	A4YDV0	20.0	20.0	-1	-1
UP000000242_399549.fasta	A4YDV1	30.0	20.0	-1	20.0
UP000000242_399549.fasta	A4YDV2	45.0	43.333333333333336	37.5	22.0
UP000000242_399549.fasta	A4YDV4	30.0	23.333333333333332	22.5	20.0
UP000000242_399549.fasta	A4YDV5	40.0	26.666666666666668	25.0	26.0
UP000000242_399549.fasta	A4YDV6	35.0	26.666666666666668	30.0	28.000000000000004
UP000000242_399549.fasta	A4YDV7	50.0	46.666666666666664	42.5	36.0
UP000000242_399549.fasta	A4YDV9	30.0	23.333333333333332	20.0	-1
UP000000242_399549.fasta	A4YDW1	25.0	23.333333333333332	-1	-1
UP000000242_399549.fasta	A4YDW2	30.0	26.666666666666668	25.0	24.0
UP000000242_399549.fasta	A4YDW3	30.0	26.666666666666668	22.5	20.0
UP000000242_399549.fasta	A4YDW4	30.0	-1	-1	-1
UP000000242_399549.fasta	A4YDW5	30.0	26.666666666666668	22.5	20.0
UP000000242_399549.fasta	A4YDW6	25.0	-1	-1	-1
UP000000242_399549.fasta	A4YDW7	20.0	20.0	-1	-1
UP000000242_399549.fasta	A4YDW8	20.0	-1	-1	-1
UP000000242_399549.fasta	A4YDW9	35.0	26.666666666666668	25.0	-1
UP000000242_399549.fasta	A4YDX0	25.0	20.0	22.5	-1
UP000000242_399549.fasta	A4YDX1	30.0	23.333333333333332	20.0	20.0
UP000000242_399549.fasta	A4YDX2	30.0	-1	-1	-1
UP000000242_399549.fasta	A4YDX3	40.0	30.0	27.500000000000004	28.000000000000004
UP000000242_399549.fasta	A4YDX4	30.0	23.333333333333332	20.0	-1
UP000000242_399549.fasta	A4YDX6	25.0	23.333333333333332	-1	20.0
UP000000242_399549.fasta	A4YDX7	30.0	26.666666666666668	25.0	22.0
UP000000242_399549.fasta	A4YDX8	20.0	-1	-1	-1
UP000000242_399549.fasta	A4YDY0	25.0	23.333333333333332	-1	-1
UP000000242_399549.fasta	A4YDY1	30.0	23.333333333333332	20.0	-1
UP000000242_399549.fasta	A4YDY2	40.0	30.0	-1	-1
UP000000242_399549.fasta	A4YDY5	30.0	-1	-1	-1
UP000000242_399549.fasta	A4YDY6	35.0	-1	20.0	-1
UP000000242_399549.fasta	A4YDY7	35.0	20.0	-1	-1
UP000000242_399549.fasta	A4YDY8	35.0	26.666666666666668	25.0	24.0
UP000000242_399549.fasta	A4YDY9	25.0	20.0	-1	-1
UP000000242_399549.fasta	A4YDZ1	30.0	23.333333333333332	-1	-1
UP000000242_399549.fasta	A4YDZ2	35.0	30.0	20.0	-1
UP000000242_399549.fasta	A4YDZ3	35.0	30.0	30.0	26.0
UP000000242_399549.fasta	A4YDZ4	25.0	20.0	20.0	-1
UP000000242_399549.fasta	A4YDZ5	30.0	26.666666666666668	22.5	22.0
UP000000242_399549.fasta	A4YDZ8	25.0	20.0	-1	-1
UP000000242_399549.fasta	A4YDZ9	35.0	26.666666666666668	22.5	-1
UP000000242_399549.fasta	A4YE00	25.0	20.0	-1	-1
UP000000242_399549.fasta	A4YE01	20.0	-1	-1	-1
UP000000242_399549.fasta	A4YE03	20.0	-1	-1	-1
UP000000242_399549.fasta	A4YE04	30.0	20.0	-1	-1
UP000000242_399549.fasta	A4YE06	30.0	-1	-1	-1
UP000000242_399549.fasta	A4YE09	25.0	23.333333333333332	25.0	-1
UP000000242_399549.fasta	A4YE10	25.0	23.333333333333332	-1	-1
UP000000242_399549.fasta	A4YE11	30.0	23.333333333333332	20.0	-1
UP000000242_399549.fasta	A4YE12	30.0	23.333333333333332	25.0	20.0
UP000000242_399549.fasta	A4YE13	25.0	23.333333333333332	22.5	-1
UP000000242_399549.fasta	A4YE14	35.0	26.666666666666668	25.0	24.0
UP000000242_399549.fasta	A4YE15	40.0	40.0	32.5	30.0
UP000000242_399549.fasta	A4YE17	40.0	33.33333333333333	27.500000000000004	28.000000000000004
UP000000242_399549.fasta	A4YE18	30.0	23.333333333333332	20.0	-1
UP000000242_399549.fasta	A4YE19	-1	20.0	20.0	-1
UP000000242_399549.fasta	A4YE20	45.0	36.666666666666664	30.0	26.0
UP000000242_399549.fasta	A4YE21	30.0	23.333333333333332	20.0	-1
UP000000242_399549.fasta	A4YE22	40.0	33.33333333333333	30.0	28.000000000000004
UP000000242_399549.fasta	A4YE23	25.0	23.333333333333332	20.0	22.0
UP000000242_399549.fasta	A4YE24	25.0	-1	-1	-1
UP000000242_399549.fasta	A4YE26	40.0	-1	-1	-1
UP000000242_399549.fasta	A4YE28	45.0	33.33333333333333	27.500000000000004	22.0
UP000000242_399549.fasta	A4YE29	35.0	30.0	27.500000000000004	24.0
UP000000242_399549.fasta	A4YE30	30.0	30.0	22.5	-1
UP000000242_399549.fasta	A4YE32	30.0	30.0	25.0	24.0
UP000000242_399549.fasta	A4YE33	30.0	26.666666666666668	20.0	-1
UP000000242_399549.fasta	A4YE34	35.0	30.0	27.500000000000004	26.0
UP000000242_399549.fasta	A4YE35	35.0	26.666666666666668	25.0	26.0
UP000000242_399549.fasta	A4YE36	25.0	20.0	-1	-1
UP000000242_399549.fasta	A4YE37	35.0	26.666666666666668	27.500000000000004	26.0
UP000000242_399549.fasta	A4YE38	30.0	23.333333333333332	27.500000000000004	24.0
UP000000242_399549.fasta	A4YE39	30.0	26.666666666666668	22.5	22.0
UP000000242_399549.fasta	A4YE41	25.0	20.0	20.0	-1
UP000000242_399549.fasta	A4YE42	35.0	23.333333333333332	25.0	-1
UP000000242_399549.fasta	A4YE43	40.0	30.0	25.0	22.0
UP000000242_399549.fasta	A4YE44	25.0	-1	-1	-1
UP000000242_399549.fasta	A4YE45	35.0	30.0	25.0	26.0
UP000000242_399549.fasta	A4YE46	30.0	-1	-1	-1
UP000000242_399549.fasta	A4YE47	25.0	20.0	20.0	-1
UP000000242_399549.fasta	A4YE48	40.0	33.33333333333333	27.500000000000004	20.0
UP000000242_399549.fasta	A4YE49	30.0	26.666666666666668	22.5	20.0
UP000000242_399549.fasta	A4YE50	35.0	23.333333333333332	27.500000000000004	24.0
UP000000242_399549.fasta	A4YE51	30.0	23.333333333333332	20.0	-1
UP000000242_399549.fasta	A4YE53	25.0	20.0	20.0	-1
UP000000242_399549.fasta	A4YE54	25.0	-1	-1	-1
UP000000242_399549.fasta	A4YE55	35.0	30.0	27.500000000000004	26.0
UP000000242_399549.fasta	A4YE56	25.0	20.0	25.0	22.0
UP000000242_399549.fasta	A4YE57	30.0	30.0	25.0	24.0
UP000000242_399549.fasta	A4YE58	25.0	23.333333333333332	20.0	-1
UP000000242_399549.fasta	A4YE59	35.0	-1	-1	-1
UP000000242_399549.fasta	A4YE60	25.0	23.333333333333332	-1	-1
UP000000242_399549.fasta	A4YE61	25.0	-1	-1	-1
UP000000242_399549.fasta	A4YE63	35.0	26.666666666666668	25.0	26.0
UP000000242_399549.fasta	A4YE64	25.0	20.0	-1	-1
UP000000242_399549.fasta	A4YE65	20.0	-1	-1	-1
UP000000242_399549.fasta	A4YE66	30.0	23.333333333333332	20.0	-1
UP000000242_399549.fasta	A4YE67	40.0	33.33333333333333	27.500000000000004	24.0
UP000000242_399549.fasta	A4YE68	20.0	20.0	-1	-1
UP000000242_399549.fasta	A4YE69	40.0	33.33333333333333	27.500000000000004	26.0
UP000000242_399549.fasta	A4YE70	30.0	26.666666666666668	25.0	22.0
UP000000242_399549.fasta	A4YE72	35.0	-1	-1	-1
UP000000242_399549.fasta	A4YE73	20.0	-1	-1	-1
UP000000242_399549.fasta	A4YE74	25.0	23.333333333333332	-1	-1
UP000000242_399549.fasta	A4YE75	35.0	26.666666666666668	27.500000000000004	26.0
UP000000242_399549.fasta	A4YE76	35.0	20.0	20.0	-1
UP000000242_399549.fasta	A4YE77	45.0	33.33333333333333	30.0	26.0
UP000000242_399549.fasta	A4YE78	30.0	-1	22.5	-1
UP000000242_399549.fasta	A4YE79	35.0	26.666666666666668	22.5	26.0
UP000000242_399549.fasta	A4YE80	35.0	33.33333333333333	30.0	30.0
UP000000242_399549.fasta	A4YE81	25.0	-1	-1	-1
UP000000242_399549.fasta	A4YE82	20.0	-1	-1	-1
UP000000242_399549.fasta	A4YE83	20.0	-1	-1	-1
UP000000242_399549.fasta	A4YE84	30.0	-1	-1	-1
UP000000242_399549.fasta	A4YE85	30.0	30.0	25.0	24.0
UP000000242_399549.fasta	A4YE87	20.0	-1	-1	-1
UP000000242_399549.fasta	A4YE88	30.0	20.0	-1	-1
UP000000242_399549.fasta	A4YE89	30.0	20.0	-1	-1
UP000000242_399549.fasta	A4YE90	20.0	-1	-1	-1
UP000000242_399549.fasta	A4YE91	35.0	20.0	-1	-1
UP000000242_399549.fasta	A4YE92	35.0	26.666666666666668	25.0	24.0
UP000000242_399549.fasta	A4YE93	20.0	-1	-1	-1
UP000000242_399549.fasta	A4YE94	25.0	20.0	-1	-1
UP000000242_399549.fasta	A4YE95	25.0	23.333333333333332	-1	-1
UP000000242_399549.fasta	A4YE96	45.0	36.666666666666664	32.5	30.0
UP000000242_399549.fasta	A4YE97	35.0	30.0	27.500000000000004	26.0
UP000000242_399549.fasta	A4YE98	30.0	23.333333333333332	25.0	-1
UP000000242_399549.fasta	A4YE99	35.0	26.666666666666668	22.5	-1
UP000000242_399549.fasta	A4YEA4	45.0	40.0	32.5	26.0
UP000000242_399549.fasta	A4YEA5	30.0	30.0	20.0	-1
UP000000242_399549.fasta	A4YEA6	30.0	23.333333333333332	-1	-1
UP000000242_399549.fasta	A4YEA7	25.0	23.333333333333332	-1	-1
UP000000242_399549.fasta	A4YEA8	20.0	-1	-1	-1
UP000000242_399549.fasta	A4YEA9	25.0	-1	-1	-1
UP000000242_399549.fasta	A4YEB0	30.0	-1	22.5	-1
UP000000242_399549.fasta	A4YEB1	35.0	20.0	-1	-1
UP000000242_399549.fasta	A4YEB4	30.0	23.333333333333332	-1	-1
UP000000242_399549.fasta	A4YEB6	30.0	23.333333333333332	22.5	-1
UP000000242_399549.fasta	A4YEB7	30.0	-1	-1	-1
UP000000242_399549.fasta	A4YEB8	35.0	26.666666666666668	-1	-1
UP000000242_399549.fasta	A4YEB9	30.0	26.666666666666668	25.0	24.0
UP000000242_399549.fasta	A4YEC0	30.0	26.666666666666668	22.5	-1
UP000000242_399549.fasta	A4YEC1	35.0	30.0	25.0	24.0
UP000000242_399549.fasta	A4YEC2	30.0	-1	-1	-1
UP000000242_399549.fasta	A4YEC3	40.0	30.0	27.500000000000004	26.0
UP000000242_399549.fasta	A4YEC4	20.0	20.0	22.5	20.0
UP000000242_399549.fasta	A4YEC5	30.0	26.666666666666668	22.5	28.000000000000004
UP000000242_399549.fasta	A4YEC6	35.0	26.666666666666668	22.5	22.0
UP000000242_399549.fasta	A4YEC7	35.0	30.0	27.500000000000004	26.0
UP000000242_399549.fasta	A4YEC8	30.0	26.666666666666668	27.500000000000004	22.0
UP000000242_399549.fasta	A4YED0	-1	20.0	-1	-1
UP000000242_399549.fasta	A4YED1	20.0	20.0	-1	-1
UP000000242_399549.fasta	A4YED2	25.0	20.0	-1	-1
UP000000242_399549.fasta	A4YED5	30.0	26.666666666666668	25.0	22.0
UP000000242_399549.fasta	A4YED6	35.0	26.666666666666668	22.5	22.0
UP000000242_399549.fasta	A4YED7	40.0	33.33333333333333	27.500000000000004	22.0
UP000000242_399549.fasta	A4YED8	25.0	20.0	-1	-1
UP000000242_399549.fasta	A4YED9	30.0	26.666666666666668	22.5	20.0
UP000000242_399549.fasta	A4YEE0	35.0	30.0	30.0	26.0
UP000000242_399549.fasta	A4YEE1	30.0	20.0	-1	-1
UP000000242_399549.fasta	A4YEE3	20.0	-1	-1	-1
UP000000242_399549.fasta	A4YEE4	20.0	-1	-1	-1
UP000000242_399549.fasta	A4YEE5	30.0	30.0	27.500000000000004	20.0
UP000000242_399549.fasta	A4YEE6	25.0	20.0	-1	-1
UP000000242_399549.fasta	A4YEE7	25.0	20.0	-1	-1
UP000000242_399549.fasta	A4YEE8	35.0	30.0	27.500000000000004	-1
UP000000242_399549.fasta	A4YEE9	25.0	-1	-1	-1
UP000000242_399549.fasta	A4YEF0	25.0	20.0	-1	-1
UP000000242_399549.fasta	A4YEF1	30.0	26.666666666666668	25.0	20.0
UP000000242_399549.fasta	A4YEF2	25.0	23.333333333333332	-1	-1
UP000000242_399549.fasta	A4YEF3	45.0	33.33333333333333	27.500000000000004	22.0
UP000000242_399549.fasta	A4YEF4	40.0	30.0	27.500000000000004	22.0
UP000000242_399549.fasta	A4YEF5	20.0	-1	-1	-1
UP000000242_399549.fasta	A4YEF6	40.0	33.33333333333333	30.0	26.0
UP000000242_399549.fasta	A4YEF7	35.0	26.666666666666668	20.0	20.0
UP000000242_399549.fasta	A4YEF8	35.0	26.666666666666668	27.500000000000004	22.0
UP000000242_399549.fasta	A4YEF9	35.0	26.666666666666668	-1	-1
UP000000242_399549.fasta	A4YEG0	30.0	20.0	-1	-1
UP000000242_399549.fasta	A4YEG1	30.0	26.666666666666668	-1	20.0
UP000000242_399549.fasta	A4YEG2	20.0	-1	-1	-1
UP000000242_399549.fasta	A4YEG3	20.0	-1	-1	-1
UP000000242_399549.fasta	A4YEG5	40.0	33.33333333333333	27.500000000000004	22.0
UP000000242_399549.fasta	A4YEG6	20.0	-1	-1	-1
UP000000242_399549.fasta	A4YEG8	25.0	20.0	-1	-1
UP000000242_399549.fasta	A4YEG9	35.0	23.333333333333332	25.0	24.0
UP000000242_399549.fasta	A4YEH0	25.0	20.0	-1	-1
UP000000242_399549.fasta	A4YEH2	40.0	40.0	35.0	24.0
UP000000242_399549.fasta	A4YEH3	45.0	33.33333333333333	30.0	28.000000000000004
UP000000242_399549.fasta	A4YEH4	35.0	26.666666666666668	25.0	22.0
UP000000242_399549.fasta	A4YEH5	25.0	20.0	-1	20.0
UP000000242_399549.fasta	A4YEH6	35.0	26.666666666666668	-1	-1
UP000000242_399549.fasta	A4YEH7	45.0	36.666666666666664	30.0	26.0
UP000000242_399549.fasta	A4YEH9	40.0	26.666666666666668	22.5	-1
UP000000242_399549.fasta	A4YEI0	30.0	-1	-1	-1
UP000000242_399549.fasta	A4YEI1	20.0	23.333333333333332	-1	-1
UP000000242_399549.fasta	A4YEI3	35.0	33.33333333333333	32.5	30.0
UP000000242_399549.fasta	A4YEI4	30.0	26.666666666666668	22.5	22.0
UP000000242_399549.fasta	A4YEI5	40.0	30.0	27.500000000000004	22.0
UP000000242_399549.fasta	A4YEI6	20.0	20.0	-1	-1
UP000000242_399549.fasta	A4YEI7	30.0	26.666666666666668	30.0	26.0
UP000000242_399549.fasta	A4YEI8	25.0	20.0	-1	-1
UP000000242_399549.fasta	A4YEI9	30.0	26.666666666666668	20.0	20.0
UP000000242_399549.fasta	A4YEJ0	35.0	30.0	30.0	30.0
UP000000242_399549.fasta	A4YEJ1	30.0	26.666666666666668	25.0	22.0
UP000000242_399549.fasta	A4YEJ2	-1	20.0	27.500000000000004	26.0
UP000000242_399549.fasta	A4YEJ4	40.0	33.33333333333333	32.5	32.0
UP000000242_399549.fasta	A4YEJ5	30.0	23.333333333333332	22.5	-1
UP000000242_399549.fasta	A4YEJ6	30.0	30.0	22.5	-1
UP000000242_399549.fasta	A4YEJ7	25.0	-1	-1	-1
UP000000242_399549.fasta	A4YEJ8	25.0	23.333333333333332	20.0	-1
UP000000242_399549.fasta	A4YEJ9	25.0	23.333333333333332	-1	-1
UP000000242_399549.fasta	A4YEK0	35.0	30.0	-1	-1
UP000000242_399549.fasta	A4YEK1	25.0	23.333333333333332	-1	-1
UP000000242_399549.fasta	A4YEK2	20.0	-1	-1	-1
UP000000242_399549.fasta	A4YEK3	35.0	30.0	27.500000000000004	26.0
UP000000242_399549.fasta	A4YEK4	30.0	26.666666666666668	22.5	-1
UP000000242_399549.fasta	A4YEK5	20.0	20.0	-1	-1
UP000000242_399549.fasta	A4YEK7	30.0	23.333333333333332	22.5	-1
UP000000242_399549.fasta	A4YEK8	35.0	33.33333333333333	27.500000000000004	26.0
UP000000242_399549.fasta	A4YEK9	20.0	20.0	-1	-1
UP000000242_399549.fasta	A4YEL0	35.0	33.33333333333333	25.0	26.0
UP000000242_399549.fasta	A4YEL1	35.0	30.0	25.0	-1
UP000000242_399549.fasta	A4YEL2	25.0	20.0	20.0	-1
UP000000242_399549.fasta	A4YEL3	-1	20.0	-1	-1
UP000000242_399549.fasta	A4YEL4	30.0	23.333333333333332	22.5	-1
UP000000242_399549.fasta	A4YEL5	30.0	26.666666666666668	25.0	20.0
UP000000242_399549.fasta	A4YEL6	30.0	20.0	22.5	20.0
UP000000242_399549.fasta	A4YEL7	40.0	30.0	30.0	26.0
UP000000242_399549.fasta	A4YEL8	30.0	30.0	25.0	26.0
UP000000242_399549.fasta	A4YEM0	20.0	-1	-1	-1
UP000000242_399549.fasta	A4YEM1	25.0	20.0	-1	20.0
UP000000242_399549.fasta	A4YEM2	30.0	26.666666666666668	-1	-1
UP000000242_399549.fasta	A4YEM4	25.0	23.333333333333332	22.5	20.0
UP000000242_399549.fasta	A4YEM5	35.0	30.0	-1	-1
UP000000242_399549.fasta	A4YEM6	25.0	20.0	-1	-1
UP000000242_399549.fasta	A4YEM7	30.0	26.666666666666668	22.5	-1
UP000000242_399549.fasta	A4YEM9	25.0	20.0	-1	-1
UP000000242_399549.fasta	A4YEN0	35.0	33.33333333333333	30.0	30.0
UP000000242_399549.fasta	A4YEN1	25.0	-1	-1	-1
UP000000242_399549.fasta	A4YEN2	25.0	-1	-1	-1
UP000000242_399549.fasta	A4YEN4	30.0	23.333333333333332	-1	-1
UP000000242_399549.fasta	A4YEN5	25.0	-1	-1	-1
UP000000242_399549.fasta	A4YEN6	20.0	-1	-1	-1
UP000000242_399549.fasta	A4YEN7	35.0	26.666666666666668	22.5	24.0
UP000000242_399549.fasta	A4YEN9	30.0	-1	-1	-1
UP000000242_399549.fasta	A4YEP0	25.0	23.333333333333332	22.5	-1
UP000000242_399549.fasta	A4YEP2	30.0	26.666666666666668	25.0	24.0
UP000000242_399549.fasta	A4YEP3	25.0	23.333333333333332	22.5	20.0
UP000000242_399549.fasta	A4YEP4	30.0	26.666666666666668	25.0	-1
UP000000242_399549.fasta	A4YEP5	30.0	23.333333333333332	-1	-1
UP000000242_399549.fasta	A4YEP6	50.0	40.0	37.5	32.0
UP000000242_399549.fasta	A4YEP7	20.0	20.0	-1	-1
UP000000242_399549.fasta	A4YEP8	25.0	20.0	20.0	-1
UP000000242_399549.fasta	A4YEP9	30.0	-1	20.0	-1
UP000000242_399549.fasta	A4YEQ0	30.0	23.333333333333332	25.0	22.0
UP000000242_399549.fasta	A4YEQ1	30.0	30.0	25.0	26.0
UP000000242_399549.fasta	A4YEQ2	25.0	-1	-1	-1
UP000000242_399549.fasta	A4YEQ3	25.0	23.333333333333332	22.5	22.0
UP000000242_399549.fasta	A4YEQ4	30.0	26.666666666666668	22.5	22.0
UP000000242_399549.fasta	A4YEQ5	25.0	20.0	-1	-1
UP000000242_399549.fasta	A4YEQ6	40.0	33.33333333333333	30.0	28.000000000000004
UP000000242_399549.fasta	A4YEQ7	35.0	33.33333333333333	30.0	28.000000000000004
UP000000242_399549.fasta	A4YEQ8	25.0	30.0	22.5	20.0
UP000000242_399549.fasta	A4YEQ9	30.0	20.0	-1	-1
UP000000242_399549.fasta	A4YER0	35.0	26.666666666666668	22.5	22.0
UP000000242_399549.fasta	A4YER1	30.0	26.666666666666668	22.5	20.0
UP000000242_399549.fasta	A4YER2	20.0	-1	-1	-1
UP000000242_399549.fasta	A4YER3	30.0	20.0	-1	-1
UP000000242_399549.fasta	A4YER4	30.0	-1	-1	-1
UP000000242_399549.fasta	A4YER5	25.0	-1	20.0	-1
UP000000242_399549.fasta	A4YER6	25.0	-1	-1	-1
UP000000242_399549.fasta	A4YER7	25.0	23.333333333333332	-1	-1
UP000000242_399549.fasta	A4YER8	35.0	26.666666666666668	30.0	28.000000000000004
UP000000242_399549.fasta	A4YER9	20.0	-1	-1	-1
UP000000242_399549.fasta	A4YES0	35.0	26.666666666666668	20.0	22.0
UP000000242_399549.fasta	A4YES2	25.0	23.333333333333332	20.0	20.0
UP000000242_399549.fasta	A4YES3	20.0	20.0	-1	-1
UP000000242_399549.fasta	A4YES4	30.0	30.0	22.5	22.0
UP000000242_399549.fasta	A4YES5	35.0	26.666666666666668	-1	-1
UP000000242_399549.fasta	A4YES6	30.0	-1	-1	-1
UP000000242_399549.fasta	A4YES7	25.0	26.666666666666668	25.0	20.0
UP000000242_399549.fasta	A4YES8	40.0	33.33333333333333	25.0	26.0
UP000000242_399549.fasta	A4YES9	35.0	23.333333333333332	25.0	24.0
UP000000242_399549.fasta	A4YET0	-1	23.333333333333332	-1	-1
UP000000242_399549.fasta	A4YET1	35.0	30.0	27.500000000000004	26.0
UP000000242_399549.fasta	A4YET2	20.0	-1	-1	-1
UP000000242_399549.fasta	A4YET3	30.0	26.666666666666668	27.500000000000004	22.0
UP000000242_399549.fasta	A4YET4	35.0	30.0	27.500000000000004	24.0
UP000000242_399549.fasta	A4YET5	40.0	33.33333333333333	30.0	28.000000000000004
UP000000242_399549.fasta	A4YET6	40.0	33.33333333333333	30.0	30.0
UP000000242_399549.fasta	A4YET7	40.0	33.33333333333333	30.0	28.000000000000004
UP000000242_399549.fasta	A4YET8	35.0	33.33333333333333	30.0	28.000000000000004
UP000000242_399549.fasta	A4YET9	20.0	-1	-1	-1
UP000000242_399549.fasta	A4YEU1	25.0	20.0	-1	-1
UP000000242_399549.fasta	A4YEU2	35.0	26.666666666666668	22.5	22.0
UP000000242_399549.fasta	A4YEU3	40.0	30.0	25.0	-1
UP000000242_399549.fasta	A4YEU4	20.0	-1	-1	-1
UP000000242_399549.fasta	A4YEU5	25.0	-1	-1	-1
UP000000242_399549.fasta	A4YEU6	25.0	20.0	-1	-1
UP000000242_399549.fasta	A4YEU7	40.0	33.33333333333333	32.5	32.0
UP000000242_399549.fasta	A4YEU8	35.0	30.0	27.500000000000004	26.0
UP000000242_399549.fasta	A4YEV0	35.0	30.0	27.500000000000004	-1
UP000000242_399549.fasta	A4YEV1	25.0	20.0	-1	-1
UP000000242_399549.fasta	A4YEV3	25.0	-1	-1	-1
UP000000242_399549.fasta	A4YEV4	30.0	23.333333333333332	20.0	-1
UP000000242_399549.fasta	A4YEV5	50.0	40.0	32.5	26.0
UP000000242_399549.fasta	A4YEV6	30.0	-1	-1	-1
UP000000242_399549.fasta	A4YEV7	40.0	33.33333333333333	22.5	24.0
UP000000242_399549.fasta	A4YEV8	25.0	23.333333333333332	20.0	-1
UP000000242_399549.fasta	A4YEV9	20.0	-1	-1	-1
UP000000242_399549.fasta	A4YEW0	40.0	36.666666666666664	30.0	30.0
UP000000242_399549.fasta	A4YEW1	30.0	26.666666666666668	22.5	20.0
UP000000242_399549.fasta	A4YEW2	25.0	23.333333333333332	25.0	-1
UP000000242_399549.fasta	A4YEW3	35.0	30.0	25.0	24.0
UP000000242_399549.fasta	A4YEW4	30.0	30.0	27.500000000000004	24.0
UP000000242_399549.fasta	A4YEW5	25.0	26.666666666666668	20.0	20.0
UP000000242_399549.fasta	A4YEW6	25.0	20.0	-1	-1
UP000000242_399549.fasta	A4YEW7	30.0	26.666666666666668	27.500000000000004	26.0
UP000000242_399549.fasta	A4YEW8	25.0	-1	-1	-1
UP000000242_399549.fasta	A4YEW9	35.0	30.0	27.500000000000004	-1
UP000000242_399549.fasta	A4YEX0	25.0	20.0	-1	-1
UP000000242_399549.fasta	A4YEX2	35.0	30.0	-1	-1
UP000000242_399549.fasta	A4YEX3	30.0	-1	-1	-1
UP000000242_399549.fasta	A4YEX5	30.0	23.333333333333332	20.0	-1
UP000000242_399549.fasta	A4YEX6	25.0	20.0	-1	-1
UP000000242_399549.fasta	A4YEX8	35.0	23.333333333333332	20.0	-1
UP000000242_399549.fasta	A4YEX9	35.0	23.333333333333332	-1	-1
UP000000242_399549.fasta	A4YEY0	40.0	-1	-1	-1
UP000000242_399549.fasta	A4YEY1	40.0	33.33333333333333	32.5	30.0
UP000000242_399549.fasta	A4YEY2	25.0	20.0	-1	-1
UP000000242_399549.fasta	A4YEY3	35.0	26.666666666666668	27.500000000000004	26.0
UP000000242_399549.fasta	A4YEY4	30.0	23.333333333333332	22.5	-1
UP000000242_399549.fasta	A4YEY5	25.0	20.0	-1	-1
UP000000242_399549.fasta	A4YEY6	25.0	20.0	-1	-1
UP000000242_399549.fasta	A4YEY7	30.0	26.666666666666668	20.0	-1
UP000000242_399549.fasta	A4YEY9	30.0	30.0	27.500000000000004	-1
UP000000242_399549.fasta	A4YEZ0	45.0	33.33333333333333	27.500000000000004	24.0
UP000000242_399549.fasta	A4YEZ1	25.0	20.0	20.0	-1
UP000000242_399549.fasta	A4YEZ2	25.0	-1	-1	-1
UP000000242_399549.fasta	A4YEZ3	35.0	26.666666666666668	22.5	-1
UP000000242_399549.fasta	A4YEZ4	30.0	23.333333333333332	-1	-1
UP000000242_399549.fasta	A4YEZ5	30.0	26.666666666666668	25.0	-1
UP000000242_399549.fasta	A4YEZ7	40.0	30.0	25.0	-1
UP000000242_399549.fasta	A4YEZ8	35.0	33.33333333333333	32.5	30.0
UP000000242_399549.fasta	A4YF00	35.0	30.0	25.0	24.0
UP000000242_399549.fasta	A4YF01	30.0	23.333333333333332	22.5	-1
UP000000242_399549.fasta	A4YF02	-1	20.0	-1	-1
UP000000242_399549.fasta	A4YF03	35.0	33.33333333333333	27.500000000000004	-1
UP000000242_399549.fasta	A4YF05	35.0	26.666666666666668	25.0	22.0
UP000000242_399549.fasta	A4YF06	35.0	30.0	22.5	-1
UP000000242_399549.fasta	A4YF07	25.0	23.333333333333332	25.0	20.0
UP000000242_399549.fasta	A4YF08	30.0	23.333333333333332	-1	-1
UP000000242_399549.fasta	A4YF09	25.0	-1	-1	-1
UP000000242_399549.fasta	A4YF10	25.0	20.0	20.0	-1
UP000000242_399549.fasta	A4YF11	40.0	33.33333333333333	30.0	28.000000000000004
UP000000242_399549.fasta	A4YF12	25.0	23.333333333333332	-1	-1
UP000000242_399549.fasta	A4YF13	35.0	23.333333333333332	-1	-1
UP000000242_399549.fasta	A4YF14	50.0	33.33333333333333	27.500000000000004	24.0
UP000000242_399549.fasta	A4YF15	30.0	26.666666666666668	22.5	-1
UP000000242_399549.fasta	A4YF16	40.0	33.33333333333333	30.0	26.0
UP000000242_399549.fasta	A4YF17	30.0	23.333333333333332	-1	-1
UP000000242_399549.fasta	A4YF19	35.0	23.333333333333332	22.5	20.0
UP000000242_399549.fasta	A4YF20	30.0	23.333333333333332	20.0	-1
UP000000242_399549.fasta	A4YF21	30.0	20.0	-1	-1
UP000000242_399549.fasta	A4YF24	40.0	33.33333333333333	30.0	26.0
UP000000242_399549.fasta	A4YF25	30.0	26.666666666666668	20.0	-1
UP000000242_399549.fasta	A4YF26	30.0	-1	-1	-1
UP000000242_399549.fasta	A4YF27	35.0	26.666666666666668	22.5	22.0
UP000000242_399549.fasta	A4YF28	30.0	-1	-1	-1
UP000000242_399549.fasta	A4YF29	35.0	33.33333333333333	27.500000000000004	26.0
UP000000242_399549.fasta	A4YF30	25.0	23.333333333333332	20.0	-1
UP000000242_399549.fasta	A4YF31	40.0	33.33333333333333	30.0	-1
UP000000242_399549.fasta	A4YF32	25.0	20.0	-1	-1
UP000000242_399549.fasta	A4YF33	40.0	33.33333333333333	27.500000000000004	26.0
UP000000242_399549.fasta	A4YF34	30.0	26.666666666666668	25.0	20.0
UP000000242_399549.fasta	A4YF35	30.0	26.666666666666668	22.5	20.0
UP000000242_399549.fasta	A4YF36	25.0	-1	-1	-1
UP000000242_399549.fasta	A4YF37	30.0	23.333333333333332	-1	-1
UP000000242_399549.fasta	A4YF38	40.0	-1	-1	-1
UP000000242_399549.fasta	A4YF39	25.0	23.333333333333332	20.0	-1
UP000000242_399549.fasta	A4YF40	35.0	30.0	27.500000000000004	24.0
UP000000242_399549.fasta	A4YF41	30.0	20.0	-1	-1
UP000000242_399549.fasta	A4YF42	30.0	-1	-1	-1
UP000000242_399549.fasta	A4YF43	25.0	20.0	-1	-1
UP000000242_399549.fasta	A4YF44	30.0	-1	-1	-1
UP000000242_399549.fasta	A4YF45	30.0	23.333333333333332	-1	-1
UP000000242_399549.fasta	A4YF46	30.0	20.0	-1	-1
UP000000242_399549.fasta	A4YF47	25.0	30.0	27.500000000000004	26.0
UP000000242_399549.fasta	A4YF48	25.0	20.0	-1	-1
UP000000242_399549.fasta	A4YF49	35.0	33.33333333333333	27.500000000000004	26.0
UP000000242_399549.fasta	A4YF50	35.0	33.33333333333333	30.0	24.0
UP000000242_399549.fasta	A4YF51	40.0	33.33333333333333	27.500000000000004	-1
UP000000242_399549.fasta	A4YF52	45.0	30.0	22.5	22.0
UP000000242_399549.fasta	A4YF53	30.0	26.666666666666668	22.5	20.0
UP000000242_399549.fasta	A4YF54	35.0	30.0	20.0	-1
UP000000242_399549.fasta	A4YF55	30.0	20.0	22.5	22.0
UP000000242_399549.fasta	A4YF56	35.0	-1	-1	-1
UP000000242_399549.fasta	A4YF57	30.0	26.666666666666668	22.5	-1
UP000000242_399549.fasta	A4YF58	25.0	-1	22.5	-1
UP000000242_399549.fasta	A4YF60	25.0	20.0	-1	-1
UP000000242_399549.fasta	A4YF61	25.0	20.0	-1	-1
UP000000242_399549.fasta	A4YF62	35.0	26.666666666666668	25.0	-1
UP000000242_399549.fasta	A4YF63	25.0	20.0	-1	-1
UP000000242_399549.fasta	A4YF64	20.0	-1	-1	-1
UP000000242_399549.fasta	A4YF65	35.0	26.666666666666668	22.5	20.0
UP000000242_399549.fasta	A4YF66	30.0	26.666666666666668	20.0	-1
UP000000242_399549.fasta	A4YF68	40.0	40.0	35.0	34.0
UP000000242_399549.fasta	A4YF69	35.0	23.333333333333332	-1	-1
UP000000242_399549.fasta	A4YF70	35.0	30.0	30.0	26.0
UP000000242_399549.fasta	A4YF72	40.0	-1	-1	-1
UP000000242_399549.fasta	A4YF73	25.0	23.333333333333332	25.0	22.0
UP000000242_399549.fasta	A4YF75	30.0	23.333333333333332	-1	-1
UP000000242_399549.fasta	A4YF76	30.0	26.666666666666668	20.0	-1
UP000000242_399549.fasta	A4YF77	20.0	-1	-1	-1
UP000000242_399549.fasta	A4YF78	30.0	26.666666666666668	20.0	22.0
UP000000242_399549.fasta	A4YF79	35.0	33.33333333333333	22.5	20.0
UP000000242_399549.fasta	A4YF80	30.0	23.333333333333332	22.5	20.0
UP000000242_399549.fasta	A4YF81	40.0	26.666666666666668	22.5	22.0
UP000000242_399549.fasta	A4YF82	25.0	23.333333333333332	-1	-1
UP000000242_399549.fasta	A4YF83	30.0	26.666666666666668	27.500000000000004	-1
UP000000242_399549.fasta	A4YF84	20.0	-1	-1	-1
UP000000242_399549.fasta	A4YF85	40.0	33.33333333333333	30.0	28.000000000000004
UP000000242_399549.fasta	A4YF86	20.0	-1	-1	-1
UP000000242_399549.fasta	A4YF89	25.0	23.333333333333332	22.5	22.0
UP000000242_399549.fasta	A4YF90	30.0	23.333333333333332	20.0	-1
UP000000242_399549.fasta	A4YF92	30.0	23.333333333333332	25.0	22.0
UP000000242_399549.fasta	A4YF93	25.0	20.0	20.0	-1
UP000000242_399549.fasta	A4YF94	35.0	26.666666666666668	-1	20.0
UP000000242_399549.fasta	A4YF95	35.0	30.0	22.5	24.0
UP000000242_399549.fasta	A4YF96	30.0	20.0	-1	-1
UP000000242_399549.fasta	A4YF97	20.0	-1	-1	-1
UP000000242_399549.fasta	A4YF98	25.0	20.0	-1	-1
UP000000242_399549.fasta	A4YF99	30.0	26.666666666666668	25.0	22.0
UP000000242_399549.fasta	A4YFA0	25.0	-1	-1	-1
UP000000242_399549.fasta	A4YFA3	35.0	20.0	22.5	22.0
UP000000242_399549.fasta	A4YFA4	35.0	-1	-1	-1
UP000000242_399549.fasta	A4YFA5	35.0	26.666666666666668	-1	-1
UP000000242_399549.fasta	A4YFA6	20.0	-1	-1	-1
UP000000242_399549.fasta	A4YFA7	25.0	20.0	-1	-1
UP000000242_399549.fasta	A4YFA9	30.0	23.333333333333332	22.5	20.0
UP000000242_399549.fasta	A4YFB1	25.0	23.333333333333332	-1	-1
UP000000242_399549.fasta	A4YFB2	-1	20.0	20.0	-1
UP000000242_399549.fasta	A4YFB3	25.0	23.333333333333332	20.0	-1
UP000000242_399549.fasta	A4YFB4	25.0	20.0	-1	-1
UP000000242_399549.fasta	A4YFB5	25.0	20.0	22.5	20.0
UP000000242_399549.fasta	A4YFB6	25.0	-1	22.5	-1
UP000000242_399549.fasta	A4YFB7	45.0	30.0	27.500000000000004	24.0
UP000000242_399549.fasta	A4YFB8	25.0	20.0	-1	-1
UP000000242_399549.fasta	A4YFB9	30.0	30.0	25.0	28.000000000000004
UP000000242_399549.fasta	A4YFC0	25.0	20.0	-1	-1
UP000000242_399549.fasta	A4YFC1	35.0	26.666666666666668	25.0	24.0
UP000000242_399549.fasta	A4YFC3	30.0	26.666666666666668	22.5	22.0
UP000000242_399549.fasta	A4YFC4	25.0	20.0	20.0	-1
UP000000242_399549.fasta	A4YFC5	35.0	23.333333333333332	22.5	-1
UP000000242_399549.fasta	A4YFC6	30.0	26.666666666666668	22.5	-1
UP000000242_399549.fasta	A4YFC7	35.0	23.333333333333332	25.0	24.0
UP000000242_399549.fasta	A4YFC8	25.0	23.333333333333332	22.5	-1
UP000000242_399549.fasta	A4YFC9	25.0	26.666666666666668	-1	-1
UP000000242_399549.fasta	A4YFD0	35.0	26.666666666666668	22.5	-1
UP000000242_399549.fasta	A4YFD1	30.0	23.333333333333332	22.5	20.0
UP000000242_399549.fasta	A4YFD2	30.0	26.666666666666668	25.0	24.0
UP000000242_399549.fasta	A4YFD4	25.0	-1	-1	-1
UP000000242_399549.fasta	A4YFD5	35.0	33.33333333333333	27.500000000000004	24.0
UP000000242_399549.fasta	A4YFD6	30.0	-1	-1	-1
UP000000242_399549.fasta	A4YFD7	35.0	30.0	22.5	-1
UP000000242_399549.fasta	A4YFD8	35.0	26.666666666666668	25.0	24.0
UP000000242_399549.fasta	A4YFD9	45.0	36.666666666666664	27.500000000000004	24.0
UP000000242_399549.fasta	A4YFE0	30.0	26.666666666666668	-1	-1
UP000000242_399549.fasta	A4YFE1	25.0	-1	-1	-1
UP000000242_399549.fasta	A4YFE2	30.0	23.333333333333332	22.5	-1
UP000000242_399549.fasta	A4YFE3	30.0	30.0	25.0	-1
UP000000242_399549.fasta	A4YFE4	45.0	30.0	27.500000000000004	20.0
UP000000242_399549.fasta	A4YFE5	50.0	23.333333333333332	-1	-1
UP000000242_399549.fasta	A4YFE6	30.0	26.666666666666668	20.0	20.0
UP000000242_399549.fasta	A4YFE7	30.0	23.333333333333332	20.0	20.0
UP000000242_399549.fasta	A4YFE8	40.0	30.0	30.0	26.0
UP000000242_399549.fasta	A4YFF0	-1	20.0	-1	-1
UP000000242_399549.fasta	A4YFF1	25.0	20.0	-1	-1
UP000000242_399549.fasta	A4YFF2	30.0	26.666666666666668	25.0	22.0
UP000000242_399549.fasta	A4YFF3	30.0	30.0	25.0	26.0
UP000000242_399549.fasta	A4YFF4	25.0	-1	-1	-1
UP000000242_399549.fasta	A4YFF5	30.0	26.666666666666668	25.0	24.0
UP000000242_399549.fasta	A4YFF6	20.0	-1	-1	-1
UP000000242_399549.fasta	A4YFF7	30.0	30.0	25.0	-1
UP000000242_399549.fasta	A4YFF8	40.0	33.33333333333333	30.0	26.0
UP000000242_399549.fasta	A4YFF9	35.0	30.0	27.500000000000004	24.0
UP000000242_399549.fasta	A4YFG0	25.0	-1	-1	-1
UP000000242_399549.fasta	A4YFG1	25.0	23.333333333333332	20.0	-1
UP000000242_399549.fasta	A4YFG2	35.0	23.333333333333332	22.5	20.0
UP000000242_399549.fasta	A4YFG4	30.0	26.666666666666668	-1	-1
UP000000242_399549.fasta	A4YFG5	30.0	30.0	27.500000000000004	24.0
UP000000242_399549.fasta	A4YFG6	25.0	-1	-1	-1
UP000000242_399549.fasta	A4YFG7	40.0	30.0	30.0	-1
UP000000242_399549.fasta	A4YFG8	35.0	33.33333333333333	30.0	26.0
UP000000242_399549.fasta	A4YFG9	50.0	40.0	35.0	34.0
UP000000242_399549.fasta	A4YFH0	35.0	26.666666666666668	22.5	22.0
UP000000242_399549.fasta	A4YFH1	30.0	23.333333333333332	25.0	22.0
UP000000242_399549.fasta	A4YFH2	25.0	-1	-1	-1
UP000000242_399549.fasta	A4YFH3	20.0	-1	-1	-1
UP000000242_399549.fasta	A4YFH4	30.0	20.0	22.5	20.0
UP000000242_399549.fasta	A4YFH5	40.0	30.0	22.5	20.0
UP000000242_399549.fasta	A4YFH7	25.0	-1	-1	-1
UP000000242_399549.fasta	A4YFH8	30.0	23.333333333333332	22.5	-1
UP000000242_399549.fasta	A4YFH9	20.0	-1	-1	-1
UP000000242_399549.fasta	A4YFI1	35.0	26.666666666666668	27.500000000000004	26.0
UP000000242_399549.fasta	A4YFI2	35.0	33.33333333333333	25.0	24.0
UP000000242_399549.fasta	A4YFI3	30.0	23.333333333333332	-1	-1
UP000000242_399549.fasta	A4YFI4	35.0	-1	-1	-1
UP000000242_399549.fasta	A4YFI5	40.0	36.666666666666664	32.5	-1
UP000000242_399549.fasta	A4YFI6	35.0	-1	-1	-1
UP000000242_399549.fasta	A4YFI7	35.0	26.666666666666668	20.0	-1
UP000000242_399549.fasta	A4YFI8	30.0	26.666666666666668	22.5	22.0
UP000000242_399549.fasta	A4YFI9	35.0	30.0	25.0	24.0
UP000000242_399549.fasta	A4YFJ0	40.0	30.0	25.0	-1
UP000000242_399549.fasta	A4YFJ2	25.0	-1	-1	-1
UP000000242_399549.fasta	A4YFJ3	30.0	23.333333333333332	22.5	-1
UP000000242_399549.fasta	A4YFJ4	35.0	26.666666666666668	-1	-1
UP000000242_399549.fasta	A4YFJ5	25.0	-1	-1	-1
UP000000242_399549.fasta	A4YFJ6	45.0	40.0	30.0	28.000000000000004
UP000000242_399549.fasta	A4YFJ7	30.0	23.333333333333332	22.5	22.0
UP000000242_399549.fasta	A4YFJ8	25.0	26.666666666666668	20.0	-1
UP000000242_399549.fasta	A4YFJ9	35.0	26.666666666666668	20.0	26.0
UP000000242_399549.fasta	A4YFK0	30.0	33.33333333333333	25.0	24.0
UP000000242_399549.fasta	A4YFK1	45.0	36.666666666666664	35.0	30.0
UP000000242_399549.fasta	A4YFK2	25.0	20.0	-1	20.0
UP000000242_399549.fasta	A4YFK3	40.0	30.0	27.500000000000004	28.000000000000004
UP000000242_399549.fasta	A4YFK4	25.0	20.0	-1	-1
UP000000242_399549.fasta	A4YFK5	35.0	26.666666666666668	27.500000000000004	26.0
UP000000242_399549.fasta	A4YFK6	35.0	30.0	27.500000000000004	28.000000000000004
UP000000242_399549.fasta	A4YFK7	20.0	-1	-1	-1
UP000000242_399549.fasta	A4YFK8	30.0	23.333333333333332	-1	-1
UP000000242_399549.fasta	A4YFK9	-1	20.0	-1	-1
UP000000242_399549.fasta	A4YFL0	25.0	23.333333333333332	20.0	22.0
UP000000242_399549.fasta	A4YFL1	25.0	-1	-1	-1
UP000000242_399549.fasta	A4YFL2	25.0	26.666666666666668	20.0	20.0
UP000000242_399549.fasta	A4YFL3	30.0	26.666666666666668	22.5	20.0
UP000000242_399549.fasta	A4YFL4	40.0	33.33333333333333	32.5	30.0
UP000000242_399549.fasta	A4YFL5	25.0	26.666666666666668	-1	20.0
UP000000242_399549.fasta	A4YFL6	30.0	26.666666666666668	25.0	-1
UP000000242_399549.fasta	A4YFL7	30.0	26.666666666666668	22.5	20.0
UP000000242_399549.fasta	A4YFL8	35.0	26.666666666666668	-1	-1
UP000000242_399549.fasta	A4YFL9	35.0	26.666666666666668	-1	-1
UP000000242_399549.fasta	A4YFM0	30.0	26.666666666666668	22.5	22.0
UP000000242_399549.fasta	A4YFM1	25.0	23.333333333333332	20.0	-1
UP000000242_399549.fasta	A4YFM2	25.0	23.333333333333332	20.0	-1
UP000000242_399549.fasta	A4YFM3	30.0	26.666666666666668	25.0	24.0
UP000000242_399549.fasta	A4YFM4	30.0	-1	20.0	22.0
UP000000242_399549.fasta	A4YFM5	30.0	33.33333333333333	27.500000000000004	24.0
UP000000242_399549.fasta	A4YFM6	40.0	26.666666666666668	27.500000000000004	22.0
UP000000242_399549.fasta	A4YFM7	20.0	-1	-1	-1
UP000000242_399549.fasta	A4YFM8	30.0	30.0	22.5	24.0
UP000000242_399549.fasta	A4YFM9	25.0	20.0	-1	-1
UP000000242_399549.fasta	A4YFN0	30.0	23.333333333333332	22.5	-1
UP000000242_399549.fasta	A4YFN1	20.0	-1	-1	-1
UP000000242_399549.fasta	A4YFN3	35.0	26.666666666666668	27.500000000000004	26.0
UP000000242_399549.fasta	A4YFN4	30.0	33.33333333333333	30.0	28.000000000000004
UP000000242_399549.fasta	A4YFN5	30.0	26.666666666666668	-1	-1
UP000000242_399549.fasta	A4YFN6	30.0	-1	-1	-1
UP000000242_399549.fasta	A4YFN7	30.0	33.33333333333333	30.0	26.0
UP000000242_399549.fasta	A4YFN8	25.0	26.666666666666668	22.5	-1
UP000000242_399549.fasta	A4YFN9	35.0	30.0	27.500000000000004	26.0
UP000000242_399549.fasta	A4YFP0	40.0	26.666666666666668	22.5	22.0
UP000000242_399549.fasta	A4YFP1	25.0	-1	20.0	-1
UP000000242_399549.fasta	A4YFP2	40.0	30.0	30.0	-1
UP000000242_399549.fasta	A4YFP3	25.0	23.333333333333332	-1	-1
UP000000242_399549.fasta	A4YFP6	35.0	26.666666666666668	25.0	-1
UP000000242_399549.fasta	A4YFP7	30.0	26.666666666666668	25.0	22.0
UP000000242_399549.fasta	A4YFP8	25.0	20.0	-1	-1
UP000000242_399549.fasta	A4YFQ0	20.0	-1	20.0	-1
UP000000242_399549.fasta	A4YFQ1	25.0	20.0	20.0	-1
UP000000242_399549.fasta	A4YFQ2	30.0	23.333333333333332	25.0	24.0
UP000000242_399549.fasta	A4YFQ3	30.0	30.0	-1	-1
UP000000242_399549.fasta	A4YFQ4	20.0	-1	-1	-1
UP000000242_399549.fasta	A4YFQ5	30.0	26.666666666666668	25.0	24.0
UP000000242_399549.fasta	A4YFQ6	45.0	33.33333333333333	30.0	-1
UP000000242_399549.fasta	A4YFQ7	20.0	20.0	-1	-1
UP000000242_399549.fasta	A4YFQ8	30.0	23.333333333333332	20.0	-1
UP000000242_399549.fasta	A4YFQ9	40.0	33.33333333333333	25.0	22.0
UP000000242_399549.fasta	A4YFR0	30.0	23.333333333333332	22.5	20.0
UP000000242_399549.fasta	A4YFR1	35.0	33.33333333333333	30.0	30.0
UP000000242_399549.fasta	A4YFR2	25.0	20.0	-1	20.0
UP000000242_399549.fasta	A4YFR3	35.0	23.333333333333332	20.0	22.0
UP000000242_399549.fasta	A4YFR4	35.0	26.666666666666668	25.0	22.0
UP000000242_399549.fasta	A4YFR5	35.0	26.666666666666668	22.5	22.0
UP000000242_399549.fasta	A4YFR6	35.0	23.333333333333332	20.0	20.0
UP000000242_399549.fasta	A4YFR7	35.0	33.33333333333333	27.500000000000004	26.0
UP000000242_399549.fasta	A4YFR8	35.0	30.0	-1	-1
UP000000242_399549.fasta	A4YFR9	30.0	26.666666666666668	27.500000000000004	-1
UP000000242_399549.fasta	A4YFS0	35.0	30.0	25.0	20.0
UP000000242_399549.fasta	A4YFS1	45.0	33.33333333333333	30.0	30.0
UP000000242_399549.fasta	A4YFS2	30.0	-1	-1	-1
UP000000242_399549.fasta	A4YFS3	25.0	-1	20.0	20.0
UP000000242_399549.fasta	A4YFS5	40.0	26.666666666666668	25.0	22.0
UP000000242_399549.fasta	A4YFS6	25.0	23.333333333333332	20.0	-1
UP000000242_399549.fasta	A4YFS7	40.0	26.666666666666668	-1	-1
UP000000242_399549.fasta	A4YFS8	25.0	-1	-1	-1
UP000000242_399549.fasta	A4YFS9	35.0	26.666666666666668	22.5	-1
UP000000242_399549.fasta	A4YFT0	30.0	30.0	25.0	24.0
UP000000242_399549.fasta	A4YFT1	25.0	-1	-1	-1
UP000000242_399549.fasta	A4YFT2	25.0	23.333333333333332	22.5	20.0
UP000000242_399549.fasta	A4YFT4	25.0	26.666666666666668	-1	-1
UP000000242_399549.fasta	A4YFT5	35.0	26.666666666666668	27.500000000000004	26.0
UP000000242_399549.fasta	A4YFT6	30.0	23.333333333333332	20.0	20.0
UP000000242_399549.fasta	A4YFT7	35.0	33.33333333333333	30.0	26.0
UP000000242_399549.fasta	A4YFT8	30.0	23.333333333333332	22.5	20.0
UP000000242_399549.fasta	A4YFT9	35.0	30.0	25.0	24.0
UP000000242_399549.fasta	A4YFU0	40.0	33.33333333333333	-1	-1
UP000000242_399549.fasta	A4YFU1	35.0	20.0	22.5	20.0
UP000000242_399549.fasta	A4YFU2	30.0	-1	-1	-1
UP000000242_399549.fasta	A4YFU3	40.0	33.33333333333333	30.0	28.000000000000004
UP000000242_399549.fasta	A4YFU4	30.0	-1	-1	-1
UP000000242_399549.fasta	A4YFU5	35.0	-1	-1	20.0
UP000000242_399549.fasta	A4YFU6	30.0	23.333333333333332	25.0	22.0
UP000000242_399549.fasta	A4YFU7	40.0	40.0	32.5	32.0
UP000000242_399549.fasta	A4YFU8	30.0	30.0	27.500000000000004	26.0
UP000000242_399549.fasta	A4YFU9	50.0	33.33333333333333	27.500000000000004	26.0
UP000000242_399549.fasta	A4YFV0	35.0	30.0	20.0	24.0
UP000000242_399549.fasta	A4YFV1	30.0	23.333333333333332	20.0	22.0
UP000000242_399549.fasta	A4YFV2	30.0	26.666666666666668	25.0	24.0
UP000000242_399549.fasta	A4YFV3	20.0	23.333333333333332	20.0	-1
UP000000242_399549.fasta	A4YFV4	40.0	36.666666666666664	-1	20.0
UP000000242_399549.fasta	A4YFV5	40.0	36.666666666666664	35.0	32.0
UP000000242_399549.fasta	A4YFV6	30.0	30.0	30.0	28.000000000000004
UP000000242_399549.fasta	A4YFV7	35.0	36.666666666666664	32.5	28.000000000000004
UP000000242_399549.fasta	A4YFV8	35.0	30.0	27.500000000000004	26.0
UP000000242_399549.fasta	A4YFV9	20.0	-1	-1	-1
UP000000242_399549.fasta	A4YFW0	30.0	26.666666666666668	22.5	22.0
UP000000242_399549.fasta	A4YFW1	35.0	30.0	25.0	24.0
UP000000242_399549.fasta	A4YFW2	35.0	26.666666666666668	25.0	24.0
UP000000242_399549.fasta	A4YFW3	25.0	-1	-1	-1
UP000000242_399549.fasta	A4YFW4	45.0	36.666666666666664	27.500000000000004	28.000000000000004
UP000000242_399549.fasta	A4YFW5	30.0	26.666666666666668	22.5	20.0
UP000000242_399549.fasta	A4YFW7	35.0	30.0	27.500000000000004	-1
UP000000242_399549.fasta	A4YFW8	25.0	-1	-1	-1
UP000000242_399549.fasta	A4YFW9	25.0	23.333333333333332	25.0	-1
UP000000242_399549.fasta	A4YFX0	35.0	30.0	27.500000000000004	24.0
UP000000242_399549.fasta	A4YFX1	35.0	23.333333333333332	22.5	-1
UP000000242_399549.fasta	A4YFX2	30.0	26.666666666666668	27.500000000000004	24.0
UP000000242_399549.fasta	A4YFX3	35.0	30.0	25.0	24.0
UP000000242_399549.fasta	A4YFX4	30.0	26.666666666666668	25.0	22.0
UP000000242_399549.fasta	A4YFX5	30.0	26.666666666666668	22.5	22.0
UP000000242_399549.fasta	A4YFX6	40.0	33.33333333333333	30.0	28.000000000000004
UP000000242_399549.fasta	A4YFX7	50.0	36.666666666666664	-1	-1
UP000000242_399549.fasta	A4YFX8	35.0	30.0	20.0	20.0
UP000000242_399549.fasta	A4YFX9	30.0	30.0	27.500000000000004	28.000000000000004
UP000000242_399549.fasta	A4YFY0	35.0	33.33333333333333	27.500000000000004	-1
UP000000242_399549.fasta	A4YFY1	35.0	30.0	30.0	26.0
UP000000242_399549.fasta	A4YFY3	20.0	-1	-1	-1
UP000000242_399549.fasta	A4YFY4	30.0	30.0	27.500000000000004	22.0
UP000000242_399549.fasta	A4YFY5	35.0	30.0	25.0	22.0
UP000000242_399549.fasta	A4YFY6	35.0	33.33333333333333	27.500000000000004	26.0
UP000000242_399549.fasta	A4YFY7	35.0	26.666666666666668	20.0	-1
UP000000242_399549.fasta	A4YFY8	45.0	33.33333333333333	27.500000000000004	24.0
UP000000242_399549.fasta	A4YFY9	25.0	23.333333333333332	-1	-1
UP000000242_399549.fasta	A4YFZ1	30.0	23.333333333333332	22.5	-1
UP000000242_399549.fasta	A4YFZ2	25.0	-1	-1	-1
UP000000242_399549.fasta	A4YFZ3	30.0	20.0	-1	-1
UP000000242_399549.fasta	A4YFZ4	35.0	30.0	27.500000000000004	26.0
UP000000242_399549.fasta	A4YFZ5	30.0	23.333333333333332	22.5	-1
UP000000242_399549.fasta	A4YFZ6	35.0	26.666666666666668	20.0	26.0
UP000000242_399549.fasta	A4YFZ7	35.0	30.0	25.0	26.0
UP000000242_399549.fasta	A4YFZ9	30.0	26.666666666666668	25.0	-1
UP000000242_399549.fasta	A4YG00	30.0	23.333333333333332	20.0	28.000000000000004
UP000000242_399549.fasta	A4YG02	20.0	-1	-1	-1
UP000000242_399549.fasta	A4YG06	30.0	30.0	27.500000000000004	26.0
UP000000242_399549.fasta	A4YG07	25.0	23.333333333333332	20.0	-1
UP000000242_399549.fasta	A4YG08	40.0	30.0	27.500000000000004	24.0
UP000000242_399549.fasta	A4YG09	30.0	26.666666666666668	22.5	20.0
UP000000242_399549.fasta	A4YG10	40.0	26.666666666666668	25.0	20.0
UP000000242_399549.fasta	A4YG11	25.0	26.666666666666668	-1	-1
UP000000242_399549.fasta	A4YG12	25.0	-1	-1	-1
UP000000242_399549.fasta	A4YG13	25.0	20.0	-1	-1
UP000000242_399549.fasta	A4YG14	45.0	40.0	32.5	-1
UP000000242_399549.fasta	A4YG16	20.0	-1	-1	-1
UP000000242_399549.fasta	A4YG17	30.0	23.333333333333332	22.5	22.0
UP000000242_399549.fasta	A4YG18	30.0	30.0	27.500000000000004	24.0
UP000000242_399549.fasta	A4YG19	20.0	20.0	-1	-1
UP000000242_399549.fasta	A4YG21	25.0	23.333333333333332	22.5	20.0
UP000000242_399549.fasta	A4YG22	30.0	20.0	20.0	-1
UP000000242_399549.fasta	A4YG23	25.0	20.0	-1	-1
UP000000242_399549.fasta	A4YG24	30.0	30.0	-1	-1
UP000000242_399549.fasta	A4YG25	30.0	26.666666666666668	27.500000000000004	22.0
UP000000242_399549.fasta	A4YG26	35.0	30.0	22.5	22.0
UP000000242_399549.fasta	A4YG27	30.0	23.333333333333332	-1	-1
UP000000242_399549.fasta	A4YG28	35.0	33.33333333333333	30.0	30.0
UP000000242_399549.fasta	A4YG29	30.0	26.666666666666668	-1	-1
UP000000242_399549.fasta	A4YG30	35.0	30.0	27.500000000000004	26.0
UP000000242_399549.fasta	A4YG31	30.0	23.333333333333332	20.0	-1
UP000000242_399549.fasta	A4YG32	20.0	-1	-1	-1
UP000000242_399549.fasta	A4YG33	35.0	30.0	27.500000000000004	22.0
UP000000242_399549.fasta	A4YG34	30.0	26.666666666666668	22.5	-1
UP000000242_399549.fasta	A4YG35	30.0	20.0	-1	-1
UP000000242_399549.fasta	A4YG36	30.0	20.0	-1	-1
UP000000242_399549.fasta	A4YG37	40.0	30.0	25.0	24.0
UP000000242_399549.fasta	A4YG38	20.0	-1	-1	-1
UP000000242_399549.fasta	A4YG41	30.0	30.0	25.0	22.0
UP000000242_399549.fasta	A4YG42	30.0	30.0	27.500000000000004	26.0
UP000000242_399549.fasta	A4YG43	25.0	23.333333333333332	20.0	20.0
UP000000242_399549.fasta	A4YG44	30.0	-1	-1	-1
UP000000242_399549.fasta	A4YG45	35.0	-1	-1	-1
UP000000242_399549.fasta	A4YG46	35.0	30.0	25.0	24.0
UP000000242_399549.fasta	A4YG47	30.0	23.333333333333332	-1	-1
UP000000242_399549.fasta	A4YG48	25.0	-1	-1	-1
UP000000242_399549.fasta	A4YG49	35.0	23.333333333333332	22.5	22.0
UP000000242_399549.fasta	A4YG51	30.0	23.333333333333332	22.5	20.0
UP000000242_399549.fasta	A4YG52	20.0	-1	-1	-1
UP000000242_399549.fasta	A4YG53	20.0	-1	-1	-1
UP000000242_399549.fasta	A4YG54	25.0	-1	-1	-1
UP000000242_399549.fasta	A4YG55	30.0	23.333333333333332	20.0	-1
UP000000242_399549.fasta	A4YG56	25.0	20.0	-1	-1
UP000000242_399549.fasta	A4YG57	40.0	36.666666666666664	30.0	30.0
UP000000242_399549.fasta	A4YG58	20.0	-1	-1	-1
UP000000242_399549.fasta	A4YG59	30.0	26.666666666666668	22.5	20.0
UP000000242_399549.fasta	A4YG60	30.0	26.666666666666668	27.500000000000004	-1
UP000000242_399549.fasta	A4YG61	30.0	20.0	-1	-1
UP000000242_399549.fasta	A4YG62	30.0	26.666666666666668	22.5	20.0
UP000000242_399549.fasta	A4YG63	30.0	30.0	25.0	22.0
UP000000242_399549.fasta	A4YG64	30.0	23.333333333333332	25.0	24.0
UP000000242_399549.fasta	A4YG65	35.0	33.33333333333333	32.5	30.0
UP000000242_399549.fasta	A4YG66	25.0	20.0	20.0	-1
UP000000242_399549.fasta	A4YG67	25.0	23.333333333333332	25.0	22.0
UP000000242_399549.fasta	A4YG69	35.0	26.666666666666668	27.500000000000004	26.0
UP000000242_399549.fasta	A4YG70	35.0	30.0	27.500000000000004	22.0
UP000000242_399549.fasta	A4YG72	35.0	30.0	25.0	-1
UP000000242_399549.fasta	A4YG73	35.0	30.0	25.0	24.0
UP000000242_399549.fasta	A4YG75	30.0	23.333333333333332	22.5	-1
UP000000242_399549.fasta	A4YG76	40.0	30.0	27.500000000000004	26.0
UP000000242_399549.fasta	A4YG77	30.0	26.666666666666668	20.0	-1
UP000000242_399549.fasta	A4YG78	40.0	30.0	27.500000000000004	24.0
UP000000242_399549.fasta	A4YG79	30.0	-1	-1	-1
UP000000242_399549.fasta	A4YG80	25.0	20.0	-1	-1
UP000000242_399549.fasta	A4YG82	45.0	33.33333333333333	30.0	20.0
UP000000242_399549.fasta	A4YG83	25.0	-1	-1	-1
UP000000242_399549.fasta	A4YG84	40.0	-1	-1	-1
UP000000242_399549.fasta	A4YG85	30.0	23.333333333333332	-1	-1
UP000000242_399549.fasta	A4YG86	45.0	23.333333333333332	27.500000000000004	-1
UP000000242_399549.fasta	A4YG87	40.0	23.333333333333332	-1	-1
UP000000242_399549.fasta	A4YG89	25.0	-1	-1	-1
UP000000242_399549.fasta	A4YG90	30.0	26.666666666666668	25.0	24.0
UP000000242_399549.fasta	A4YG91	35.0	26.666666666666668	25.0	22.0
UP000000242_399549.fasta	A4YG92	40.0	36.666666666666664	27.500000000000004	28.000000000000004
UP000000242_399549.fasta	A4YG93	25.0	20.0	-1	-1
UP000000242_399549.fasta	A4YG94	25.0	23.333333333333332	-1	-1
UP000000242_399549.fasta	A4YG95	30.0	26.666666666666668	25.0	22.0
UP000000242_399549.fasta	A4YG96	20.0	-1	-1	-1
UP000000242_399549.fasta	A4YG97	40.0	36.666666666666664	30.0	30.0
UP000000242_399549.fasta	A4YG98	40.0	33.33333333333333	20.0	20.0
UP000000242_399549.fasta	A4YG99	30.0	23.333333333333332	22.5	-1
UP000000242_399549.fasta	A4YGA0	40.0	26.666666666666668	30.0	26.0
UP000000242_399549.fasta	A4YGA1	30.0	23.333333333333332	20.0	-1
UP000000242_399549.fasta	A4YGA2	30.0	-1	-1	-1
UP000000242_399549.fasta	A4YGA3	40.0	30.0	27.500000000000004	24.0
UP000000242_399549.fasta	A4YGA4	30.0	26.666666666666668	22.5	22.0
UP000000242_399549.fasta	A4YGA5	35.0	30.0	27.500000000000004	24.0
UP000000242_399549.fasta	A4YGA6	35.0	30.0	25.0	24.0
UP000000242_399549.fasta	A4YGA7	35.0	30.0	30.0	30.0
UP000000242_399549.fasta	A4YGA8	25.0	26.666666666666668	20.0	-1
UP000000242_399549.fasta	A4YGA9	30.0	23.333333333333332	-1	-1
UP000000242_399549.fasta	A4YGB0	20.0	-1	-1	-1
UP000000242_399549.fasta	A4YGB1	45.0	33.33333333333333	25.0	-1
UP000000242_399549.fasta	A4YGB2	30.0	30.0	27.500000000000004	28.000000000000004
UP000000242_399549.fasta	A4YGB3	30.0	-1	-1	-1
UP000000242_399549.fasta	A4YGB5	20.0	-1	-1	-1
UP000000242_399549.fasta	A4YGB7	30.0	26.666666666666668	-1	-1
UP000000242_399549.fasta	A4YGB8	35.0	23.333333333333332	-1	-1
UP000000242_399549.fasta	A4YGB9	25.0	-1	-1	-1
UP000000242_399549.fasta	A4YGC0	25.0	-1	-1	-1
UP000000242_399549.fasta	A4YGC1	25.0	20.0	-1	-1
UP000000242_399549.fasta	A4YGC2	25.0	26.666666666666668	-1	24.0
UP000000242_399549.fasta	A4YGC3	30.0	26.666666666666668	25.0	20.0
UP000000242_399549.fasta	A4YGC4	25.0	23.333333333333332	20.0	20.0
UP000000242_399549.fasta	A4YGC5	20.0	-1	-1	-1
UP000000242_399549.fasta	A4YGC6	30.0	23.333333333333332	25.0	24.0
UP000000242_399549.fasta	A4YGC7	30.0	20.0	22.5	20.0
UP000000242_399549.fasta	A4YGC8	35.0	36.666666666666664	32.5	30.0
UP000000242_399549.fasta	A4YGC9	30.0	23.333333333333332	22.5	20.0
UP000000242_399549.fasta	A4YGD0	35.0	30.0	27.500000000000004	24.0
UP000000242_399549.fasta	A4YGD1	35.0	30.0	27.500000000000004	24.0
UP000000242_399549.fasta	A4YGD2	40.0	33.33333333333333	32.5	30.0
UP000000242_399549.fasta	A4YGD5	35.0	26.666666666666668	22.5	24.0
UP000000242_399549.fasta	A4YGD9	25.0	-1	-1	-1
UP000000242_399549.fasta	A4YGE0	20.0	-1	-1	-1
UP000000242_399549.fasta	A4YGE1	20.0	23.333333333333332	-1	-1
UP000000242_399549.fasta	A4YGE3	25.0	-1	-1	-1
UP000000242_399549.fasta	A4YGE4	30.0	26.666666666666668	22.5	-1
UP000000242_399549.fasta	A4YGE5	35.0	-1	-1	-1
UP000000242_399549.fasta	A4YGE6	20.0	-1	-1	-1
UP000000242_399549.fasta	A4YGE7	30.0	20.0	-1	-1
UP000000242_399549.fasta	A4YGE8	25.0	23.333333333333332	22.5	-1
UP000000242_399549.fasta	A4YGE9	25.0	26.666666666666668	-1	20.0
UP000000242_399549.fasta	A4YGF0	35.0	26.666666666666668	22.5	22.0
UP000000242_399549.fasta	A4YGF1	25.0	-1	-1	-1
UP000000242_399549.fasta	A4YGF2	20.0	-1	-1	-1
UP000000242_399549.fasta	A4YGF3	30.0	30.0	25.0	-1
UP000000242_399549.fasta	A4YGF4	25.0	20.0	-1	-1
UP000000242_399549.fasta	A4YGF5	30.0	23.333333333333332	20.0	-1
UP000000242_399549.fasta	A4YGF7	30.0	26.666666666666668	20.0	-1
UP000000242_399549.fasta	A4YGF9	30.0	23.333333333333332	-1	-1
UP000000242_399549.fasta	A4YGG0	35.0	30.0	25.0	24.0
UP000000242_399549.fasta	A4YGG1	40.0	30.0	27.500000000000004	24.0
UP000000242_399549.fasta	A4YGG2	30.0	23.333333333333332	20.0	-1
UP000000242_399549.fasta	A4YGG4	20.0	-1	-1	-1
UP000000242_399549.fasta	A4YGG5	40.0	33.33333333333333	27.500000000000004	24.0
UP000000242_399549.fasta	A4YGG6	30.0	23.333333333333332	-1	-1
UP000000242_399549.fasta	A4YGG7	30.0	23.333333333333332	-1	-1
UP000000242_399549.fasta	A4YGG8	25.0	-1	-1	-1
UP000000242_399549.fasta	A4YGG9	30.0	23.333333333333332	25.0	22.0
UP000000242_399549.fasta	A4YGH0	35.0	-1	-1	-1
UP000000242_399549.fasta	A4YGH1	30.0	-1	-1	-1
UP000000242_399549.fasta	A4YGH2	35.0	26.666666666666668	22.5	-1
UP000000242_399549.fasta	A4YGH3	30.0	-1	-1	-1
UP000000242_399549.fasta	A4YGH4	25.0	-1	-1	-1
UP000000242_399549.fasta	A4YGH5	20.0	-1	-1	-1
UP000000242_399549.fasta	A4YGH7	40.0	26.666666666666668	25.0	24.0
UP000000242_399549.fasta	A4YGH9	25.0	-1	-1	-1
UP000000242_399549.fasta	A4YGI0	35.0	26.666666666666668	25.0	24.0
UP000000242_399549.fasta	A4YGI1	25.0	20.0	-1	20.0
UP000000242_399549.fasta	A4YGI2	45.0	36.666666666666664	32.5	32.0
UP000000242_399549.fasta	A4YGI3	25.0	-1	-1	-1
UP000000242_399549.fasta	A4YGI4	40.0	33.33333333333333	30.0	32.0
UP000000242_399549.fasta	A4YGI5	40.0	33.33333333333333	27.500000000000004	24.0
UP000000242_399549.fasta	A4YGI6	35.0	23.333333333333332	-1	-1
UP000000242_399549.fasta	A4YGI7	40.0	36.666666666666664	32.5	30.0
UP000000242_399549.fasta	A4YGI8	35.0	30.0	25.0	-1
UP000000242_399549.fasta	A4YGI9	20.0	20.0	-1	-1
UP000000242_399549.fasta	A4YGJ0	30.0	26.666666666666668	22.5	22.0
UP000000242_399549.fasta	A4YGJ1	40.0	30.0	27.500000000000004	24.0
UP000000242_399549.fasta	A4YGJ2	30.0	30.0	27.500000000000004	28.000000000000004
UP000000242_399549.fasta	A4YGJ3	25.0	-1	-1	-1
UP000000242_399549.fasta	A4YGJ4	30.0	23.333333333333332	22.5	-1
UP000000242_399549.fasta	A4YGJ5	30.0	30.0	27.500000000000004	30.0
UP000000242_399549.fasta	A4YGJ6	40.0	36.666666666666664	35.0	34.0
UP000000242_399549.fasta	A4YGJ7	20.0	20.0	-1	-1
UP000000242_399549.fasta	A4YGJ8	30.0	23.333333333333332	20.0	-1
UP000000242_399549.fasta	A4YGJ9	30.0	26.666666666666668	22.5	22.0
UP000000242_399549.fasta	A4YGK0	40.0	33.33333333333333	35.0	28.000000000000004
UP000000242_399549.fasta	A4YGK1	20.0	-1	-1	-1
UP000000242_399549.fasta	A4YGK3	20.0	20.0	-1	-1
UP000000242_399549.fasta	A4YGK4	25.0	26.666666666666668	22.5	22.0
UP000000242_399549.fasta	A4YGK5	35.0	33.33333333333333	27.500000000000004	28.000000000000004
UP000000242_399549.fasta	A4YGK6	35.0	26.666666666666668	22.5	22.0
UP000000242_399549.fasta	A4YGK7	30.0	23.333333333333332	-1	-1
UP000000242_399549.fasta	A4YGL0	35.0	26.666666666666668	25.0	22.0
UP000000242_399549.fasta	A4YGL1	25.0	20.0	22.5	-1
UP000000242_399549.fasta	A4YGL2	30.0	23.333333333333332	22.5	-1
UP000000242_399549.fasta	A4YGL3	30.0	23.333333333333332	25.0	-1
UP000000242_399549.fasta	A4YGL4	30.0	23.333333333333332	-1	20.0
UP000000242_399549.fasta	A4YGL5	25.0	20.0	-1	-1
UP000000242_399549.fasta	A4YGL6	25.0	20.0	-1	-1
UP000000242_399549.fasta	A4YGL7	30.0	23.333333333333332	22.5	-1
UP000000242_399549.fasta	A4YGL8	40.0	46.666666666666664	40.0	36.0
UP000000242_399549.fasta	A4YGL9	20.0	23.333333333333332	-1	-1
UP000000242_399549.fasta	A4YGM0	35.0	26.666666666666668	25.0	22.0
UP000000242_399549.fasta	A4YGM1	30.0	23.333333333333332	27.500000000000004	26.0
UP000000242_399549.fasta	A4YGM2	20.0	-1	-1	-1
UP000000242_399549.fasta	A4YGM3	35.0	30.0	27.500000000000004	28.000000000000004
UP000000242_399549.fasta	A4YGM4	35.0	30.0	27.500000000000004	24.0
UP000000242_399549.fasta	A4YGM5	35.0	30.0	27.500000000000004	24.0
UP000000242_399549.fasta	A4YGM6	20.0	26.666666666666668	20.0	20.0
UP000000242_399549.fasta	A4YGM7	35.0	30.0	25.0	22.0
UP000000242_399549.fasta	A4YGM8	35.0	23.333333333333332	22.5	20.0
UP000000242_399549.fasta	A4YGM9	30.0	26.666666666666668	25.0	22.0
UP000000242_399549.fasta	A4YGN0	25.0	20.0	-1	-1
UP000000242_399549.fasta	A4YGN1	30.0	23.333333333333332	-1	-1
UP000000242_399549.fasta	A4YGN2	20.0	-1	-1	-1
UP000000242_399549.fasta	A4YGN3	30.0	23.333333333333332	-1	-1
UP000000242_399549.fasta	A4YGN4	30.0	26.666666666666668	25.0	22.0
UP000000242_399549.fasta	A4YGN5	25.0	23.333333333333332	22.5	20.0
UP000000242_399549.fasta	A4YGN6	40.0	26.666666666666668	25.0	26.0
UP000000242_399549.fasta	A4YGN7	-1	20.0	-1	-1
UP000000242_399549.fasta	A4YGN8	25.0	20.0	-1	-1
UP000000242_399549.fasta	A4YGN9	25.0	20.0	-1	-1
UP000000242_399549.fasta	A4YGP2	25.0	-1	-1	-1
UP000000242_399549.fasta	A4YGP3	40.0	33.33333333333333	27.500000000000004	26.0
UP000000242_399549.fasta	A4YGP4	30.0	23.333333333333332	-1	-1
UP000000242_399549.fasta	A4YGP5	25.0	23.333333333333332	-1	-1
UP000000242_399549.fasta	A4YGP6	35.0	30.0	25.0	24.0
UP000000242_399549.fasta	A4YGP7	25.0	20.0	22.5	-1
UP000000242_399549.fasta	A4YGP8	25.0	-1	-1	-1
UP000000242_399549.fasta	A4YGP9	35.0	30.0	27.500000000000004	24.0
UP000000242_399549.fasta	A4YGQ0	30.0	30.0	27.500000000000004	22.0
UP000000242_399549.fasta	A4YGQ1	40.0	36.666666666666664	37.5	34.0
UP000000242_399549.fasta	A4YGQ2	25.0	-1	-1	-1
UP000000242_399549.fasta	A4YGQ5	20.0	-1	-1	-1
UP000000242_399549.fasta	A4YGQ6	25.0	23.333333333333332	-1	-1
UP000000242_399549.fasta	A4YGQ7	35.0	20.0	20.0	22.0
UP000000242_399549.fasta	A4YGQ8	30.0	30.0	25.0	20.0
UP000000242_399549.fasta	A4YGQ9	25.0	20.0	-1	-1
UP000000242_399549.fasta	A4YGR0	25.0	-1	-1	-1
UP000000242_399549.fasta	A4YGR1	30.0	23.333333333333332	20.0	-1
UP000000242_399549.fasta	A4YGR2	35.0	26.666666666666668	25.0	24.0
UP000000242_399549.fasta	A4YGR3	35.0	26.666666666666668	27.500000000000004	20.0
UP000000242_399549.fasta	A4YGR4	25.0	23.333333333333332	-1	-1
UP000000242_399549.fasta	A4YGR5	35.0	-1	-1	-1
UP000000242_399549.fasta	A4YGR6	20.0	20.0	-1	-1
UP000000242_399549.fasta	A4YGR7	35.0	26.666666666666668	-1	-1
UP000000242_399549.fasta	A4YGR8	25.0	-1	-1	-1
UP000000242_399549.fasta	A4YGR9	25.0	-1	-1	-1
UP000000242_399549.fasta	A4YGS0	35.0	26.666666666666668	25.0	24.0
UP000000242_399549.fasta	A4YGS1	25.0	20.0	20.0	-1
UP000000242_399549.fasta	A4YGS2	40.0	30.0	27.500000000000004	24.0
UP000000242_399549.fasta	A4YGS4	40.0	33.33333333333333	27.500000000000004	26.0
UP000000242_399549.fasta	A4YGS5	25.0	-1	-1	-1
UP000000242_399549.fasta	A4YGS7	25.0	20.0	-1	-1
UP000000242_399549.fasta	A4YGS8	35.0	30.0	27.500000000000004	28.000000000000004
UP000000242_399549.fasta	A4YGT2	25.0	23.333333333333332	-1	-1
UP000000242_399549.fasta	A4YGT3	35.0	26.666666666666668	22.5	-1
UP000000242_399549.fasta	A4YGT4	30.0	26.666666666666668	25.0	22.0
UP000000242_399549.fasta	A4YGT5	30.0	26.666666666666668	22.5	22.0
UP000000242_399549.fasta	A4YGT7	30.0	26.666666666666668	30.0	24.0
UP000000242_399549.fasta	A4YGT8	35.0	26.666666666666668	25.0	24.0
UP000000242_399549.fasta	A4YGT9	30.0	20.0	20.0	-1
UP000000242_399549.fasta	A4YGU1	30.0	23.333333333333332	-1	-1
UP000000242_399549.fasta	A4YGU2	30.0	23.333333333333332	22.5	20.0
UP000000242_399549.fasta	A4YGU3	35.0	30.0	27.500000000000004	26.0
UP000000242_399549.fasta	A4YGU5	35.0	26.666666666666668	-1	-1
UP000000242_399549.fasta	A4YGU6	40.0	36.666666666666664	32.5	26.0
UP000000242_399549.fasta	A4YGU7	30.0	33.33333333333333	30.0	26.0
UP000000242_399549.fasta	A4YGU8	35.0	33.33333333333333	30.0	26.0
UP000000242_399549.fasta	A4YGU9	45.0	40.0	32.5	30.0
UP000000242_399549.fasta	A4YGV1	35.0	23.333333333333332	-1	-1
UP000000242_399549.fasta	A4YGV3	45.0	33.33333333333333	32.5	32.0
UP000000242_399549.fasta	A4YGV5	25.0	-1	-1	-1
UP000000242_399549.fasta	A4YGV6	25.0	23.333333333333332	-1	-1
UP000000242_399549.fasta	A4YGV7	25.0	-1	-1	-1
UP000000242_399549.fasta	A4YGV8	30.0	20.0	-1	-1
UP000000242_399549.fasta	A4YGV9	25.0	26.666666666666668	27.500000000000004	28.000000000000004
UP000000242_399549.fasta	A4YGW0	20.0	-1	-1	-1
UP000000242_399549.fasta	A4YGW1	40.0	33.33333333333333	27.500000000000004	-1
UP000000242_399549.fasta	A4YGW2	30.0	26.666666666666668	22.5	20.0
UP000000242_399549.fasta	A4YGW3	40.0	33.33333333333333	30.0	28.000000000000004
UP000000242_399549.fasta	A4YGW4	40.0	26.666666666666668	22.5	-1
UP000000242_399549.fasta	A4YGW7	35.0	26.666666666666668	22.5	22.0
UP000000242_399549.fasta	A4YGW8	50.0	30.0	30.0	30.0
UP000000242_399549.fasta	A4YGW9	35.0	-1	-1	-1
UP000000242_399549.fasta	A4YGX0	35.0	36.666666666666664	-1	-1
UP000000242_399549.fasta	A4YGX1	40.0	33.33333333333333	25.0	-1
UP000000242_399549.fasta	A4YGX2	35.0	33.33333333333333	30.0	24.0
UP000000242_399549.fasta	A4YGX4	25.0	23.333333333333332	20.0	-1
UP000000242_399549.fasta	A4YGX5	30.0	-1	-1	-1
UP000000242_399549.fasta	A4YGX6	35.0	30.0	30.0	26.0
UP000000242_399549.fasta	A4YGX7	30.0	26.666666666666668	25.0	24.0
UP000000242_399549.fasta	A4YGX8	25.0	30.0	25.0	22.0
UP000000242_399549.fasta	A4YGY0	30.0	26.666666666666668	22.5	20.0
UP000000242_399549.fasta	A4YGY1	30.0	23.333333333333332	-1	-1
UP000000242_399549.fasta	A4YGY2	20.0	20.0	-1	20.0
UP000000242_399549.fasta	A4YGY3	30.0	-1	-1	-1
UP000000242_399549.fasta	A4YGY4	25.0	-1	-1	-1
UP000000242_399549.fasta	A4YGY5	30.0	26.666666666666668	22.5	22.0
UP000000242_399549.fasta	A4YGY6	30.0	23.333333333333332	22.5	-1
UP000000242_399549.fasta	A4YGY8	25.0	-1	-1	-1
UP000000242_399549.fasta	A4YGZ0	25.0	23.333333333333332	-1	-1
UP000000242_399549.fasta	A4YGZ1	30.0	30.0	30.0	-1
UP000000242_399549.fasta	A4YGZ2	30.0	23.333333333333332	-1	-1
UP000000242_399549.fasta	A4YGZ3	30.0	26.666666666666668	-1	-1
UP000000242_399549.fasta	A4YGZ4	25.0	20.0	-1	-1
UP000000242_399549.fasta	A4YGZ5	25.0	23.333333333333332	22.5	20.0
UP000000242_399549.fasta	A4YGZ6	25.0	26.666666666666668	22.5	22.0
UP000000242_399549.fasta	A4YGZ7	20.0	-1	-1	-1
UP000000242_399549.fasta	A4YGZ8	30.0	20.0	-1	-1
UP000000242_399549.fasta	A4YGZ9	25.0	20.0	-1	-1
UP000000242_399549.fasta	A4YH00	20.0	20.0	-1	-1
UP000000242_399549.fasta	A4YH04	40.0	30.0	22.5	22.0
UP000000242_399549.fasta	A4YH07	20.0	-1	-1	-1
UP000000242_399549.fasta	A4YH09	40.0	36.666666666666664	30.0	26.0
UP000000242_399549.fasta	A4YH10	25.0	-1	-1	-1
UP000000242_399549.fasta	A4YH11	30.0	23.333333333333332	22.5	20.0
UP000000242_399549.fasta	A4YH12	30.0	23.333333333333332	-1	-1
UP000000242_399549.fasta	A4YH13	35.0	26.666666666666668	25.0	22.0
UP000000242_399549.fasta	A4YH14	30.0	-1	-1	-1
UP000000242_399549.fasta	A4YH15	20.0	20.0	-1	-1
UP000000242_399549.fasta	A4YH16	20.0	20.0	-1	-1
UP000000242_399549.fasta	A4YH19	30.0	26.666666666666668	25.0	-1
UP000000242_399549.fasta	A4YH21	30.0	20.0	20.0	-1
UP000000242_399549.fasta	A4YH22	35.0	33.33333333333333	27.500000000000004	28.000000000000004
UP000000242_399549.fasta	A4YH23	20.0	-1	-1	-1
UP000000242_399549.fasta	A4YH24	30.0	20.0	-1	-1
UP000000242_399549.fasta	A4YH25	35.0	33.33333333333333	30.0	26.0
UP000000242_399549.fasta	A4YH26	35.0	36.666666666666664	-1	-1
UP000000242_399549.fasta	A4YH27	30.0	26.666666666666668	27.500000000000004	24.0
UP000000242_399549.fasta	A4YH28	30.0	26.666666666666668	25.0	20.0
UP000000242_399549.fasta	A4YH29	40.0	33.33333333333333	30.0	30.0
UP000000242_399549.fasta	A4YH30	30.0	26.666666666666668	25.0	26.0
UP000000242_399549.fasta	A4YH31	25.0	23.333333333333332	25.0	20.0
UP000000242_399549.fasta	A4YH32	30.0	-1	-1	-1
UP000000242_399549.fasta	A4YH34	25.0	-1	-1	-1
UP000000242_399549.fasta	A4YH35	25.0	-1	-1	-1
UP000000242_399549.fasta	A4YH36	20.0	-1	-1	-1
UP000000242_399549.fasta	A4YH37	35.0	30.0	30.0	28.000000000000004
UP000000242_399549.fasta	A4YH38	35.0	26.666666666666668	-1	-1
UP000000242_399549.fasta	A4YH39	20.0	-1	-1	-1
UP000000242_399549.fasta	A4YH40	20.0	-1	-1	-1
UP000000242_399549.fasta	A4YH41	35.0	26.666666666666668	22.5	24.0
UP000000242_399549.fasta	A4YH42	35.0	26.666666666666668	-1	-1
UP000000242_399549.fasta	A4YH43	30.0	26.666666666666668	25.0	24.0
UP000000242_399549.fasta	A4YH44	30.0	26.666666666666668	-1	20.0
UP000000242_399549.fasta	A4YH45	35.0	30.0	25.0	22.0
UP000000242_399549.fasta	A4YH46	25.0	20.0	-1	-1
UP000000242_399549.fasta	A4YH47	45.0	40.0	37.5	30.0
UP000000242_399549.fasta	A4YH48	35.0	33.33333333333333	30.0	28.000000000000004
UP000000242_399549.fasta	A4YH49	30.0	26.666666666666668	25.0	-1
UP000000242_399549.fasta	A4YH50	35.0	30.0	30.0	28.000000000000004
UP000000242_399549.fasta	A4YH51	30.0	30.0	27.500000000000004	24.0
UP000000242_399549.fasta	A4YH53	25.0	20.0	-1	-1
UP000000242_399549.fasta	A4YH54	30.0	26.666666666666668	25.0	26.0
UP000000242_399549.fasta	A4YH55	40.0	36.666666666666664	32.5	30.0
UP000000242_399549.fasta	A4YH56	35.0	26.666666666666668	22.5	-1
UP000000242_399549.fasta	A4YH57	35.0	23.333333333333332	20.0	-1
UP000000242_399549.fasta	A4YH58	25.0	20.0	-1	-1
UP000000242_399549.fasta	A4YH60	30.0	20.0	20.0	-1
UP000000242_399549.fasta	A4YH61	30.0	26.666666666666668	-1	-1
UP000000242_399549.fasta	A4YH62	35.0	-1	20.0	22.0
UP000000242_399549.fasta	A4YH63	25.0	20.0	-1	20.0
UP000000242_399549.fasta	A4YH64	30.0	30.0	22.5	-1
UP000000242_399549.fasta	A4YH65	40.0	30.0	27.500000000000004	26.0
UP000000242_399549.fasta	A4YH66	35.0	26.666666666666668	22.5	22.0
UP000000242_399549.fasta	A4YH67	25.0	20.0	-1	-1
UP000000242_399549.fasta	A4YH68	35.0	30.0	25.0	22.0
UP000000242_399549.fasta	A4YH69	35.0	30.0	27.500000000000004	26.0
UP000000242_399549.fasta	A4YH70	30.0	23.333333333333332	25.0	-1
UP000000242_399549.fasta	A4YH71	25.0	-1	-1	-1
UP000000242_399549.fasta	A4YH72	50.0	43.333333333333336	35.0	34.0
UP000000242_399549.fasta	A4YH73	25.0	-1	-1	-1
UP000000242_399549.fasta	A4YH74	30.0	-1	-1	-1
UP000000242_399549.fasta	A4YH75	25.0	20.0	-1	-1
UP000000242_399549.fasta	A4YH76	30.0	23.333333333333332	20.0	-1
UP000000242_399549.fasta	A4YH77	30.0	30.0	25.0	24.0
UP000000242_399549.fasta	A4YH78	35.0	30.0	22.5	-1
UP000000242_399549.fasta	A4YH79	30.0	26.666666666666668	25.0	-1
UP000000242_399549.fasta	A4YH80	35.0	26.666666666666668	25.0	26.0
UP000000242_399549.fasta	A4YH81	25.0	23.333333333333332	-1	-1
UP000000242_399549.fasta	A4YH82	20.0	-1	-1	-1
UP000000242_399549.fasta	A4YH83	25.0	20.0	-1	-1
UP000000242_399549.fasta	A4YH84	30.0	30.0	27.500000000000004	22.0
UP000000242_399549.fasta	A4YH85	20.0	-1	-1	-1
UP000000242_399549.fasta	A4YH86	20.0	-1	-1	-1
UP000000242_399549.fasta	A4YH88	35.0	30.0	30.0	-1
UP000000242_399549.fasta	A4YH91	40.0	30.0	25.0	22.0
UP000000242_399549.fasta	A4YH92	30.0	26.666666666666668	22.5	22.0
UP000000242_399549.fasta	A4YH94	25.0	-1	-1	-1
UP000000242_399549.fasta	A4YH97	40.0	26.666666666666668	-1	-1
UP000000242_399549.fasta	A4YH99	30.0	20.0	-1	-1
UP000000242_399549.fasta	A4YHA0	30.0	23.333333333333332	22.5	-1
UP000000242_399549.fasta	A4YHA1	35.0	26.666666666666668	25.0	22.0
UP000000242_399549.fasta	A4YHA2	30.0	23.333333333333332	22.5	20.0
UP000000242_399549.fasta	A4YHA3	30.0	23.333333333333332	25.0	22.0
UP000000242_399549.fasta	A4YHA4	30.0	26.666666666666668	25.0	24.0
UP000000242_399549.fasta	A4YHA5	30.0	30.0	27.500000000000004	26.0
UP000000242_399549.fasta	A4YHA6	35.0	30.0	27.500000000000004	26.0
UP000000242_399549.fasta	A4YHA7	35.0	30.0	27.500000000000004	24.0
UP000000242_399549.fasta	A4YHA8	40.0	20.0	20.0	20.0
UP000000242_399549.fasta	A4YHA9	20.0	-1	-1	-1
UP000000242_399549.fasta	A4YHB0	25.0	23.333333333333332	20.0	-1
UP000000242_399549.fasta	A4YHB1	30.0	-1	-1	-1
UP000000242_399549.fasta	A4YHB2	30.0	-1	-1	-1
UP000000242_399549.fasta	A4YHB3	35.0	26.666666666666668	25.0	20.0
UP000000242_399549.fasta	A4YHB4	30.0	23.333333333333332	-1	-1
UP000000242_399549.fasta	A4YHB6	40.0	23.333333333333332	22.5	24.0
UP000000242_399549.fasta	A4YHB7	30.0	26.666666666666668	25.0	22.0
UP000000242_399549.fasta	A4YHB8	25.0	23.333333333333332	22.5	-1
UP000000242_399549.fasta	A4YHB9	25.0	20.0	-1	-1
UP000000242_399549.fasta	A4YHC0	25.0	20.0	20.0	-1
UP000000242_399549.fasta	A4YHC1	30.0	26.666666666666668	25.0	24.0
UP000000242_399549.fasta	A4YHC3	25.0	23.333333333333332	22.5	22.0
UP000000242_399549.fasta	A4YHC4	20.0	23.333333333333332	22.5	22.0
UP000000242_399549.fasta	A4YHC5	20.0	-1	-1	-1
UP000000242_399549.fasta	A4YHC6	40.0	36.666666666666664	30.0	30.0
UP000000242_399549.fasta	A4YHC7	35.0	30.0	27.500000000000004	26.0
UP000000242_399549.fasta	A4YHC8	20.0	-1	-1	-1
UP000000242_399549.fasta	A4YHC9	30.0	26.666666666666668	25.0	24.0
UP000000242_399549.fasta	A4YHD0	50.0	40.0	32.5	34.0
UP000000242_399549.fasta	A4YHD2	35.0	-1	-1	-1
UP000000242_399549.fasta	A4YHD3	20.0	20.0	-1	-1
UP000000242_399549.fasta	A4YHD4	20.0	-1	-1	-1
UP000000242_399549.fasta	A4YHD5	40.0	40.0	35.0	28.000000000000004
UP000000242_399549.fasta	A4YHD6	30.0	26.666666666666668	20.0	-1
UP000000242_399549.fasta	A4YHD7	35.0	33.33333333333333	27.500000000000004	26.0
UP000000242_399549.fasta	A4YHD8	35.0	23.333333333333332	25.0	26.0
UP000000242_399549.fasta	A4YHD9	30.0	23.333333333333332	22.5	22.0
UP000000242_399549.fasta	A4YHE0	25.0	23.333333333333332	22.5	22.0
UP000000242_399549.fasta	A4YHE1	35.0	30.0	25.0	22.0
UP000000242_399549.fasta	A4YHE2	40.0	23.333333333333332	22.5	20.0
UP000000242_399549.fasta	A4YHE3	25.0	23.333333333333332	-1	-1
UP000000242_399549.fasta	A4YHE4	25.0	20.0	20.0	-1
UP000000242_399549.fasta	A4YHE6	30.0	26.666666666666668	25.0	-1
UP000000242_399549.fasta	A4YHE7	30.0	26.666666666666668	22.5	24.0
UP000000242_399549.fasta	A4YHE8	25.0	23.333333333333332	-1	-1
UP000000242_399549.fasta	A4YHE9	40.0	33.33333333333333	30.0	26.0
UP000000242_399549.fasta	A4YHF0	30.0	26.666666666666668	22.5	-1
UP000000242_399549.fasta	A4YHF1	30.0	26.666666666666668	27.500000000000004	26.0
UP000000242_399549.fasta	A4YHF2	40.0	33.33333333333333	30.0	28.000000000000004
UP000000242_399549.fasta	A4YHF3	25.0	20.0	20.0	22.0
UP000000242_399549.fasta	A4YHF4	25.0	-1	-1	-1
UP000000242_399549.fasta	A4YHF5	35.0	26.666666666666668	27.500000000000004	22.0
UP000000242_399549.fasta	A4YHF6	35.0	30.0	27.500000000000004	24.0
UP000000242_399549.fasta	A4YHF7	25.0	-1	-1	-1
UP000000242_399549.fasta	A4YHF8	30.0	26.666666666666668	22.5	-1
UP000000242_399549.fasta	A4YHF9	35.0	26.666666666666668	25.0	-1
UP000000242_399549.fasta	A4YHG1	25.0	23.333333333333332	20.0	-1
UP000000242_399549.fasta	A4YHG2	30.0	26.666666666666668	22.5	20.0
UP000000242_399549.fasta	A4YHG3	30.0	30.0	25.0	20.0
UP000000242_399549.fasta	A4YHG4	30.0	23.333333333333332	22.5	22.0
UP000000242_399549.fasta	A4YHG5	35.0	26.666666666666668	22.5	-1
UP000000242_399549.fasta	A4YHG6	35.0	30.0	27.500000000000004	22.0
UP000000242_399549.fasta	A4YHG7	20.0	-1	-1	-1
UP000000242_399549.fasta	A4YHG8	40.0	30.0	30.0	26.0
UP000000242_399549.fasta	A4YHG9	40.0	30.0	-1	-1
UP000000242_399549.fasta	A4YHH1	50.0	43.333333333333336	37.5	34.0
UP000000242_399549.fasta	A4YHH2	30.0	26.666666666666668	27.500000000000004	20.0
UP000000242_399549.fasta	A4YHH3	50.0	36.666666666666664	20.0	-1
UP000000242_399549.fasta	A4YHH5	25.0	26.666666666666668	20.0	22.0
UP000000242_399549.fasta	A4YHH6	20.0	20.0	-1	-1
UP000000242_399549.fasta	A4YHH7	20.0	-1	-1	-1
UP000000242_399549.fasta	A4YHH8	35.0	30.0	25.0	22.0
UP000000242_399549.fasta	A4YHH9	45.0	33.33333333333333	32.5	32.0
UP000000242_399549.fasta	A4YHI1	25.0	20.0	20.0	20.0
UP000000242_399549.fasta	A4YHI2	30.0	-1	-1	-1
UP000000242_399549.fasta	A4YHI3	30.0	23.333333333333332	20.0	-1
UP000000242_399549.fasta	A4YHI4	35.0	30.0	27.500000000000004	26.0
UP000000242_399549.fasta	A4YHI5	25.0	-1	-1	-1
UP000000242_399549.fasta	A4YHI6	25.0	26.666666666666668	22.5	20.0
UP000000242_399549.fasta	A4YHI7	30.0	23.333333333333332	25.0	22.0
UP000000242_399549.fasta	A4YHI8	30.0	33.33333333333333	30.0	24.0
UP000000242_399549.fasta	A4YHI9	30.0	23.333333333333332	-1	-1
UP000000242_399549.fasta	A4YHJ0	40.0	33.33333333333333	25.0	26.0
UP000000242_399549.fasta	A4YHJ1	30.0	20.0	20.0	20.0
UP000000242_399549.fasta	A4YHJ2	35.0	33.33333333333333	27.500000000000004	28.000000000000004
UP000000242_399549.fasta	A4YHJ3	20.0	-1	-1	-1
UP000000242_399549.fasta	A4YHJ4	20.0	-1	-1	-1
UP000000242_399549.fasta	A4YHJ6	40.0	36.666666666666664	30.0	28.000000000000004
UP000000242_399549.fasta	A4YHJ7	30.0	26.666666666666668	20.0	-1
UP000000242_399549.fasta	A4YHJ8	25.0	-1	-1	-1
UP000000242_399549.fasta	A4YHJ9	30.0	-1	-1	-1
UP000000242_399549.fasta	A4YHK0	35.0	26.666666666666668	25.0	24.0
UP000000242_399549.fasta	A4YHK1	35.0	30.0	27.500000000000004	24.0
UP000000242_399549.fasta	A4YHK2	35.0	23.333333333333332	20.0	-1
UP000000242_399549.fasta	A4YHK3	40.0	30.0	27.500000000000004	26.0
UP000000242_399549.fasta	A4YHK4	30.0	23.333333333333332	-1	-1
UP000000242_399549.fasta	A4YHK5	30.0	26.666666666666668	20.0	20.0
UP000000242_399549.fasta	A4YHK6	35.0	30.0	30.0	26.0
UP000000242_399549.fasta	A4YHK7	30.0	23.333333333333332	22.5	-1
UP000000242_399549.fasta	A4YHK8	35.0	23.333333333333332	22.5	24.0
UP000000242_399549.fasta	A4YHL0	25.0	23.333333333333332	22.5	-1
UP000000242_399549.fasta	A4YHL1	35.0	30.0	30.0	24.0
UP000000242_399549.fasta	A4YHL2	30.0	26.666666666666668	22.5	20.0
UP000000242_399549.fasta	A4YHL3	30.0	30.0	25.0	22.0
UP000000242_399549.fasta	A4YHL4	35.0	33.33333333333333	27.500000000000004	26.0
UP000000242_399549.fasta	A4YHL6	25.0	23.333333333333332	25.0	22.0
UP000000242_399549.fasta	A4YHL7	25.0	20.0	-1	-1
UP000000242_399549.fasta	A4YHL8	30.0	26.666666666666668	22.5	-1
UP000000242_399549.fasta	A4YHL9	20.0	-1	-1	-1
UP000000242_399549.fasta	A4YHM0	25.0	23.333333333333332	22.5	-1
UP000000242_399549.fasta	A4YHM1	25.0	23.333333333333332	20.0	-1
UP000000242_399549.fasta	A4YHM3	30.0	-1	-1	-1
UP000000242_399549.fasta	A4YHM4	35.0	30.0	25.0	26.0
UP000000242_399549.fasta	A4YHM5	30.0	23.333333333333332	20.0	-1
UP000000242_399549.fasta	A4YHM6	35.0	30.0	25.0	24.0
UP000000242_399549.fasta	A4YHM7	30.0	30.0	30.0	26.0
UP000000242_399549.fasta	A4YHM8	35.0	26.666666666666668	25.0	22.0
UP000000242_399549.fasta	A4YHM9	30.0	26.666666666666668	25.0	24.0
UP000000242_399549.fasta	A4YHN0	25.0	20.0	20.0	-1
UP000000242_399549.fasta	A4YHN1	30.0	26.666666666666668	-1	-1
UP000000242_399549.fasta	A4YHN2	25.0	20.0	-1	-1
UP000000242_399549.fasta	A4YHN4	35.0	26.666666666666668	25.0	24.0
UP000000242_399549.fasta	A4YHN5	20.0	-1	-1	-1
UP000000242_399549.fasta	A4YHN6	30.0	30.0	-1	-1
UP000000242_399549.fasta	A4YHN7	30.0	26.666666666666668	22.5	22.0
UP000000242_399549.fasta	A4YHN8	35.0	26.666666666666668	27.500000000000004	-1
UP000000242_399549.fasta	A4YHN9	25.0	26.666666666666668	25.0	24.0
UP000000242_399549.fasta	A4YHP0	35.0	33.33333333333333	27.500000000000004	28.000000000000004
UP000000242_399549.fasta	A4YHP1	30.0	26.666666666666668	25.0	24.0
UP000000242_399549.fasta	A4YHP2	35.0	33.33333333333333	32.5	28.000000000000004
UP000000242_399549.fasta	A4YHP3	30.0	26.666666666666668	25.0	22.0
UP000000242_399549.fasta	A4YHP4	40.0	30.0	25.0	28.000000000000004
UP000000242_399549.fasta	A4YHP5	25.0	-1	-1	-1
UP000000242_399549.fasta	A4YHP6	30.0	23.333333333333332	25.0	24.0
UP000000242_399549.fasta	A4YHP7	20.0	-1	-1	-1
UP000000242_399549.fasta	A4YHP8	25.0	23.333333333333332	20.0	-1
UP000000242_399549.fasta	A4YHP9	35.0	26.666666666666668	25.0	22.0
UP000000242_399549.fasta	A4YHQ0	30.0	30.0	27.500000000000004	24.0
UP000000242_399549.fasta	A4YHQ2	40.0	30.0	25.0	26.0
UP000000242_399549.fasta	A4YHQ4	25.0	-1	22.5	-1
UP000000242_399549.fasta	A4YHQ5	20.0	-1	-1	-1
UP000000242_399549.fasta	A4YHQ6	30.0	26.666666666666668	-1	-1
UP000000242_399549.fasta	A4YHQ7	30.0	20.0	-1	-1
UP000000242_399549.fasta	A4YHQ8	20.0	-1	-1	-1
UP000000242_399549.fasta	A4YHR0	35.0	30.0	25.0	24.0
UP000000242_399549.fasta	A4YHR1	35.0	30.0	27.500000000000004	28.000000000000004
UP000000242_399549.fasta	A4YHR2	30.0	23.333333333333332	22.5	20.0
UP000000242_399549.fasta	A4YHR3	20.0	-1	-1	-1
UP000000242_399549.fasta	A4YHR4	30.0	26.666666666666668	25.0	26.0
UP000000242_399549.fasta	A4YHR5	25.0	-1	-1	-1
UP000000242_399549.fasta	A4YHR6	40.0	33.33333333333333	30.0	30.0
UP000000242_399549.fasta	A4YHR7	25.0	23.333333333333332	20.0	20.0
UP000000242_399549.fasta	A4YHR8	30.0	26.666666666666668	27.500000000000004	24.0
UP000000242_399549.fasta	A4YHR9	30.0	23.333333333333332	20.0	-1
UP000000242_399549.fasta	A4YHS0	35.0	30.0	27.500000000000004	24.0
UP000000242_399549.fasta	A4YHS1	35.0	26.666666666666668	-1	-1
UP000000242_399549.fasta	A4YHS2	35.0	23.333333333333332	22.5	22.0
UP000000242_399549.fasta	A4YHS3	40.0	33.33333333333333	27.500000000000004	-1
UP000000242_399549.fasta	A4YHS4	25.0	-1	-1	-1
UP000000242_399549.fasta	A4YHS5	40.0	30.0	25.0	24.0
UP000000242_399549.fasta	A4YHS6	35.0	30.0	22.5	20.0
UP000000242_399549.fasta	A4YHS8	30.0	23.333333333333332	20.0	-1
UP000000242_399549.fasta	A4YHS9	30.0	33.33333333333333	22.5	22.0
UP000000242_399549.fasta	A4YHT0	30.0	26.666666666666668	25.0	-1
UP000000242_399549.fasta	A4YHT1	30.0	-1	-1	-1
UP000000242_399549.fasta	A4YHT2	35.0	-1	-1	-1
UP000000242_399549.fasta	A4YHT3	25.0	23.333333333333332	-1	-1
UP000000242_399549.fasta	A4YHT4	30.0	23.333333333333332	22.5	22.0
UP000000242_399549.fasta	A4YHT5	35.0	30.0	25.0	24.0
UP000000242_399549.fasta	A4YHT6	40.0	33.33333333333333	30.0	26.0
UP000000242_399549.fasta	A4YHT7	30.0	26.666666666666668	22.5	22.0
UP000000242_399549.fasta	A4YHT8	35.0	30.0	25.0	26.0
UP000000242_399549.fasta	A4YHT9	35.0	26.666666666666668	-1	-1
UP000000242_399549.fasta	A4YHU0	40.0	33.33333333333333	32.5	28.000000000000004
UP000000242_399549.fasta	A4YHU1	35.0	30.0	30.0	28.000000000000004
UP000000242_399549.fasta	A4YHU2	35.0	33.33333333333333	30.0	26.0
UP000000242_399549.fasta	A4YHU3	25.0	20.0	22.5	-1
UP000000242_399549.fasta	A4YHU4	30.0	23.333333333333332	22.5	20.0
UP000000242_399549.fasta	A4YHU5	25.0	-1	-1	-1
UP000000242_399549.fasta	A4YHU6	25.0	20.0	20.0	-1
UP000000242_399549.fasta	A4YHU7	25.0	26.666666666666668	25.0	-1
UP000000242_399549.fasta	A4YHU8	25.0	-1	-1	-1
UP000000242_399549.fasta	A4YHU9	25.0	23.333333333333332	20.0	-1
UP000000242_399549.fasta	A4YHV0	20.0	-1	-1	-1
UP000000242_399549.fasta	A4YHV1	30.0	26.666666666666668	27.500000000000004	26.0
UP000000242_399549.fasta	A4YHV2	30.0	26.666666666666668	25.0	24.0
UP000000242_399549.fasta	A4YHV4	30.0	26.666666666666668	-1	-1
UP000000242_399549.fasta	A4YHV5	35.0	26.666666666666668	25.0	26.0
UP000000242_399549.fasta	A4YHV6	25.0	23.333333333333332	-1	-1
UP000000242_399549.fasta	A4YHV7	25.0	20.0	20.0	-1
UP000000242_399549.fasta	A4YHV8	35.0	33.33333333333333	30.0	26.0
UP000000242_399549.fasta	A4YHV9	40.0	33.33333333333333	30.0	28.000000000000004
UP000000242_399549.fasta	A4YHW0	20.0	20.0	-1	-1
UP000000242_399549.fasta	A4YHW1	35.0	30.0	27.500000000000004	24.0
UP000000242_399549.fasta	A4YHW2	40.0	30.0	25.0	20.0
UP000000242_399549.fasta	A4YHW3	25.0	23.333333333333332	20.0	-1
UP000000242_399549.fasta	A4YHW4	30.0	20.0	-1	-1
UP000000242_399549.fasta	A4YHW5	40.0	30.0	27.500000000000004	26.0
UP000000242_399549.fasta	A4YHW6	30.0	23.333333333333332	-1	-1
UP000000242_399549.fasta	A4YHW7	25.0	26.666666666666668	25.0	22.0
UP000000242_399549.fasta	A4YHW8	25.0	20.0	-1	-1
UP000000242_399549.fasta	A4YHW9	30.0	23.333333333333332	22.5	20.0
UP000000242_399549.fasta	A4YHX0	40.0	33.33333333333333	30.0	26.0
UP000000242_399549.fasta	A4YHX1	20.0	20.0	-1	-1
UP000000242_399549.fasta	A4YHX2	40.0	33.33333333333333	35.0	30.0
UP000000242_399549.fasta	A4YHX3	35.0	33.33333333333333	30.0	28.000000000000004
UP000000242_399549.fasta	A4YHX4	20.0	-1	-1	-1
UP000000242_399549.fasta	A4YHX6	25.0	20.0	-1	-1
UP000000242_399549.fasta	A4YHX8	25.0	-1	-1	-1
UP000000242_399549.fasta	A4YHX9	35.0	26.666666666666668	-1	-1
UP000000242_399549.fasta	A4YHY0	35.0	26.666666666666668	22.5	20.0
UP000000242_399549.fasta	A4YHY2	35.0	30.0	27.500000000000004	26.0
UP000000242_399549.fasta	A4YHY4	20.0	-1	-1	-1
UP000000242_399549.fasta	A4YHY5	35.0	26.666666666666668	25.0	24.0
UP000000242_399549.fasta	A4YHY6	35.0	26.666666666666668	22.5	-1
UP000000242_399549.fasta	A4YHY7	20.0	-1	-1	-1
UP000000242_399549.fasta	A4YHY8	20.0	-1	-1	-1
UP000000242_399549.fasta	A4YHZ0	25.0	23.333333333333332	-1	-1
UP000000242_399549.fasta	A4YHZ1	30.0	23.333333333333332	-1	-1
UP000000242_399549.fasta	A4YHZ2	35.0	23.333333333333332	27.500000000000004	-1
UP000000242_399549.fasta	A4YHZ4	30.0	30.0	22.5	24.0
UP000000242_399549.fasta	A4YHZ5	30.0	23.333333333333332	20.0	20.0
UP000000242_399549.fasta	A4YHZ6	20.0	-1	-1	-1
UP000000242_399549.fasta	A4YHZ9	30.0	23.333333333333332	-1	-1
UP000000242_399549.fasta	A4YI00	25.0	26.666666666666668	22.5	-1
UP000000242_399549.fasta	A4YI01	25.0	20.0	22.5	20.0
UP000000242_399549.fasta	A4YI02	30.0	30.0	27.500000000000004	26.0
UP000000242_399549.fasta	A4YI04	25.0	-1	-1	-1
UP000000242_399549.fasta	A4YI05	35.0	30.0	27.500000000000004	24.0
UP000000242_399549.fasta	A4YI06	25.0	23.333333333333332	-1	-1
UP000000242_399549.fasta	A4YI07	40.0	36.666666666666664	32.5	28.000000000000004
UP000000242_399549.fasta	A4YI09	30.0	20.0	22.5	22.0
UP000000242_399549.fasta	A4YI10	20.0	-1	-1	-1
UP000000242_399549.fasta	A4YI11	30.0	23.333333333333332	20.0	20.0
UP000000242_399549.fasta	A4YI12	25.0	20.0	-1	-1
UP000000242_399549.fasta	A4YI13	25.0	23.333333333333332	25.0	22.0
UP000000242_399549.fasta	A4YI14	40.0	36.666666666666664	30.0	24.0
UP000000242_399549.fasta	A4YI15	20.0	23.333333333333332	22.5	-1
UP000000242_399549.fasta	A4YI17	25.0	23.333333333333332	20.0	-1
UP000000242_399549.fasta	A4YI18	20.0	-1	-1	-1
UP000000242_399549.fasta	A4YI19	40.0	33.33333333333333	27.500000000000004	26.0
UP000000242_399549.fasta	A4YI20	40.0	30.0	27.500000000000004	26.0
UP000000242_399549.fasta	A4YI21	30.0	23.333333333333332	-1	-1
UP000000242_399549.fasta	A4YI23	35.0	30.0	27.500000000000004	26.0
UP000000242_399549.fasta	A4YI24	20.0	20.0	-1	-1
UP000000242_399549.fasta	A4YI25	25.0	-1	20.0	-1
UP000000242_399549.fasta	A4YI26	40.0	33.33333333333333	27.500000000000004	24.0
UP000000242_399549.fasta	A4YI27	35.0	26.666666666666668	25.0	22.0
UP000000242_399549.fasta	A4YI28	35.0	26.666666666666668	27.500000000000004	26.0
UP000000242_399549.fasta	A4YI29	30.0	23.333333333333332	20.0	20.0
UP000000242_399549.fasta	A4YI30	35.0	30.0	27.500000000000004	24.0
UP000000242_399549.fasta	A4YI31	20.0	-1	-1	-1
UP000000242_399549.fasta	A4YI32	40.0	33.33333333333333	27.500000000000004	26.0
UP000000242_399549.fasta	A4YI33	25.0	23.333333333333332	22.5	20.0
UP000000242_399549.fasta	A4YI34	20.0	20.0	20.0	-1
UP000000242_399549.fasta	A4YI35	25.0	-1	-1	-1
UP000000242_399549.fasta	A4YI36	25.0	20.0	22.5	20.0
UP000000242_399549.fasta	A4YI37	25.0	20.0	-1	-1
UP000000242_399549.fasta	A4YI38	25.0	20.0	-1	-1
UP000000242_399549.fasta	A4YI40	30.0	23.333333333333332	20.0	-1
UP000000242_399549.fasta	A4YI41	35.0	26.666666666666668	-1	-1
UP000000242_399549.fasta	A4YI42	25.0	20.0	-1	-1
UP000000242_399549.fasta	A4YI43	35.0	26.666666666666668	22.5	20.0
UP000000242_399549.fasta	A4YI44	45.0	36.666666666666664	32.5	30.0
UP000000242_399549.fasta	A4YI46	25.0	23.333333333333332	22.5	-1
UP000000242_399549.fasta	A4YI48	25.0	-1	-1	-1
UP000000242_399549.fasta	A4YI49	30.0	26.666666666666668	25.0	22.0
UP000000242_399549.fasta	A4YI50	25.0	-1	-1	-1
UP000000242_399549.fasta	A4YI51	20.0	-1	-1	-1
UP000000242_399549.fasta	A4YI52	30.0	30.0	27.500000000000004	26.0
UP000000242_399549.fasta	A4YI53	35.0	33.33333333333333	30.0	24.0
UP000000242_399549.fasta	A4YI54	30.0	26.666666666666668	22.5	22.0
UP000000242_399549.fasta	A4YI55	20.0	-1	-1	-1
UP000000242_399549.fasta	A4YI56	40.0	36.666666666666664	27.500000000000004	24.0
UP000000242_399549.fasta	A4YI57	30.0	23.333333333333332	25.0	22.0
UP000000242_399549.fasta	A4YI58	25.0	23.333333333333332	-1	-1
UP000000242_399549.fasta	A4YI59	25.0	20.0	-1	-1
UP000000242_399549.fasta	A4YI60	30.0	-1	-1	-1
UP000000242_399549.fasta	A4YI61	35.0	33.33333333333333	25.0	28.000000000000004
UP000000242_399549.fasta	A4YI62	20.0	-1	-1	-1
UP000000242_399549.fasta	A4YI63	35.0	26.666666666666668	27.500000000000004	24.0
UP000000242_399549.fasta	A4YI65	30.0	-1	20.0	-1
UP000000242_399549.fasta	A4YI66	35.0	26.666666666666668	22.5	-1
UP000000242_399549.fasta	A4YI67	35.0	23.333333333333332	-1	-1
UP000000242_399549.fasta	A4YI68	25.0	23.333333333333332	25.0	-1
UP000000242_399549.fasta	A4YI69	40.0	36.666666666666664	32.5	28.000000000000004
UP000000242_399549.fasta	A4YI70	30.0	26.666666666666668	22.5	22.0
UP000000242_399549.fasta	A4YI71	35.0	26.666666666666668	27.500000000000004	24.0
UP000000242_399549.fasta	A4YI72	30.0	23.333333333333332	-1	20.0
UP000000242_399549.fasta	A4YI73	25.0	20.0	-1	-1
UP000000242_399549.fasta	A4YI75	40.0	23.333333333333332	22.5	26.0
UP000000242_399549.fasta	A4YI76	40.0	33.33333333333333	30.0	28.000000000000004
UP000000242_399549.fasta	A4YI77	25.0	-1	20.0	-1
UP000000242_399549.fasta	A4YI78	35.0	33.33333333333333	27.500000000000004	26.0
UP000000242_399549.fasta	A4YI79	30.0	20.0	-1	-1
UP000000242_399549.fasta	A4YI80	45.0	36.666666666666664	37.5	30.0
UP000000242_399549.fasta	A4YI81	20.0	-1	-1	-1
UP000000242_399549.fasta	A4YI82	25.0	20.0	20.0	-1
UP000000242_399549.fasta	A4YI83	30.0	30.0	27.500000000000004	26.0
UP000000242_399549.fasta	A4YI85	30.0	23.333333333333332	25.0	20.0
UP000000242_399549.fasta	A4YI86	30.0	23.333333333333332	22.5	20.0
UP000000242_399549.fasta	A4YI87	30.0	23.333333333333332	-1	-1
UP000000242_399549.fasta	A4YI88	30.0	23.333333333333332	25.0	24.0
UP000000242_399549.fasta	A4YI89	20.0	-1	-1	-1
UP000000242_399549.fasta	A4YI90	30.0	26.666666666666668	20.0	-1
UP000000242_399549.fasta	A4YI91	35.0	33.33333333333333	27.500000000000004	28.000000000000004
UP000000242_399549.fasta	A4YI92	30.0	23.333333333333332	20.0	24.0
UP000000242_399549.fasta	A4YI93	40.0	30.0	25.0	20.0
UP000000242_399549.fasta	A4YI94	35.0	33.33333333333333	30.0	28.000000000000004
UP000000242_399549.fasta	A4YI95	35.0	30.0	27.500000000000004	26.0
UP000000242_399549.fasta	A4YI96	40.0	30.0	-1	-1
UP000000242_399549.fasta	A4YI97	30.0	26.666666666666668	22.5	-1
UP000000242_399549.fasta	A4YI98	20.0	-1	-1	-1
UP000000242_399549.fasta	A4YIA0	30.0	23.333333333333332	-1	-1
UP000000242_399549.fasta	A4YIA1	40.0	36.666666666666664	27.500000000000004	26.0
UP000000242_399549.fasta	A4YIA2	45.0	36.666666666666664	32.5	32.0
UP000000242_399549.fasta	A4YIA3	30.0	-1	-1	-1
UP000000242_399549.fasta	A4YIA4	35.0	36.666666666666664	32.5	32.0
UP000000242_399549.fasta	A4YIA7	30.0	-1	-1	-1
UP000000242_399549.fasta	A4YIA8	35.0	30.0	25.0	26.0
UP000000242_399549.fasta	A4YIA9	25.0	23.333333333333332	22.5	-1
UP000000242_399549.fasta	A4YIB0	30.0	23.333333333333332	-1	-1
UP000000242_399549.fasta	A4YIB1	30.0	26.666666666666668	22.5	-1
UP000000242_399549.fasta	A4YIB2	20.0	20.0	-1	-1
UP000000242_399549.fasta	A4YIB3	25.0	23.333333333333332	20.0	-1
UP000000242_399549.fasta	A4YIB4	25.0	20.0	-1	-1
UP000000242_399549.fasta	A4YIB5	25.0	20.0	-1	-1
UP000000242_399549.fasta	A4YIB7	35.0	30.0	27.500000000000004	26.0
UP000000242_399549.fasta	A4YIC0	25.0	-1	-1	-1
UP000000242_399549.fasta	A4YIC1	25.0	20.0	20.0	-1
UP000000242_399549.fasta	A4YIC2	35.0	30.0	25.0	24.0
UP000000242_399549.fasta	A4YIC3	25.0	23.333333333333332	22.5	20.0
UP000000242_399549.fasta	A4YIC4	30.0	30.0	20.0	26.0
UP000000242_399549.fasta	A4YIC5	35.0	40.0	35.0	32.0
UP000000242_399549.fasta	A4YIC6	40.0	33.33333333333333	30.0	28.000000000000004
UP000000242_399549.fasta	A4YIC7	30.0	23.333333333333332	20.0	20.0
UP000000242_399549.fasta	A4YID1	35.0	30.0	27.500000000000004	20.0
UP000000242_399549.fasta	A4YID2	40.0	36.666666666666664	32.5	28.000000000000004
UP000000242_399549.fasta	A4YID3	20.0	23.333333333333332	20.0	-1
UP000000242_399549.fasta	A4YID4	35.0	30.0	27.500000000000004	26.0
UP000000242_399549.fasta	A4YID5	30.0	33.33333333333333	27.500000000000004	-1
UP000000242_399549.fasta	A4YID7	55.00000000000001	40.0	35.0	30.0
UP000000242_399549.fasta	A4YID8	25.0	20.0	-1	-1
UP000000242_399549.fasta	A4YID9	25.0	-1	-1	-1
UP000000242_399549.fasta	A4YIE0	20.0	-1	-1	-1
UP000000242_399549.fasta	A4YIE1	25.0	23.333333333333332	20.0	-1
UP000000242_399549.fasta	A4YIE2	30.0	-1	-1	-1
UP000000242_399549.fasta	A4YIE3	25.0	-1	-1	-1
UP000000242_399549.fasta	A4YIE4	30.0	26.666666666666668	27.500000000000004	26.0
UP000000242_399549.fasta	A4YIE7	25.0	20.0	-1	-1
UP000000242_399549.fasta	A4YIE9	45.0	36.666666666666664	32.5	30.0
UP000000242_399549.fasta	A4YIF0	25.0	-1	-1	-1
UP000000242_399549.fasta	A4YIF1	20.0	-1	-1	-1
UP000000242_399549.fasta	A4YIF2	25.0	20.0	-1	-1
UP000000242_399549.fasta	A4YIF3	35.0	26.666666666666668	22.5	20.0
UP000000242_399549.fasta	A4YIF4	25.0	20.0	20.0	-1
UP000000242_399549.fasta	A4YIF5	35.0	23.333333333333332	20.0	-1
UP000000242_399549.fasta	A4YIF7	35.0	26.666666666666668	-1	-1
UP000000242_399549.fasta	A4YIF8	25.0	-1	-1	-1
UP000000242_399549.fasta	A4YIF9	30.0	20.0	-1	-1
UP000000242_399549.fasta	A4YIG0	30.0	-1	-1	20.0
UP000000242_399549.fasta	A4YIG1	35.0	30.0	30.0	26.0
UP000000242_399549.fasta	A4YIG2	25.0	20.0	20.0	-1
UP000000242_399549.fasta	A4YIG4	25.0	26.666666666666668	-1	-1
UP000000242_399549.fasta	A4YIG5	35.0	33.33333333333333	30.0	28.000000000000004
UP000000242_399549.fasta	A4YIG6	30.0	26.666666666666668	22.5	22.0
UP000000242_399549.fasta	A4YIG8	40.0	30.0	25.0	20.0
UP000000242_399549.fasta	A4YIG9	30.0	23.333333333333332	20.0	-1
UP000000242_399549.fasta	A4YIH0	35.0	36.666666666666664	32.5	30.0
UP000000242_399549.fasta	A4YIH1	30.0	30.0	25.0	-1
UP000000242_399549.fasta	A4YIH2	35.0	26.666666666666668	22.5	-1
UP000000242_399549.fasta	A4YIH3	35.0	26.666666666666668	25.0	-1
UP000000242_399549.fasta	A4YIH4	40.0	33.33333333333333	30.0	26.0
UP000000242_399549.fasta	A4YIH5	25.0	20.0	20.0	-1
UP000000242_399549.fasta	A4YIH6	50.0	40.0	37.5	32.0
UP000000242_399549.fasta	A4YIH7	35.0	30.0	27.500000000000004	26.0
UP000000242_399549.fasta	A4YIH8	35.0	26.666666666666668	25.0	26.0
UP000000242_399549.fasta	A4YIH9	40.0	30.0	30.0	26.0
UP000000242_399549.fasta	A4YII0	25.0	23.333333333333332	20.0	-1
UP000000242_399549.fasta	A4YII1	35.0	26.666666666666668	22.5	-1
UP000000242_399549.fasta	A4YII3	35.0	26.666666666666668	22.5	20.0
UP000000242_399549.fasta	A4YII4	25.0	-1	25.0	-1
UP000000242_399549.fasta	A4YII5	35.0	30.0	20.0	20.0
UP000000242_399549.fasta	A4YII6	20.0	23.333333333333332	25.0	24.0
UP000000242_399549.fasta	A4YII7	35.0	23.333333333333332	-1	-1
UP000000242_399549.fasta	A4YII8	30.0	23.333333333333332	22.5	20.0
UP000000242_399549.fasta	A4YII9	30.0	26.666666666666668	20.0	-1
UP000000242_399549.fasta	A4YIJ0	25.0	20.0	-1	-1
UP000000242_399549.fasta	A4YIJ1	35.0	26.666666666666668	25.0	24.0
UP000000242_399549.fasta	A4YIJ2	40.0	30.0	25.0	26.0
UP000000242_399549.fasta	A4YIJ3	35.0	30.0	25.0	24.0
UP000000242_399549.fasta	A4YIJ4	25.0	-1	-1	-1
UP000000242_399549.fasta	A4YIJ5	25.0	23.333333333333332	20.0	-1
UP000000242_399549.fasta	A4YIJ7	30.0	30.0	25.0	-1
UP000000242_399549.fasta	A4YIJ8	30.0	26.666666666666668	22.5	22.0
UP000000242_399549.fasta	A4YIJ9	30.0	23.333333333333332	20.0	22.0
UP000000242_399549.fasta	A4YIK0	40.0	33.33333333333333	27.500000000000004	28.000000000000004
UP000000242_399549.fasta	A4YIK1	20.0	-1	-1	-1
UP000000242_399549.fasta	A4YIK2	30.0	26.666666666666668	22.5	20.0
UP000000242_399549.fasta	A4YIK3	30.0	23.333333333333332	-1	-1
UP000000242_399549.fasta	A4YIK4	25.0	26.666666666666668	25.0	22.0
UP000000242_399549.fasta	A4YIK5	30.0	26.666666666666668	25.0	22.0
UP000000242_399549.fasta	A4YIK6	30.0	26.666666666666668	22.5	20.0
UP000000242_399549.fasta	A4YIK7	25.0	-1	-1	-1
UP000000242_399549.fasta	A4YIK8	30.0	26.666666666666668	25.0	22.0
UP000000242_399549.fasta	A4YIK9	30.0	20.0	-1	-1
UP000000242_399549.fasta	A4YIL0	40.0	33.33333333333333	30.0	28.000000000000004
UP000000242_399549.fasta	A4YIL1	35.0	30.0	27.500000000000004	26.0
UP000000242_399549.fasta	A4YIL2	20.0	-1	-1	-1
UP000000242_399549.fasta	A4YIL3	25.0	-1	-1	-1
UP000000242_399549.fasta	A4YIL4	20.0	20.0	-1	-1
UP000000242_399549.fasta	A4YIL6	30.0	26.666666666666668	22.5	20.0
UP000000242_399549.fasta	A4YIL7	30.0	23.333333333333332	20.0	-1
UP000000242_399549.fasta	A4YIL8	30.0	30.0	-1	-1
UP000000242_399549.fasta	A4YIM0	40.0	33.33333333333333	27.500000000000004	-1
UP000000242_399549.fasta	A4YIM1	20.0	-1	20.0	-1
UP000000242_399549.fasta	A4YIM2	30.0	30.0	25.0	22.0
UP000000242_399549.fasta	A4YIM3	30.0	23.333333333333332	25.0	24.0
UP000000242_399549.fasta	A4YIM4	25.0	23.333333333333332	20.0	-1
UP000000242_399549.fasta	A4YIM5	25.0	-1	-1	-1
UP000000242_399549.fasta	A4YIM6	30.0	23.333333333333332	20.0	22.0
UP000000242_399549.fasta	A4YIM7	25.0	26.666666666666668	-1	-1
UP000000242_399549.fasta	A4YIM8	20.0	-1	-1	-1
UP000000242_399549.fasta	A4YIM9	35.0	26.666666666666668	-1	-1
UP000000242_399549.fasta	A4YIN0	20.0	-1	-1	-1
UP000000242_399549.fasta	A4YIN2	30.0	-1	-1	-1
UP000000242_399549.fasta	A4YIN3	30.0	20.0	-1	-1
UP000000242_399549.fasta	A4YIN4	25.0	20.0	-1	-1
UP000000242_399549.fasta	A4YIN5	35.0	23.333333333333332	27.500000000000004	26.0
UP000000242_399549.fasta	A4YIN6	30.0	23.333333333333332	22.5	22.0
UP000000242_399549.fasta	A4YIN7	25.0	20.0	-1	-1
UP000000242_399549.fasta	A4YIN8	25.0	23.333333333333332	20.0	-1
UP000000242_399549.fasta	A4YIN9	30.0	23.333333333333332	20.0	20.0
UP000000242_399549.fasta	A4YIP0	40.0	33.33333333333333	25.0	26.0
UP000000242_399549.fasta	A4YIP1	30.0	23.333333333333332	20.0	-1
UP000000242_399549.fasta	A4YIP2	35.0	30.0	25.0	22.0
UP000000242_399549.fasta	A4YIP3	35.0	30.0	30.0	28.000000000000004
UP000000242_399549.fasta	A4YIP4	30.0	26.666666666666668	25.0	24.0
UP000000242_399549.fasta	A4YIP5	30.0	23.333333333333332	-1	-1
UP000000242_399549.fasta	A4YIP6	40.0	20.0	-1	-1
UP000000242_399549.fasta	A4YIP7	30.0	23.333333333333332	22.5	22.0
UP000000242_399549.fasta	A4YIP8	30.0	26.666666666666668	22.5	20.0
UP000000242_399549.fasta	A4YIP9	30.0	30.0	25.0	24.0
UP000000242_399549.fasta	A4YIQ0	30.0	23.333333333333332	22.5	-1
UP000000242_399549.fasta	A4YIQ1	40.0	33.33333333333333	32.5	30.0
UP000000242_399549.fasta	A4YIQ2	45.0	36.666666666666664	25.0	20.0
UP000000242_399549.fasta	A4YIQ3	40.0	30.0	32.5	24.0
UP000000242_399549.fasta	A4YIQ4	45.0	40.0	37.5	34.0
UP000000242_399549.fasta	A4YIQ5	30.0	26.666666666666668	25.0	20.0
UP000000242_399549.fasta	A4YIQ6	30.0	23.333333333333332	-1	20.0
UP000000242_399549.fasta	A4YIQ9	35.0	30.0	25.0	24.0
UP000000242_399549.fasta	A4YIR0	30.0	20.0	20.0	-1
UP000000242_399549.fasta	A4YIR1	25.0	-1	-1	-1
UP000000242_399549.fasta	A4YIR2	35.0	30.0	27.500000000000004	26.0
UP000000242_399549.fasta	A4YIR3	20.0	-1	-1	-1
UP000000242_399549.fasta	A4YIR4	45.0	36.666666666666664	30.0	24.0
UP000000242_399549.fasta	A4YIR5	30.0	-1	-1	-1
UP000000242_399549.fasta	A4YIR6	30.0	20.0	-1	-1
UP000000242_399549.fasta	A4YIR7	30.0	26.666666666666668	25.0	24.0
UP000000242_399549.fasta	A4YIR8	30.0	26.666666666666668	-1	-1
UP000000242_399549.fasta	A4YIR9	45.0	33.33333333333333	30.0	30.0
UP000000242_399549.fasta	A4YIS0	35.0	26.666666666666668	22.5	-1
UP000000242_399549.fasta	A4YIS2	40.0	33.33333333333333	30.0	26.0
UP000000242_399549.fasta	A4YIS3	30.0	23.333333333333332	25.0	-1
UP000000242_399549.fasta	A4YIS4	25.0	20.0	-1	-1
UP000000242_399549.fasta	A4YIS5	20.0	-1	-1	-1
UP000000242_399549.fasta	A4YIS6	20.0	-1	-1	-1
UP000000242_399549.fasta	A4YIS7	30.0	23.333333333333332	20.0	-1
UP000000242_399549.fasta	A4YIS9	45.0	36.666666666666664	30.0	24.0
UP000000242_399549.fasta	A4YIT2	20.0	-1	-1	-1
UP000000242_399549.fasta	A4YIT3	20.0	-1	-1	-1
UP000000242_399549.fasta	A4YIT6	25.0	-1	-1	-1
UP000000242_399549.fasta	A4YIT7	20.0	20.0	22.5	20.0
UP000000242_399549.fasta	A4YIT8	30.0	26.666666666666668	22.5	20.0
UP000000242_399549.fasta	A4YIT9	25.0	-1	-1	-1
UP000000242_399549.fasta	A4YIU0	25.0	-1	-1	-1
UP000000242_399549.fasta	A4YIU1	35.0	33.33333333333333	27.500000000000004	26.0
UP000000242_399549.fasta	A4YIU2	25.0	23.333333333333332	22.5	20.0
UP000000242_399549.fasta	A4YIU3	40.0	30.0	30.0	26.0
UP000000242_399549.fasta	A4YIU4	35.0	23.333333333333332	22.5	20.0
UP000000242_399549.fasta	A4YIU5	40.0	26.666666666666668	22.5	-1
UP000000242_399549.fasta	A4YIU8	35.0	33.33333333333333	27.500000000000004	-1
UP000000242_399549.fasta	A4YIU9	35.0	30.0	22.5	24.0
UP000000242_399549.fasta	A4YIV0	30.0	26.666666666666668	22.5	20.0
UP000000242_399549.fasta	A4YIV2	30.0	20.0	-1	-1
UP000000242_399549.fasta	A4YIV3	40.0	33.33333333333333	22.5	-1
UP000000242_399549.fasta	A4YIV5	30.0	26.666666666666668	22.5	20.0
UP000000242_399549.fasta	A4YIV7	20.0	-1	-1	-1
UP000000242_399549.fasta	A4YIV8	30.0	23.333333333333332	20.0	-1
UP000000242_399549.fasta	A4YIV9	25.0	20.0	-1	-1
UP000000242_399549.fasta	A4YIW1	35.0	30.0	25.0	24.0
UP000000242_399549.fasta	A4YIW2	25.0	-1	-1	-1
UP000000242_399549.fasta	A4YIW3	30.0	33.33333333333333	25.0	28.000000000000004
UP000000242_399549.fasta	A4YIW4	25.0	20.0	-1	-1
UP000000242_399549.fasta	A4YIW5	25.0	26.666666666666668	22.5	20.0
UP000000242_399549.fasta	A4YIW7	25.0	23.333333333333332	20.0	-1
UP000000242_399549.fasta	A4YIW9	40.0	36.666666666666664	32.5	30.0
UP000000242_399549.fasta	A4YIX1	25.0	-1	-1	-1
UP000000242_399549.fasta	A4YIX2	40.0	33.33333333333333	32.5	28.000000000000004
UP000000242_399549.fasta	A4YIX3	30.0	26.666666666666668	-1	-1
UP000000242_399549.fasta	A4YIX4	30.0	26.666666666666668	25.0	22.0
UP000000242_399549.fasta	A4YIX5	40.0	36.666666666666664	32.5	30.0
UP000000242_399549.fasta	A4YIX7	35.0	26.666666666666668	25.0	22.0
UP000000242_399549.fasta	A4YIX8	35.0	30.0	25.0	22.0
UP000000242_399549.fasta	A4YIX9	30.0	26.666666666666668	20.0	22.0
UP000000242_399549.fasta	A4YIY2	25.0	20.0	-1	-1
UP000000242_399549.fasta	A4YIY3	45.0	36.666666666666664	27.500000000000004	26.0
UP000000242_399549.fasta	A4YIY4	20.0	-1	-1	-1
UP000000242_399549.fasta	A4YIY5	35.0	30.0	27.500000000000004	-1
UP000000242_399549.fasta	A4YIY6	25.0	23.333333333333332	-1	-1
UP000000242_399549.fasta	A4YIY8	30.0	26.666666666666668	25.0	22.0
UP000000242_399549.fasta	A4YIY9	35.0	26.666666666666668	27.500000000000004	28.000000000000004
UP000000242_399549.fasta	A4YIZ0	30.0	26.666666666666668	25.0	-1
UP000000242_399549.fasta	A4YIZ1	25.0	23.333333333333332	-1	-1
UP000000242_399549.fasta	A4YIZ2	30.0	23.333333333333332	-1	-1
UP000000242_399549.fasta	A4YIZ3	35.0	20.0	-1	22.0
UP000000242_399549.fasta	A4YIZ4	35.0	33.33333333333333	27.500000000000004	26.0
UP000000242_399549.fasta	A4YIZ5	30.0	23.333333333333332	22.5	20.0
UP000000242_399549.fasta	A4YIZ6	25.0	-1	-1	-1
UP000000242_399549.fasta	A4YIZ7	25.0	-1	-1	-1
UP000000242_399549.fasta	A4YIZ9	30.0	30.0	25.0	20.0
UP000000242_399549.fasta	A4YJ00	25.0	23.333333333333332	20.0	-1
UP000000242_399549.fasta	A4YJ01	35.0	30.0	25.0	24.0
UP000000242_399549.fasta	A4YJ03	25.0	20.0	-1	-1
UP000000242_399549.fasta	A4YJ04	30.0	23.333333333333332	22.5	-1
UP000000242_399549.fasta	A4YJ05	25.0	26.666666666666668	25.0	22.0
UP000000242_399549.fasta	A4YJ06	25.0	-1	-1	-1
UP000000242_399549.fasta	A4YJ07	25.0	-1	-1	-1
UP000000242_399549.fasta	A4YJ08	30.0	26.666666666666668	27.500000000000004	24.0
UP000000242_399549.fasta	A4YJ09	30.0	33.33333333333333	30.0	26.0
UP000000242_399549.fasta	A4YJ10	35.0	26.666666666666668	22.5	-1
UP000000242_399549.fasta	A4YJ11	30.0	26.666666666666668	25.0	24.0
UP000000242_399549.fasta	A4YJ12	20.0	-1	-1	-1
UP000000242_399549.fasta	A4YJ13	30.0	20.0	-1	-1
UP000000242_399549.fasta	A4YJ14	20.0	-1	-1	-1
UP000000242_399549.fasta	A4YJ16	30.0	23.333333333333332	-1	-1
UP000000242_399549.fasta	A4YJ17	25.0	23.333333333333332	-1	-1
UP000000242_399549.fasta	A4YJ18	35.0	33.33333333333333	25.0	22.0
UP000000242_399549.fasta	A4YJ19	40.0	36.666666666666664	32.5	32.0
UP000000242_399549.fasta	A4YJ20	30.0	23.333333333333332	20.0	-1
UP000000242_399549.fasta	A4YJ22	35.0	26.666666666666668	22.5	20.0
UP000000242_399549.fasta	A4YJ23	25.0	20.0	20.0	-1
UP000000242_399549.fasta	A4YJ25	20.0	-1	-1	-1
UP000000242_399549.fasta	A4YJ26	20.0	-1	-1	-1
UP000000242_399549.fasta	A4YJ28	25.0	23.333333333333332	-1	-1
UP000000242_399549.fasta	A4YJ29	45.0	33.33333333333333	32.5	28.000000000000004
UP000000242_399549.fasta	A4YJ30	30.0	23.333333333333332	-1	-1
UP000000242_399549.fasta	A4YJ31	35.0	26.666666666666668	25.0	24.0
UP000000254_399550.fasta	A3DKF5	35.0	30.0	27.500000000000004	22.0
UP000000254_399550.fasta	A3DKF8	35.0	33.33333333333333	27.500000000000004	26.0
UP000000254_399550.fasta	A3DKG1	30.0	26.666666666666668	22.5	20.0
UP000000254_399550.fasta	A3DKG2	25.0	23.333333333333332	20.0	20.0
UP000000254_399550.fasta	A3DKG5	30.0	30.0	25.0	24.0
UP000000254_399550.fasta	A3DKG6	20.0	-1	-1	-1
UP000000254_399550.fasta	A3DKG8	25.0	23.333333333333332	22.5	22.0
UP000000254_399550.fasta	A3DKG9	35.0	30.0	30.0	26.0
UP000000254_399550.fasta	A3DKH0	25.0	20.0	-1	-1
UP000000254_399550.fasta	A3DKH1	20.0	20.0	-1	-1
UP000000254_399550.fasta	A3DKH2	20.0	-1	-1	-1
UP000000254_399550.fasta	A3DKH3	20.0	20.0	-1	-1
UP000000254_399550.fasta	A3DKH4	25.0	23.333333333333332	-1	-1
UP000000254_399550.fasta	A3DKH6	30.0	30.0	25.0	-1
UP000000254_399550.fasta	A3DKH8	25.0	-1	-1	-1
UP000000254_399550.fasta	A3DKH9	25.0	20.0	-1	-1
UP000000254_399550.fasta	A3DKI0	20.0	-1	-1	-1
UP000000254_399550.fasta	A3DKI1	30.0	-1	-1	-1
UP000000254_399550.fasta	A3DKI2	25.0	-1	-1	-1
UP000000254_399550.fasta	A3DKI3	25.0	-1	-1	-1
UP000000254_399550.fasta	A3DKI4	30.0	-1	-1	-1
UP000000254_399550.fasta	A3DKI5	25.0	20.0	-1	-1
UP000000254_399550.fasta	A3DKI8	30.0	23.333333333333332	20.0	-1
UP000000254_399550.fasta	A3DKI9	25.0	20.0	-1	-1
UP000000254_399550.fasta	A3DKJ0	30.0	26.666666666666668	27.500000000000004	24.0
UP000000254_399550.fasta	A3DKJ1	20.0	20.0	20.0	-1
UP000000254_399550.fasta	A3DKJ3	30.0	26.666666666666668	22.5	20.0
UP000000254_399550.fasta	A3DKJ4	30.0	23.333333333333332	-1	-1
UP000000254_399550.fasta	A3DKJ5	30.0	23.333333333333332	-1	-1
UP000000254_399550.fasta	A3DKJ6	25.0	20.0	-1	-1
UP000000254_399550.fasta	A3DKJ7	35.0	30.0	20.0	-1
UP000000254_399550.fasta	A3DKJ8	25.0	30.0	27.500000000000004	-1
UP000000254_399550.fasta	A3DKK2	30.0	-1	20.0	-1
UP000000254_399550.fasta	A3DKK3	30.0	23.333333333333332	20.0	-1
UP000000254_399550.fasta	A3DKK4	30.0	30.0	22.5	26.0
UP000000254_399550.fasta	A3DKK5	20.0	-1	-1	-1
UP000000254_399550.fasta	A3DKK6	20.0	-1	-1	-1
UP000000254_399550.fasta	A3DKK7	20.0	-1	-1	-1
UP000000254_399550.fasta	A3DKK8	40.0	33.33333333333333	30.0	30.0
UP000000254_399550.fasta	A3DKK9	20.0	-1	-1	-1
UP000000254_399550.fasta	A3DKL0	20.0	-1	-1	-1
UP000000254_399550.fasta	A3DKL1	20.0	-1	-1	-1
UP000000254_399550.fasta	A3DKL4	35.0	30.0	25.0	24.0
UP000000254_399550.fasta	A3DKL5	20.0	-1	-1	-1
UP000000254_399550.fasta	A3DKL6	20.0	-1	-1	-1
UP000000254_399550.fasta	A3DKL7	20.0	20.0	-1	-1
UP000000254_399550.fasta	A3DKL8	25.0	-1	-1	-1
UP000000254_399550.fasta	A3DKL9	30.0	20.0	22.5	-1
UP000000254_399550.fasta	A3DKM1	35.0	26.666666666666668	22.5	20.0
UP000000254_399550.fasta	A3DKM2	20.0	-1	-1	-1
UP000000254_399550.fasta	A3DKM3	25.0	-1	22.5	-1
UP000000254_399550.fasta	A3DKM4	20.0	-1	-1	-1
UP000000254_399550.fasta	A3DKM5	25.0	-1	-1	-1
UP000000254_399550.fasta	A3DKM6	20.0	20.0	-1	-1
UP000000254_399550.fasta	A3DKM7	30.0	33.33333333333333	30.0	-1
[truncated: 566,644 more rows]
