# Supplementary material for: Expansion and functional analysis of the SR-related protein family across the domains of life
Source: RNA. 2022 Oct;28(10):1298–314. doi: 10.1261/rna.079170.122 (PMC9479744; doi:10.1261/rna.079170.122)
Supplement: Supplemental Material [file supp_079170.122_Supplemental_Tables.zip › FinalUploadedVersions/Supplemental_Table_S14.tsv]

File of Origin	UniProt ID	Maximum S+R Percentage in 20aa Window	Maximum S+R Percentage in 30aa Window	Maximum S+R Percentage in 40aa Window	Maximum S+R Percentage in 50aa Window
UP000000212_1234679.fasta	K8E196	45.0	-1	-1	-1
UP000000212_1234679.fasta	K8E1P1	40.0	-1	-1	-1
UP000000212_1234679.fasta	K8E1U0	40.0	-1	-1	-1
UP000000212_1234679.fasta	K8E202	45.0	-1	-1	-1
UP000000212_1234679.fasta	K8E2C0	55.00000000000001	43.333333333333336	-1	-1
UP000000212_1234679.fasta	K8E2N5	40.0	-1	-1	-1
UP000000212_1234679.fasta	K8E2Z3	40.0	-1	-1	-1
UP000000212_1234679.fasta	K8E380	40.0	-1	-1	-1
UP000000212_1234679.fasta	K8E4F2	45.0	-1	-1	-1
UP000000212_1234679.fasta	K8E580	40.0	-1	-1	-1
UP000000212_1234679.fasta	K8E5B0	40.0	-1	-1	-1
UP000000212_1234679.fasta	K8E5B9	40.0	-1	-1	-1
UP000000212_1234679.fasta	K8E5K5	40.0	-1	-1	-1
UP000000212_1234679.fasta	K8E607	45.0	-1	-1	-1
UP000000212_1234679.fasta	K8E6L5	40.0	-1	-1	-1
UP000000212_1234679.fasta	K8E790	45.0	-1	-1	-1
UP000000212_1234679.fasta	K8E7D6	40.0	-1	-1	-1
UP000000212_1234679.fasta	K8E7G4	40.0	-1	-1	-1
UP000000212_1234679.fasta	K8ED60	40.0	-1	-1	-1
UP000000212_1234679.fasta	K8EDZ7	45.0	-1	-1	-1
UP000000212_1234679.fasta	K8EEV9	40.0	-1	-1	-1
UP000000212_1234679.fasta	K8EGD4	40.0	-1	-1	-1
UP000000212_1234679.fasta	K8EI25	45.0	-1	-1	-1
UP000000212_1234679.fasta	K8EI91	45.0	-1	-1	-1
UP000000212_1234679.fasta	K8EJS7	40.0	-1	-1	-1
UP000000212_1234679.fasta	K8ENJ9	40.0	-1	-1	-1
UP000000212_1234679.fasta	K8EQG6	40.0	-1	-1	-1
UP000000212_1234679.fasta	K8ERW4	40.0	-1	-1	-1
UP000000212_1234679.fasta	K8ERX3	-1	40.0	-1	-1
UP000000212_1234679.fasta	K8ESP7	40.0	-1	-1	-1
UP000000212_1234679.fasta	K8ET74	40.0	-1	-1	-1
UP000000212_1234679.fasta	K8ETK5	40.0	-1	-1	-1
UP000000212_1234679.fasta	K8EU45	40.0	-1	-1	-1
UP000000212_1234679.fasta	K8EVY0	40.0	-1	-1	-1
UP000000212_1234679.fasta	K8EWD0	40.0	-1	-1	-1
UP000000212_1234679.fasta	R7RV43	40.0	-1	-1	-1
UP000000214_1171373.fasta	K7RJ40	40.0	-1	-1	-1
UP000000214_1171373.fasta	K7RJ53	45.0	-1	-1	-1
UP000000214_1171373.fasta	K7RJ95	45.0	40.0	-1	-1
UP000000214_1171373.fasta	K7RJL9	40.0	-1	-1	-1
UP000000214_1171373.fasta	K7RJR6	60.0	46.666666666666664	-1	-1
UP000000214_1171373.fasta	K7RJS3	40.0	-1	-1	-1
UP000000214_1171373.fasta	K7RJW2	45.0	-1	-1	-1
UP000000214_1171373.fasta	K7RK22	45.0	-1	-1	-1
UP000000214_1171373.fasta	K7RKB6	45.0	-1	-1	-1
UP000000214_1171373.fasta	K7RKF5	40.0	-1	-1	-1
UP000000214_1171373.fasta	K7RKH1	40.0	-1	-1	-1
UP000000214_1171373.fasta	K7RKH7	45.0	-1	-1	-1
UP000000214_1171373.fasta	K7RKJ2	55.00000000000001	-1	-1	-1
UP000000214_1171373.fasta	K7RKM3	50.0	40.0	-1	-1
UP000000214_1171373.fasta	K7RKM6	50.0	46.666666666666664	50.0	44.0
UP000000214_1171373.fasta	K7RKR1	40.0	-1	-1	-1
UP000000214_1171373.fasta	K7RKY5	40.0	-1	-1	-1
UP000000214_1171373.fasta	K7RLB2	40.0	-1	-1	-1
UP000000214_1171373.fasta	K7RLK0	40.0	-1	-1	-1
UP000000214_1171373.fasta	K7RM32	45.0	-1	-1	-1
UP000000214_1171373.fasta	K7RMK6	55.00000000000001	-1	-1	-1
UP000000214_1171373.fasta	K7RMS1	45.0	-1	-1	-1
UP000000214_1171373.fasta	K7RMT0	55.00000000000001	46.666666666666664	40.0	-1
UP000000214_1171373.fasta	K7RMT6	50.0	-1	-1	-1
UP000000214_1171373.fasta	K7RMU3	40.0	-1	-1	-1
UP000000214_1171373.fasta	K7RMZ2	45.0	40.0	-1	-1
UP000000214_1171373.fasta	K7RNB4	45.0	-1	-1	-1
UP000000214_1171373.fasta	K7RNC8	40.0	-1	-1	-1
UP000000214_1171373.fasta	K7RND3	40.0	-1	-1	-1
UP000000214_1171373.fasta	K7RNJ7	75.0	56.666666666666664	50.0	44.0
UP000000214_1171373.fasta	K7RNQ5	45.0	-1	-1	-1
UP000000214_1171373.fasta	K7RNX5	45.0	-1	-1	-1
UP000000214_1171373.fasta	K7RNY2	40.0	-1	-1	-1
UP000000214_1171373.fasta	K7RNY3	40.0	-1	-1	-1
UP000000214_1171373.fasta	K7RNY8	45.0	40.0	-1	-1
UP000000214_1171373.fasta	K7RP19	40.0	-1	-1	-1
UP000000214_1171373.fasta	K7RP24	45.0	-1	-1	-1
UP000000214_1171373.fasta	K7RP33	40.0	-1	-1	-1
UP000000214_1171373.fasta	K7RP36	50.0	-1	-1	-1
UP000000214_1171373.fasta	K7RP57	45.0	-1	-1	-1
UP000000214_1171373.fasta	K7RP98	45.0	-1	-1	-1
UP000000214_1171373.fasta	K7RPB5	40.0	-1	-1	-1
UP000000214_1171373.fasta	K7RPC8	45.0	-1	-1	-1
UP000000214_1171373.fasta	K7RPD5	40.0	-1	-1	-1
UP000000214_1171373.fasta	K7RPF8	40.0	-1	-1	-1
UP000000214_1171373.fasta	K7RPH6	50.0	-1	-1	-1
UP000000214_1171373.fasta	K7RPI4	50.0	-1	-1	-1
UP000000214_1171373.fasta	K7RPL2	40.0	-1	-1	-1
UP000000214_1171373.fasta	K7RPN6	40.0	40.0	-1	-1
UP000000214_1171373.fasta	K7RPP4	45.0	-1	-1	-1
UP000000214_1171373.fasta	K7RPY7	40.0	-1	-1	-1
UP000000214_1171373.fasta	K7RPZ1	40.0	-1	-1	-1
UP000000214_1171373.fasta	K7RQ14	50.0	43.333333333333336	-1	-1
UP000000214_1171373.fasta	K7RQ35	40.0	-1	-1	-1
UP000000214_1171373.fasta	K7RQ52	40.0	-1	-1	-1
UP000000214_1171373.fasta	K7RQD2	45.0	-1	-1	-1
UP000000214_1171373.fasta	K7RQE5	50.0	50.0	42.5	-1
UP000000214_1171373.fasta	K7RQG1	55.00000000000001	40.0	-1	-1
UP000000214_1171373.fasta	K7RQJ8	40.0	-1	-1	-1
UP000000214_1171373.fasta	K7RQN8	45.0	-1	-1	-1
UP000000214_1171373.fasta	K7RQU8	45.0	-1	-1	-1
UP000000214_1171373.fasta	K7RQW4	45.0	-1	-1	-1
UP000000214_1171373.fasta	K7RQZ8	50.0	-1	-1	-1
UP000000214_1171373.fasta	K7RR51	40.0	-1	-1	-1
UP000000214_1171373.fasta	K7RR84	40.0	-1	-1	-1
UP000000214_1171373.fasta	K7RRC3	45.0	-1	-1	-1
UP000000214_1171373.fasta	K7RRD8	45.0	-1	-1	-1
UP000000214_1171373.fasta	K7RRJ8	40.0	-1	-1	-1
UP000000214_1171373.fasta	K7RRN9	45.0	-1	-1	-1
UP000000214_1171373.fasta	K7RRS1	65.0	56.666666666666664	-1	-1
UP000000214_1171373.fasta	K7RRU0	45.0	-1	-1	-1
UP000000214_1171373.fasta	K7RRV8	45.0	-1	-1	-1
UP000000214_1171373.fasta	K7RRX4	55.00000000000001	46.666666666666664	40.0	-1
UP000000214_1171373.fasta	K7RS01	55.00000000000001	-1	-1	-1
UP000000214_1171373.fasta	K7RS05	40.0	-1	-1	-1
UP000000214_1171373.fasta	K7RS93	40.0	-1	-1	-1
UP000000214_1171373.fasta	K7RSA1	45.0	43.333333333333336	-1	-1
UP000000214_1171373.fasta	K7RSC1	45.0	-1	-1	-1
UP000000214_1171373.fasta	K7RSC7	40.0	-1	-1	-1
UP000000214_1171373.fasta	K7RSD8	40.0	-1	-1	-1
UP000000214_1171373.fasta	K7RSF1	40.0	-1	-1	-1
UP000000214_1171373.fasta	K7RSF5	50.0	43.333333333333336	-1	-1
UP000000214_1171373.fasta	K7RSQ7	40.0	-1	-1	-1
UP000000214_1171373.fasta	K7RSR0	40.0	-1	-1	-1
UP000000214_1171373.fasta	K7RSR2	55.00000000000001	43.333333333333336	-1	-1
UP000000214_1171373.fasta	K7RSX2	50.0	50.0	45.0	46.0
UP000000214_1171373.fasta	K7RSZ6	40.0	-1	-1	-1
UP000000214_1171373.fasta	K7RTE0	50.0	43.333333333333336	-1	-1
UP000000214_1171373.fasta	K7RTI6	40.0	-1	-1	-1
UP000000214_1171373.fasta	K7RTP1	45.0	-1	-1	-1
UP000000214_1171373.fasta	K7RTU0	40.0	-1	-1	-1
UP000000214_1171373.fasta	K7RU24	45.0	40.0	-1	-1
UP000000214_1171373.fasta	K7RU31	45.0	-1	-1	-1
UP000000214_1171373.fasta	K7RU36	50.0	-1	-1	-1
UP000000214_1171373.fasta	K7RU49	50.0	43.333333333333336	-1	-1
UP000000214_1171373.fasta	K7RU56	45.0	-1	-1	-1
UP000000214_1171373.fasta	K7RU77	45.0	-1	-1	-1
UP000000214_1171373.fasta	K7RUC0	45.0	-1	-1	-1
UP000000214_1171373.fasta	K7RUD4	40.0	-1	-1	-1
UP000000214_1171373.fasta	K7RUE4	40.0	-1	-1	-1
UP000000214_1171373.fasta	K7RUE9	40.0	40.0	-1	-1
UP000000214_1171373.fasta	K7RUH4	40.0	-1	-1	-1
UP000000214_1171373.fasta	K7RUL6	45.0	-1	-1	-1
UP000000214_1171373.fasta	K7RUM4	45.0	-1	-1	-1
UP000000214_1171373.fasta	K7RUT9	50.0	-1	-1	-1
UP000000214_1171373.fasta	K7RUW1	45.0	-1	-1	-1
UP000000214_1171373.fasta	K7RV07	45.0	-1	-1	-1
UP000000214_1171373.fasta	K7RV36	40.0	-1	-1	-1
UP000000214_1171373.fasta	K7RV70	45.0	-1	-1	-1
UP000000214_1171373.fasta	K7RV77	40.0	-1	-1	-1
UP000000214_1171373.fasta	K7RV87	45.0	-1	-1	-1
UP000000214_1171373.fasta	K7RV99	45.0	-1	-1	-1
UP000000214_1171373.fasta	K7RVB3	40.0	-1	-1	-1
UP000000214_1171373.fasta	K7RVD1	40.0	-1	-1	-1
UP000000214_1171373.fasta	K7RVG4	40.0	-1	-1	-1
UP000000214_1171373.fasta	K7RVM9	40.0	-1	-1	-1
UP000000214_1171373.fasta	K7RVT9	40.0	-1	-1	-1
UP000000214_1171373.fasta	K7RVU7	40.0	-1	-1	-1
UP000000214_1171373.fasta	K7RVV4	40.0	-1	-1	-1
UP000000214_1171373.fasta	K7RVX2	40.0	-1	-1	-1
UP000000214_1171373.fasta	K7RVY8	40.0	-1	-1	-1
UP000000214_1171373.fasta	K7RVZ0	40.0	-1	-1	-1
UP000000214_1171373.fasta	K7RW19	45.0	-1	-1	-1
UP000000214_1171373.fasta	K7RW21	45.0	-1	-1	-1
UP000000214_1171373.fasta	K7RW90	40.0	-1	-1	-1
UP000000214_1171373.fasta	K7RWC1	40.0	-1	-1	-1
UP000000214_1171373.fasta	K7RWE7	50.0	43.333333333333336	-1	-1
UP000000214_1171373.fasta	K7RWF3	40.0	-1	-1	-1
UP000000214_1171373.fasta	K7RWK9	40.0	-1	-1	-1
UP000000214_1171373.fasta	K7RWP2	55.00000000000001	53.333333333333336	-1	-1
UP000000214_1171373.fasta	K7RWP5	40.0	-1	-1	-1
UP000000214_1171373.fasta	K7RWS1	40.0	-1	-1	-1
UP000000214_1171373.fasta	K7RWW4	45.0	-1	-1	-1
UP000000214_1171373.fasta	K7RX24	40.0	-1	-1	-1
UP000000214_1171373.fasta	K7RX33	50.0	-1	-1	-1
UP000000214_1171373.fasta	K7RX36	50.0	40.0	-1	-1
UP000000214_1171373.fasta	K7RX39	40.0	-1	-1	-1
UP000000214_1171373.fasta	K7RX45	40.0	-1	-1	-1
UP000000214_1171373.fasta	K7RX49	45.0	-1	-1	-1
UP000000214_1171373.fasta	K7RX97	40.0	-1	-1	-1
UP000000214_1171373.fasta	K7RXA3	40.0	-1	-1	-1
UP000000214_1171373.fasta	K7RXA9	40.0	-1	-1	-1
UP000000214_1171373.fasta	K7RXB0	40.0	-1	-1	-1
UP000000214_1171373.fasta	K7RXH1	50.0	-1	-1	-1
UP000000214_1171373.fasta	K7RXU4	40.0	-1	-1	-1
UP000000214_1171373.fasta	K7RXV2	55.00000000000001	-1	-1	-1
UP000000214_1171373.fasta	K7RY30	40.0	-1	-1	-1
UP000000214_1171373.fasta	K7RY41	40.0	-1	-1	-1
UP000000214_1171373.fasta	K7RYB4	50.0	43.333333333333336	-1	-1
UP000000214_1171373.fasta	K7RYH7	40.0	-1	-1	-1
UP000000214_1171373.fasta	K7RYH9	40.0	-1	-1	-1
UP000000214_1171373.fasta	K7RYJ5	40.0	-1	-1	-1
UP000000214_1171373.fasta	K7RYJ9	55.00000000000001	43.333333333333336	-1	-1
UP000000214_1171373.fasta	K7RYL0	40.0	-1	-1	-1
UP000000214_1171373.fasta	K7RYQ1	40.0	-1	-1	-1
UP000000214_1171373.fasta	K7RYR0	40.0	-1	-1	-1
UP000000214_1171373.fasta	K7RYS1	40.0	-1	-1	-1
UP000000214_1171373.fasta	K7RYU1	45.0	40.0	-1	-1
UP000000214_1171373.fasta	K7RZ04	55.00000000000001	40.0	-1	-1
UP000000214_1171373.fasta	K7RZ54	40.0	-1	-1	-1
UP000000214_1171373.fasta	K7RZG4	40.0	-1	-1	-1
UP000000214_1171373.fasta	K7RZQ1	45.0	-1	-1	-1
UP000000214_1171373.fasta	K7RZZ9	45.0	-1	-1	-1
UP000000214_1171373.fasta	K7S025	40.0	-1	-1	-1
UP000000214_1171373.fasta	K7S032	40.0	-1	-1	-1
UP000000214_1171373.fasta	K7S085	40.0	40.0	-1	-1
UP000000214_1171373.fasta	K7S0B9	40.0	-1	-1	-1
UP000000214_1171373.fasta	K7S0C2	45.0	43.333333333333336	-1	-1
UP000000214_1171373.fasta	K7S0D5	45.0	-1	-1	-1
UP000000214_1171373.fasta	K7S0H3	40.0	-1	-1	-1
UP000000214_1171373.fasta	K7S0I0	40.0	-1	-1	-1
UP000000214_1171373.fasta	K7S0I2	45.0	-1	-1	-1
UP000000214_1171373.fasta	K7S0J3	40.0	-1	-1	-1
UP000000214_1171373.fasta	K7S0J6	50.0	46.666666666666664	-1	-1
UP000000214_1171373.fasta	K7S0M5	40.0	-1	-1	-1
UP000000214_1171373.fasta	K7S0M6	55.00000000000001	-1	-1	-1
UP000000214_1171373.fasta	K7S0N7	40.0	-1	-1	-1
UP000000214_1171373.fasta	K7S0P5	40.0	-1	-1	-1
UP000000214_1171373.fasta	K7S0Q2	40.0	-1	-1	-1
UP000000214_1171373.fasta	K7S0R2	45.0	-1	-1	-1
UP000000214_1171373.fasta	K7S0W1	40.0	-1	-1	-1
UP000000214_1171373.fasta	K7S151	55.00000000000001	46.666666666666664	-1	-1
UP000000214_1171373.fasta	K7S176	40.0	-1	-1	-1
UP000000214_1171373.fasta	K7S192	40.0	-1	-1	-1
UP000000214_1171373.fasta	K7S1A1	45.0	-1	-1	-1
UP000000214_1171373.fasta	K7S1B6	40.0	-1	-1	-1
UP000000214_1171373.fasta	K7S1C2	40.0	-1	-1	-1
UP000000214_1171373.fasta	K7S1I0	45.0	-1	-1	-1
UP000000214_1171373.fasta	K7S1I3	45.0	-1	-1	-1
UP000000214_1171373.fasta	K7S1M7	50.0	50.0	42.5	-1
UP000000214_1171373.fasta	K7S1P3	45.0	-1	-1	-1
UP000000214_1171373.fasta	K7S1S3	40.0	-1	-1	-1
UP000000214_1171373.fasta	K7S1Z5	60.0	43.333333333333336	-1	-1
UP000000214_1171373.fasta	K7S215	40.0	-1	-1	-1
UP000000214_1171373.fasta	K7S273	40.0	-1	-1	-1
UP000000214_1171373.fasta	K7S277	55.00000000000001	50.0	45.0	42.0
UP000000214_1171373.fasta	K7S2G7	40.0	-1	-1	-1
UP000000214_1171373.fasta	K7S2T9	50.0	-1	-1	-1
UP000000214_1171373.fasta	K7S2U8	40.0	-1	-1	-1
UP000000214_1171373.fasta	K7S2V9	40.0	-1	-1	-1
UP000000214_1171373.fasta	K7S375	50.0	-1	-1	-1
UP000000214_1171373.fasta	K7S3C1	40.0	-1	-1	-1
UP000000214_1171373.fasta	K7S3D8	40.0	-1	-1	-1
UP000000214_1171373.fasta	K7S3E9	55.00000000000001	-1	-1	-1
UP000000214_1171373.fasta	K7S3F5	40.0	-1	-1	-1
UP000000214_1171373.fasta	K7S3I2	45.0	-1	-1	-1
UP000000214_1171373.fasta	K7S3U3	60.0	53.333333333333336	-1	-1
UP000000214_1171373.fasta	K7S3W0	45.0	-1	-1	-1
UP000000214_1171373.fasta	K7S444	50.0	-1	-1	-1
UP000000214_1171373.fasta	K7S4E7	40.0	-1	-1	-1
UP000000214_1171373.fasta	K7S4N9	45.0	-1	-1	-1
UP000000214_1171373.fasta	K7S4U4	40.0	-1	-1	-1
UP000000214_1171373.fasta	K7S4W9	40.0	-1	-1	-1
UP000000214_1171373.fasta	K7S4Z5	50.0	-1	-1	-1
UP000000214_1171373.fasta	K7S567	45.0	-1	-1	-1
UP000000214_1171373.fasta	K7S5A3	45.0	40.0	-1	-1
UP000000214_1171373.fasta	K7S5A9	50.0	-1	-1	-1
UP000000214_1171373.fasta	K7S5E9	60.0	53.333333333333336	-1	-1
UP000000214_1171373.fasta	K7S616	45.0	-1	-1	-1
UP000000214_1171373.fasta	K7S621	50.0	43.333333333333336	-1	-1
UP000000214_1171373.fasta	K7S694	40.0	-1	-1	-1
UP000000214_1171373.fasta	K7S6C9	40.0	-1	-1	-1
UP000000214_1171373.fasta	K7S6P7	50.0	50.0	-1	-1
UP000000214_1171373.fasta	K7S6S8	45.0	-1	-1	-1
UP000000214_1171373.fasta	K7S784	45.0	-1	-1	-1
UP000000214_1171373.fasta	K7S7C0	40.0	-1	-1	-1
UP000000214_1171373.fasta	K7S7Q2	40.0	-1	-1	-1
UP000000214_1171373.fasta	K7S7X3	40.0	-1	-1	-1
UP000000214_1171373.fasta	K7S7X7	45.0	43.333333333333336	-1	-1
UP000000214_1171373.fasta	K7S831	40.0	-1	-1	-1
UP000000214_1171373.fasta	K7S895	40.0	-1	-1	-1
UP000000214_1171373.fasta	K7S8B4	45.0	46.666666666666664	-1	-1
UP000000214_1171373.fasta	K7S8K6	40.0	-1	-1	-1
UP000000214_1171373.fasta	K7S8N7	40.0	-1	-1	-1
UP000000214_1171373.fasta	K7S8Q5	45.0	-1	-1	-1
UP000000214_1171373.fasta	K7S8Y4	40.0	-1	-1	-1
UP000000214_1171373.fasta	K7S9B7	40.0	-1	-1	-1
UP000000214_1171373.fasta	K7S9E8	40.0	-1	-1	-1
UP000000214_1171373.fasta	K7SF08	40.0	-1	-1	-1
UP000000214_1171373.fasta	K7SF62	40.0	-1	-1	-1
UP000000214_1171373.fasta	K7SF86	55.00000000000001	-1	-1	-1
UP000000214_1171373.fasta	K7SFE4	45.0	-1	-1	-1
UP000000214_1171373.fasta	K7SFG6	40.0	-1	-1	-1
UP000000214_1171373.fasta	K7SFX1	45.0	-1	-1	-1
UP000000214_1171373.fasta	K7SGD8	50.0	-1	-1	-1
UP000000214_1171373.fasta	K7SGP6	40.0	-1	-1	-1
UP000000214_1171373.fasta	K7SGT0	40.0	-1	-1	-1
UP000000214_1171373.fasta	K7SH35	45.0	-1	-1	-1
UP000000214_1171373.fasta	K7SH70	40.0	-1	-1	-1
UP000000214_1171373.fasta	K7SHQ8	40.0	-1	-1	-1
UP000000214_1171373.fasta	K7SHS7	40.0	-1	-1	-1
UP000000214_1171373.fasta	K7SHV7	45.0	-1	-1	-1
UP000000214_1171373.fasta	K7SI12	40.0	-1	-1	-1
UP000000214_1171373.fasta	K7SIC8	45.0	40.0	-1	-1
UP000000214_1171373.fasta	K7SIF6	40.0	-1	-1	-1
UP000000214_1171373.fasta	K7SIH7	40.0	-1	-1	-1
UP000000214_1171373.fasta	K7SIJ0	55.00000000000001	-1	-1	-1
UP000000214_1171373.fasta	K7SIK3	40.0	-1	-1	-1
UP000000214_1171373.fasta	K7SIN8	40.0	-1	-1	-1
UP000000214_1171373.fasta	K7SJA7	45.0	-1	-1	-1
UP000000214_1171373.fasta	K7SK14	65.0	53.333333333333336	50.0	48.0
UP000000214_1171373.fasta	K7SK31	45.0	-1	-1	-1
UP000000214_1171373.fasta	K7SKE4	40.0	-1	-1	-1
UP000000214_1171373.fasta	K7SKG9	40.0	-1	-1	-1
UP000000214_1171373.fasta	K7SKK9	40.0	-1	-1	-1
UP000000214_1171373.fasta	K7SKW2	45.0	-1	-1	-1
UP000000214_1171373.fasta	K7SL15	40.0	-1	-1	-1
UP000000214_1171373.fasta	K7SL18	50.0	40.0	-1	-1
UP000000214_1171373.fasta	K7SLI6	40.0	-1	-1	-1
UP000000214_1171373.fasta	K7SLR6	50.0	-1	-1	-1
UP000000214_1171373.fasta	K7SLT4	45.0	-1	-1	-1
UP000000214_1171373.fasta	K7SLX7	40.0	-1	-1	-1
UP000000214_1171373.fasta	K7SM03	55.00000000000001	40.0	40.0	-1
UP000000214_1171373.fasta	K7SM18	40.0	-1	-1	-1
UP000000214_1171373.fasta	K7SMI8	45.0	43.333333333333336	42.5	-1
UP000000214_1171373.fasta	K7SMQ6	50.0	-1	-1	-1
UP000000214_1171373.fasta	K7SMW6	45.0	-1	-1	-1
UP000000214_1171373.fasta	K7SMX6	50.0	-1	-1	-1
UP000000214_1171373.fasta	K7SMY3	40.0	-1	-1	-1
UP000000214_1171373.fasta	K7SN15	40.0	-1	-1	-1
UP000000214_1171373.fasta	K7SNJ1	45.0	-1	-1	-1
UP000000214_1171373.fasta	K7SNJ6	40.0	40.0	-1	-1
UP000000214_1171373.fasta	K7SNV3	50.0	-1	-1	-1
UP000000214_1171373.fasta	K7SP35	40.0	-1	-1	-1
UP000000214_1171373.fasta	K7SP63	40.0	-1	-1	-1
UP000000214_1171373.fasta	K7SPF5	40.0	-1	-1	-1
UP000000214_1171373.fasta	K7SPI0	50.0	-1	-1	-1
UP000000214_1171373.fasta	K7SPL1	55.00000000000001	-1	-1	-1
UP000000229_399739.fasta	A4XN60	45.0	-1	-1	-1
UP000000229_399739.fasta	A4XN82	65.0	46.666666666666664	-1	-1
UP000000229_399739.fasta	A4XN97	40.0	-1	-1	-1
UP000000229_399739.fasta	A4XN99	45.0	-1	-1	-1
UP000000229_399739.fasta	A4XNC5	40.0	-1	-1	-1
UP000000229_399739.fasta	A4XNC7	40.0	-1	-1	-1
UP000000229_399739.fasta	A4XNE9	40.0	-1	-1	-1
UP000000229_399739.fasta	A4XNM7	40.0	-1	-1	-1
UP000000229_399739.fasta	A4XNM9	45.0	-1	-1	-1
UP000000229_399739.fasta	A4XNN1	55.00000000000001	-1	-1	-1
UP000000229_399739.fasta	A4XNT3	45.0	-1	-1	-1
UP000000229_399739.fasta	A4XNU8	50.0	40.0	-1	-1
UP000000229_399739.fasta	A4XNZ4	40.0	-1	-1	-1
UP000000229_399739.fasta	A4XP15	40.0	-1	-1	-1
UP000000229_399739.fasta	A4XP46	40.0	-1	-1	-1
UP000000229_399739.fasta	A4XP47	40.0	-1	-1	-1
UP000000229_399739.fasta	A4XP70	40.0	-1	-1	-1
UP000000229_399739.fasta	A4XP77	40.0	-1	-1	-1
UP000000229_399739.fasta	A4XP83	40.0	-1	-1	-1
UP000000229_399739.fasta	A4XPC5	45.0	-1	-1	-1
UP000000229_399739.fasta	A4XPD5	40.0	-1	-1	-1
UP000000229_399739.fasta	A4XPH3	40.0	-1	-1	-1
UP000000229_399739.fasta	A4XPH9	55.00000000000001	53.333333333333336	47.5	-1
UP000000229_399739.fasta	A4XPI5	40.0	-1	-1	-1
UP000000229_399739.fasta	A4XPJ1	40.0	-1	-1	-1
UP000000229_399739.fasta	A4XPM4	40.0	-1	-1	-1
UP000000229_399739.fasta	A4XPR2	40.0	-1	-1	-1
UP000000229_399739.fasta	A4XPR3	45.0	40.0	-1	-1
UP000000229_399739.fasta	A4XPS7	45.0	-1	-1	-1
UP000000229_399739.fasta	A4XPT7	50.0	-1	-1	-1
UP000000229_399739.fasta	A4XPU6	40.0	-1	-1	-1
UP000000229_399739.fasta	A4XPY9	40.0	-1	-1	-1
UP000000229_399739.fasta	A4XPZ5	40.0	-1	-1	-1
UP000000229_399739.fasta	A4XQ76	40.0	-1	-1	-1
UP000000229_399739.fasta	A4XQ79	40.0	-1	-1	-1
UP000000229_399739.fasta	A4XQA2	40.0	-1	-1	-1
UP000000229_399739.fasta	A4XQB2	50.0	-1	-1	-1
UP000000229_399739.fasta	A4XQB3	55.00000000000001	-1	-1	-1
UP000000229_399739.fasta	A4XQD7	40.0	-1	-1	-1
UP000000229_399739.fasta	A4XQE3	40.0	-1	-1	-1
UP000000229_399739.fasta	A4XQF2	45.0	-1	-1	-1
UP000000229_399739.fasta	A4XQF4	45.0	-1	-1	-1
UP000000229_399739.fasta	A4XQG5	40.0	-1	-1	-1
UP000000229_399739.fasta	A4XQG6	45.0	-1	-1	-1
UP000000229_399739.fasta	A4XQG9	40.0	-1	-1	-1
UP000000229_399739.fasta	A4XQI7	40.0	-1	-1	-1
UP000000229_399739.fasta	A4XQK0	45.0	-1	-1	-1
UP000000229_399739.fasta	A4XQN1	40.0	-1	-1	-1
UP000000229_399739.fasta	A4XQN9	40.0	-1	-1	-1
UP000000229_399739.fasta	A4XQP6	40.0	-1	-1	-1
UP000000229_399739.fasta	A4XQT8	40.0	-1	-1	-1
UP000000229_399739.fasta	A4XQU2	40.0	-1	-1	-1
UP000000229_399739.fasta	A4XQU5	40.0	-1	-1	-1
UP000000229_399739.fasta	A4XQW0	40.0	-1	-1	-1
UP000000229_399739.fasta	A4XQX2	45.0	-1	-1	-1
UP000000229_399739.fasta	A4XQX9	50.0	40.0	-1	-1
UP000000229_399739.fasta	A4XR04	55.00000000000001	-1	-1	-1
UP000000229_399739.fasta	A4XR84	40.0	-1	-1	-1
UP000000229_399739.fasta	A4XRA0	40.0	-1	-1	-1
UP000000229_399739.fasta	A4XRF0	50.0	43.333333333333336	-1	-1
UP000000229_399739.fasta	A4XRF7	40.0	-1	-1	-1
UP000000229_399739.fasta	A4XRI6	40.0	-1	-1	-1
UP000000229_399739.fasta	A4XRJ5	40.0	-1	-1	-1
UP000000229_399739.fasta	A4XRK4	50.0	-1	-1	-1
UP000000229_399739.fasta	A4XRK8	40.0	-1	-1	-1
UP000000229_399739.fasta	A4XRL8	40.0	40.0	-1	-1
UP000000229_399739.fasta	A4XRN3	45.0	-1	-1	-1
UP000000229_399739.fasta	A4XRQ1	40.0	-1	-1	-1
UP000000229_399739.fasta	A4XRT9	50.0	-1	-1	-1
UP000000229_399739.fasta	A4XRV6	40.0	-1	-1	-1
UP000000229_399739.fasta	A4XS04	40.0	-1	-1	-1
UP000000229_399739.fasta	A4XS16	40.0	-1	-1	-1
UP000000229_399739.fasta	A4XS28	45.0	40.0	-1	-1
UP000000229_399739.fasta	A4XS31	40.0	-1	-1	-1
UP000000229_399739.fasta	A4XSA9	45.0	-1	-1	-1
UP000000229_399739.fasta	A4XSG0	40.0	-1	-1	-1
UP000000229_399739.fasta	A4XSH6	45.0	-1	-1	-1
UP000000229_399739.fasta	A4XSL3	40.0	-1	-1	-1
UP000000229_399739.fasta	A4XSL5	40.0	-1	-1	-1
UP000000229_399739.fasta	A4XSP8	40.0	-1	-1	-1
UP000000229_399739.fasta	A4XSS3	45.0	-1	-1	-1
UP000000229_399739.fasta	A4XSW2	45.0	-1	-1	-1
UP000000229_399739.fasta	A4XSW6	40.0	-1	-1	-1
UP000000229_399739.fasta	A4XSX1	40.0	-1	-1	-1
UP000000229_399739.fasta	A4XT09	40.0	-1	-1	-1
UP000000229_399739.fasta	A4XT20	45.0	-1	-1	-1
UP000000229_399739.fasta	A4XT32	40.0	-1	-1	-1
UP000000229_399739.fasta	A4XTD5	40.0	-1	-1	-1
UP000000229_399739.fasta	A4XTH2	40.0	-1	-1	-1
UP000000229_399739.fasta	A4XTI6	50.0	-1	-1	-1
UP000000229_399739.fasta	A4XTK7	50.0	40.0	-1	-1
UP000000229_399739.fasta	A4XTP5	50.0	-1	-1	-1
UP000000229_399739.fasta	A4XTQ6	40.0	-1	-1	-1
UP000000229_399739.fasta	A4XTS6	40.0	-1	-1	-1
UP000000229_399739.fasta	A4XTT0	40.0	-1	-1	-1
UP000000229_399739.fasta	A4XTU1	45.0	43.333333333333336	-1	-1
UP000000229_399739.fasta	A4XTU2	40.0	-1	-1	-1
UP000000229_399739.fasta	A4XTW5	45.0	-1	-1	-1
UP000000229_399739.fasta	A4XTY4	40.0	40.0	-1	-1
UP000000229_399739.fasta	A4XU09	40.0	-1	-1	-1
UP000000229_399739.fasta	A4XU69	40.0	40.0	-1	-1
UP000000229_399739.fasta	A4XU75	40.0	-1	-1	-1
UP000000229_399739.fasta	A4XU95	40.0	-1	-1	-1
UP000000229_399739.fasta	A4XUD8	40.0	-1	-1	-1
UP000000229_399739.fasta	A4XUI0	40.0	-1	-1	-1
UP000000229_399739.fasta	A4XUJ4	55.00000000000001	43.333333333333336	-1	-1
UP000000229_399739.fasta	A4XUL7	40.0	-1	-1	-1
UP000000229_399739.fasta	A4XUQ1	40.0	-1	-1	-1
UP000000229_399739.fasta	A4XUQ3	40.0	-1	-1	-1
UP000000229_399739.fasta	A4XUS1	50.0	-1	-1	-1
UP000000229_399739.fasta	A4XUW2	45.0	-1	-1	-1
UP000000229_399739.fasta	A4XUW4	50.0	-1	-1	-1
UP000000229_399739.fasta	A4XUZ5	40.0	-1	-1	-1
UP000000229_399739.fasta	A4XUZ6	40.0	-1	-1	-1
UP000000229_399739.fasta	A4XV16	40.0	-1	-1	-1
UP000000229_399739.fasta	A4XV23	40.0	-1	-1	-1
UP000000229_399739.fasta	A4XV32	40.0	-1	-1	-1
UP000000229_399739.fasta	A4XV52	40.0	-1	-1	-1
UP000000229_399739.fasta	A4XV73	40.0	-1	-1	-1
UP000000229_399739.fasta	A4XVC4	40.0	-1	-1	-1
UP000000229_399739.fasta	A4XVD1	40.0	-1	-1	-1
UP000000229_399739.fasta	A4XVF6	-1	40.0	-1	-1
UP000000229_399739.fasta	A4XVK9	45.0	-1	-1	-1
UP000000229_399739.fasta	A4XVV8	50.0	-1	-1	-1
UP000000229_399739.fasta	A4XVX6	40.0	-1	-1	-1
UP000000229_399739.fasta	A4XVX7	40.0	-1	-1	-1
UP000000229_399739.fasta	A4XW05	40.0	-1	-1	-1
UP000000229_399739.fasta	A4XW36	45.0	-1	-1	-1
UP000000229_399739.fasta	A4XW44	45.0	-1	-1	-1
UP000000229_399739.fasta	A4XW97	40.0	-1	-1	-1
UP000000229_399739.fasta	A4XWA4	45.0	-1	-1	-1
UP000000229_399739.fasta	A4XWA6	40.0	-1	-1	-1
UP000000229_399739.fasta	A4XWB2	45.0	-1	-1	-1
UP000000229_399739.fasta	A4XWC1	45.0	-1	-1	-1
UP000000229_399739.fasta	A4XWC6	40.0	-1	-1	-1
UP000000229_399739.fasta	A4XWD9	45.0	-1	-1	-1
UP000000229_399739.fasta	A4XWF8	40.0	-1	-1	-1
UP000000229_399739.fasta	A4XWF9	50.0	-1	-1	-1
UP000000229_399739.fasta	A4XWG6	50.0	-1	-1	-1
UP000000229_399739.fasta	A4XWH0	40.0	-1	-1	-1
UP000000229_399739.fasta	A4XWH3	40.0	-1	-1	-1
UP000000229_399739.fasta	A4XWJ2	45.0	-1	-1	-1
UP000000229_399739.fasta	A4XWK6	45.0	-1	-1	-1
UP000000229_399739.fasta	A4XWR7	40.0	-1	-1	-1
UP000000229_399739.fasta	A4XWV9	40.0	-1	-1	-1
UP000000229_399739.fasta	A4XWX0	40.0	-1	-1	-1
UP000000229_399739.fasta	A4XX22	40.0	-1	-1	-1
UP000000229_399739.fasta	A4XX70	50.0	-1	-1	-1
UP000000229_399739.fasta	A4XX73	45.0	-1	-1	-1
UP000000229_399739.fasta	A4XX80	45.0	-1	-1	-1
UP000000229_399739.fasta	A4XX93	40.0	-1	-1	-1
UP000000229_399739.fasta	A4XX97	45.0	-1	-1	-1
UP000000229_399739.fasta	A4XXA0	40.0	-1	-1	-1
UP000000229_399739.fasta	A4XXB7	40.0	-1	-1	-1
UP000000229_399739.fasta	A4XXB8	40.0	-1	-1	-1
UP000000229_399739.fasta	A4XXE5	40.0	-1	-1	-1
UP000000229_399739.fasta	A4XXE7	40.0	-1	-1	-1
UP000000229_399739.fasta	A4XXF1	45.0	-1	-1	-1
UP000000229_399739.fasta	A4XXH4	40.0	-1	-1	-1
UP000000229_399739.fasta	A4XXI0	50.0	40.0	-1	-1
UP000000229_399739.fasta	A4XXI7	40.0	-1	-1	-1
UP000000229_399739.fasta	A4XXL0	45.0	-1	-1	-1
UP000000229_399739.fasta	A4XXL1	40.0	40.0	-1	-1
UP000000229_399739.fasta	A4XXL7	-1	40.0	-1	-1
UP000000229_399739.fasta	A4XXP9	40.0	-1	-1	-1
UP000000229_399739.fasta	A4XXQ7	40.0	-1	-1	-1
UP000000229_399739.fasta	A4XXQ8	40.0	-1	-1	-1
UP000000229_399739.fasta	A4XXT5	40.0	-1	-1	-1
UP000000229_399739.fasta	A4XXW0	40.0	-1	-1	-1
UP000000229_399739.fasta	A4XXX7	50.0	40.0	-1	-1
UP000000229_399739.fasta	A4XXY0	40.0	-1	-1	-1
UP000000229_399739.fasta	A4XXY6	45.0	-1	-1	-1
UP000000229_399739.fasta	A4XY32	40.0	-1	-1	-1
UP000000229_399739.fasta	A4XY34	40.0	-1	-1	-1
UP000000229_399739.fasta	A4XY54	50.0	43.333333333333336	-1	-1
UP000000229_399739.fasta	A4XY62	40.0	-1	-1	-1
UP000000229_399739.fasta	A4XY77	45.0	-1	-1	-1
UP000000229_399739.fasta	A4XYA3	45.0	-1	-1	-1
UP000000229_399739.fasta	A4XYC2	50.0	-1	-1	-1
UP000000229_399739.fasta	A4XYE8	45.0	-1	-1	-1
UP000000229_399739.fasta	A4XYK4	40.0	-1	-1	-1
UP000000229_399739.fasta	A4XYP1	45.0	-1	-1	-1
UP000000229_399739.fasta	A4XYY5	40.0	-1	-1	-1
UP000000229_399739.fasta	A4XZ14	40.0	-1	-1	-1
UP000000229_399739.fasta	A4XZ65	40.0	-1	-1	-1
UP000000229_399739.fasta	A4XZA5	45.0	-1	-1	-1
UP000000229_399739.fasta	A4XZD9	40.0	-1	-1	-1
UP000000229_399739.fasta	A4XZE8	45.0	-1	-1	-1
UP000000229_399739.fasta	A4XZF1	40.0	-1	-1	-1
UP000000229_399739.fasta	A4XZF4	50.0	-1	-1	-1
UP000000229_399739.fasta	A4XZG2	40.0	-1	-1	-1
UP000000229_399739.fasta	A4XZI4	40.0	-1	-1	-1
UP000000229_399739.fasta	A4XZJ0	45.0	-1	-1	-1
UP000000229_399739.fasta	A4XZJ8	40.0	-1	-1	-1
UP000000229_399739.fasta	A4XZJ9	45.0	40.0	-1	-1
UP000000229_399739.fasta	A4XZP0	40.0	-1	-1	-1
UP000000229_399739.fasta	A4XZP3	40.0	-1	-1	-1
UP000000229_399739.fasta	A4XZP6	45.0	-1	-1	-1
UP000000229_399739.fasta	A4XZP7	40.0	-1	-1	-1
UP000000229_399739.fasta	A4XZU7	40.0	40.0	-1	-1
UP000000229_399739.fasta	A4XZU9	40.0	-1	-1	-1
UP000000229_399739.fasta	A4XZV3	55.00000000000001	-1	-1	-1
UP000000229_399739.fasta	A4XZV5	60.0	53.333333333333336	42.5	46.0
UP000000229_399739.fasta	A4XZX1	40.0	-1	-1	-1
UP000000229_399739.fasta	A4XZY5	40.0	-1	-1	-1
UP000000229_399739.fasta	A4XZZ1	40.0	-1	-1	-1
UP000000229_399739.fasta	A4Y015	40.0	-1	-1	-1
UP000000229_399739.fasta	A4Y042	40.0	-1	-1	-1
UP000000229_399739.fasta	A4Y060	40.0	-1	-1	-1
UP000000229_399739.fasta	A4Y068	40.0	-1	-1	-1
UP000000229_399739.fasta	A4Y070	40.0	-1	-1	-1
UP000000229_399739.fasta	A4Y0B5	40.0	-1	-1	-1
UP000000229_399739.fasta	A4Y0B7	40.0	-1	-1	-1
UP000000229_399739.fasta	A4Y0E4	40.0	-1	-1	-1
UP000000229_399739.fasta	A4Y0E6	40.0	-1	-1	-1
UP000000229_399739.fasta	A4Y0K0	40.0	-1	-1	-1
UP000000229_399739.fasta	A4Y0M6	40.0	-1	-1	-1
UP000000229_399739.fasta	A4Y0P7	40.0	-1	-1	-1
UP000000229_399739.fasta	A4Y0Q8	45.0	-1	-1	-1
UP000000229_399739.fasta	A4Y0T1	40.0	-1	-1	-1
UP000000229_399739.fasta	A4Y0U7	45.0	-1	-1	-1
UP000000229_399739.fasta	A4Y0W6	50.0	-1	-1	-1
UP000000229_399739.fasta	A4Y0Z0	40.0	-1	-1	-1
UP000000229_399739.fasta	A4Y0Z1	40.0	-1	-1	-1
UP000000229_399739.fasta	A4Y0Z3	40.0	-1	-1	-1
UP000000229_399739.fasta	A4Y133	40.0	-1	-1	-1
UP000000229_399739.fasta	A4Y172	40.0	-1	-1	-1
UP000000229_399739.fasta	A4Y1A2	40.0	-1	-1	-1
UP000000230_399742.fasta	A4W4R2	40.0	-1	-1	-1
UP000000230_399742.fasta	A4W4U3	40.0	-1	-1	-1
UP000000230_399742.fasta	A4W523	40.0	-1	-1	-1
UP000000230_399742.fasta	A4W5D0	45.0	-1	-1	-1
UP000000230_399742.fasta	A4W5G5	45.0	-1	-1	-1
UP000000230_399742.fasta	A4W5H9	40.0	-1	-1	-1
UP000000230_399742.fasta	A4W5M6	40.0	-1	-1	-1
UP000000230_399742.fasta	A4W5N6	40.0	-1	-1	-1
UP000000230_399742.fasta	A4W5Q3	50.0	-1	-1	-1
UP000000230_399742.fasta	A4W5V6	40.0	-1	-1	-1
UP000000230_399742.fasta	A4W5Z8	40.0	-1	-1	-1
UP000000230_399742.fasta	A4W606	45.0	-1	-1	-1
UP000000230_399742.fasta	A4W627	40.0	-1	-1	-1
UP000000230_399742.fasta	A4W673	40.0	-1	-1	-1
UP000000230_399742.fasta	A4W683	45.0	-1	-1	-1
UP000000230_399742.fasta	A4W6I7	40.0	-1	-1	-1
UP000000230_399742.fasta	A4W6J6	40.0	-1	-1	-1
UP000000230_399742.fasta	A4W6T7	50.0	43.333333333333336	-1	-1
UP000000230_399742.fasta	A4W6V1	40.0	-1	-1	-1
UP000000230_399742.fasta	A4W6Z6	40.0	-1	-1	-1
UP000000230_399742.fasta	A4W706	50.0	-1	-1	-1
UP000000230_399742.fasta	A4W779	45.0	-1	-1	-1
UP000000230_399742.fasta	A4W786	40.0	-1	-1	-1
UP000000230_399742.fasta	A4W7D2	40.0	-1	-1	-1
UP000000230_399742.fasta	A4W7J4	40.0	-1	-1	-1
UP000000230_399742.fasta	A4W7J8	50.0	43.333333333333336	40.0	-1
UP000000230_399742.fasta	A4W7M2	50.0	43.333333333333336	-1	-1
UP000000230_399742.fasta	A4W7N4	40.0	-1	-1	-1
UP000000230_399742.fasta	A4W7N8	40.0	-1	-1	-1
UP000000230_399742.fasta	A4W7T5	40.0	-1	-1	-1
UP000000230_399742.fasta	A4W846	45.0	-1	-1	-1
UP000000230_399742.fasta	A4W877	45.0	-1	-1	-1
UP000000230_399742.fasta	A4W8D0	40.0	-1	-1	-1
UP000000230_399742.fasta	A4W8D9	40.0	-1	-1	-1
UP000000230_399742.fasta	A4W8F7	45.0	-1	-1	-1
UP000000230_399742.fasta	A4W8G2	45.0	-1	-1	-1
UP000000230_399742.fasta	A4W8G9	40.0	-1	-1	-1
UP000000230_399742.fasta	A4W8K1	40.0	-1	-1	-1
UP000000230_399742.fasta	A4W8Q7	45.0	-1	-1	-1
UP000000230_399742.fasta	A4W8R4	40.0	-1	-1	-1
UP000000230_399742.fasta	A4W8U2	40.0	-1	-1	-1
UP000000230_399742.fasta	A4W8U3	45.0	40.0	-1	-1
UP000000230_399742.fasta	A4W8V1	40.0	-1	-1	-1
UP000000230_399742.fasta	A4W8V6	40.0	-1	-1	-1
UP000000230_399742.fasta	A4W8Y2	45.0	-1	-1	-1
UP000000230_399742.fasta	A4W8Z3	50.0	-1	-1	-1
UP000000230_399742.fasta	A4W947	45.0	-1	-1	-1
UP000000230_399742.fasta	A4W9A3	40.0	-1	-1	-1
UP000000230_399742.fasta	A4W9A4	40.0	-1	-1	-1
UP000000230_399742.fasta	A4W9D2	45.0	-1	-1	-1
UP000000230_399742.fasta	A4W9K6	40.0	-1	-1	-1
UP000000230_399742.fasta	A4W9N2	40.0	-1	-1	-1
UP000000230_399742.fasta	A4W9N5	40.0	-1	-1	-1
UP000000230_399742.fasta	A4W9P6	40.0	-1	-1	-1
UP000000230_399742.fasta	A4W9T8	40.0	-1	-1	-1
UP000000230_399742.fasta	A4W9V5	40.0	-1	-1	-1
UP000000230_399742.fasta	A4W9Y5	40.0	-1	-1	-1
UP000000230_399742.fasta	A4WA45	40.0	-1	-1	-1
UP000000230_399742.fasta	A4WA52	45.0	-1	-1	-1
UP000000230_399742.fasta	A4WAB7	45.0	-1	-1	-1
UP000000230_399742.fasta	A4WAD1	40.0	-1	-1	-1
UP000000230_399742.fasta	A4WAF2	40.0	-1	-1	-1
UP000000230_399742.fasta	A4WAM4	45.0	-1	-1	-1
UP000000230_399742.fasta	A4WAN2	60.0	43.333333333333336	-1	-1
UP000000230_399742.fasta	A4WAP8	45.0	-1	40.0	-1
UP000000230_399742.fasta	A4WAS1	40.0	-1	-1	-1
UP000000230_399742.fasta	A4WAT2	40.0	-1	-1	-1
UP000000230_399742.fasta	A4WAT6	40.0	-1	-1	-1
UP000000230_399742.fasta	A4WAV3	60.0	46.666666666666664	-1	-1
UP000000230_399742.fasta	A4WAZ6	50.0	-1	-1	-1
UP000000230_399742.fasta	A4WB13	40.0	-1	-1	-1
UP000000230_399742.fasta	A4WB70	45.0	-1	-1	-1
UP000000230_399742.fasta	A4WB86	45.0	-1	-1	-1
UP000000230_399742.fasta	A4WBG1	45.0	-1	-1	-1
UP000000230_399742.fasta	A4WBK3	45.0	-1	-1	-1
UP000000230_399742.fasta	A4WBQ0	40.0	-1	-1	-1
UP000000230_399742.fasta	A4WBQ5	40.0	-1	-1	-1
UP000000230_399742.fasta	A4WBQ6	40.0	-1	-1	-1
UP000000230_399742.fasta	A4WC33	45.0	-1	-1	-1
UP000000230_399742.fasta	A4WC54	40.0	-1	-1	-1
UP000000230_399742.fasta	A4WCB9	40.0	-1	-1	-1
UP000000230_399742.fasta	A4WCC1	45.0	-1	-1	-1
UP000000230_399742.fasta	A4WCE1	40.0	-1	-1	-1
UP000000230_399742.fasta	A4WCS6	40.0	-1	-1	-1
UP000000230_399742.fasta	A4WCZ1	40.0	-1	-1	-1
UP000000230_399742.fasta	A4WD01	50.0	-1	-1	-1
UP000000230_399742.fasta	A4WD24	50.0	-1	-1	-1
UP000000230_399742.fasta	A4WD47	40.0	-1	-1	-1
UP000000230_399742.fasta	A4WD89	40.0	-1	-1	-1
UP000000230_399742.fasta	A4WDE2	40.0	-1	-1	-1
UP000000230_399742.fasta	A4WDF6	40.0	-1	-1	-1
UP000000230_399742.fasta	A4WDG7	40.0	-1	-1	-1
UP000000230_399742.fasta	A4WDH7	40.0	-1	-1	-1
UP000000230_399742.fasta	A4WDH9	45.0	-1	-1	-1
UP000000230_399742.fasta	A4WDK5	40.0	-1	-1	-1
UP000000230_399742.fasta	A4WDP9	40.0	-1	-1	-1
UP000000230_399742.fasta	A4WDV0	40.0	-1	-1	-1
UP000000230_399742.fasta	A4WEM1	40.0	-1	-1	-1
UP000000230_399742.fasta	A4WEQ7	45.0	-1	-1	-1
UP000000230_399742.fasta	A4WEZ0	45.0	-1	-1	-1
UP000000230_399742.fasta	A4WF18	40.0	-1	-1	-1
UP000000230_399742.fasta	A4WF54	45.0	-1	-1	-1
UP000000230_399742.fasta	A4WFB5	50.0	-1	-1	-1
UP000000230_399742.fasta	A4WFC7	40.0	-1	-1	-1
UP000000230_399742.fasta	A4WFF4	40.0	-1	-1	-1
UP000000230_399742.fasta	A4WFF8	40.0	-1	-1	-1
UP000000230_399742.fasta	A4WFH6	45.0	-1	-1	-1
UP000000230_399742.fasta	A4WFI4	40.0	-1	-1	-1
UP000000230_399742.fasta	A4WFN5	40.0	-1	-1	-1
UP000000230_399742.fasta	A4WFT9	40.0	-1	-1	-1
UP000000230_399742.fasta	A4WFV5	45.0	-1	-1	-1
UP000000230_399742.fasta	A4WG06	40.0	-1	-1	-1
UP000000230_399742.fasta	A4WG11	40.0	-1	-1	-1
UP000000230_399742.fasta	A4WG35	45.0	-1	-1	-1
UP000000230_399742.fasta	A4WG50	40.0	-1	-1	-1
UP000000230_399742.fasta	A4WG65	50.0	50.0	-1	-1
UP000000230_399742.fasta	A4WG81	40.0	-1	-1	-1
UP000000230_399742.fasta	A4WG91	40.0	-1	-1	-1
UP000000230_399742.fasta	A4WGA2	40.0	-1	-1	-1
UP000000230_399742.fasta	A4WGC0	40.0	-1	-1	-1
UP000000230_399742.fasta	A4WGE6	40.0	-1	-1	-1
UP000000230_399742.fasta	A4WGF9	40.0	-1	-1	-1
UP000000230_399742.fasta	A4WGJ4	40.0	-1	-1	-1
UP000000230_399742.fasta	A4WGJ6	45.0	-1	-1	-1
UP000000230_399742.fasta	A4WGM0	40.0	-1	-1	-1
UP000000230_399742.fasta	A4WGP8	40.0	-1	-1	-1
UP000000231_312153.fasta	A4SUV6	40.0	-1	-1	-1
UP000000231_312153.fasta	A4SUY7	40.0	-1	-1	-1
UP000000231_312153.fasta	A4SUZ1	45.0	-1	-1	-1
UP000000231_312153.fasta	A4SV00	40.0	-1	-1	-1
UP000000231_312153.fasta	A4SV83	40.0	-1	-1	-1
UP000000231_312153.fasta	A4SV87	40.0	-1	-1	-1
UP000000231_312153.fasta	A4SVE4	40.0	-1	-1	-1
UP000000231_312153.fasta	A4SVL7	40.0	-1	-1	-1
UP000000231_312153.fasta	A4SVN2	45.0	-1	-1	-1
UP000000231_312153.fasta	A4SVP4	50.0	40.0	-1	-1
UP000000231_312153.fasta	A4SVU5	40.0	-1	-1	-1
UP000000231_312153.fasta	A4SW20	45.0	-1	-1	-1
UP000000231_312153.fasta	A4SWH6	40.0	-1	-1	-1
UP000000231_312153.fasta	A4SWK4	40.0	-1	-1	-1
UP000000231_312153.fasta	A4SWL3	45.0	-1	-1	-1
UP000000231_312153.fasta	A4SWP6	40.0	-1	-1	-1
UP000000231_312153.fasta	A4SWY0	40.0	-1	-1	-1
UP000000231_312153.fasta	A4SWY2	40.0	-1	-1	-1
UP000000231_312153.fasta	A4SXH3	40.0	-1	-1	-1
UP000000231_312153.fasta	A4SXL7	50.0	40.0	-1	-1
UP000000231_312153.fasta	A4SXM3	45.0	-1	-1	-1
UP000000231_312153.fasta	A4SXR8	40.0	-1	-1	-1
UP000000231_312153.fasta	A4SXT0	40.0	-1	-1	-1
UP000000231_312153.fasta	A4SXW2	45.0	-1	-1	-1
UP000000231_312153.fasta	A4SXX5	45.0	-1	-1	-1
UP000000231_312153.fasta	A4SY02	40.0	-1	-1	-1
UP000000231_312153.fasta	A4SYA5	40.0	-1	-1	-1
UP000000231_312153.fasta	A4SYM9	40.0	-1	-1	-1
UP000000231_312153.fasta	A4SYU7	40.0	-1	-1	-1
UP000000231_312153.fasta	A4SZ96	50.0	-1	-1	-1
UP000000231_312153.fasta	A4SZG6	45.0	-1	-1	-1
UP000000231_312153.fasta	A4SZM2	40.0	-1	-1	-1
UP000000231_312153.fasta	A4SZU0	40.0	-1	-1	-1
UP000000231_312153.fasta	A4SZY1	40.0	-1	-1	-1
UP000000231_312153.fasta	A4T063	40.0	-1	-1	-1
UP000000231_312153.fasta	A4T0G3	45.0	40.0	-1	-1
UP000000233_379731.fasta	A4VFF8	45.0	-1	-1	-1
UP000000233_379731.fasta	A4VFG0	45.0	-1	-1	-1
UP000000233_379731.fasta	A4VFI0	45.0	-1	-1	-1
UP000000233_379731.fasta	A4VFI6	45.0	-1	-1	-1
UP000000233_379731.fasta	A4VFI7	40.0	-1	-1	-1
UP000000233_379731.fasta	A4VFI8	40.0	-1	-1	-1
UP000000233_379731.fasta	A4VFK1	40.0	-1	-1	-1
UP000000233_379731.fasta	A4VFL9	50.0	-1	-1	-1
UP000000233_379731.fasta	A4VFT4	40.0	-1	-1	-1
UP000000233_379731.fasta	A4VFV0	40.0	-1	-1	-1
UP000000233_379731.fasta	A4VFX9	40.0	-1	-1	-1
UP000000233_379731.fasta	A4VFY9	40.0	-1	-1	-1
UP000000233_379731.fasta	A4VG62	40.0	-1	-1	-1
UP000000233_379731.fasta	A4VG85	40.0	-1	-1	-1
UP000000233_379731.fasta	A4VG86	45.0	-1	-1	-1
UP000000233_379731.fasta	A4VG97	45.0	-1	-1	-1
UP000000233_379731.fasta	A4VGB3	40.0	-1	-1	-1
UP000000233_379731.fasta	A4VGB4	40.0	-1	-1	-1
UP000000233_379731.fasta	A4VGB7	40.0	-1	-1	-1
UP000000233_379731.fasta	A4VGC0	40.0	-1	-1	-1
UP000000233_379731.fasta	A4VGC4	45.0	-1	-1	-1
UP000000233_379731.fasta	A4VGC5	50.0	-1	-1	-1
UP000000233_379731.fasta	A4VGC8	40.0	-1	-1	-1
UP000000233_379731.fasta	A4VGF6	40.0	-1	-1	-1
UP000000233_379731.fasta	A4VGF8	45.0	-1	-1	-1
UP000000233_379731.fasta	A4VGI2	45.0	-1	-1	-1
UP000000233_379731.fasta	A4VGK2	40.0	-1	-1	-1
UP000000233_379731.fasta	A4VGK3	45.0	40.0	-1	-1
UP000000233_379731.fasta	A4VGN1	40.0	-1	-1	-1
UP000000233_379731.fasta	A4VGN7	40.0	-1	-1	-1
UP000000233_379731.fasta	A4VGP1	45.0	-1	-1	-1
UP000000233_379731.fasta	A4VGQ6	45.0	-1	-1	-1
UP000000233_379731.fasta	A4VGR1	60.0	-1	-1	-1
UP000000233_379731.fasta	A4VGS9	40.0	-1	-1	-1
UP000000233_379731.fasta	A4VGT0	40.0	-1	-1	-1
UP000000233_379731.fasta	A4VGU7	40.0	-1	-1	-1
UP000000233_379731.fasta	A4VGW3	45.0	-1	-1	-1
UP000000233_379731.fasta	A4VGZ2	45.0	-1	-1	-1
UP000000233_379731.fasta	A4VH03	45.0	-1	-1	-1
UP000000233_379731.fasta	A4VH04	45.0	-1	-1	-1
UP000000233_379731.fasta	A4VH07	45.0	-1	-1	-1
UP000000233_379731.fasta	A4VH19	45.0	-1	-1	-1
UP000000233_379731.fasta	A4VH24	40.0	-1	-1	-1
UP000000233_379731.fasta	A4VH50	40.0	-1	-1	-1
UP000000233_379731.fasta	A4VH54	40.0	-1	-1	-1
UP000000233_379731.fasta	A4VH97	40.0	-1	-1	-1
UP000000233_379731.fasta	A4VHH5	45.0	-1	-1	-1
UP000000233_379731.fasta	A4VHI4	40.0	-1	-1	-1
UP000000233_379731.fasta	A4VHJ8	40.0	-1	-1	-1
UP000000233_379731.fasta	A4VHL5	40.0	-1	-1	-1
UP000000233_379731.fasta	A4VHZ6	45.0	-1	-1	-1
UP000000233_379731.fasta	A4VI08	55.00000000000001	46.666666666666664	42.5	-1
UP000000233_379731.fasta	A4VI38	40.0	-1	-1	-1
UP000000233_379731.fasta	A4VID8	50.0	-1	-1	-1
UP000000233_379731.fasta	A4VIE4	40.0	-1	-1	-1
UP000000233_379731.fasta	A4VIE8	40.0	-1	-1	-1
UP000000233_379731.fasta	A4VIE9	40.0	-1	-1	-1
UP000000233_379731.fasta	A4VIF4	40.0	-1	-1	-1
UP000000233_379731.fasta	A4VIG7	40.0	-1	-1	-1
UP000000233_379731.fasta	A4VIP5	40.0	-1	-1	-1
UP000000233_379731.fasta	A4VIT7	40.0	-1	-1	-1
UP000000233_379731.fasta	A4VIZ5	40.0	-1	-1	-1
UP000000233_379731.fasta	A4VJ32	45.0	-1	-1	-1
UP000000233_379731.fasta	A4VJB6	45.0	-1	-1	-1
UP000000233_379731.fasta	A4VJC1	50.0	-1	-1	-1
UP000000233_379731.fasta	A4VJC5	40.0	-1	-1	-1
UP000000233_379731.fasta	A4VJE2	45.0	-1	-1	-1
UP000000233_379731.fasta	A4VJF0	40.0	-1	-1	-1
UP000000233_379731.fasta	A4VJF3	50.0	-1	-1	-1
UP000000233_379731.fasta	A4VJF8	50.0	-1	-1	-1
UP000000233_379731.fasta	A4VJG0	40.0	-1	-1	-1
UP000000233_379731.fasta	A4VJG4	45.0	-1	-1	-1
UP000000233_379731.fasta	A4VJH9	40.0	-1	-1	-1
UP000000233_379731.fasta	A4VJL0	40.0	-1	-1	-1
UP000000233_379731.fasta	A4VJM1	50.0	43.333333333333336	-1	-1
UP000000233_379731.fasta	A4VJM3	40.0	-1	-1	-1
UP000000233_379731.fasta	A4VJM4	40.0	-1	-1	-1
UP000000233_379731.fasta	A4VJN0	40.0	-1	-1	-1
UP000000233_379731.fasta	A4VJN5	50.0	-1	-1	-1
UP000000233_379731.fasta	A4VJP8	45.0	-1	-1	-1
UP000000233_379731.fasta	A4VJU6	45.0	-1	-1	-1
UP000000233_379731.fasta	A4VJU9	50.0	46.666666666666664	45.0	42.0
UP000000233_379731.fasta	A4VJW9	45.0	-1	-1	-1
UP000000233_379731.fasta	A4VJX7	50.0	43.333333333333336	-1	-1
UP000000233_379731.fasta	A4VJZ8	-1	43.333333333333336	-1	-1
UP000000233_379731.fasta	A4VK09	45.0	-1	-1	-1
UP000000233_379731.fasta	A4VK26	40.0	-1	-1	-1
UP000000233_379731.fasta	A4VK47	55.00000000000001	43.333333333333336	-1	-1
UP000000233_379731.fasta	A4VK48	40.0	-1	-1	-1
UP000000233_379731.fasta	A4VK93	40.0	-1	-1	-1
UP000000233_379731.fasta	A4VK94	45.0	-1	-1	-1
UP000000233_379731.fasta	A4VKC1	50.0	-1	-1	-1
UP000000233_379731.fasta	A4VKC3	45.0	-1	-1	-1
UP000000233_379731.fasta	A4VKG4	60.0	46.666666666666664	42.5	-1
UP000000233_379731.fasta	A4VKH7	40.0	-1	-1	-1
UP000000233_379731.fasta	A4VKK2	40.0	-1	-1	-1
UP000000233_379731.fasta	A4VKM7	40.0	-1	-1	-1
UP000000233_379731.fasta	A4VKN0	40.0	-1	-1	-1
UP000000233_379731.fasta	A4VKN7	40.0	-1	-1	-1
UP000000233_379731.fasta	A4VKT7	40.0	-1	-1	-1
UP000000233_379731.fasta	A4VKV4	40.0	-1	-1	-1
UP000000233_379731.fasta	A4VKV5	40.0	-1	-1	-1
UP000000233_379731.fasta	A4VKW9	45.0	40.0	-1	-1
UP000000233_379731.fasta	A4VKX8	45.0	-1	-1	-1
UP000000233_379731.fasta	A4VKZ5	40.0	-1	-1	-1
UP000000233_379731.fasta	A4VKZ6	40.0	-1	-1	-1
UP000000233_379731.fasta	A4VL34	40.0	-1	-1	-1
UP000000233_379731.fasta	A4VL84	45.0	-1	-1	-1
UP000000233_379731.fasta	A4VLB8	55.00000000000001	46.666666666666664	-1	-1
UP000000233_379731.fasta	A4VLC0	40.0	-1	-1	-1
UP000000233_379731.fasta	A4VLC1	40.0	-1	-1	-1
UP000000233_379731.fasta	A4VLD4	40.0	-1	-1	-1
UP000000233_379731.fasta	A4VLE9	40.0	-1	-1	-1
UP000000233_379731.fasta	A4VLF6	40.0	-1	-1	-1
UP000000233_379731.fasta	A4VLF8	40.0	-1	-1	-1
UP000000233_379731.fasta	A4VLK6	55.00000000000001	-1	-1	-1
UP000000233_379731.fasta	A4VLN3	40.0	-1	-1	-1
UP000000233_379731.fasta	A4VLP6	50.0	43.333333333333336	40.0	-1
UP000000233_379731.fasta	A4VLQ6	40.0	-1	-1	-1
UP000000233_379731.fasta	A4VLR3	45.0	-1	-1	-1
UP000000233_379731.fasta	A4VLR4	50.0	46.666666666666664	40.0	-1
UP000000233_379731.fasta	A4VLT4	40.0	-1	-1	-1
UP000000233_379731.fasta	A4VLV1	55.00000000000001	40.0	-1	-1
UP000000233_379731.fasta	A4VLW8	45.0	-1	-1	-1
UP000000233_379731.fasta	A4VLY6	40.0	-1	-1	-1
UP000000233_379731.fasta	A4VLZ6	55.00000000000001	-1	-1	-1
UP000000233_379731.fasta	A4VM07	45.0	-1	-1	-1
UP000000233_379731.fasta	A4VM12	45.0	-1	-1	-1
UP000000233_379731.fasta	A4VM34	40.0	-1	-1	-1
UP000000233_379731.fasta	A4VM51	40.0	-1	-1	-1
UP000000233_379731.fasta	A4VM65	40.0	-1	-1	-1
UP000000233_379731.fasta	A4VM98	45.0	-1	-1	-1
UP000000233_379731.fasta	A4VMD7	40.0	-1	-1	-1
UP000000233_379731.fasta	A4VMF9	40.0	-1	-1	-1
UP000000233_379731.fasta	A4VMJ2	40.0	-1	-1	-1
UP000000233_379731.fasta	A4VML8	40.0	-1	-1	-1
UP000000233_379731.fasta	A4VMP1	40.0	40.0	-1	-1
UP000000233_379731.fasta	A4VMP6	45.0	-1	-1	-1
UP000000233_379731.fasta	A4VMP8	40.0	-1	-1	-1
UP000000233_379731.fasta	A4VMS4	40.0	-1	-1	-1
UP000000233_379731.fasta	A4VMS6	45.0	-1	-1	-1
UP000000233_379731.fasta	A4VMU2	45.0	-1	-1	-1
UP000000233_379731.fasta	A4VMU5	40.0	-1	-1	-1
UP000000233_379731.fasta	A4VMW2	40.0	-1	-1	-1
UP000000233_379731.fasta	A4VMX1	40.0	-1	-1	-1
UP000000233_379731.fasta	A4VN31	45.0	-1	-1	-1
UP000000233_379731.fasta	A4VN39	40.0	-1	-1	-1
UP000000233_379731.fasta	A4VN40	40.0	-1	-1	-1
UP000000233_379731.fasta	A4VN54	40.0	-1	-1	-1
UP000000233_379731.fasta	A4VN66	40.0	-1	-1	-1
UP000000233_379731.fasta	A4VN92	40.0	-1	-1	-1
UP000000233_379731.fasta	A4VNC0	40.0	-1	-1	-1
UP000000233_379731.fasta	A4VND6	40.0	-1	-1	-1
UP000000233_379731.fasta	A4VNF9	45.0	-1	-1	-1
UP000000233_379731.fasta	A4VNG5	45.0	46.666666666666664	-1	-1
UP000000233_379731.fasta	A4VNL2	50.0	43.333333333333336	40.0	-1
UP000000233_379731.fasta	A4VNM5	40.0	-1	-1	-1
UP000000233_379731.fasta	A4VNN9	45.0	-1	-1	-1
UP000000233_379731.fasta	A4VNP3	45.0	-1	-1	-1
UP000000233_379731.fasta	A4VNP6	45.0	-1	-1	-1
UP000000233_379731.fasta	A4VNQ0	60.0	50.0	-1	-1
UP000000233_379731.fasta	A4VNQ3	45.0	-1	-1	-1
UP000000233_379731.fasta	A4VNQ8	40.0	-1	-1	-1
UP000000233_379731.fasta	A4VNT8	40.0	-1	-1	-1
UP000000233_379731.fasta	A4VNU0	45.0	-1	-1	-1
UP000000233_379731.fasta	A4VNV4	-1	46.666666666666664	-1	-1
UP000000233_379731.fasta	A4VNX1	40.0	-1	-1	-1
UP000000233_379731.fasta	A4VNX2	45.0	-1	-1	-1
UP000000233_379731.fasta	A4VNY6	50.0	-1	-1	-1
UP000000233_379731.fasta	A4VNZ5	50.0	-1	-1	-1
UP000000233_379731.fasta	A4VNZ9	40.0	-1	-1	-1
UP000000233_379731.fasta	A4VP00	40.0	-1	-1	-1
UP000000233_379731.fasta	A4VP16	40.0	-1	-1	-1
UP000000233_379731.fasta	A4VP40	45.0	-1	-1	-1
UP000000233_379731.fasta	A4VP55	45.0	-1	-1	-1
UP000000233_379731.fasta	A4VP70	40.0	-1	-1	-1
UP000000233_379731.fasta	A4VPC2	45.0	-1	-1	-1
UP000000233_379731.fasta	A4VPD2	40.0	-1	-1	-1
UP000000233_379731.fasta	A4VPD3	40.0	-1	-1	-1
UP000000233_379731.fasta	A4VPD8	45.0	-1	-1	-1
UP000000233_379731.fasta	A4VPI4	40.0	-1	-1	-1
UP000000233_379731.fasta	A4VPJ2	50.0	-1	-1	-1
UP000000233_379731.fasta	A4VPJ3	40.0	-1	-1	-1
UP000000233_379731.fasta	A4VPJ4	40.0	-1	-1	-1
UP000000233_379731.fasta	A4VPK7	40.0	-1	-1	-1
UP000000233_379731.fasta	A4VPL1	40.0	-1	-1	-1
UP000000233_379731.fasta	A4VPM4	40.0	-1	-1	-1
UP000000233_379731.fasta	A4VPS1	45.0	-1	-1	-1
UP000000233_379731.fasta	A4VPS5	40.0	-1	-1	-1
UP000000233_379731.fasta	A4VPS9	40.0	-1	-1	-1
UP000000233_379731.fasta	A4VPT0	50.0	40.0	-1	-1
UP000000233_379731.fasta	A4VPZ1	40.0	-1	-1	-1
UP000000233_379731.fasta	A4VQ35	40.0	-1	-1	-1
UP000000233_379731.fasta	A4VQ54	45.0	-1	-1	-1
UP000000233_379731.fasta	A4VQ66	40.0	-1	-1	-1
UP000000233_379731.fasta	A4VQ92	40.0	-1	-1	-1
UP000000233_379731.fasta	A4VQ97	45.0	-1	-1	-1
UP000000233_379731.fasta	A4VQA8	45.0	40.0	-1	-1
UP000000233_379731.fasta	A4VQD4	50.0	46.666666666666664	42.5	44.0
UP000000233_379731.fasta	A4VQD5	40.0	-1	-1	-1
UP000000233_379731.fasta	A4VQE2	45.0	-1	-1	-1
UP000000233_379731.fasta	A4VQF2	50.0	-1	-1	-1
UP000000233_379731.fasta	A4VQK1	45.0	-1	-1	-1
UP000000233_379731.fasta	A4VQM1	40.0	-1	-1	-1
UP000000233_379731.fasta	A4VQM2	-1	40.0	-1	-1
UP000000233_379731.fasta	A4VQN3	45.0	-1	-1	-1
UP000000233_379731.fasta	A4VQN4	40.0	-1	-1	-1
UP000000233_379731.fasta	A4VQR5	40.0	-1	-1	-1
UP000000233_379731.fasta	A4VQT8	50.0	-1	-1	-1
UP000000233_379731.fasta	A4VQU1	50.0	-1	-1	-1
UP000000233_379731.fasta	A4VQW7	40.0	-1	-1	-1
UP000000233_379731.fasta	A4VQW9	40.0	-1	-1	-1
UP000000233_379731.fasta	A4VQZ1	40.0	-1	-1	-1
UP000000233_379731.fasta	A4VR23	40.0	-1	-1	-1
UP000000233_379731.fasta	A4VR27	40.0	-1	-1	-1
UP000000233_379731.fasta	A4VR39	40.0	-1	-1	-1
UP000000233_379731.fasta	A4VR43	40.0	-1	-1	-1
UP000000233_379731.fasta	A4VRA3	40.0	-1	-1	-1
UP000000233_379731.fasta	A4VRC1	40.0	-1	-1	-1
UP000000233_379731.fasta	A4VRC7	45.0	40.0	-1	-1
UP000000233_379731.fasta	A4VRC8	40.0	-1	-1	-1
UP000000233_379731.fasta	A4VRH0	40.0	-1	-1	-1
UP000000233_379731.fasta	A4VRJ1	45.0	-1	-1	-1
UP000000233_379731.fasta	A4VRN5	45.0	-1	-1	-1
UP000000233_379731.fasta	A4VRP5	40.0	-1	-1	-1
UP000000233_379731.fasta	A4VRQ6	40.0	-1	-1	-1
UP000000233_379731.fasta	A4VRR9	45.0	-1	-1	-1
UP000000233_379731.fasta	A4VRU8	40.0	-1	-1	-1
UP000000233_379731.fasta	A4VRY7	45.0	-1	-1	-1
UP000000233_379731.fasta	A4VS12	40.0	-1	-1	-1
UP000000233_379731.fasta	A4VS16	40.0	-1	-1	-1
UP000000233_379731.fasta	A4VS30	40.0	-1	-1	-1
UP000000233_379731.fasta	A4VS46	45.0	-1	-1	-1
UP000000233_379731.fasta	A4VS81	40.0	-1	-1	-1
UP000000235_369723.fasta	A4X0T3	40.0	-1	-1	-1
UP000000235_369723.fasta	A4X0T7	40.0	-1	-1	-1
UP000000235_369723.fasta	A4X0U3	65.0	53.333333333333336	55.00000000000001	-1
UP000000235_369723.fasta	A4X0Y0	40.0	-1	-1	-1
UP000000235_369723.fasta	A4X0Z1	40.0	-1	-1	-1
UP000000235_369723.fasta	A4X0Z9	50.0	46.666666666666664	42.5	42.0
UP000000235_369723.fasta	A4X145	45.0	-1	-1	-1
UP000000235_369723.fasta	A4X155	45.0	-1	-1	-1
UP000000235_369723.fasta	A4X180	40.0	-1	-1	-1
UP000000235_369723.fasta	A4X188	50.0	46.666666666666664	47.5	-1
UP000000235_369723.fasta	A4X195	45.0	-1	-1	-1
UP000000235_369723.fasta	A4X1B2	40.0	-1	-1	-1
UP000000235_369723.fasta	A4X1G1	40.0	-1	-1	-1
UP000000235_369723.fasta	A4X1I6	40.0	-1	-1	-1
UP000000235_369723.fasta	A4X1K7	40.0	-1	-1	-1
UP000000235_369723.fasta	A4X1L4	45.0	-1	-1	-1
UP000000235_369723.fasta	A4X1L5	45.0	-1	-1	-1
UP000000235_369723.fasta	A4X1M2	45.0	-1	-1	-1
UP000000235_369723.fasta	A4X1M3	40.0	-1	-1	-1
UP000000235_369723.fasta	A4X1N1	40.0	-1	-1	-1
UP000000235_369723.fasta	A4X1N8	45.0	-1	-1	-1
UP000000235_369723.fasta	A4X1P7	-1	43.333333333333336	-1	-1
UP000000235_369723.fasta	A4X1R8	50.0	46.666666666666664	45.0	-1
UP000000235_369723.fasta	A4X1S1	40.0	-1	-1	-1
UP000000235_369723.fasta	A4X1S6	40.0	-1	-1	-1
UP000000235_369723.fasta	A4X1V8	40.0	-1	-1	-1
UP000000235_369723.fasta	A4X1X1	40.0	-1	-1	-1
UP000000235_369723.fasta	A4X1Z6	40.0	-1	-1	-1
UP000000235_369723.fasta	A4X1Z8	50.0	-1	-1	-1
UP000000235_369723.fasta	A4X223	40.0	-1	-1	-1
UP000000235_369723.fasta	A4X224	45.0	-1	-1	-1
UP000000235_369723.fasta	A4X228	40.0	-1	-1	-1
UP000000235_369723.fasta	A4X260	40.0	-1	-1	-1
UP000000235_369723.fasta	A4X268	45.0	-1	-1	-1
UP000000235_369723.fasta	A4X273	50.0	-1	-1	-1
UP000000235_369723.fasta	A4X278	40.0	-1	-1	-1
UP000000235_369723.fasta	A4X289	40.0	-1	-1	-1
UP000000235_369723.fasta	A4X292	40.0	-1	-1	-1
UP000000235_369723.fasta	A4X2E1	40.0	-1	-1	-1
UP000000235_369723.fasta	A4X2E8	45.0	-1	-1	-1
UP000000235_369723.fasta	A4X2F5	45.0	-1	-1	-1
UP000000235_369723.fasta	A4X2H3	45.0	-1	-1	-1
UP000000235_369723.fasta	A4X2I8	40.0	-1	-1	-1
UP000000235_369723.fasta	A4X2K4	40.0	-1	-1	-1
UP000000235_369723.fasta	A4X2L8	40.0	-1	-1	-1
UP000000235_369723.fasta	A4X2M0	55.00000000000001	46.666666666666664	40.0	-1
UP000000235_369723.fasta	A4X2M6	40.0	-1	-1	-1
UP000000235_369723.fasta	A4X2M8	40.0	-1	-1	-1
UP000000235_369723.fasta	A4X2N2	40.0	-1	-1	-1
UP000000235_369723.fasta	A4X2P7	45.0	-1	-1	-1
UP000000235_369723.fasta	A4X2R0	45.0	-1	-1	-1
UP000000235_369723.fasta	A4X2R7	40.0	-1	-1	-1
UP000000235_369723.fasta	A4X2T0	55.00000000000001	-1	-1	-1
UP000000235_369723.fasta	A4X2U5	40.0	-1	-1	-1
UP000000235_369723.fasta	A4X2U9	40.0	-1	-1	-1
UP000000235_369723.fasta	A4X2V2	60.0	-1	-1	-1
UP000000235_369723.fasta	A4X2V9	40.0	-1	-1	-1
UP000000235_369723.fasta	A4X2X1	40.0	-1	-1	-1
UP000000235_369723.fasta	A4X2X5	40.0	-1	-1	-1
UP000000235_369723.fasta	A4X2X8	50.0	43.333333333333336	-1	-1
UP000000235_369723.fasta	A4X2Y4	40.0	-1	-1	-1
UP000000235_369723.fasta	A4X323	40.0	-1	-1	-1
UP000000235_369723.fasta	A4X335	45.0	-1	-1	-1
UP000000235_369723.fasta	A4X343	40.0	-1	-1	-1
UP000000235_369723.fasta	A4X349	40.0	-1	-1	-1
UP000000235_369723.fasta	A4X359	55.00000000000001	-1	-1	-1
UP000000235_369723.fasta	A4X360	50.0	40.0	-1	-1
UP000000235_369723.fasta	A4X362	40.0	-1	-1	-1
UP000000235_369723.fasta	A4X373	45.0	-1	-1	-1
UP000000235_369723.fasta	A4X381	55.00000000000001	-1	-1	-1
UP000000235_369723.fasta	A4X3B8	40.0	-1	-1	-1
UP000000235_369723.fasta	A4X3E8	40.0	-1	-1	-1
UP000000235_369723.fasta	A4X3I5	45.0	-1	-1	-1
UP000000235_369723.fasta	A4X3P7	60.0	46.666666666666664	-1	-1
UP000000235_369723.fasta	A4X3Q4	45.0	-1	-1	-1
UP000000235_369723.fasta	A4X3S0	45.0	-1	-1	-1
UP000000235_369723.fasta	A4X3S3	40.0	-1	-1	-1
UP000000235_369723.fasta	A4X3S5	40.0	-1	-1	-1
UP000000235_369723.fasta	A4X3T2	40.0	40.0	-1	-1
UP000000235_369723.fasta	A4X3U3	40.0	-1	-1	-1
UP000000235_369723.fasta	A4X3U8	40.0	-1	-1	-1
UP000000235_369723.fasta	A4X3V3	50.0	46.666666666666664	-1	-1
UP000000235_369723.fasta	A4X3W5	40.0	-1	-1	-1
UP000000235_369723.fasta	A4X402	45.0	40.0	-1	-1
UP000000235_369723.fasta	A4X405	40.0	-1	-1	-1
UP000000235_369723.fasta	A4X416	45.0	-1	-1	-1
UP000000235_369723.fasta	A4X421	45.0	-1	-1	-1
UP000000235_369723.fasta	A4X428	40.0	-1	-1	-1
UP000000235_369723.fasta	A4X437	40.0	-1	-1	-1
UP000000235_369723.fasta	A4X440	40.0	-1	-1	-1
UP000000235_369723.fasta	A4X454	40.0	-1	-1	-1
UP000000235_369723.fasta	A4X467	40.0	-1	-1	-1
UP000000235_369723.fasta	A4X486	40.0	-1	-1	-1
UP000000235_369723.fasta	A4X491	40.0	-1	-1	-1
UP000000235_369723.fasta	A4X495	40.0	-1	-1	-1
UP000000235_369723.fasta	A4X4A8	40.0	-1	-1	-1
UP000000235_369723.fasta	A4X4C3	45.0	-1	-1	-1
UP000000235_369723.fasta	A4X4F1	40.0	-1	-1	-1
UP000000235_369723.fasta	A4X4G0	40.0	-1	-1	-1
UP000000235_369723.fasta	A4X4G5	45.0	-1	-1	-1
UP000000235_369723.fasta	A4X4J6	45.0	-1	-1	-1
UP000000235_369723.fasta	A4X4J9	45.0	-1	-1	-1
UP000000235_369723.fasta	A4X4K3	60.0	53.333333333333336	52.5	46.0
UP000000235_369723.fasta	A4X4M4	50.0	-1	-1	-1
UP000000235_369723.fasta	A4X4N7	40.0	-1	-1	-1
UP000000235_369723.fasta	A4X4P8	40.0	-1	-1	-1
UP000000235_369723.fasta	A4X4R0	50.0	-1	-1	-1
UP000000235_369723.fasta	A4X4R3	40.0	-1	-1	-1
UP000000235_369723.fasta	A4X4R5	40.0	-1	-1	-1
UP000000235_369723.fasta	A4X4T1	45.0	40.0	-1	-1
UP000000235_369723.fasta	A4X4T2	40.0	-1	-1	-1
UP000000235_369723.fasta	A4X4T5	40.0	-1	-1	-1
UP000000235_369723.fasta	A4X4T6	65.0	50.0	-1	-1
UP000000235_369723.fasta	A4X4V1	45.0	-1	-1	-1
UP000000235_369723.fasta	A4X4V2	50.0	-1	-1	-1
UP000000235_369723.fasta	A4X4V3	50.0	-1	-1	-1
UP000000235_369723.fasta	A4X4V4	45.0	-1	-1	-1
UP000000235_369723.fasta	A4X4V7	45.0	-1	-1	-1
UP000000235_369723.fasta	A4X4V8	45.0	-1	-1	-1
UP000000235_369723.fasta	A4X4W3	50.0	-1	-1	-1
UP000000235_369723.fasta	A4X4Z1	40.0	-1	-1	-1
UP000000235_369723.fasta	A4X530	55.00000000000001	-1	-1	-1
UP000000235_369723.fasta	A4X532	50.0	-1	-1	-1
UP000000235_369723.fasta	A4X541	45.0	-1	-1	-1
UP000000235_369723.fasta	A4X563	40.0	-1	-1	-1
UP000000235_369723.fasta	A4X5C9	55.00000000000001	43.333333333333336	-1	-1
UP000000235_369723.fasta	A4X5D6	60.0	43.333333333333336	42.5	-1
UP000000235_369723.fasta	A4X5E0	40.0	-1	-1	-1
UP000000235_369723.fasta	A4X5F9	40.0	-1	-1	-1
UP000000235_369723.fasta	A4X5G6	50.0	50.0	42.5	-1
UP000000235_369723.fasta	A4X5H4	40.0	-1	-1	-1
UP000000235_369723.fasta	A4X5I2	55.00000000000001	-1	-1	-1
UP000000235_369723.fasta	A4X5M1	40.0	-1	-1	-1
UP000000235_369723.fasta	A4X5M6	50.0	-1	-1	-1
UP000000235_369723.fasta	A4X5N3	40.0	-1	-1	-1
UP000000235_369723.fasta	A4X5Q2	40.0	-1	-1	-1
UP000000235_369723.fasta	A4X5Q7	40.0	-1	-1	-1
UP000000235_369723.fasta	A4X5X5	50.0	-1	-1	-1
UP000000235_369723.fasta	A4X5X8	40.0	-1	-1	-1
UP000000235_369723.fasta	A4X5Z8	40.0	-1	-1	-1
UP000000235_369723.fasta	A4X602	55.00000000000001	46.666666666666664	-1	-1
UP000000235_369723.fasta	A4X603	40.0	-1	-1	-1
UP000000235_369723.fasta	A4X604	45.0	-1	-1	-1
UP000000235_369723.fasta	A4X606	45.0	40.0	-1	-1
UP000000235_369723.fasta	A4X635	45.0	-1	-1	-1
UP000000235_369723.fasta	A4X684	40.0	-1	-1	-1
UP000000235_369723.fasta	A4X694	40.0	-1	-1	-1
UP000000235_369723.fasta	A4X6A9	40.0	-1	-1	-1
UP000000235_369723.fasta	A4X6C5	45.0	-1	-1	-1
UP000000235_369723.fasta	A4X6D5	40.0	-1	-1	-1
UP000000235_369723.fasta	A4X6D8	45.0	-1	-1	-1
UP000000235_369723.fasta	A4X6F0	40.0	43.333333333333336	-1	-1
UP000000235_369723.fasta	A4X6F2	40.0	40.0	-1	-1
UP000000235_369723.fasta	A4X6G6	40.0	-1	-1	-1
UP000000235_369723.fasta	A4X6I9	45.0	-1	-1	-1
UP000000235_369723.fasta	A4X6L3	50.0	-1	-1	-1
UP000000235_369723.fasta	A4X6M0	45.0	-1	-1	-1
UP000000235_369723.fasta	A4X6N9	55.00000000000001	46.666666666666664	-1	-1
UP000000235_369723.fasta	A4X6R1	40.0	-1	-1	-1
UP000000235_369723.fasta	A4X6S2	40.0	-1	-1	-1
UP000000235_369723.fasta	A4X6T2	45.0	-1	-1	-1
UP000000235_369723.fasta	A4X6T5	40.0	-1	-1	-1
UP000000235_369723.fasta	A4X6U5	40.0	-1	-1	-1
UP000000235_369723.fasta	A4X6U8	40.0	-1	-1	-1
UP000000235_369723.fasta	A4X6V4	40.0	46.666666666666664	-1	-1
UP000000235_369723.fasta	A4X6W1	40.0	-1	-1	-1
UP000000235_369723.fasta	A4X6X2	40.0	-1	-1	-1
UP000000235_369723.fasta	A4X6X5	40.0	-1	-1	-1
UP000000235_369723.fasta	A4X702	50.0	-1	-1	-1
UP000000235_369723.fasta	A4X707	40.0	-1	-1	-1
UP000000235_369723.fasta	A4X709	40.0	-1	-1	-1
UP000000235_369723.fasta	A4X739	40.0	-1	-1	-1
UP000000235_369723.fasta	A4X747	40.0	-1	-1	-1
UP000000235_369723.fasta	A4X750	45.0	-1	-1	-1
UP000000235_369723.fasta	A4X759	40.0	-1	-1	-1
UP000000235_369723.fasta	A4X7A9	50.0	-1	-1	-1
UP000000235_369723.fasta	A4X7E4	40.0	-1	-1	-1
UP000000235_369723.fasta	A4X7F9	60.0	56.666666666666664	52.5	44.0
UP000000235_369723.fasta	A4X7G3	40.0	-1	-1	-1
UP000000235_369723.fasta	A4X7G9	45.0	-1	-1	-1
UP000000235_369723.fasta	A4X7J1	40.0	-1	-1	-1
UP000000235_369723.fasta	A4X7K0	40.0	-1	-1	-1
UP000000235_369723.fasta	A4X7L9	40.0	-1	-1	-1
UP000000235_369723.fasta	A4X7N1	40.0	-1	-1	-1
UP000000235_369723.fasta	A4X7P1	45.0	-1	-1	-1
UP000000235_369723.fasta	A4X7P9	50.0	-1	-1	-1
UP000000235_369723.fasta	A4X7Q0	50.0	46.666666666666664	-1	-1
UP000000235_369723.fasta	A4X7R3	50.0	46.666666666666664	-1	-1
UP000000235_369723.fasta	A4X7S9	50.0	40.0	-1	-1
UP000000235_369723.fasta	A4X7T9	-1	40.0	-1	-1
UP000000235_369723.fasta	A4X7Y4	40.0	-1	-1	-1
UP000000235_369723.fasta	A4X809	45.0	-1	-1	-1
UP000000235_369723.fasta	A4X831	40.0	-1	-1	-1
UP000000235_369723.fasta	A4X845	45.0	-1	-1	-1
UP000000235_369723.fasta	A4X865	50.0	40.0	-1	-1
UP000000235_369723.fasta	A4X870	45.0	-1	-1	-1
UP000000235_369723.fasta	A4X872	45.0	-1	-1	-1
UP000000235_369723.fasta	A4X8A5	50.0	50.0	-1	-1
UP000000235_369723.fasta	A4X8B1	40.0	-1	-1	-1
UP000000235_369723.fasta	A4X8B7	40.0	-1	-1	-1
UP000000235_369723.fasta	A4X8B9	-1	40.0	-1	-1
UP000000235_369723.fasta	A4X8D7	40.0	-1	-1	-1
UP000000235_369723.fasta	A4X8E2	40.0	-1	-1	-1
UP000000235_369723.fasta	A4X8F1	50.0	40.0	-1	-1
UP000000235_369723.fasta	A4X8G4	40.0	-1	-1	-1
UP000000235_369723.fasta	A4X8H6	40.0	-1	-1	-1
UP000000235_369723.fasta	A4X8I6	45.0	43.333333333333336	-1	-1
UP000000235_369723.fasta	A4X8I8	45.0	43.333333333333336	-1	-1
UP000000235_369723.fasta	A4X8I9	50.0	-1	-1	-1
UP000000235_369723.fasta	A4X8J5	45.0	40.0	-1	-1
UP000000235_369723.fasta	A4X8J9	40.0	-1	-1	-1
UP000000235_369723.fasta	A4X8R1	45.0	-1	-1	-1
UP000000235_369723.fasta	A4X8T8	65.0	-1	-1	-1
UP000000235_369723.fasta	A4X8W2	45.0	40.0	-1	-1
UP000000235_369723.fasta	A4X8W4	50.0	-1	-1	-1
UP000000235_369723.fasta	A4X8W8	45.0	-1	-1	-1
UP000000235_369723.fasta	A4X8W9	40.0	-1	-1	-1
UP000000235_369723.fasta	A4X8X3	50.0	-1	-1	-1
UP000000235_369723.fasta	A4X8Y4	40.0	-1	-1	-1
UP000000235_369723.fasta	A4X8Y5	40.0	-1	-1	-1
UP000000235_369723.fasta	A4X8Z0	40.0	-1	-1	-1
UP000000235_369723.fasta	A4X8Z4	50.0	-1	-1	-1
UP000000235_369723.fasta	A4X909	40.0	-1	-1	-1
UP000000235_369723.fasta	A4X914	55.00000000000001	-1	-1	-1
UP000000235_369723.fasta	A4X948	40.0	-1	-1	-1
UP000000235_369723.fasta	A4X984	55.00000000000001	46.666666666666664	-1	-1
UP000000235_369723.fasta	A4X998	40.0	-1	-1	-1
UP000000235_369723.fasta	A4X9B7	40.0	-1	-1	-1
UP000000235_369723.fasta	A4X9E1	40.0	-1	-1	-1
UP000000235_369723.fasta	A4X9I1	50.0	40.0	-1	-1
UP000000235_369723.fasta	A4X9J7	45.0	-1	-1	-1
UP000000235_369723.fasta	A4X9J8	55.00000000000001	43.333333333333336	-1	-1
UP000000235_369723.fasta	A4X9L8	45.0	-1	-1	-1
UP000000235_369723.fasta	A4X9M6	40.0	-1	-1	-1
UP000000235_369723.fasta	A4X9P6	45.0	-1	-1	-1
UP000000235_369723.fasta	A4X9Q9	40.0	-1	-1	-1
UP000000235_369723.fasta	A4X9R1	40.0	-1	-1	-1
UP000000235_369723.fasta	A4X9S1	45.0	43.333333333333336	-1	-1
UP000000235_369723.fasta	A4X9S3	40.0	-1	-1	-1
UP000000235_369723.fasta	A4X9S9	60.0	-1	-1	-1
UP000000235_369723.fasta	A4X9T2	40.0	-1	-1	-1
UP000000235_369723.fasta	A4X9T6	40.0	-1	-1	-1
UP000000235_369723.fasta	A4X9T7	45.0	-1	-1	-1
UP000000235_369723.fasta	A4X9T9	40.0	-1	-1	-1
UP000000235_369723.fasta	A4X9U4	40.0	-1	-1	-1
UP000000235_369723.fasta	A4X9U5	45.0	-1	-1	-1
UP000000235_369723.fasta	A4X9U7	40.0	-1	-1	-1
UP000000235_369723.fasta	A4X9X4	40.0	-1	-1	-1
UP000000235_369723.fasta	A4XA19	40.0	-1	-1	-1
UP000000235_369723.fasta	A4XA38	50.0	-1	-1	-1
UP000000235_369723.fasta	A4XA58	40.0	-1	-1	-1
UP000000235_369723.fasta	A4XA82	45.0	-1	-1	-1
UP000000235_369723.fasta	A4XA96	40.0	-1	-1	-1
UP000000235_369723.fasta	A4XAA3	40.0	-1	-1	-1
UP000000235_369723.fasta	A4XAA8	40.0	-1	-1	-1
UP000000235_369723.fasta	A4XAG2	40.0	-1	-1	-1
UP000000235_369723.fasta	A4XAG9	40.0	-1	-1	-1
UP000000235_369723.fasta	A4XAI6	45.0	-1	-1	-1
UP000000235_369723.fasta	A4XAL8	40.0	-1	-1	-1
UP000000235_369723.fasta	A4XAM5	50.0	-1	-1	-1
UP000000235_369723.fasta	A4XAN7	45.0	-1	-1	-1
UP000000235_369723.fasta	A4XAQ0	40.0	-1	-1	-1
UP000000235_369723.fasta	A4XAR2	45.0	-1	-1	-1
UP000000235_369723.fasta	A4XAS6	40.0	-1	-1	-1
UP000000235_369723.fasta	A4XAU9	50.0	-1	-1	-1
UP000000235_369723.fasta	A4XAW3	40.0	-1	-1	-1
UP000000235_369723.fasta	A4XAX5	40.0	-1	-1	-1
UP000000235_369723.fasta	A4XAZ2	45.0	-1	-1	-1
UP000000235_369723.fasta	A4XB05	40.0	43.333333333333336	-1	-1
UP000000235_369723.fasta	A4XB17	45.0	-1	-1	-1
UP000000235_369723.fasta	A4XB19	40.0	-1	-1	-1
UP000000235_369723.fasta	A4XB32	45.0	-1	-1	-1
UP000000235_369723.fasta	A4XB42	55.00000000000001	-1	-1	-1
UP000000235_369723.fasta	A4XB45	40.0	-1	-1	-1
UP000000235_369723.fasta	A4XB53	40.0	-1	-1	-1
UP000000235_369723.fasta	A4XB71	50.0	43.333333333333336	-1	-1
UP000000235_369723.fasta	A4XB74	40.0	-1	-1	-1
UP000000235_369723.fasta	A4XB83	40.0	-1	-1	-1
UP000000235_369723.fasta	A4XBA9	40.0	-1	-1	-1
UP000000235_369723.fasta	A4XBB2	50.0	-1	-1	-1
UP000000235_369723.fasta	A4XBB5	40.0	-1	-1	-1
UP000000235_369723.fasta	A4XBC1	40.0	-1	-1	-1
UP000000235_369723.fasta	A4XBC4	40.0	-1	-1	-1
UP000000235_369723.fasta	A4XBD4	40.0	-1	-1	-1
UP000000235_369723.fasta	A4XBD7	40.0	-1	-1	-1
UP000000235_369723.fasta	A4XBD8	40.0	-1	-1	-1
UP000000235_369723.fasta	A4XBE8	45.0	-1	-1	-1
UP000000235_369723.fasta	A4XBK2	45.0	-1	-1	-1
UP000000235_369723.fasta	A4XBK5	40.0	-1	-1	-1
UP000000235_369723.fasta	A4XBL3	40.0	-1	-1	-1
UP000000235_369723.fasta	A4XBM3	45.0	-1	-1	-1
UP000000235_369723.fasta	A4XBP0	60.0	-1	-1	-1
UP000000235_369723.fasta	A4XBQ6	45.0	-1	-1	-1
UP000000235_369723.fasta	A4XBW4	40.0	-1	-1	-1
UP000000235_369723.fasta	A4XBX0	40.0	-1	-1	-1
UP000000235_369723.fasta	A4XC11	40.0	-1	-1	-1
UP000000235_369723.fasta	A4XC19	45.0	-1	-1	-1
UP000000235_369723.fasta	A4XC23	40.0	-1	-1	-1
UP000000235_369723.fasta	A4XC34	40.0	-1	-1	-1
UP000000235_369723.fasta	A4XC42	40.0	-1	-1	-1
UP000000235_369723.fasta	A4XC43	40.0	-1	-1	-1
UP000000235_369723.fasta	A4XC50	40.0	-1	-1	-1
UP000000235_369723.fasta	A4XC54	40.0	-1	-1	-1
UP000000235_369723.fasta	A4XC66	40.0	-1	-1	-1
UP000000235_369723.fasta	A4XC76	50.0	-1	-1	-1
UP000000235_369723.fasta	A4XCA3	40.0	-1	-1	-1
UP000000235_369723.fasta	A4XCA5	40.0	-1	-1	-1
UP000000235_369723.fasta	A4XCA6	40.0	-1	-1	-1
UP000000235_369723.fasta	A4XCC3	40.0	-1	-1	-1
UP000000235_369723.fasta	A4XCE4	40.0	-1	-1	-1
UP000000235_369723.fasta	A4XCE7	40.0	-1	-1	-1
UP000000235_369723.fasta	A4XCF2	40.0	-1	-1	-1
UP000000235_369723.fasta	A4XCG7	40.0	-1	-1	-1
UP000000235_369723.fasta	A4XCG9	40.0	-1	-1	-1
UP000000235_369723.fasta	A4XCH3	40.0	-1	-1	-1
UP000000235_369723.fasta	A4XCL3	60.0	53.333333333333336	50.0	44.0
UP000000235_369723.fasta	A4XCL5	40.0	-1	-1	-1
UP000000235_369723.fasta	A4XCL7	40.0	-1	-1	-1
UP000000235_369723.fasta	A4XCQ8	40.0	-1	-1	-1
UP000000235_369723.fasta	A4XCS1	40.0	-1	-1	-1
UP000000235_369723.fasta	A4XCT3	40.0	-1	-1	-1
UP000000235_369723.fasta	A4XCV3	40.0	-1	-1	-1
UP000000235_369723.fasta	A4XCW4	40.0	-1	-1	-1
UP000000235_369723.fasta	A4XD27	40.0	-1	-1	-1
UP000000235_369723.fasta	A4XD38	40.0	-1	-1	-1
UP000000235_369723.fasta	A4XD47	40.0	43.333333333333336	-1	-1
UP000000235_369723.fasta	A4XD53	40.0	-1	-1	-1
UP000000235_369723.fasta	A4XD71	50.0	40.0	-1	-1
UP000000235_369723.fasta	A4XD73	50.0	-1	-1	-1
UP000000235_369723.fasta	A4XDB3	45.0	-1	-1	-1
UP000000235_369723.fasta	A4XDD2	45.0	-1	-1	-1
UP000000235_369723.fasta	A4XDG1	55.00000000000001	50.0	-1	-1
UP000000235_369723.fasta	A4XDI0	40.0	-1	-1	-1
UP000000235_369723.fasta	A4XDI1	40.0	-1	-1	-1
UP000000235_369723.fasta	A4XDJ9	55.00000000000001	43.333333333333336	-1	-1
UP000000235_369723.fasta	A4XDK9	45.0	-1	-1	-1
UP000000235_369723.fasta	A4XDL8	40.0	-1	-1	-1
UP000000235_369723.fasta	A4XDP1	50.0	-1	-1	-1
UP000000235_369723.fasta	A4XDQ0	40.0	-1	-1	-1
UP000000235_369723.fasta	A4XDQ1	40.0	-1	-1	-1
UP000000235_369723.fasta	A4XDQ5	-1	40.0	-1	-1
UP000000235_369723.fasta	A4XDQ9	60.0	50.0	-1	-1
UP000000238_349521.fasta	Q2S6R5	40.0	-1	-1	-1
UP000000238_349521.fasta	Q2S6S1	40.0	-1	-1	-1
UP000000238_349521.fasta	Q2S6U1	40.0	-1	-1	-1
UP000000238_349521.fasta	Q2S6W6	40.0	-1	-1	-1
UP000000238_349521.fasta	Q2S735	40.0	-1	-1	-1
UP000000238_349521.fasta	Q2S739	40.0	-1	-1	-1
UP000000238_349521.fasta	Q2S744	40.0	-1	-1	-1
UP000000238_349521.fasta	Q2S756	40.0	-1	-1	-1
UP000000238_349521.fasta	Q2S771	40.0	-1	-1	-1
UP000000238_349521.fasta	Q2S789	40.0	-1	-1	-1
UP000000238_349521.fasta	Q2S7E3	45.0	-1	-1	-1
UP000000238_349521.fasta	Q2S7F2	40.0	-1	-1	-1
UP000000238_349521.fasta	Q2S7F3	40.0	-1	-1	-1
UP000000238_349521.fasta	Q2S7P6	40.0	-1	-1	-1
UP000000238_349521.fasta	Q2S7R1	40.0	-1	-1	-1
UP000000238_349521.fasta	Q2S7T1	45.0	-1	-1	-1
UP000000238_349521.fasta	Q2S7U6	45.0	-1	-1	-1
UP000000238_349521.fasta	Q2S802	40.0	-1	-1	-1
UP000000238_349521.fasta	Q2S804	40.0	-1	-1	-1
UP000000238_349521.fasta	Q2S820	40.0	-1	-1	-1
UP000000238_349521.fasta	Q2S862	40.0	-1	-1	-1
UP000000238_349521.fasta	Q2S877	45.0	-1	-1	-1
UP000000238_349521.fasta	Q2S895	50.0	-1	-1	-1
UP000000238_349521.fasta	Q2S8B5	45.0	-1	-1	-1
UP000000238_349521.fasta	Q2S8D7	40.0	-1	-1	-1
UP000000238_349521.fasta	Q2S8L1	40.0	-1	-1	-1
UP000000238_349521.fasta	Q2S8Q3	40.0	-1	-1	-1
UP000000238_349521.fasta	Q2S8R6	50.0	-1	-1	-1
UP000000238_349521.fasta	Q2S8S0	-1	43.333333333333336	-1	-1
UP000000238_349521.fasta	Q2S8X6	40.0	-1	-1	-1
UP000000238_349521.fasta	Q2S8Y2	40.0	-1	-1	-1
UP000000238_349521.fasta	Q2S938	45.0	-1	-1	-1
UP000000238_349521.fasta	Q2S980	40.0	-1	-1	-1
UP000000238_349521.fasta	Q2S986	40.0	-1	-1	-1
UP000000238_349521.fasta	Q2S9F8	40.0	-1	-1	-1
UP000000238_349521.fasta	Q2S9L1	50.0	-1	-1	-1
UP000000238_349521.fasta	Q2S9M4	45.0	-1	-1	-1
UP000000238_349521.fasta	Q2S9N6	40.0	-1	-1	-1
UP000000238_349521.fasta	Q2S9R2	40.0	-1	-1	-1
UP000000238_349521.fasta	Q2S9R5	45.0	-1	-1	-1
UP000000238_349521.fasta	Q2S9T2	40.0	-1	-1	-1
UP000000238_349521.fasta	Q2SA43	40.0	-1	-1	-1
UP000000238_349521.fasta	Q2SA49	40.0	-1	-1	-1
UP000000238_349521.fasta	Q2SAA1	40.0	-1	-1	-1
UP000000238_349521.fasta	Q2SAB7	45.0	-1	-1	-1
UP000000238_349521.fasta	Q2SAE6	40.0	-1	-1	-1
UP000000238_349521.fasta	Q2SAH2	45.0	-1	-1	-1
UP000000238_349521.fasta	Q2SAJ7	45.0	-1	-1	-1
UP000000238_349521.fasta	Q2SAK9	55.00000000000001	-1	-1	-1
UP000000238_349521.fasta	Q2SAP9	40.0	-1	-1	-1
UP000000238_349521.fasta	Q2SAQ2	40.0	-1	-1	-1
UP000000238_349521.fasta	Q2SAS6	45.0	-1	-1	-1
UP000000238_349521.fasta	Q2SAU1	55.00000000000001	43.333333333333336	-1	-1
UP000000238_349521.fasta	Q2SAV0	45.0	-1	-1	-1
UP000000238_349521.fasta	Q2SAV7	45.0	-1	-1	-1
UP000000238_349521.fasta	Q2SAW5	45.0	-1	-1	-1
UP000000238_349521.fasta	Q2SAZ0	50.0	-1	-1	-1
UP000000238_349521.fasta	Q2SB11	40.0	-1	-1	-1
UP000000238_349521.fasta	Q2SB14	40.0	-1	-1	-1
UP000000238_349521.fasta	Q2SB32	40.0	-1	-1	-1
UP000000238_349521.fasta	Q2SB52	40.0	-1	-1	-1
UP000000238_349521.fasta	Q2SB65	40.0	-1	-1	-1
UP000000238_349521.fasta	Q2SB66	45.0	-1	-1	-1
UP000000238_349521.fasta	Q2SB73	40.0	-1	-1	-1
UP000000238_349521.fasta	Q2SBB0	40.0	-1	-1	-1
UP000000238_349521.fasta	Q2SBB8	40.0	-1	-1	-1
UP000000238_349521.fasta	Q2SBC4	45.0	40.0	-1	-1
UP000000238_349521.fasta	Q2SBC7	40.0	-1	-1	-1
UP000000238_349521.fasta	Q2SBE0	45.0	-1	-1	-1
UP000000238_349521.fasta	Q2SBL4	40.0	-1	-1	-1
UP000000238_349521.fasta	Q2SBM5	40.0	-1	-1	-1
UP000000238_349521.fasta	Q2SBP4	40.0	-1	-1	-1
UP000000238_349521.fasta	Q2SBP5	40.0	-1	-1	-1
UP000000238_349521.fasta	Q2SBS3	45.0	-1	-1	-1
UP000000238_349521.fasta	Q2SBT8	40.0	-1	-1	-1
UP000000238_349521.fasta	Q2SBV0	50.0	40.0	-1	-1
UP000000238_349521.fasta	Q2SBV3	40.0	-1	-1	-1
UP000000238_349521.fasta	Q2SBX5	45.0	-1	-1	-1
UP000000238_349521.fasta	Q2SC02	40.0	-1	-1	-1
UP000000238_349521.fasta	Q2SC75	40.0	-1	-1	-1
UP000000238_349521.fasta	Q2SC80	40.0	-1	-1	-1
UP000000238_349521.fasta	Q2SC92	45.0	-1	-1	-1
UP000000238_349521.fasta	Q2SC98	40.0	-1	-1	-1
UP000000238_349521.fasta	Q2SCA3	40.0	-1	-1	-1
UP000000238_349521.fasta	Q2SCG8	40.0	-1	-1	-1
UP000000238_349521.fasta	Q2SCJ4	50.0	-1	-1	-1
UP000000238_349521.fasta	Q2SCK0	40.0	-1	-1	-1
UP000000238_349521.fasta	Q2SCL1	45.0	-1	-1	-1
UP000000238_349521.fasta	Q2SCQ2	45.0	-1	-1	-1
UP000000238_349521.fasta	Q2SCU0	45.0	-1	-1	-1
UP000000238_349521.fasta	Q2SD03	40.0	-1	-1	-1
UP000000238_349521.fasta	Q2SD45	40.0	-1	-1	-1
UP000000238_349521.fasta	Q2SD79	40.0	-1	-1	-1
UP000000238_349521.fasta	Q2SD80	40.0	-1	-1	-1
UP000000238_349521.fasta	Q2SD86	40.0	-1	-1	-1
UP000000238_349521.fasta	Q2SD98	45.0	-1	-1	-1
UP000000238_349521.fasta	Q2SDA3	45.0	-1	-1	-1
UP000000238_349521.fasta	Q2SDB6	40.0	-1	-1	-1
UP000000238_349521.fasta	Q2SDD3	40.0	-1	-1	-1
UP000000238_349521.fasta	Q2SDF8	40.0	-1	-1	-1
UP000000238_349521.fasta	Q2SDG4	45.0	-1	-1	-1
UP000000238_349521.fasta	Q2SDS4	40.0	-1	-1	-1
UP000000238_349521.fasta	Q2SDS8	40.0	-1	-1	-1
UP000000238_349521.fasta	Q2SDV8	40.0	-1	-1	-1
UP000000238_349521.fasta	Q2SDX1	40.0	-1	-1	-1
UP000000238_349521.fasta	Q2SDX9	40.0	-1	-1	-1
UP000000238_349521.fasta	Q2SDY2	45.0	-1	-1	-1
UP000000238_349521.fasta	Q2SE17	40.0	-1	-1	-1
UP000000238_349521.fasta	Q2SE34	40.0	-1	-1	-1
UP000000238_349521.fasta	Q2SE36	40.0	-1	-1	-1
UP000000238_349521.fasta	Q2SE54	45.0	-1	-1	-1
UP000000238_349521.fasta	Q2SEA9	45.0	-1	-1	-1
UP000000238_349521.fasta	Q2SED5	40.0	-1	-1	-1
UP000000238_349521.fasta	Q2SEG4	40.0	-1	-1	-1
UP000000238_349521.fasta	Q2SEI3	40.0	-1	-1	-1
UP000000238_349521.fasta	Q2SEJ0	40.0	-1	-1	-1
UP000000238_349521.fasta	Q2SEM5	55.00000000000001	-1	-1	-1
UP000000238_349521.fasta	Q2SEQ1	40.0	-1	-1	-1
UP000000238_349521.fasta	Q2SEQ3	50.0	40.0	-1	-1
UP000000238_349521.fasta	Q2SES1	50.0	-1	-1	-1
UP000000238_349521.fasta	Q2SET3	40.0	-1	-1	-1
UP000000238_349521.fasta	Q2SEW2	45.0	-1	-1	-1
UP000000238_349521.fasta	Q2SEY5	45.0	-1	-1	-1
UP000000238_349521.fasta	Q2SF12	40.0	-1	-1	-1
UP000000238_349521.fasta	Q2SF24	50.0	-1	-1	-1
UP000000238_349521.fasta	Q2SFC5	50.0	-1	-1	-1
UP000000238_349521.fasta	Q2SFC9	40.0	-1	-1	-1
UP000000238_349521.fasta	Q2SFD1	45.0	-1	-1	-1
UP000000238_349521.fasta	Q2SFF8	50.0	-1	-1	-1
UP000000238_349521.fasta	Q2SFF9	55.00000000000001	-1	-1	-1
UP000000238_349521.fasta	Q2SFG3	40.0	-1	-1	-1
UP000000238_349521.fasta	Q2SFG4	45.0	-1	-1	-1
UP000000238_349521.fasta	Q2SFJ2	40.0	-1	-1	-1
UP000000238_349521.fasta	Q2SFJ7	40.0	-1	-1	-1
UP000000238_349521.fasta	Q2SFL4	40.0	-1	-1	-1
UP000000238_349521.fasta	Q2SFM2	45.0	-1	-1	-1
UP000000238_349521.fasta	Q2SFN6	45.0	-1	-1	-1
UP000000238_349521.fasta	Q2SFN7	40.0	-1	-1	-1
UP000000238_349521.fasta	Q2SFN9	50.0	-1	-1	-1
UP000000238_349521.fasta	Q2SFQ8	40.0	-1	-1	-1
UP000000238_349521.fasta	Q2SFS4	40.0	-1	-1	-1
UP000000238_349521.fasta	Q2SFU3	40.0	-1	-1	-1
UP000000238_349521.fasta	Q2SFX0	40.0	-1	-1	-1
UP000000238_349521.fasta	Q2SFX1	40.0	-1	-1	-1
UP000000238_349521.fasta	Q2SFX5	40.0	-1	-1	-1
UP000000238_349521.fasta	Q2SG08	40.0	-1	-1	-1
UP000000238_349521.fasta	Q2SG19	45.0	46.666666666666664	-1	-1
UP000000238_349521.fasta	Q2SG21	45.0	-1	-1	-1
UP000000238_349521.fasta	Q2SG38	40.0	-1	-1	-1
UP000000238_349521.fasta	Q2SG42	55.00000000000001	-1	-1	-1
UP000000238_349521.fasta	Q2SG44	40.0	-1	-1	-1
UP000000238_349521.fasta	Q2SG47	40.0	-1	-1	-1
UP000000238_349521.fasta	Q2SG71	40.0	-1	-1	-1
UP000000238_349521.fasta	Q2SG80	40.0	-1	-1	-1
UP000000238_349521.fasta	Q2SG85	40.0	-1	-1	-1
UP000000238_349521.fasta	Q2SG94	40.0	-1	-1	-1
UP000000238_349521.fasta	Q2SGF0	55.00000000000001	-1	-1	-1
UP000000238_349521.fasta	Q2SGH5	45.0	-1	-1	-1
UP000000238_349521.fasta	Q2SGI2	40.0	-1	-1	-1
UP000000238_349521.fasta	Q2SGI7	45.0	-1	-1	-1
UP000000238_349521.fasta	Q2SGK2	45.0	-1	-1	-1
UP000000238_349521.fasta	Q2SGK8	40.0	-1	-1	-1
UP000000238_349521.fasta	Q2SGL4	45.0	-1	-1	-1
UP000000238_349521.fasta	Q2SGM9	45.0	-1	-1	-1
UP000000238_349521.fasta	Q2SGP6	40.0	-1	-1	-1
UP000000238_349521.fasta	Q2SGQ6	45.0	-1	-1	-1
UP000000238_349521.fasta	Q2SGW9	40.0	-1	-1	-1
UP000000238_349521.fasta	Q2SGY8	40.0	-1	-1	-1
UP000000238_349521.fasta	Q2SH17	40.0	-1	-1	-1
UP000000238_349521.fasta	Q2SH29	45.0	-1	-1	-1
UP000000238_349521.fasta	Q2SH49	40.0	-1	-1	-1
UP000000238_349521.fasta	Q2SH72	45.0	-1	-1	-1
UP000000238_349521.fasta	Q2SH95	50.0	-1	-1	-1
UP000000238_349521.fasta	Q2SHD4	40.0	-1	-1	-1
UP000000238_349521.fasta	Q2SHF5	40.0	-1	-1	-1
UP000000238_349521.fasta	Q2SHF6	40.0	-1	-1	-1
UP000000238_349521.fasta	Q2SHI8	40.0	-1	-1	-1
UP000000238_349521.fasta	Q2SHM2	45.0	-1	-1	-1
UP000000238_349521.fasta	Q2SHP8	45.0	-1	-1	-1
UP000000238_349521.fasta	Q2SHT3	45.0	40.0	-1	-1
UP000000238_349521.fasta	Q2SHV1	40.0	-1	-1	-1
UP000000238_349521.fasta	Q2SHV9	40.0	-1	-1	-1
UP000000238_349521.fasta	Q2SHY3	40.0	-1	-1	-1
UP000000238_349521.fasta	Q2SHY7	40.0	-1	-1	-1
UP000000238_349521.fasta	Q2SHZ0	40.0	-1	-1	-1
UP000000238_349521.fasta	Q2SHZ3	45.0	-1	-1	-1
UP000000238_349521.fasta	Q2SHZ9	45.0	-1	-1	-1
UP000000238_349521.fasta	Q2SI32	40.0	-1	-1	-1
UP000000238_349521.fasta	Q2SI64	40.0	-1	-1	-1
UP000000238_349521.fasta	Q2SI97	45.0	-1	-1	-1
UP000000238_349521.fasta	Q2SI99	40.0	-1	-1	-1
UP000000238_349521.fasta	Q2SIA3	50.0	-1	-1	-1
UP000000238_349521.fasta	Q2SIA9	40.0	-1	-1	-1
UP000000238_349521.fasta	Q2SIF3	40.0	-1	-1	-1
UP000000238_349521.fasta	Q2SIG2	45.0	-1	-1	-1
UP000000238_349521.fasta	Q2SIK5	40.0	-1	-1	-1
UP000000238_349521.fasta	Q2SIM1	40.0	-1	-1	-1
UP000000238_349521.fasta	Q2SIN5	45.0	40.0	-1	-1
UP000000238_349521.fasta	Q2SIN8	50.0	-1	-1	-1
UP000000238_349521.fasta	Q2SIT1	45.0	-1	-1	-1
UP000000238_349521.fasta	Q2SIT7	40.0	-1	-1	-1
UP000000238_349521.fasta	Q2SIV7	40.0	-1	-1	-1
UP000000238_349521.fasta	Q2SIX3	45.0	-1	-1	-1
UP000000238_349521.fasta	Q2SIY9	45.0	-1	-1	-1
UP000000238_349521.fasta	Q2SIZ4	40.0	-1	-1	-1
UP000000238_349521.fasta	Q2SJ11	40.0	-1	-1	-1
UP000000238_349521.fasta	Q2SJ46	40.0	-1	-1	-1
UP000000238_349521.fasta	Q2SJB8	40.0	-1	-1	-1
UP000000238_349521.fasta	Q2SJF8	45.0	-1	-1	-1
UP000000238_349521.fasta	Q2SJF9	40.0	-1	-1	-1
UP000000238_349521.fasta	Q2SJH7	50.0	43.333333333333336	45.0	-1
UP000000238_349521.fasta	Q2SJH8	40.0	-1	-1	-1
UP000000238_349521.fasta	Q2SJK8	40.0	-1	-1	-1
UP000000238_349521.fasta	Q2SJM4	45.0	-1	-1	-1
UP000000238_349521.fasta	Q2SJP8	40.0	-1	-1	-1
UP000000238_349521.fasta	Q2SJT1	40.0	-1	-1	-1
UP000000238_349521.fasta	Q2SJX2	40.0	-1	-1	-1
UP000000238_349521.fasta	Q2SK12	45.0	-1	-1	-1
UP000000238_349521.fasta	Q2SK53	55.00000000000001	40.0	-1	-1
UP000000238_349521.fasta	Q2SK60	45.0	43.333333333333336	42.5	-1
UP000000238_349521.fasta	Q2SK63	45.0	-1	-1	-1
UP000000238_349521.fasta	Q2SK69	40.0	-1	-1	-1
UP000000238_349521.fasta	Q2SK93	45.0	-1	-1	-1
UP000000238_349521.fasta	Q2SKA6	40.0	-1	-1	-1
UP000000238_349521.fasta	Q2SKG7	45.0	-1	-1	-1
UP000000238_349521.fasta	Q2SKH0	40.0	-1	-1	-1
UP000000238_349521.fasta	Q2SKH9	45.0	-1	-1	-1
UP000000238_349521.fasta	Q2SKI4	45.0	-1	-1	-1
UP000000238_349521.fasta	Q2SKK1	45.0	-1	-1	-1
UP000000238_349521.fasta	Q2SKN6	40.0	-1	-1	-1
UP000000238_349521.fasta	Q2SKP2	40.0	-1	-1	-1
UP000000238_349521.fasta	Q2SKQ5	40.0	-1	-1	-1
UP000000238_349521.fasta	Q2SKR7	40.0	-1	-1	-1
UP000000238_349521.fasta	Q2SKT2	40.0	-1	-1	-1
UP000000238_349521.fasta	Q2SKV3	45.0	-1	-1	-1
UP000000238_349521.fasta	Q2SKV5	50.0	43.333333333333336	-1	-1
UP000000238_349521.fasta	Q2SKY5	45.0	-1	-1	-1
UP000000238_349521.fasta	Q2SL10	45.0	-1	-1	-1
UP000000238_349521.fasta	Q2SL37	40.0	-1	-1	-1
UP000000238_349521.fasta	Q2SL48	40.0	-1	-1	-1
UP000000238_349521.fasta	Q2SL71	40.0	-1	-1	-1
UP000000238_349521.fasta	Q2SL85	45.0	-1	-1	-1
UP000000238_349521.fasta	Q2SLA9	50.0	43.333333333333336	-1	-1
UP000000238_349521.fasta	Q2SLC4	40.0	-1	-1	-1
UP000000238_349521.fasta	Q2SLD3	40.0	-1	-1	-1
UP000000238_349521.fasta	Q2SLH6	45.0	-1	-1	-1
UP000000238_349521.fasta	Q2SLH7	45.0	-1	-1	-1
UP000000238_349521.fasta	Q2SLI1	40.0	-1	-1	-1
UP000000238_349521.fasta	Q2SLK6	40.0	-1	-1	-1
UP000000238_349521.fasta	Q2SLK9	45.0	-1	-1	-1
UP000000238_349521.fasta	Q2SLQ5	40.0	-1	-1	-1
UP000000238_349521.fasta	Q2SLQ6	40.0	-1	-1	-1
UP000000238_349521.fasta	Q2SLU0	40.0	40.0	-1	-1
UP000000238_349521.fasta	Q2SLU2	40.0	-1	-1	-1
UP000000238_349521.fasta	Q2SM00	40.0	-1	-1	-1
UP000000238_349521.fasta	Q2SM37	45.0	-1	-1	-1
UP000000238_349521.fasta	Q2SM39	40.0	-1	-1	-1
UP000000238_349521.fasta	Q2SM49	40.0	-1	-1	-1
UP000000238_349521.fasta	Q2SM63	40.0	-1	-1	-1
UP000000238_349521.fasta	Q2SMA4	40.0	-1	-1	-1
UP000000238_349521.fasta	Q2SMD9	40.0	-1	-1	-1
UP000000238_349521.fasta	Q2SMH2	40.0	-1	-1	-1
UP000000238_349521.fasta	Q2SMM0	40.0	-1	-1	-1
UP000000238_349521.fasta	Q2SMM1	50.0	-1	-1	-1
UP000000238_349521.fasta	Q2SMN9	40.0	-1	-1	-1
UP000000238_349521.fasta	Q2SMQ2	45.0	-1	-1	-1
UP000000238_349521.fasta	Q2SMR7	40.0	-1	-1	-1
UP000000238_349521.fasta	Q2SMY3	40.0	-1	-1	-1
UP000000238_349521.fasta	Q2SMZ3	40.0	-1	-1	-1
UP000000238_349521.fasta	Q2SN07	40.0	-1	-1	-1
UP000000238_349521.fasta	Q2SN38	40.0	-1	-1	-1
UP000000238_349521.fasta	Q2SN45	40.0	-1	-1	-1
UP000000238_349521.fasta	Q2SN60	45.0	-1	-1	-1
UP000000238_349521.fasta	Q2SN66	40.0	-1	-1	-1
UP000000238_349521.fasta	Q2SNA6	40.0	-1	-1	-1
UP000000238_349521.fasta	Q2SNB4	40.0	-1	-1	-1
UP000000238_349521.fasta	Q2SNE0	40.0	-1	-1	-1
UP000000238_349521.fasta	Q2SNG7	45.0	-1	-1	-1
UP000000238_349521.fasta	Q2SNH2	40.0	-1	-1	-1
UP000000238_349521.fasta	Q2SNI5	40.0	-1	-1	-1
UP000000238_349521.fasta	Q2SNI9	50.0	-1	-1	-1
UP000000238_349521.fasta	Q2SNJ8	40.0	-1	-1	-1
UP000000238_349521.fasta	Q2SNM1	40.0	-1	-1	-1
UP000000238_349521.fasta	Q2SNQ4	45.0	-1	-1	-1
UP000000238_349521.fasta	Q2SNT5	40.0	-1	-1	-1
UP000000238_349521.fasta	Q2SNV0	40.0	-1	-1	-1
UP000000238_349521.fasta	Q2SNY3	40.0	-1	-1	-1
UP000000238_349521.fasta	Q2SNZ4	40.0	40.0	-1	-1
UP000000238_349521.fasta	Q2SP13	45.0	43.333333333333336	-1	-1
UP000000238_349521.fasta	Q2SP19	40.0	-1	-1	-1
UP000000238_349521.fasta	Q2SP33	40.0	-1	-1	-1
UP000000238_349521.fasta	Q2SP47	45.0	-1	-1	-1
UP000000238_349521.fasta	Q2SPE7	40.0	-1	-1	-1
UP000000238_349521.fasta	Q2SPE9	40.0	-1	-1	-1
UP000000238_349521.fasta	Q2SPJ2	40.0	-1	-1	-1
UP000000238_349521.fasta	Q2SPK2	40.0	-1	-1	-1
UP000000238_349521.fasta	Q2SPK6	55.00000000000001	-1	-1	-1
UP000000238_349521.fasta	Q2SPL3	45.0	-1	-1	-1
UP000000238_349521.fasta	Q2SPT5	40.0	-1	-1	-1
UP000000238_349521.fasta	Q2SPW3	45.0	-1	-1	-1
UP000000238_349521.fasta	Q2SQ18	40.0	-1	-1	-1
UP000000238_349521.fasta	Q2SQ26	40.0	-1	-1	-1
UP000000238_349521.fasta	Q2SQ62	45.0	-1	-1	-1
UP000000238_349521.fasta	Q2SQ70	40.0	-1	-1	-1
UP000000238_349521.fasta	Q2SQ99	45.0	-1	-1	-1
UP000000238_349521.fasta	Q2SQD6	40.0	-1	-1	-1
UP000000238_349521.fasta	Q2SQF5	40.0	-1	-1	-1
UP000000238_349521.fasta	Q2SQG0	40.0	-1	-1	-1
UP000000238_349521.fasta	Q2SQG2	40.0	-1	-1	-1
UP000000238_349521.fasta	Q2SQH5	40.0	-1	-1	-1
UP000000238_349521.fasta	Q2SQH7	45.0	-1	-1	-1
UP000000238_349521.fasta	Q2SQI7	50.0	50.0	45.0	-1
UP000000238_349521.fasta	Q2SQL1	40.0	-1	-1	-1
UP000000238_349521.fasta	Q2SQL2	40.0	-1	-1	-1
UP000000238_349521.fasta	Q2SQM3	40.0	-1	-1	-1
UP000000238_349521.fasta	Q2SQN3	40.0	-1	-1	-1
UP000000238_349521.fasta	Q2SQR2	40.0	-1	-1	-1
UP000000238_349521.fasta	Q2SQS0	40.0	-1	-1	-1
UP000000243_391295.fasta	A4VSH2	40.0	-1	-1	-1
UP000000243_391295.fasta	A4VSK2	40.0	-1	-1	-1
UP000000243_391295.fasta	A4VSP0	45.0	-1	-1	-1
UP000000243_391295.fasta	A4VST0	40.0	-1	-1	-1
UP000000243_391295.fasta	A4VSU3	40.0	-1	-1	-1
UP000000243_391295.fasta	A4VT85	45.0	-1	-1	-1
UP000000243_391295.fasta	A4VTD3	40.0	-1	-1	-1
UP000000243_391295.fasta	A4VU23	40.0	-1	-1	-1
UP000000243_391295.fasta	A4VU73	40.0	-1	-1	-1
UP000000243_391295.fasta	A4VUE3	50.0	-1	-1	-1
UP000000243_391295.fasta	A4VUN5	50.0	-1	-1	-1
UP000000243_391295.fasta	A4VUX5	40.0	-1	-1	-1
UP000000243_391295.fasta	A4VVH7	50.0	-1	-1	-1
UP000000243_391295.fasta	A4VW89	40.0	-1	-1	-1
UP000000243_391295.fasta	A4VWY7	50.0	40.0	-1	-1
UP000000243_391295.fasta	A4VX57	45.0	-1	-1	-1
UP000000243_391295.fasta	A4VXA9	40.0	-1	-1	-1
UP000000243_391295.fasta	A4VXL9	40.0	-1	-1	-1
UP000000243_391295.fasta	A4VXP8	40.0	-1	-1	-1
UP000000243_391295.fasta	A4VXZ2	40.0	-1	-1	-1
UP000000243_391295.fasta	A4VYD8	40.0	-1	-1	-1
UP000000243_391295.fasta	A4VYD9	40.0	-1	-1	-1
UP000000243_391295.fasta	A4VYF5	40.0	-1	-1	-1
UP000000245_349163.fasta	A5FT32	45.0	-1	-1	-1
UP000000245_349163.fasta	A5FT38	45.0	-1	-1	-1
UP000000245_349163.fasta	A5FT42	45.0	-1	-1	-1
UP000000245_349163.fasta	A5FT43	40.0	-1	-1	-1
UP000000245_349163.fasta	A5FT50	40.0	-1	-1	-1
UP000000245_349163.fasta	A5FT60	40.0	-1	-1	-1
UP000000245_349163.fasta	A5FT62	45.0	-1	-1	-1
UP000000245_349163.fasta	A5FT78	55.00000000000001	-1	-1	-1
UP000000245_349163.fasta	A5FT84	40.0	40.0	-1	-1
UP000000245_349163.fasta	A5FTF0	45.0	-1	-1	-1
UP000000245_349163.fasta	A5FTI3	40.0	40.0	-1	-1
UP000000245_349163.fasta	A5FTJ1	45.0	-1	-1	-1
UP000000245_349163.fasta	A5FTJ3	40.0	-1	-1	-1
UP000000245_349163.fasta	A5FTJ7	40.0	-1	-1	-1
UP000000245_349163.fasta	A5FTJ8	40.0	-1	-1	-1
UP000000245_349163.fasta	A5FTK1	55.00000000000001	-1	-1	-1
UP000000245_349163.fasta	A5FTN0	40.0	-1	-1	-1
UP000000245_349163.fasta	A5FTN1	50.0	-1	-1	-1
UP000000245_349163.fasta	A5FTN6	40.0	-1	-1	-1
UP000000245_349163.fasta	A5FTP9	40.0	-1	-1	-1
UP000000245_349163.fasta	A5FTQ4	45.0	-1	-1	-1
UP000000245_349163.fasta	A5FTV2	45.0	-1	-1	-1
UP000000245_349163.fasta	A5FTW3	50.0	-1	-1	-1
UP000000245_349163.fasta	A5FTW4	40.0	-1	-1	-1
UP000000245_349163.fasta	A5FTW7	-1	-1	-1	40.0
UP000000245_349163.fasta	A5FTW8	40.0	-1	-1	-1
UP000000245_349163.fasta	A5FTX7	50.0	-1	-1	-1
UP000000245_349163.fasta	A5FTY6	45.0	-1	-1	-1
UP000000245_349163.fasta	A5FU25	40.0	-1	-1	-1
UP000000245_349163.fasta	A5FU37	50.0	43.333333333333336	-1	-1
UP000000245_349163.fasta	A5FU54	40.0	-1	-1	-1
UP000000245_349163.fasta	A5FU81	40.0	-1	-1	-1
UP000000245_349163.fasta	A5FUD0	45.0	-1	-1	-1
UP000000245_349163.fasta	A5FUD5	45.0	-1	-1	-1
UP000000245_349163.fasta	A5FUP1	50.0	-1	-1	-1
UP000000245_349163.fasta	A5FUP4	50.0	46.666666666666664	45.0	44.0
UP000000245_349163.fasta	A5FV21	40.0	-1	-1	-1
UP000000245_349163.fasta	A5FV68	55.00000000000001	40.0	-1	-1
UP000000245_349163.fasta	A5FV76	40.0	-1	-1	-1
UP000000245_349163.fasta	A5FV87	40.0	-1	-1	-1
UP000000245_349163.fasta	A5FVD5	40.0	-1	-1	-1
UP000000245_349163.fasta	A5FVF7	45.0	-1	-1	-1
UP000000245_349163.fasta	A5FVJ2	50.0	-1	-1	-1
UP000000245_349163.fasta	A5FVK9	50.0	-1	-1	-1
UP000000245_349163.fasta	A5FVL1	40.0	40.0	-1	-1
UP000000245_349163.fasta	A5FVP2	40.0	-1	-1	-1
UP000000245_349163.fasta	A5FVR5	40.0	-1	-1	-1
UP000000245_349163.fasta	A5FVT5	45.0	-1	-1	-1
UP000000245_349163.fasta	A5FW03	45.0	-1	-1	-1
UP000000245_349163.fasta	A5FW15	55.00000000000001	46.666666666666664	42.5	-1
UP000000245_349163.fasta	A5FWE5	50.0	40.0	-1	-1
UP000000245_349163.fasta	A5FWF1	40.0	-1	-1	-1
UP000000245_349163.fasta	A5FWG5	40.0	-1	-1	-1
UP000000245_349163.fasta	A5FWI0	40.0	43.333333333333336	-1	-1
UP000000245_349163.fasta	A5FWL0	40.0	-1	-1	-1
UP000000245_349163.fasta	A5FWQ0	40.0	-1	-1	-1
UP000000245_349163.fasta	A5FWQ8	50.0	-1	-1	-1
UP000000245_349163.fasta	A5FWR6	40.0	-1	-1	-1
UP000000245_349163.fasta	A5FWW6	40.0	-1	-1	-1
UP000000245_349163.fasta	A5FX52	40.0	-1	-1	-1
UP000000245_349163.fasta	A5FX58	45.0	-1	-1	-1
UP000000245_349163.fasta	A5FX71	50.0	-1	-1	-1
UP000000245_349163.fasta	A5FX85	40.0	-1	-1	-1
UP000000245_349163.fasta	A5FX95	40.0	-1	-1	-1
UP000000245_349163.fasta	A5FXB4	55.00000000000001	-1	-1	-1
UP000000245_349163.fasta	A5FXE9	50.0	-1	-1	-1
UP000000245_349163.fasta	A5FXF5	40.0	-1	-1	-1
UP000000245_349163.fasta	A5FXH9	40.0	-1	-1	-1
UP000000245_349163.fasta	A5FXK9	45.0	-1	-1	-1
UP000000245_349163.fasta	A5FXL2	45.0	-1	-1	-1
UP000000245_349163.fasta	A5FXP1	40.0	-1	-1	-1
UP000000245_349163.fasta	A5FXP7	55.00000000000001	43.333333333333336	-1	-1
UP000000245_349163.fasta	A5FXS5	40.0	-1	-1	-1
UP000000245_349163.fasta	A5FXT8	45.0	-1	-1	-1
UP000000245_349163.fasta	A5FXX3	55.00000000000001	50.0	-1	-1
UP000000245_349163.fasta	A5FY09	40.0	43.333333333333336	-1	-1
UP000000245_349163.fasta	A5FY64	40.0	-1	-1	-1
UP000000245_349163.fasta	A5FY90	65.0	53.333333333333336	-1	-1
UP000000245_349163.fasta	A5FYA9	45.0	-1	-1	-1
UP000000245_349163.fasta	A5FYB5	50.0	-1	-1	-1
UP000000245_349163.fasta	A5FYD3	40.0	-1	-1	-1
UP000000245_349163.fasta	A5FYD4	45.0	-1	-1	-1
UP000000245_349163.fasta	A5FYE7	60.0	-1	-1	-1
UP000000245_349163.fasta	A5FYF8	45.0	-1	-1	-1
UP000000245_349163.fasta	A5FYK0	40.0	-1	-1	-1
UP000000245_349163.fasta	A5FYL1	40.0	-1	-1	-1
UP000000245_349163.fasta	A5FYL7	40.0	-1	-1	-1
UP000000245_349163.fasta	A5FYM9	45.0	43.333333333333336	-1	-1
UP000000245_349163.fasta	A5FYP2	40.0	-1	-1	-1
UP000000245_349163.fasta	A5FYP4	40.0	-1	-1	-1
UP000000245_349163.fasta	A5FYR6	50.0	-1	-1	-1
UP000000245_349163.fasta	A5FYS7	40.0	-1	-1	-1
UP000000245_349163.fasta	A5FYS8	40.0	-1	-1	-1
UP000000245_349163.fasta	A5FYT5	40.0	-1	-1	-1
UP000000245_349163.fasta	A5FYT9	50.0	43.333333333333336	-1	-1
UP000000245_349163.fasta	A5FYV8	40.0	-1	-1	-1
UP000000245_349163.fasta	A5FZ05	40.0	-1	-1	-1
UP000000245_349163.fasta	A5FZ79	45.0	-1	-1	-1
UP000000245_349163.fasta	A5FZB0	40.0	-1	-1	-1
UP000000245_349163.fasta	A5FZC0	40.0	-1	-1	-1
UP000000245_349163.fasta	A5FZE5	40.0	-1	-1	-1
UP000000245_349163.fasta	A5FZF3	40.0	-1	-1	-1
UP000000245_349163.fasta	A5FZG5	45.0	-1	-1	-1
UP000000245_349163.fasta	A5FZH2	40.0	-1	-1	-1
UP000000245_349163.fasta	A5FZH3	45.0	-1	-1	-1
UP000000245_349163.fasta	A5FZI0	40.0	-1	-1	-1
UP000000245_349163.fasta	A5FZI1	40.0	-1	-1	-1
UP000000245_349163.fasta	A5FZI9	45.0	-1	-1	-1
UP000000245_349163.fasta	A5FZJ4	40.0	-1	-1	-1
UP000000245_349163.fasta	A5FZK0	40.0	-1	-1	-1
UP000000245_349163.fasta	A5FZK3	45.0	40.0	-1	-1
UP000000245_349163.fasta	A5FZM4	40.0	-1	-1	-1
UP000000245_349163.fasta	A5FZN9	40.0	-1	-1	-1
UP000000245_349163.fasta	A5FZQ3	45.0	-1	-1	-1
UP000000245_349163.fasta	A5FZS3	45.0	-1	-1	-1
UP000000245_349163.fasta	A5FZW1	40.0	-1	-1	-1
UP000000245_349163.fasta	A5FZX0	40.0	-1	-1	-1
UP000000245_349163.fasta	A5G015	40.0	-1	-1	-1
UP000000245_349163.fasta	A5G019	40.0	-1	-1	-1
UP000000245_349163.fasta	A5G048	45.0	-1	-1	-1
UP000000245_349163.fasta	A5G098	40.0	-1	-1	-1
UP000000245_349163.fasta	A5G0A5	45.0	-1	-1	-1
UP000000245_349163.fasta	A5G0J3	45.0	-1	-1	-1
UP000000245_349163.fasta	A5G0L1	40.0	-1	-1	-1
UP000000245_349163.fasta	A5G0M6	45.0	-1	-1	-1
UP000000245_349163.fasta	A5G0M7	40.0	-1	-1	-1
UP000000245_349163.fasta	A5G0N8	45.0	40.0	-1	-1
UP000000245_349163.fasta	A5G0S8	40.0	-1	-1	-1
UP000000245_349163.fasta	A5G0U2	40.0	40.0	-1	-1
UP000000245_349163.fasta	A5G0U7	45.0	-1	-1	-1
UP000000245_349163.fasta	A5G0V0	40.0	-1	-1	-1
UP000000245_349163.fasta	A5G101	65.0	53.333333333333336	-1	-1
UP000000245_349163.fasta	A5G103	45.0	-1	-1	-1
UP000000245_349163.fasta	A5G107	40.0	-1	-1	-1
UP000000245_349163.fasta	A5G118	45.0	-1	-1	-1
UP000000245_349163.fasta	A5G1A5	45.0	-1	-1	-1
UP000000245_349163.fasta	A5G1E9	40.0	-1	-1	-1
UP000000245_349163.fasta	A5G1J5	40.0	-1	-1	-1
UP000000245_349163.fasta	A5G1R0	45.0	-1	-1	-1
UP000000245_349163.fasta	A5G1R3	40.0	-1	-1	-1
UP000000245_349163.fasta	A5G1R7	40.0	-1	-1	-1
UP000000245_349163.fasta	A5G1S4	40.0	-1	-1	-1
UP000000245_349163.fasta	A5G1V3	45.0	-1	-1	-1
UP000000245_349163.fasta	A5G228	45.0	-1	-1	-1
UP000000245_349163.fasta	A5G234	40.0	-1	-1	-1
UP000000245_349163.fasta	A5G280	45.0	-1	-1	-1
UP000000245_349163.fasta	A5G286	45.0	-1	-1	-1
UP000000245_349163.fasta	A5G2C7	45.0	-1	-1	-1
UP000000245_349163.fasta	A5G2D9	45.0	-1	-1	-1
UP000000245_349163.fasta	A5G2G7	50.0	-1	-1	-1
UP000000245_349163.fasta	A5G2G9	40.0	-1	-1	-1
UP000000245_349163.fasta	A5G2I1	40.0	-1	-1	-1
UP000000245_349163.fasta	A5G2L0	45.0	-1	-1	-1
UP000000245_349163.fasta	A5G2P7	45.0	-1	-1	-1
UP000000245_349163.fasta	A5G2S4	40.0	-1	-1	-1
UP000000245_349163.fasta	A5G2T2	45.0	-1	-1	-1
UP000000245_349163.fasta	A5G318	40.0	-1	-1	-1
UP000000248_246195.fasta	A5EUW8	40.0	-1	-1	-1
UP000000248_246195.fasta	A5EV57	40.0	-1	-1	-1
UP000000248_246195.fasta	A5EVA2	40.0	-1	-1	-1
UP000000248_246195.fasta	A5EVA5	40.0	-1	-1	-1
UP000000248_246195.fasta	A5EVC0	40.0	-1	-1	-1
UP000000248_246195.fasta	A5EVD4	45.0	-1	-1	-1
UP000000248_246195.fasta	A5EVJ7	40.0	-1	-1	-1
UP000000248_246195.fasta	A5EVP2	45.0	-1	-1	-1
UP000000248_246195.fasta	A5EVQ6	40.0	-1	-1	-1
UP000000248_246195.fasta	A5EW02	40.0	-1	-1	-1
UP000000248_246195.fasta	A5EW21	40.0	-1	-1	-1
UP000000248_246195.fasta	A5EW37	45.0	-1	-1	-1
UP000000248_246195.fasta	A5EWA5	40.0	-1	-1	-1
UP000000248_246195.fasta	A5EWI5	40.0	-1	-1	-1
UP000000248_246195.fasta	A5EWI6	45.0	50.0	-1	42.0
UP000000248_246195.fasta	A5EWU6	45.0	-1	-1	-1
UP000000248_246195.fasta	A5EWY9	40.0	-1	-1	-1
UP000000248_246195.fasta	A5EX70	40.0	-1	-1	-1
UP000000248_246195.fasta	A5EX94	45.0	-1	-1	-1
UP000000248_246195.fasta	A5EXD5	40.0	40.0	-1	-1
UP000000248_246195.fasta	A5EXM2	45.0	-1	-1	-1
UP000000248_246195.fasta	A5EXT3	40.0	-1	-1	-1
UP000000248_246195.fasta	A5EY56	45.0	-1	-1	-1
UP000000248_246195.fasta	A5EY79	50.0	-1	-1	-1
UP000000248_246195.fasta	A5EY85	40.0	-1	-1	-1
UP000000248_246195.fasta	A5EY96	40.0	-1	-1	-1
UP000000248_246195.fasta	A5EYB8	45.0	-1	-1	-1
UP000000248_246195.fasta	A5EYE1	40.0	-1	-1	-1
UP000000265_272620.fasta	A6T4G6	40.0	-1	-1	-1
UP000000265_272620.fasta	A6T4G7	45.0	-1	-1	-1
UP000000265_272620.fasta	A6T4N6	40.0	-1	-1	-1
UP000000265_272620.fasta	A6T4Z4	40.0	-1	-1	-1
UP000000265_272620.fasta	A6T544	45.0	-1	-1	-1
UP000000265_272620.fasta	A6T546	40.0	-1	-1	-1
UP000000265_272620.fasta	A6T559	40.0	-1	-1	-1
UP000000265_272620.fasta	A6T579	40.0	-1	-1	-1
UP000000265_272620.fasta	A6T593	40.0	-1	-1	-1
UP000000265_272620.fasta	A6T5D8	45.0	-1	-1	-1
UP000000265_272620.fasta	A6T5N0	45.0	-1	-1	-1
UP000000265_272620.fasta	A6T5Q4	40.0	-1	-1	-1
UP000000265_272620.fasta	A6T5R0	40.0	-1	-1	-1
UP000000265_272620.fasta	A6T5X8	40.0	-1	-1	-1
UP000000265_272620.fasta	A6T613	40.0	-1	-1	-1
UP000000265_272620.fasta	A6T617	40.0	-1	-1	-1
UP000000265_272620.fasta	A6T676	40.0	-1	-1	-1
UP000000265_272620.fasta	A6T6F4	40.0	-1	-1	-1
UP000000265_272620.fasta	A6T6I2	40.0	-1	-1	-1
UP000000265_272620.fasta	A6T6R6	45.0	-1	-1	-1
UP000000265_272620.fasta	A6T6X5	50.0	-1	-1	-1
UP000000265_272620.fasta	A6T6Y0	40.0	-1	-1	-1
UP000000265_272620.fasta	A6T6Y7	40.0	-1	-1	-1
UP000000265_272620.fasta	A6T6Z0	40.0	-1	-1	-1
UP000000265_272620.fasta	A6T716	45.0	40.0	-1	-1
UP000000265_272620.fasta	A6T727	40.0	-1	-1	-1
UP000000265_272620.fasta	A6T733	40.0	-1	-1	-1
UP000000265_272620.fasta	A6T753	40.0	-1	-1	-1
UP000000265_272620.fasta	A6T771	45.0	-1	-1	-1
UP000000265_272620.fasta	A6T7B2	45.0	-1	-1	-1
UP000000265_272620.fasta	A6T7E1	40.0	-1	-1	-1
UP000000265_272620.fasta	A6T7E9	40.0	-1	-1	-1
UP000000265_272620.fasta	A6T7F0	45.0	-1	-1	-1
UP000000265_272620.fasta	A6T7H7	45.0	-1	-1	-1
UP000000265_272620.fasta	A6T7J9	40.0	-1	-1	-1
UP000000265_272620.fasta	A6T7M9	40.0	-1	-1	-1
UP000000265_272620.fasta	A6T7Q0	45.0	40.0	-1	-1
UP000000265_272620.fasta	A6T7Q6	50.0	-1	-1	-1
UP000000265_272620.fasta	A6T7U3	40.0	-1	-1	-1
UP000000265_272620.fasta	A6T7X6	40.0	-1	-1	-1
UP000000265_272620.fasta	A6T7X7	45.0	-1	-1	-1
UP000000265_272620.fasta	A6T7Y8	40.0	-1	-1	-1
UP000000265_272620.fasta	A6T809	40.0	-1	-1	-1
UP000000265_272620.fasta	A6T880	40.0	-1	-1	-1
UP000000265_272620.fasta	A6T887	40.0	-1	-1	-1
UP000000265_272620.fasta	A6T8E3	45.0	40.0	-1	-1
UP000000265_272620.fasta	A6T8E8	45.0	-1	-1	-1
UP000000265_272620.fasta	A6T8J3	40.0	-1	-1	-1
UP000000265_272620.fasta	A6T8K8	40.0	-1	-1	-1
UP000000265_272620.fasta	A6T8T2	45.0	-1	-1	-1
UP000000265_272620.fasta	A6T8T6	40.0	-1	-1	-1
UP000000265_272620.fasta	A6T8X0	40.0	-1	-1	-1
UP000000265_272620.fasta	A6T928	40.0	-1	-1	-1
UP000000265_272620.fasta	A6T931	40.0	-1	-1	-1
UP000000265_272620.fasta	A6T936	45.0	-1	-1	-1
UP000000265_272620.fasta	A6T982	45.0	-1	-1	-1
UP000000265_272620.fasta	A6T9L7	40.0	-1	-1	-1
UP000000265_272620.fasta	A6T9Q9	55.00000000000001	43.333333333333336	-1	-1
UP000000265_272620.fasta	A6T9R3	45.0	-1	-1	-1
UP000000265_272620.fasta	A6T9V1	40.0	-1	-1	-1
UP000000265_272620.fasta	A6T9Z3	45.0	-1	-1	-1
UP000000265_272620.fasta	A6TA30	45.0	-1	-1	-1
UP000000265_272620.fasta	A6TA69	40.0	-1	-1	-1
UP000000265_272620.fasta	A6TA97	40.0	-1	-1	-1
UP000000265_272620.fasta	A6TAD0	45.0	-1	-1	-1
UP000000265_272620.fasta	A6TAH1	40.0	-1	-1	-1
UP000000265_272620.fasta	A6TAP0	40.0	-1	-1	-1
UP000000265_272620.fasta	A6TAQ6	40.0	-1	-1	-1
UP000000265_272620.fasta	A6TAU1	45.0	-1	-1	-1
UP000000265_272620.fasta	A6TAV9	40.0	-1	-1	-1
UP000000265_272620.fasta	A6TAW0	40.0	-1	-1	-1
UP000000265_272620.fasta	A6TAX4	45.0	-1	-1	-1
UP000000265_272620.fasta	A6TAY5	40.0	-1	-1	-1
UP000000265_272620.fasta	A6TB97	40.0	-1	-1	-1
UP000000265_272620.fasta	A6TBC2	40.0	-1	-1	-1
UP000000265_272620.fasta	A6TBD2	40.0	-1	-1	-1
UP000000265_272620.fasta	A6TBG8	40.0	-1	-1	-1
UP000000265_272620.fasta	A6TBH4	45.0	-1	-1	-1
UP000000265_272620.fasta	A6TBH7	40.0	-1	-1	-1
UP000000265_272620.fasta	A6TBP0	40.0	-1	-1	-1
UP000000265_272620.fasta	A6TBQ7	45.0	-1	-1	-1
UP000000265_272620.fasta	A6TBR6	40.0	-1	-1	-1
UP000000265_272620.fasta	A6TBR9	40.0	-1	-1	-1
UP000000265_272620.fasta	A6TBY4	40.0	-1	-1	-1
UP000000265_272620.fasta	A6TC35	45.0	-1	-1	-1
UP000000265_272620.fasta	A6TC48	50.0	-1	-1	-1
UP000000265_272620.fasta	A6TCJ6	40.0	-1	-1	-1
UP000000265_272620.fasta	A6TCK0	40.0	-1	-1	-1
UP000000265_272620.fasta	A6TCM0	40.0	-1	-1	-1
UP000000265_272620.fasta	A6TCP1	45.0	-1	-1	-1
UP000000265_272620.fasta	A6TCQ3	45.0	40.0	-1	-1
UP000000265_272620.fasta	A6TCQ7	40.0	-1	-1	-1
UP000000265_272620.fasta	A6TCS3	40.0	-1	-1	-1
UP000000265_272620.fasta	A6TD37	40.0	-1	-1	-1
UP000000265_272620.fasta	A6TD75	40.0	-1	-1	-1
UP000000265_272620.fasta	A6TDF9	40.0	-1	-1	-1
UP000000265_272620.fasta	A6TDK4	40.0	-1	-1	-1
UP000000265_272620.fasta	A6TDP0	45.0	-1	-1	-1
UP000000265_272620.fasta	A6TDP5	45.0	-1	-1	-1
UP000000265_272620.fasta	A6TDU1	40.0	-1	-1	-1
UP000000265_272620.fasta	A6TDW6	40.0	-1	-1	-1
UP000000265_272620.fasta	A6TE81	45.0	-1	-1	-1
UP000000265_272620.fasta	A6TEB9	40.0	-1	-1	-1
UP000000265_272620.fasta	A6TEE7	45.0	-1	-1	-1
UP000000265_272620.fasta	A6TEJ1	40.0	-1	-1	-1
UP000000265_272620.fasta	A6TEJ8	45.0	-1	-1	-1
UP000000265_272620.fasta	A6TEK7	45.0	-1	-1	-1
UP000000265_272620.fasta	A6TEM4	40.0	-1	-1	-1
UP000000265_272620.fasta	A6TEP4	45.0	-1	-1	-1
UP000000265_272620.fasta	A6TER2	40.0	-1	-1	-1
UP000000265_272620.fasta	A6TEX1	40.0	-1	-1	-1
UP000000265_272620.fasta	A6TEZ4	40.0	-1	-1	-1
UP000000265_272620.fasta	A6TF79	40.0	-1	-1	-1
UP000000265_272620.fasta	A6TFC2	40.0	-1	-1	-1
UP000000265_272620.fasta	A6TFS4	40.0	-1	-1	-1
UP000000265_272620.fasta	A6TFT3	40.0	-1	-1	-1
UP000000265_272620.fasta	A6TG03	40.0	-1	-1	-1
UP000000265_272620.fasta	A6TG17	40.0	-1	-1	-1
UP000000265_272620.fasta	A6TG33	40.0	-1	-1	-1
UP000000265_272620.fasta	A6TG73	40.0	-1	-1	-1
UP000000265_272620.fasta	A6TGA4	40.0	-1	-1	-1
UP000000265_272620.fasta	A6TGB0	40.0	-1	-1	-1
UP000000265_272620.fasta	A6TGB3	45.0	-1	-1	-1
UP000000265_272620.fasta	A6TGB8	40.0	-1	-1	-1
UP000000265_272620.fasta	A6TGG0	45.0	-1	-1	-1
UP000000265_272620.fasta	A6TGI9	40.0	-1	-1	-1
UP000000265_272620.fasta	A6TGJ4	40.0	-1	-1	-1
UP000000265_272620.fasta	A6TGK0	40.0	-1	-1	-1
UP000000265_272620.fasta	A6TGS1	50.0	46.666666666666664	-1	-1
UP000000265_272620.fasta	A6TGV0	45.0	-1	-1	-1
UP000000265_272620.fasta	A6TGW9	45.0	-1	-1	-1
UP000000265_272620.fasta	A6TGX5	40.0	-1	-1	-1
UP000000265_272620.fasta	A6TH76	50.0	-1	-1	-1
UP000000265_272620.fasta	A6THB6	60.0	50.0	47.5	44.0
UP000000265_272620.fasta	A6THH0	40.0	-1	-1	-1
UP000000265_272620.fasta	A6THM2	40.0	-1	-1	-1
UP000000265_272620.fasta	A6THM6	40.0	40.0	-1	-1
UP000000265_272620.fasta	A6THR2	40.0	-1	-1	-1
UP000000265_272620.fasta	A6THR6	45.0	-1	-1	-1
UP000000265_272620.fasta	A6THV7	40.0	-1	-1	-1
UP000000265_272620.fasta	A6THV8	40.0	-1	-1	-1
UP000000265_272620.fasta	A6THX3	40.0	-1	-1	-1
UP000000265_272620.fasta	A6THY0	40.0	-1	-1	-1
UP000000265_272620.fasta	A6THY2	45.0	-1	-1	-1
UP000000265_272620.fasta	A6TI24	55.00000000000001	40.0	-1	-1
UP000000265_272620.fasta	A6TI29	45.0	-1	-1	-1
UP000000265_272620.fasta	A6TI33	45.0	-1	-1	-1
UP000000265_272620.fasta	A6TI41	40.0	-1	-1	-1
UP000000265_272620.fasta	A6TI45	45.0	-1	-1	-1
UP000000265_272620.fasta	A6TI57	45.0	-1	-1	-1
UP000000265_272620.fasta	A6TI66	40.0	-1	-1	-1
UP000000265_272620.fasta	A6TI84	40.0	-1	-1	-1
UP000000265_272620.fasta	A6TI88	40.0	-1	-1	-1
UP000000265_272620.fasta	A6TIB2	40.0	-1	-1	-1
UP000000265_272620.fasta	A6TIC5	40.0	-1	-1	-1
UP000000265_272620.fasta	A6TIK6	45.0	-1	-1	-1
UP000000265_272620.fasta	A6TIL9	45.0	-1	-1	-1
UP000000265_272620.fasta	A6TIM8	40.0	-1	-1	-1
UP000000265_272620.fasta	A6TIQ1	40.0	-1	-1	-1
UP000000265_272620.fasta	A6TIR3	40.0	-1	-1	-1
UP000000265_272620.fasta	A6TJ02	45.0	-1	-1	-1
UP000000265_272620.fasta	A6TJ19	40.0	-1	-1	-1
UP000000265_272620.fasta	A6TJ35	40.0	-1	-1	-1
UP000000265_272620.fasta	A6TJ53	45.0	-1	-1	-1
UP000000265_272620.fasta	A6TJ55	40.0	-1	-1	-1
UP000000268_329726.fasta	A8ZK22	50.0	-1	-1	-1
UP000000268_329726.fasta	A8ZK27	50.0	-1	-1	-1
UP000000268_329726.fasta	A8ZK55	40.0	-1	-1	-1
UP000000268_329726.fasta	A8ZKL4	40.0	-1	-1	-1
UP000000268_329726.fasta	A8ZKL7	40.0	-1	-1	-1
UP000000268_329726.fasta	A8ZKN4	40.0	-1	-1	-1
UP000000268_329726.fasta	A8ZKX8	40.0	-1	-1	-1
UP000000268_329726.fasta	A8ZKY6	45.0	-1	-1	-1
UP000000268_329726.fasta	A8ZL60	40.0	-1	-1	-1
UP000000268_329726.fasta	A8ZL74	40.0	-1	-1	-1
UP000000268_329726.fasta	A8ZLC5	40.0	-1	-1	-1
UP000000268_329726.fasta	A8ZLF6	-1	40.0	-1	-1
UP000000268_329726.fasta	A8ZLF8	40.0	40.0	-1	-1
UP000000268_329726.fasta	A8ZLF9	45.0	40.0	-1	-1
UP000000268_329726.fasta	A8ZLG2	45.0	-1	-1	-1
UP000000268_329726.fasta	A8ZLH9	40.0	-1	-1	-1
UP000000268_329726.fasta	A8ZLI7	40.0	-1	-1	-1
UP000000268_329726.fasta	A8ZLJ9	45.0	-1	-1	-1
[truncated: 998,000+ more rows]
