# Supplementary material for: Expansion and functional analysis of the SR-related protein family across the domains of life
Source: RNA. 2022 Oct;28(10):1298–314. doi: 10.1261/rna.079170.122 (PMC9479744; doi:10.1261/rna.079170.122)
Supplement: Supplemental Material [file supp_079170.122_Supplemental_Tables.zip › FinalUploadedVersions/Supplemental_Table_S16.tsv]

File of Origin	UniProt ID	Maximum S+R Percentage in 20aa Window	Maximum S+R Percentage in 30aa Window	Maximum S+R Percentage in 40aa Window	Maximum S+R Percentage in 50aa Window
UP000000216_1235689.fasta	K4NWH1	30.0	26.666666666666668	22.5	20.0
UP000000216_1235689.fasta	K4NWI2	30.0	23.333333333333332	22.5	20.0
UP000000216_1235689.fasta	K4NWI7	25.0	-1	-1	-1
UP000000216_1235689.fasta	K4NWJ2	30.0	26.666666666666668	-1	-1
UP000000216_1235689.fasta	K4NWJ7	20.0	-1	-1	-1
UP000000216_1235689.fasta	K4NWK2	40.0	33.33333333333333	32.5	30.0
UP000000216_1235689.fasta	K4NWL1	25.0	23.333333333333332	20.0	-1
UP000000216_1235689.fasta	K4NWL6	30.0	26.666666666666668	25.0	22.0
UP000000216_1235689.fasta	K4NWN2	-1	20.0	-1	-1
UP000000216_1235689.fasta	K4NWT7	30.0	30.0	25.0	20.0
UP000000216_1235689.fasta	K4NWU8	25.0	20.0	-1	-1
UP000000216_1235689.fasta	K4NWV4	30.0	-1	-1	-1
UP000000216_1235689.fasta	K4NWW4	30.0	26.666666666666668	22.5	-1
UP000000216_1235689.fasta	K4NWX3	20.0	23.333333333333332	-1	-1
UP000000216_1235689.fasta	K4NWX8	30.0	23.333333333333332	20.0	-1
UP000000216_1235689.fasta	K4NWY4	25.0	-1	-1	-1
UP000000216_1235689.fasta	K4NWZ4	25.0	20.0	-1	-1
UP000000216_1235689.fasta	K4NWZ9	30.0	20.0	20.0	22.0
UP000000216_1235689.fasta	K4NYY4	30.0	30.0	25.0	-1
UP000000216_1235689.fasta	K4NYZ2	30.0	23.333333333333332	20.0	20.0
UP000000216_1235689.fasta	K4NYZ6	30.0	23.333333333333332	-1	-1
UP000000216_1235689.fasta	K4NZ01	25.0	20.0	20.0	20.0
UP000000216_1235689.fasta	K4NZ04	25.0	-1	-1	-1
UP000000216_1235689.fasta	K4NZ08	35.0	30.0	22.5	-1
UP000000216_1235689.fasta	K4NZ18	30.0	23.333333333333332	22.5	20.0
UP000000216_1235689.fasta	K4NZ23	20.0	-1	-1	-1
UP000000216_1235689.fasta	K4NZ30	20.0	-1	20.0	-1
UP000000216_1235689.fasta	K4NZ34	20.0	-1	-1	-1
UP000000216_1235689.fasta	K4NZ40	35.0	30.0	25.0	-1
UP000000216_1235689.fasta	K4NZ44	50.0	40.0	32.5	30.0
UP000000216_1235689.fasta	K4NZ49	30.0	-1	-1	-1
UP000000216_1235689.fasta	K4NZ61	20.0	-1	-1	-1
UP000000216_1235689.fasta	K4NZ70	25.0	20.0	-1	-1
UP000000216_1235689.fasta	K4PA70	35.0	33.33333333333333	30.0	28.000000000000004
UP000000216_1235689.fasta	K4PA76	35.0	26.666666666666668	22.5	-1
UP000000216_1235689.fasta	K4PA78	30.0	26.666666666666668	25.0	24.0
UP000000216_1235689.fasta	K4PA82	-1	20.0	-1	-1
UP000000216_1235689.fasta	K4PA95	25.0	20.0	-1	-1
UP000000216_1235689.fasta	K4PAA0	30.0	26.666666666666668	27.500000000000004	22.0
UP000000216_1235689.fasta	K4PAA9	30.0	23.333333333333332	-1	-1
UP000000216_1235689.fasta	K4PAB9	20.0	23.333333333333332	20.0	-1
UP000000216_1235689.fasta	K4PAC4	30.0	23.333333333333332	27.500000000000004	22.0
UP000000227_406340.fasta	A4PE24	20.0	-1	-1	-1
UP000000227_406340.fasta	A4PE25	55.00000000000001	50.0	45.0	38.0
UP000000227_406340.fasta	A4PE27	35.0	23.333333333333332	25.0	20.0
UP000000227_406340.fasta	A4PE28	25.0	26.666666666666668	-1	-1
UP000000227_406340.fasta	A4PE29	35.0	23.333333333333332	20.0	-1
UP000000227_406340.fasta	A4PE30	35.0	26.666666666666668	22.5	-1
UP000000227_406340.fasta	A4PE32	25.0	-1	-1	-1
UP000000227_406340.fasta	A4PE34	25.0	23.333333333333332	20.0	-1
UP000000227_406340.fasta	A4PE35	20.0	-1	-1	-1
UP000000227_406340.fasta	A4PE36	25.0	-1	-1	-1
UP000000227_406340.fasta	A4PE38	20.0	-1	-1	-1
UP000000227_406340.fasta	A4PE40	25.0	23.333333333333332	20.0	20.0
UP000000227_406340.fasta	A4PE42	35.0	30.0	25.0	28.000000000000004
UP000000227_406340.fasta	A4PE43	25.0	23.333333333333332	22.5	20.0
UP000000227_406340.fasta	A4PE44	25.0	20.0	-1	-1
UP000000227_406340.fasta	A4PE45	30.0	26.666666666666668	25.0	22.0
UP000000227_406340.fasta	A4PE46	30.0	26.666666666666668	25.0	22.0
UP000000227_406340.fasta	A4PE47	30.0	-1	-1	-1
UP000000227_406340.fasta	A4PE48	25.0	20.0	-1	-1
UP000000227_406340.fasta	A4PE49	25.0	-1	-1	-1
UP000000227_406340.fasta	A4PE51	20.0	-1	-1	-1
UP000000227_406340.fasta	A4PE52	50.0	43.333333333333336	37.5	30.0
UP000000227_406340.fasta	A4PE53	20.0	-1	-1	-1
UP000000227_406340.fasta	A4PE54	35.0	30.0	27.500000000000004	26.0
UP000000227_406340.fasta	A4PE55	35.0	30.0	27.500000000000004	26.0
UP000000227_406340.fasta	A4PE56	30.0	23.333333333333332	22.5	20.0
UP000000227_406340.fasta	A4PE57	30.0	26.666666666666668	25.0	22.0
UP000000227_406340.fasta	A4PE58	40.0	40.0	35.0	34.0
UP000000227_406340.fasta	A4PE59	35.0	26.666666666666668	-1	-1
UP000000227_406340.fasta	A4PE60	35.0	23.333333333333332	22.5	20.0
UP000000227_406340.fasta	A4PE61	25.0	20.0	-1	-1
UP000000227_406340.fasta	A4PE62	30.0	30.0	25.0	22.0
UP000000227_406340.fasta	A4PE63	30.0	20.0	22.5	-1
UP000000227_406340.fasta	A4PE65	20.0	-1	-1	-1
UP000000227_406340.fasta	A4PE66	40.0	30.0	-1	-1
UP000000227_406340.fasta	A4PE67	50.0	46.666666666666664	42.5	40.0
UP000000227_406340.fasta	A4PE69	30.0	26.666666666666668	25.0	24.0
UP000000227_406340.fasta	A4PE70	25.0	26.666666666666668	-1	-1
UP000000227_406340.fasta	A4PE71	50.0	40.0	37.5	32.0
UP000000227_406340.fasta	A4PE72	30.0	20.0	20.0	-1
UP000000227_406340.fasta	A4PE73	25.0	23.333333333333332	-1	-1
UP000000228_376758.fasta	A4K468	35.0	30.0	25.0	22.0
UP000000228_376758.fasta	A4K469	50.0	36.666666666666664	35.0	32.0
UP000000228_376758.fasta	A4K470	50.0	36.666666666666664	32.5	30.0
UP000000228_376758.fasta	A4K471	35.0	26.666666666666668	27.500000000000004	26.0
UP000000228_376758.fasta	A4K472	30.0	26.666666666666668	22.5	20.0
UP000000228_376758.fasta	A4K473	25.0	-1	-1	-1
UP000000228_376758.fasta	A4K474	25.0	23.333333333333332	20.0	-1
UP000000228_376758.fasta	A4K475	-1	-1	22.5	20.0
UP000000228_376758.fasta	A4K476	40.0	33.33333333333333	32.5	30.0
UP000000228_376758.fasta	A4K477	30.0	-1	-1	-1
UP000000228_376758.fasta	A4K478	20.0	-1	-1	-1
UP000000228_376758.fasta	A4K479	25.0	20.0	-1	-1
UP000000228_376758.fasta	A4K480	30.0	26.666666666666668	-1	-1
UP000000228_376758.fasta	A4K481	45.0	36.666666666666664	37.5	36.0
UP000000228_376758.fasta	A4K482	30.0	20.0	-1	-1
UP000000228_376758.fasta	A4K483	30.0	23.333333333333332	22.5	20.0
UP000000228_376758.fasta	A4K484	25.0	20.0	20.0	-1
UP000000228_376758.fasta	A4K485	45.0	40.0	32.5	28.000000000000004
UP000000228_376758.fasta	A4K486	35.0	30.0	30.0	28.000000000000004
UP000000228_376758.fasta	A4K487	40.0	23.333333333333332	20.0	-1
UP000000228_376758.fasta	A4K489	40.0	36.666666666666664	35.0	32.0
UP000000228_376758.fasta	A4K490	60.0	46.666666666666664	40.0	38.0
UP000000228_376758.fasta	A4K493	20.0	-1	-1	-1
UP000000228_376758.fasta	A4K494	30.0	20.0	-1	-1
UP000000228_376758.fasta	A4K496	30.0	-1	-1	-1
UP000000228_376758.fasta	A4K497	40.0	23.333333333333332	-1	-1
UP000000228_376758.fasta	A4K498	35.0	26.666666666666668	25.0	-1
UP000000228_376758.fasta	A4K499	35.0	30.0	-1	-1
UP000000228_376758.fasta	A4K4A0	30.0	20.0	22.5	-1
UP000000228_376758.fasta	A4K4A1	30.0	20.0	-1	-1
UP000000228_376758.fasta	A4K4A2	20.0	-1	-1	-1
UP000000228_376758.fasta	A4K4A3	35.0	-1	-1	-1
UP000000228_376758.fasta	A4K4A5	25.0	-1	-1	-1
UP000000228_376758.fasta	A4K4B0	20.0	-1	-1	-1
UP000000228_376758.fasta	A4K4B1	45.0	33.33333333333333	30.0	-1
UP000000228_376758.fasta	A4K4B2	30.0	23.333333333333332	20.0	-1
UP000000228_376758.fasta	A4K4B5	25.0	23.333333333333332	20.0	-1
UP000000237_437329.fasta	A5A3P0	30.0	23.333333333333332	22.5	22.0
UP000000237_437329.fasta	A5A3P2	20.0	-1	-1	-1
UP000000237_437329.fasta	A5A3P3	30.0	23.333333333333332	20.0	-1
UP000000237_437329.fasta	A5A3P4	35.0	26.666666666666668	-1	-1
UP000000237_437329.fasta	A5A3P5	25.0	23.333333333333332	20.0	-1
UP000000237_437329.fasta	A5A3P6	20.0	-1	-1	-1
UP000000237_437329.fasta	A5A3P7	25.0	20.0	-1	-1
UP000000237_437329.fasta	A5A3P9	20.0	-1	-1	-1
UP000000237_437329.fasta	A5A3Q0	25.0	20.0	22.5	-1
UP000000237_437329.fasta	A5A3Q2	30.0	-1	-1	-1
UP000000237_437329.fasta	A5A3Q4	25.0	23.333333333333332	-1	-1
UP000000237_437329.fasta	A5A3Q5	40.0	33.33333333333333	27.500000000000004	26.0
UP000000237_437329.fasta	A5A3Q6	45.0	30.0	27.500000000000004	24.0
UP000000237_437329.fasta	A5A3Q8	30.0	23.333333333333332	22.5	24.0
UP000000237_437329.fasta	A5A3Q9	20.0	-1	-1	-1
UP000000237_437329.fasta	A5A3R0	30.0	30.0	25.0	-1
UP000000237_437329.fasta	A5A3R1	25.0	23.333333333333332	20.0	-1
UP000000237_437329.fasta	A5A3R3	25.0	20.0	-1	-1
UP000000237_437329.fasta	A5A3R4	25.0	20.0	-1	-1
UP000000237_437329.fasta	A5A3R5	30.0	-1	-1	-1
UP000000237_437329.fasta	A5A3R6	20.0	-1	-1	-1
UP000000237_437329.fasta	A5A3R7	30.0	30.0	25.0	24.0
UP000000237_437329.fasta	A5A3S0	30.0	-1	20.0	20.0
UP000000237_437329.fasta	A5A3S1	35.0	30.0	25.0	22.0
UP000000237_437329.fasta	A5A3S2	30.0	26.666666666666668	25.0	22.0
UP000000237_437329.fasta	A5A3S3	25.0	23.333333333333332	-1	-1
UP000000237_437329.fasta	A5A3S8	20.0	-1	-1	-1
UP000000237_437329.fasta	A5A3S9	20.0	-1	-1	-1
UP000000237_437329.fasta	A5A3T1	30.0	30.0	25.0	24.0
UP000000237_437329.fasta	A5A3T2	25.0	23.333333333333332	-1	-1
UP000000237_437329.fasta	A5A3T3	20.0	-1	-1	-1
UP000000237_437329.fasta	A5A3T4	25.0	20.0	20.0	-1
UP000000237_437329.fasta	A5A3T6	20.0	-1	-1	-1
UP000000237_437329.fasta	A5A3T7	25.0	-1	-1	-1
UP000000237_437329.fasta	A5A3T9	20.0	-1	-1	-1
UP000000237_437329.fasta	A5A3U0	45.0	36.666666666666664	32.5	30.0
UP000000237_437329.fasta	A5A3U1	25.0	23.333333333333332	22.5	20.0
UP000000237_437329.fasta	A5A3U4	30.0	26.666666666666668	20.0	24.0
UP000000237_437329.fasta	A5A3U5	20.0	-1	-1	-1
UP000000237_437329.fasta	A5A3U6	20.0	-1	-1	-1
UP000000237_437329.fasta	A5A3U7	30.0	23.333333333333332	20.0	-1
UP000000237_437329.fasta	A5A3U8	25.0	20.0	-1	-1
UP000000237_437329.fasta	A5A3V0	20.0	20.0	-1	-1
UP000000237_437329.fasta	A5A3V1	35.0	26.666666666666668	27.500000000000004	-1
UP000000237_437329.fasta	A5A3V4	30.0	23.333333333333332	25.0	22.0
UP000000237_437329.fasta	A5A3V5	30.0	-1	-1	-1
UP000000237_437329.fasta	A5A3V6	25.0	-1	-1	-1
UP000000237_437329.fasta	A5A3V8	25.0	20.0	-1	-1
UP000000237_437329.fasta	A5A3W1	25.0	23.333333333333332	20.0	-1
UP000000237_437329.fasta	A5A3W2	35.0	33.33333333333333	25.0	-1
UP000000237_437329.fasta	A5A3W3	35.0	26.666666666666668	22.5	22.0
UP000000241_438482.fasta	A4ZR82	25.0	23.333333333333332	22.5	-1
UP000000241_438482.fasta	A4ZR83	30.0	23.333333333333332	-1	-1
UP000000241_438482.fasta	A4ZR86	35.0	30.0	22.5	-1
UP000000241_438482.fasta	A4ZR88	20.0	20.0	20.0	-1
UP000000241_438482.fasta	A4ZR90	25.0	-1	-1	-1
UP000000241_438482.fasta	A4ZR91	30.0	26.666666666666668	25.0	-1
UP000000241_438482.fasta	A4ZR95	20.0	-1	-1	-1
UP000000241_438482.fasta	A4ZR96	40.0	33.33333333333333	30.0	26.0
UP000000241_438482.fasta	A4ZR98	30.0	20.0	-1	-1
UP000000241_438482.fasta	A4ZRA0	35.0	26.666666666666668	25.0	-1
UP000000241_438482.fasta	A4ZRA2	20.0	-1	-1	-1
UP000000241_438482.fasta	A4ZRA3	20.0	-1	-1	-1
UP000000241_438482.fasta	A4ZRA5	50.0	36.666666666666664	32.5	30.0
UP000000241_438482.fasta	A4ZRA7	20.0	-1	-1	-1
UP000000241_438482.fasta	A4ZRA8	35.0	30.0	27.500000000000004	26.0
UP000000241_438482.fasta	A4ZRA9	25.0	23.333333333333332	-1	-1
UP000000241_438482.fasta	A4ZRB1	25.0	20.0	-1	-1
UP000000241_438482.fasta	A4ZRB3	25.0	-1	-1	-1
UP000000241_438482.fasta	A4ZRB4	30.0	26.666666666666668	22.5	24.0
UP000000241_438482.fasta	A4ZRB5	25.0	23.333333333333332	20.0	22.0
UP000000241_438482.fasta	A4ZRB6	35.0	-1	-1	-1
UP000000241_438482.fasta	A4ZRB7	30.0	-1	-1	-1
UP000000241_438482.fasta	A4ZRB8	35.0	33.33333333333333	30.0	28.000000000000004
UP000000241_438482.fasta	A4ZRB9	30.0	23.333333333333332	25.0	-1
UP000000241_438482.fasta	A4ZRC0	30.0	26.666666666666668	25.0	-1
UP000000241_438482.fasta	A4ZRC1	25.0	-1	-1	-1
UP000000241_438482.fasta	A4ZRC2	30.0	23.333333333333332	20.0	-1
UP000000241_438482.fasta	A4ZRC4	25.0	20.0	-1	-1
UP000000241_438482.fasta	A4ZRC5	35.0	30.0	30.0	28.000000000000004
UP000000241_438482.fasta	A4ZRC6	35.0	26.666666666666668	22.5	20.0
UP000000241_438482.fasta	A4ZRC7	25.0	-1	-1	-1
UP000000241_438482.fasta	A4ZRC8	25.0	-1	-1	-1
UP000000241_438482.fasta	A4ZRD0	25.0	-1	-1	-1
UP000000241_438482.fasta	A4ZRD1	30.0	26.666666666666668	25.0	22.0
UP000000241_438482.fasta	A4ZRD2	30.0	30.0	27.500000000000004	26.0
UP000000241_438482.fasta	A4ZRD3	25.0	-1	-1	-1
UP000000241_438482.fasta	A4ZRD4	35.0	-1	-1	-1
UP000000241_438482.fasta	A4ZRD5	35.0	30.0	27.500000000000004	26.0
UP000000241_438482.fasta	A4ZRD6	20.0	23.333333333333332	-1	-1
UP000000241_438482.fasta	A4ZRD7	20.0	-1	-1	-1
UP000000241_438482.fasta	A4ZRD8	20.0	-1	-1	-1
UP000000241_438482.fasta	A4ZRD9	40.0	33.33333333333333	-1	-1
UP000000241_438482.fasta	A4ZRE0	30.0	26.666666666666668	-1	-1
UP000000241_438482.fasta	A4ZRE1	40.0	30.0	30.0	26.0
UP000000241_438482.fasta	A4ZRE2	35.0	30.0	27.500000000000004	26.0
UP000000250_444474.fasta	A5GZ18	30.0	23.333333333333332	22.5	-1
UP000000250_444474.fasta	A5GZ20	45.0	33.33333333333333	30.0	-1
UP000000250_444474.fasta	A5GZ21	30.0	26.666666666666668	-1	-1
UP000000250_444474.fasta	A5GZ22	25.0	23.333333333333332	20.0	22.0
UP000000250_444474.fasta	A5GZ23	20.0	-1	-1	-1
UP000000250_444474.fasta	A5GZ25	25.0	30.0	25.0	22.0
UP000000250_444474.fasta	A5GZ26	35.0	26.666666666666668	25.0	-1
UP000000250_444474.fasta	A5GZ27	35.0	30.0	25.0	24.0
UP000000250_444474.fasta	A5GZ28	20.0	-1	-1	-1
UP000000250_444474.fasta	A5GZ29	30.0	26.666666666666668	20.0	20.0
UP000000250_444474.fasta	A5GZ31	55.00000000000001	-1	-1	-1
UP000000250_444474.fasta	A5GZ32	20.0	-1	-1	-1
UP000000250_444474.fasta	A5GZ33	20.0	-1	-1	-1
UP000000250_444474.fasta	A5GZ34	30.0	23.333333333333332	22.5	22.0
UP000000250_444474.fasta	A5GZ35	35.0	33.33333333333333	27.500000000000004	26.0
UP000000250_444474.fasta	A5GZ37	25.0	23.333333333333332	22.5	-1
UP000000250_444474.fasta	A5GZ38	25.0	-1	-1	-1
UP000000250_444474.fasta	A5GZ39	30.0	23.333333333333332	-1	-1
UP000000250_444474.fasta	A5GZ40	25.0	20.0	-1	-1
UP000000250_444474.fasta	A5GZ46	20.0	20.0	-1	-1
UP000000250_444474.fasta	A5GZ47	20.0	-1	-1	-1
UP000000250_444474.fasta	A5GZ49	25.0	-1	-1	-1
UP000000250_444474.fasta	A5GZ50	20.0	-1	-1	-1
UP000000250_444474.fasta	A5GZ57	25.0	-1	-1	-1
UP000000250_444474.fasta	A5GZ62	25.0	26.666666666666668	20.0	-1
UP000000250_444474.fasta	A5GZ63	30.0	-1	-1	-1
UP000000250_444474.fasta	A5GZ64	25.0	20.0	-1	-1
UP000000250_444474.fasta	A5GZ65	20.0	-1	-1	-1
UP000000250_444474.fasta	A5GZ66	20.0	-1	-1	-1
UP000000250_444474.fasta	A5GZ67	25.0	23.333333333333332	25.0	22.0
UP000000252_374526.fasta	A5GYL4	35.0	30.0	-1	-1
UP000000252_374526.fasta	A5GYL6	35.0	26.666666666666668	25.0	-1
UP000000252_374526.fasta	A5GYL7	35.0	30.0	25.0	24.0
UP000000252_374526.fasta	A5GYL8	20.0	-1	-1	-1
UP000000252_374526.fasta	A5GYL9	30.0	26.666666666666668	20.0	20.0
UP000000252_374526.fasta	A5GYM1	55.00000000000001	-1	-1	-1
UP000000252_374526.fasta	A5GYM2	20.0	-1	-1	-1
UP000000252_374526.fasta	A5GYM3	20.0	-1	-1	-1
UP000000252_374526.fasta	A5GYM4	30.0	23.333333333333332	22.5	22.0
UP000000252_374526.fasta	A5GYM5	35.0	33.33333333333333	27.500000000000004	26.0
UP000000252_374526.fasta	A5GYM7	25.0	23.333333333333332	22.5	-1
UP000000252_374526.fasta	A5GYM8	25.0	-1	-1	-1
UP000000252_374526.fasta	A5GYM9	30.0	23.333333333333332	-1	-1
UP000000252_374526.fasta	A5GYN0	25.0	20.0	-1	-1
UP000000252_374526.fasta	A5GYN3	20.0	-1	-1	-1
UP000000252_374526.fasta	A5GYP0	25.0	-1	-1	-1
UP000000252_374526.fasta	A5GYP5	25.0	23.333333333333332	20.0	22.0
UP000000252_374526.fasta	A5GYP6	20.0	-1	-1	-1
UP000000252_374526.fasta	A5GYP8	25.0	30.0	25.0	22.0
UP000000252_374526.fasta	A5GYP9	30.0	20.0	20.0	-1
UP000000252_374526.fasta	A5GYQ0	30.0	-1	-1	-1
UP000000252_374526.fasta	A5GYQ5	20.0	-1	-1	-1
UP000000252_374526.fasta	A5GYQ6	30.0	20.0	-1	-1
UP000000252_374526.fasta	A5GYQ9	20.0	-1	-1	-1
UP000000252_374526.fasta	A5GYR2	20.0	-1	-1	-1
UP000000252_374526.fasta	A5GYR3	30.0	-1	-1	-1
UP000000252_374526.fasta	A5GYR4	25.0	-1	20.0	-1
UP000000258_431893.fasta	A4JWP8	25.0	-1	-1	-1
UP000000258_431893.fasta	A4JWP9	35.0	26.666666666666668	25.0	-1
UP000000258_431893.fasta	A4JWQ1	30.0	30.0	25.0	22.0
UP000000258_431893.fasta	A4JWQ2	35.0	30.0	27.500000000000004	24.0
UP000000258_431893.fasta	A4JWQ5	30.0	23.333333333333332	-1	-1
UP000000258_431893.fasta	A4JWQ6	20.0	-1	-1	-1
UP000000258_431893.fasta	A4JWQ7	45.0	33.33333333333333	30.0	26.0
UP000000258_431893.fasta	A4JWQ8	30.0	30.0	27.500000000000004	26.0
UP000000258_431893.fasta	A4JWQ9	20.0	-1	-1	-1
UP000000258_431893.fasta	A4JWR0	20.0	-1	-1	-1
UP000000258_431893.fasta	A4JWR1	20.0	-1	-1	-1
UP000000258_431893.fasta	A4JWR2	25.0	-1	-1	-1
UP000000258_431893.fasta	A4JWR4	30.0	-1	-1	-1
UP000000258_431893.fasta	A4JWR6	40.0	33.33333333333333	22.5	24.0
UP000000258_431893.fasta	A4JWR7	45.0	33.33333333333333	32.5	28.000000000000004
UP000000258_431893.fasta	A4JWR8	30.0	26.666666666666668	22.5	22.0
UP000000258_431893.fasta	A4JWR9	35.0	26.666666666666668	25.0	20.0
UP000000258_431893.fasta	A4JWS0	30.0	20.0	22.5	20.0
UP000000258_431893.fasta	A4JWS1	45.0	40.0	35.0	32.0
UP000000258_431893.fasta	A4JWS2	40.0	36.666666666666664	30.0	24.0
UP000000258_431893.fasta	A4JWS3	35.0	30.0	27.500000000000004	24.0
UP000000258_431893.fasta	A4JWS4	30.0	-1	-1	-1
UP000000258_431893.fasta	A4JWS7	25.0	23.333333333333332	-1	-1
UP000000258_431893.fasta	A4JWS8	25.0	20.0	-1	-1
UP000000258_431893.fasta	A4JWS9	25.0	23.333333333333332	20.0	-1
UP000000258_431893.fasta	A4JWT1	25.0	23.333333333333332	25.0	20.0
UP000000258_431893.fasta	A4JWT2	30.0	30.0	27.500000000000004	24.0
UP000000258_431893.fasta	A4JWT3	25.0	20.0	-1	-1
UP000000258_431893.fasta	A4JWT4	35.0	26.666666666666668	22.5	20.0
UP000000258_431893.fasta	A4JWT5	20.0	-1	-1	-1
UP000000258_431893.fasta	A4JWT6	35.0	-1	-1	-1
UP000000258_431893.fasta	A4JWT8	20.0	-1	-1	-1
UP000000258_431893.fasta	A4JWT9	20.0	-1	-1	-1
UP000000258_431893.fasta	A4JWU0	25.0	20.0	-1	-1
UP000000258_431893.fasta	A4JWU1	20.0	-1	-1	-1
UP000000258_431893.fasta	A4JWU5	35.0	23.333333333333332	22.5	-1
UP000000259_425386.fasta	A5Y2C2	35.0	30.0	-1	-1
UP000000259_425386.fasta	A5Y2C3	35.0	23.333333333333332	25.0	22.0
UP000000259_425386.fasta	A5Y2C5	35.0	30.0	25.0	-1
UP000000259_425386.fasta	A5Y2C7	40.0	33.33333333333333	-1	-1
UP000000259_425386.fasta	A5Y2C9	35.0	33.33333333333333	27.500000000000004	24.0
UP000000259_425386.fasta	A5Y2D3	20.0	-1	-1	-1
UP000000259_425386.fasta	A5Y2D5	35.0	33.33333333333333	-1	-1
UP000000259_425386.fasta	A5Y2D6	30.0	-1	-1	-1
UP000000259_425386.fasta	A5Y2D7	25.0	20.0	-1	-1
UP000000259_425386.fasta	A5Y2D9	25.0	23.333333333333332	-1	-1
UP000000259_425386.fasta	A5Y2E0	30.0	23.333333333333332	20.0	-1
UP000000259_425386.fasta	A5Y2E2	25.0	20.0	-1	-1
UP000000259_425386.fasta	A5Y2E3	40.0	30.0	25.0	20.0
UP000000259_425386.fasta	A5Y2E4	30.0	23.333333333333332	22.5	20.0
UP000000259_425386.fasta	A5Y2E6	20.0	-1	-1	-1
UP000000278_766194.fasta	Q02004	40.0	30.0	27.500000000000004	26.0
UP000000278_766194.fasta	Q66431	55.00000000000001	46.666666666666664	37.5	32.0
UP000000278_766194.fasta	Q8V336	30.0	23.333333333333332	-1	-1
UP000000280_12251.fasta	O93058	35.0	33.33333333333333	30.0	24.0
UP000000287_10433.fasta	P0C6J6	75.0	70.0	60.0	50.0
UP000000287_10433.fasta	P17396	55.00000000000001	46.666666666666664	45.0	42.0
UP000000287_10433.fasta	P17401	30.0	30.0	30.0	-1
UP000000287_10433.fasta	P69711	75.0	70.0	60.0	50.0
UP000000294_1051631.fasta	F8HGN7	30.0	23.333333333333332	22.5	20.0
UP000000294_1051631.fasta	F8HGN8	30.0	26.666666666666668	25.0	24.0
UP000000294_1051631.fasta	F8HGP0	35.0	-1	-1	-1
UP000000294_1051631.fasta	F8HGP2	35.0	33.33333333333333	25.0	-1
UP000000294_1051631.fasta	F8HGP4	30.0	26.666666666666668	22.5	22.0
UP000000294_1051631.fasta	F8HGP5	20.0	20.0	-1	-1
UP000000294_1051631.fasta	F8HGP6	25.0	23.333333333333332	-1	-1
UP000000294_1051631.fasta	F8HGP7	30.0	20.0	-1	-1
UP000000294_1051631.fasta	F8HGP8	20.0	-1	-1	-1
UP000000294_1051631.fasta	F8HGQ0	-1	20.0	-1	-1
UP000000294_1051631.fasta	F8HGQ1	30.0	23.333333333333332	-1	-1
UP000000294_1051631.fasta	F8HGQ5	20.0	-1	-1	-1
UP000000294_1051631.fasta	F8HGQ6	30.0	23.333333333333332	22.5	-1
UP000000294_1051631.fasta	F8HGQ7	25.0	23.333333333333332	22.5	-1
UP000000294_1051631.fasta	F8HGQ8	25.0	-1	-1	-1
UP000000294_1051631.fasta	F8HGQ9	20.0	20.0	-1	-1
UP000000294_1051631.fasta	F8HGR0	20.0	-1	-1	-1
UP000000294_1051631.fasta	F8HGR1	25.0	20.0	-1	-1
UP000000294_1051631.fasta	F8HGR2	20.0	23.333333333333332	20.0	-1
UP000000294_1051631.fasta	F8HGR6	20.0	23.333333333333332	-1	-1
UP000000294_1051631.fasta	F8HGR8	25.0	-1	-1	-1
UP000000294_1051631.fasta	F8HGR9	20.0	20.0	-1	-1
UP000000294_1051631.fasta	F8HGS0	20.0	-1	-1	-1
UP000000294_1051631.fasta	F8HGS1	45.0	40.0	37.5	32.0
UP000000294_1051631.fasta	F8HGS4	20.0	20.0	-1	-1
UP000000294_1051631.fasta	F8HGS6	30.0	26.666666666666668	-1	-1
UP000000294_1051631.fasta	F8HGS7	30.0	26.666666666666668	22.5	22.0
UP000000294_1051631.fasta	F8HGS9	35.0	20.0	-1	22.0
UP000000294_1051631.fasta	F8HGT1	25.0	20.0	20.0	-1
UP000000294_1051631.fasta	F8HGT2	20.0	-1	-1	-1
UP000000294_1051631.fasta	F8HGT3	20.0	-1	-1	-1
UP000000294_1051631.fasta	F8HGT7	20.0	-1	-1	-1
UP000000294_1051631.fasta	F8HGT9	45.0	36.666666666666664	30.0	28.000000000000004
UP000000294_1051631.fasta	F8HGU0	25.0	20.0	20.0	-1
UP000000294_1051631.fasta	F8HGU1	35.0	26.666666666666668	22.5	-1
UP000000296_1048207.fasta	F8UBR5	25.0	23.333333333333332	22.5	-1
UP000000296_1048207.fasta	F8UBR6	30.0	20.0	-1	-1
UP000000296_1048207.fasta	F8UBR7	50.0	-1	-1	-1
UP000000296_1048207.fasta	F8UBR8	30.0	30.0	27.500000000000004	24.0
UP000000296_1048207.fasta	F8UBS2	25.0	-1	-1	-1
UP000000296_1048207.fasta	F8UBS5	25.0	20.0	20.0	-1
UP000000296_1048207.fasta	F8UBS7	25.0	20.0	-1	-1
UP000000296_1048207.fasta	F8UBT1	35.0	26.666666666666668	22.5	20.0
UP000000296_1048207.fasta	F8UBT3	30.0	26.666666666666668	25.0	22.0
UP000000296_1048207.fasta	F8UBT4	40.0	30.0	27.500000000000004	24.0
UP000000296_1048207.fasta	F8UBT5	30.0	-1	-1	-1
UP000000296_1048207.fasta	F8UBT6	25.0	20.0	-1	-1
UP000000296_1048207.fasta	F8UBT7	30.0	23.333333333333332	20.0	-1
UP000000296_1048207.fasta	F8UBT8	25.0	23.333333333333332	20.0	20.0
UP000000296_1048207.fasta	F8UBU3	35.0	30.0	27.500000000000004	-1
UP000000296_1048207.fasta	F8UBU4	40.0	33.33333333333333	25.0	22.0
UP000000296_1048207.fasta	F8UBU5	20.0	-1	-1	-1
UP000000296_1048207.fasta	F8UBU6	20.0	-1	-1	-1
UP000000296_1048207.fasta	F8UBU7	25.0	-1	-1	-1
UP000000296_1048207.fasta	F8UBU8	25.0	20.0	20.0	-1
UP000000296_1048207.fasta	F8UBV0	25.0	23.333333333333332	-1	-1
UP000000296_1048207.fasta	F8UBV1	30.0	23.333333333333332	22.5	20.0
UP000000296_1048207.fasta	F8UBV4	25.0	-1	-1	-1
UP000000296_1048207.fasta	F8UBV5	45.0	20.0	20.0	24.0
UP000000296_1048207.fasta	F8UBV6	25.0	20.0	-1	20.0
UP000000296_1048207.fasta	F8UBV7	25.0	23.333333333333332	22.5	-1
UP000000296_1048207.fasta	F8UBV8	25.0	-1	-1	-1
UP000000296_1048207.fasta	F8UBV9	35.0	30.0	27.500000000000004	-1
UP000000296_1048207.fasta	F8UBW1	30.0	26.666666666666668	27.500000000000004	26.0
UP000000296_1048207.fasta	F8UBW2	25.0	20.0	-1	-1
UP000000296_1048207.fasta	F8UBW5	25.0	20.0	-1	-1
UP000000296_1048207.fasta	F8UBW6	35.0	30.0	25.0	24.0
UP000000296_1048207.fasta	F8UBW8	40.0	30.0	27.500000000000004	26.0
UP000000296_1048207.fasta	F8UBW9	30.0	30.0	30.0	28.000000000000004
UP000000296_1048207.fasta	F8UBX4	20.0	-1	-1	-1
UP000000296_1048207.fasta	F8UBX5	20.0	-1	-1	-1
UP000000296_1048207.fasta	F8UBY1	20.0	-1	-1	-1
UP000000296_1048207.fasta	F8UBY3	20.0	-1	-1	-1
UP000000296_1048207.fasta	F8UBY4	30.0	26.666666666666668	-1	-1
UP000000303_508419.fasta	F8J158	25.0	-1	-1	-1
UP000000303_508419.fasta	F8J159	20.0	-1	-1	-1
UP000000303_508419.fasta	F8J160	20.0	-1	-1	-1
UP000000303_508419.fasta	F8J161	30.0	30.0	22.5	24.0
UP000000303_508419.fasta	F8J162	30.0	23.333333333333332	-1	-1
UP000000303_508419.fasta	F8J163	20.0	-1	-1	-1
UP000000303_508419.fasta	F8J165	30.0	-1	-1	-1
UP000000303_508419.fasta	F8J166	25.0	20.0	-1	-1
UP000000303_508419.fasta	F8J170	45.0	40.0	35.0	32.0
UP000000303_508419.fasta	F8J171	25.0	23.333333333333332	22.5	20.0
UP000000303_508419.fasta	F8J172	20.0	20.0	-1	-1
UP000000303_508419.fasta	F8J173	30.0	23.333333333333332	-1	-1
UP000000303_508419.fasta	F8J176	35.0	30.0	25.0	22.0
UP000000303_508419.fasta	F8J178	30.0	-1	-1	-1
UP000000303_508419.fasta	F8J181	20.0	-1	-1	-1
UP000000303_508419.fasta	F8J184	25.0	-1	-1	-1
UP000000303_508419.fasta	F8J185	20.0	20.0	20.0	-1
UP000000303_508419.fasta	F8J186	20.0	-1	-1	-1
UP000000303_508419.fasta	F8J187	25.0	20.0	-1	-1
UP000000303_508419.fasta	F8J188	30.0	26.666666666666668	-1	-1
UP000000303_508419.fasta	F8J190	25.0	20.0	-1	-1
UP000000303_508419.fasta	F8J193	20.0	-1	-1	-1
UP000000303_508419.fasta	F8J194	25.0	-1	-1	-1
UP000000303_508419.fasta	F8J195	30.0	26.666666666666668	22.5	22.0
UP000000303_508419.fasta	F8J196	25.0	-1	-1	-1
UP000000303_508419.fasta	F8J197	25.0	23.333333333333332	-1	-1
UP000000303_508419.fasta	F8J199	20.0	26.666666666666668	22.5	-1
UP000000303_508419.fasta	F8J1A1	35.0	26.666666666666668	22.5	-1
UP000000303_508419.fasta	F8J1A5	25.0	20.0	22.5	-1
UP000000303_508419.fasta	F8J1A6	25.0	20.0	20.0	-1
UP000000316_658401.fasta	C7F447	30.0	26.666666666666668	-1	-1
UP000000316_658401.fasta	C7F448	35.0	30.0	25.0	20.0
UP000000316_658401.fasta	C7F449	35.0	23.333333333333332	-1	-1
UP000000316_658401.fasta	C7F450	30.0	23.333333333333332	-1	-1
UP000000316_658401.fasta	C7F451	35.0	-1	25.0	-1
UP000000316_658401.fasta	C7F452	30.0	26.666666666666668	25.0	24.0
UP000000316_658401.fasta	C7F453	35.0	20.0	22.5	20.0
UP000000316_658401.fasta	C7F454	20.0	-1	-1	-1
UP000000316_658401.fasta	C7F456	25.0	-1	-1	-1
UP000000316_658401.fasta	C7F457	35.0	30.0	27.500000000000004	28.000000000000004
UP000000316_658401.fasta	C7F458	25.0	-1	-1	-1
UP000000316_658401.fasta	C7F460	25.0	-1	-1	-1
UP000000316_658401.fasta	C7F465	20.0	23.333333333333332	-1	-1
UP000000316_658401.fasta	C7F467	25.0	23.333333333333332	20.0	-1
UP000000316_658401.fasta	C7F468	30.0	23.333333333333332	-1	-1
UP000000316_658401.fasta	C7F470	30.0	23.333333333333332	-1	-1
UP000000316_658401.fasta	C7F471	30.0	26.666666666666668	22.5	24.0
UP000000316_658401.fasta	C7F473	20.0	-1	-1	-1
UP000000316_658401.fasta	C7F476	35.0	30.0	27.500000000000004	26.0
UP000000316_658401.fasta	C7F477	25.0	23.333333333333332	22.5	-1
UP000000316_658401.fasta	C7F478	20.0	-1	-1	-1
UP000000316_658401.fasta	C7F480	20.0	-1	-1	-1
UP000000316_658401.fasta	C7F482	30.0	23.333333333333332	22.5	20.0
UP000000316_658401.fasta	C7F484	25.0	20.0	-1	-1
UP000000316_658401.fasta	C7F486	25.0	-1	-1	-1
UP000000316_658401.fasta	C7F489	25.0	23.333333333333332	-1	-1
UP000000316_658401.fasta	C7F493	20.0	-1	-1	-1
UP000000316_658401.fasta	C7F495	20.0	-1	-1	-1
UP000000316_658401.fasta	C7F496	25.0	-1	-1	-1
UP000000316_658401.fasta	C7F499	30.0	23.333333333333332	25.0	22.0
UP000000316_658401.fasta	C7F4A1	20.0	-1	-1	-1
UP000000316_658401.fasta	C7F4A4	25.0	20.0	-1	-1
UP000000316_658401.fasta	C7F4A5	35.0	26.666666666666668	-1	-1
UP000000316_658401.fasta	C7F4A6	35.0	33.33333333333333	30.0	28.000000000000004
UP000000316_658401.fasta	C7F4A7	20.0	-1	-1	-1
UP000000316_658401.fasta	C7F4A8	30.0	26.666666666666668	25.0	-1
UP000000316_658401.fasta	C7F4A9	40.0	36.666666666666664	32.5	-1
UP000000316_658401.fasta	C7F4B0	55.00000000000001	43.333333333333336	-1	-1
UP000000316_658401.fasta	C7F4B1	20.0	-1	-1	-1
UP000000316_658401.fasta	C7F4B2	30.0	23.333333333333332	-1	-1
UP000000316_658401.fasta	C7F4B4	30.0	-1	-1	-1
UP000000316_658401.fasta	C7F4B5	20.0	20.0	-1	-1
UP000000316_658401.fasta	C7F4B7	25.0	-1	-1	-1
UP000000316_658401.fasta	C7F4B9	30.0	30.0	27.500000000000004	24.0
UP000000316_658401.fasta	C7F4C0	40.0	-1	-1	-1
UP000000316_658401.fasta	C7F4C3	35.0	30.0	27.500000000000004	24.0
UP000000316_658401.fasta	C7F4C4	30.0	-1	-1	-1
UP000000316_658401.fasta	C7F4C5	35.0	26.666666666666668	25.0	24.0
UP000000316_658401.fasta	C7F4C6	30.0	-1	-1	-1
UP000000316_658401.fasta	C7F4C7	20.0	-1	-1	-1
UP000000316_658401.fasta	C7F4C8	30.0	23.333333333333332	-1	-1
UP000000316_658401.fasta	C7F4C9	20.0	-1	-1	-1
UP000000316_658401.fasta	C7F4D0	30.0	26.666666666666668	22.5	22.0
UP000000316_658401.fasta	C7F4D1	25.0	20.0	-1	-1
UP000000316_658401.fasta	C7F4D2	30.0	23.333333333333332	22.5	20.0
UP000000316_658401.fasta	C7F4D3	35.0	26.666666666666668	-1	-1
UP000000316_658401.fasta	C7F4D4	35.0	26.666666666666668	25.0	22.0
UP000000316_658401.fasta	C7F4D5	30.0	26.666666666666668	-1	-1
UP000000316_658401.fasta	C7F4D6	30.0	26.666666666666668	22.5	20.0
UP000000316_658401.fasta	C7F4D7	35.0	26.666666666666668	22.5	-1
UP000000316_658401.fasta	C7F4D8	35.0	26.666666666666668	20.0	20.0
UP000000316_658401.fasta	C7F4E4	25.0	-1	20.0	22.0
UP000000316_658401.fasta	C7F4E5	30.0	-1	-1	-1
UP000000316_658401.fasta	C7F4E6	30.0	23.333333333333332	-1	-1
UP000000316_658401.fasta	C7F4E7	35.0	30.0	22.5	-1
UP000000316_658401.fasta	C7F4E8	35.0	30.0	27.500000000000004	24.0
UP000000316_658401.fasta	C7F4E9	35.0	23.333333333333332	-1	22.0
UP000000316_658401.fasta	C7F4F0	20.0	-1	-1	-1
UP000000316_658401.fasta	C7F4F2	35.0	33.33333333333333	30.0	26.0
UP000000316_658401.fasta	C7F4F3	25.0	23.333333333333332	20.0	-1
UP000000316_658401.fasta	C7F4F4	35.0	26.666666666666668	22.5	20.0
UP000000316_658401.fasta	C7F4F5	30.0	26.666666666666668	27.500000000000004	26.0
UP000000316_658401.fasta	C7F4F7	30.0	26.666666666666668	22.5	20.0
UP000000316_658401.fasta	C7F4F9	30.0	33.33333333333333	27.500000000000004	22.0
UP000000316_658401.fasta	C7F4G0	30.0	23.333333333333332	20.0	20.0
UP000000316_658401.fasta	C7F4G1	30.0	26.666666666666668	25.0	20.0
UP000000316_658401.fasta	C7F4G4	25.0	23.333333333333332	-1	-1
UP000000316_658401.fasta	C7F4G8	25.0	-1	-1	-1
UP000000316_658401.fasta	C7F4G9	30.0	26.666666666666668	22.5	-1
UP000000316_658401.fasta	C7F4H0	20.0	30.0	22.5	20.0
UP000000316_658401.fasta	C7F4H2	40.0	33.33333333333333	27.500000000000004	26.0
UP000000316_658401.fasta	C7F4H3	35.0	33.33333333333333	27.500000000000004	28.000000000000004
UP000000320_665033.fasta	C9DGL1	30.0	23.333333333333332	22.5	-1
UP000000320_665033.fasta	C9DGL3	25.0	-1	-1	-1
UP000000320_665033.fasta	C9DGL6	30.0	26.666666666666668	25.0	24.0
UP000000320_665033.fasta	C9DGL7	30.0	23.333333333333332	22.5	24.0
UP000000320_665033.fasta	C9DGL8	30.0	26.666666666666668	-1	-1
UP000000320_665033.fasta	C9DGL9	30.0	23.333333333333332	20.0	-1
UP000000320_665033.fasta	C9DGM0	40.0	33.33333333333333	30.0	28.000000000000004
UP000000320_665033.fasta	C9DGM4	25.0	20.0	-1	-1
UP000000320_665033.fasta	C9DGM6	25.0	23.333333333333332	-1	-1
UP000000320_665033.fasta	C9DGM8	30.0	23.333333333333332	22.5	-1
UP000000320_665033.fasta	C9DGM9	20.0	-1	-1	-1
UP000000320_665033.fasta	C9DGN0	30.0	-1	20.0	-1
UP000000320_665033.fasta	C9DGN2	35.0	30.0	25.0	26.0
UP000000320_665033.fasta	C9DGN3	25.0	-1	-1	-1
UP000000320_665033.fasta	C9DGN4	35.0	26.666666666666668	25.0	24.0
UP000000320_665033.fasta	C9DGN5	35.0	23.333333333333332	-1	-1
UP000000320_665033.fasta	C9DGN6	25.0	23.333333333333332	22.5	-1
UP000000320_665033.fasta	C9DGN7	35.0	33.33333333333333	27.500000000000004	24.0
UP000000320_665033.fasta	C9DGN8	25.0	-1	20.0	-1
UP000000320_665033.fasta	C9DGN9	30.0	23.333333333333332	25.0	-1
UP000000320_665033.fasta	C9DGP0	25.0	-1	-1	-1
UP000000320_665033.fasta	C9DGP1	25.0	-1	-1	-1
UP000000320_665033.fasta	C9DGP2	-1	20.0	20.0	20.0
UP000000320_665033.fasta	C9DGP3	30.0	30.0	25.0	20.0
UP000000320_665033.fasta	C9DGP4	20.0	-1	20.0	-1
UP000000320_665033.fasta	C9DGP5	25.0	-1	-1	-1
UP000000320_665033.fasta	C9DGP6	20.0	-1	-1	-1
UP000000320_665033.fasta	C9DGP7	35.0	30.0	27.500000000000004	24.0
UP000000320_665033.fasta	C9DGP8	25.0	20.0	-1	-1
UP000000320_665033.fasta	C9DGP9	35.0	26.666666666666668	27.500000000000004	26.0
UP000000320_665033.fasta	C9DGQ0	25.0	-1	-1	-1
UP000000320_665033.fasta	C9DGQ1	50.0	43.333333333333336	40.0	40.0
UP000000320_665033.fasta	C9DGQ2	35.0	30.0	30.0	28.000000000000004
UP000000320_665033.fasta	C9DGQ3	30.0	26.666666666666668	22.5	26.0
UP000000320_665033.fasta	C9DGQ5	40.0	33.33333333333333	32.5	30.0
UP000000320_665033.fasta	C9DGQ6	25.0	23.333333333333332	20.0	-1
UP000000320_665033.fasta	C9DGQ7	35.0	26.666666666666668	27.500000000000004	26.0
UP000000320_665033.fasta	C9DGQ8	25.0	20.0	-1	-1
UP000000320_665033.fasta	C9DGQ9	35.0	30.0	25.0	22.0
UP000000320_665033.fasta	C9DGR0	20.0	-1	-1	-1
UP000000320_665033.fasta	C9DGR1	30.0	26.666666666666668	25.0	22.0
UP000000320_665033.fasta	P06903	40.0	30.0	27.500000000000004	24.0
UP000000320_665033.fasta	P07040	25.0	20.0	20.0	-1
UP000000320_665033.fasta	P08794	30.0	26.666666666666668	25.0	24.0
UP000000320_665033.fasta	P13771	25.0	20.0	-1	-1
UP000000320_665033.fasta	P24795	20.0	-1	-1	-1
UP000000320_665033.fasta	P24796	30.0	26.666666666666668	22.5	20.0
UP000000320_665033.fasta	Q38199	35.0	30.0	30.0	24.0
UP000000327_654913.fasta	A0A0A0Y2P8	30.0	20.0	-1	-1
UP000000327_654913.fasta	A0A0A0Y2Q3	35.0	30.0	27.500000000000004	26.0
UP000000327_654913.fasta	A0A0A0Y2Q5	50.0	43.333333333333336	42.5	38.0
UP000000327_654913.fasta	A0A0A0Y2R0	25.0	23.333333333333332	-1	-1
UP000000327_654913.fasta	A0A0A0Y2R7	40.0	30.0	27.500000000000004	24.0
UP000000327_654913.fasta	A0A0A0Y3R9	35.0	36.666666666666664	32.5	32.0
UP000000327_654913.fasta	A0A0A0Y3S2	45.0	30.0	27.500000000000004	28.000000000000004
UP000000327_654913.fasta	A0A0A0Y3S5	25.0	20.0	-1	-1
UP000000327_654913.fasta	A0A0A0Y3S8	55.00000000000001	40.0	37.5	32.0
UP000000327_654913.fasta	A0A0A0Y3T3	25.0	-1	-1	-1
UP000000327_654913.fasta	A0A0A0Y3T6	60.0	30.0	27.500000000000004	26.0
UP000000327_654913.fasta	A0A0A0Y3T8	45.0	36.666666666666664	32.5	30.0
UP000000327_654913.fasta	A0A0A0Y4D6	35.0	30.0	-1	-1
UP000000327_654913.fasta	A0A0A0Y4E0	55.00000000000001	50.0	50.0	48.0
UP000000327_654913.fasta	A0A0A0Y4E4	55.00000000000001	53.333333333333336	30.0	26.0
UP000000327_654913.fasta	A0A0A0Y4F6	35.0	-1	-1	-1
UP000000327_654913.fasta	A0A0A0Y6S7	25.0	23.333333333333332	-1	-1
UP000000327_654913.fasta	A0A0A0Y6T0	45.0	33.33333333333333	30.0	26.0
UP000000327_654913.fasta	A0A0A0Y6T5	40.0	30.0	27.500000000000004	26.0
UP000000327_654913.fasta	A0A0A0Y6T8	55.00000000000001	50.0	40.0	38.0
UP000000327_654913.fasta	A0A0A0Y6U3	20.0	20.0	-1	-1
UP000000327_654913.fasta	A0A0A0Y8Z2	50.0	43.333333333333336	40.0	36.0
UP000000327_654913.fasta	A0A0A0Y8Z5	40.0	33.33333333333333	25.0	22.0
UP000000327_654913.fasta	A0A0A0Y8Z9	35.0	23.333333333333332	32.5	22.0
UP000000327_654913.fasta	A0A0A0Y908	35.0	30.0	27.500000000000004	28.000000000000004
UP000000327_654913.fasta	A0A0A0Y909	30.0	26.666666666666668	25.0	-1
UP000000327_654913.fasta	A0A0A0Y914	35.0	30.0	25.0	-1
UP000000327_654913.fasta	K7WHN0	20.0	-1	-1	-1
UP000000327_654913.fasta	Q77IY7	30.0	26.666666666666668	27.500000000000004	26.0
UP000000327_654913.fasta	Q77IY9	40.0	33.33333333333333	32.5	30.0
UP000000327_654913.fasta	Q77IZ0	20.0	-1	-1	-1
UP000000327_654913.fasta	Q77IZ1	30.0	23.333333333333332	22.5	20.0
UP000000327_654913.fasta	Q77IZ2	35.0	30.0	22.5	-1
UP000000327_654913.fasta	Q77IZ3	25.0	23.333333333333332	20.0	-1
UP000000327_654913.fasta	Q77IZ4	20.0	20.0	-1	-1
UP000000327_654913.fasta	Q77IZ5	25.0	-1	-1	-1
UP000000327_654913.fasta	Q77IZ7	25.0	-1	-1	-1
UP000000327_654913.fasta	Q77IZ8	45.0	36.666666666666664	-1	20.0
UP000000327_654913.fasta	Q77J00	35.0	33.33333333333333	30.0	26.0
UP000000327_654913.fasta	Q77J01	35.0	30.0	25.0	26.0
UP000000327_654913.fasta	Q77J02	25.0	23.333333333333332	22.5	20.0
UP000000327_654913.fasta	Q77J03	40.0	33.33333333333333	27.500000000000004	26.0
UP000000327_654913.fasta	Q77J05	40.0	-1	-1	-1
UP000000327_654913.fasta	Q77J06	50.0	36.666666666666664	35.0	32.0
UP000000327_654913.fasta	Q77J07	30.0	23.333333333333332	-1	-1
UP000000327_654913.fasta	Q77J08	40.0	-1	-1	-1
UP000000327_654913.fasta	Q77J09	20.0	-1	-1	-1
UP000000327_654913.fasta	Q77J10	-1	20.0	-1	-1
UP000000327_654913.fasta	Q77J11	35.0	30.0	-1	-1
UP000000327_654913.fasta	Q77J12	25.0	-1	-1	-1
UP000000327_654913.fasta	Q77J15	25.0	23.333333333333332	20.0	-1
UP000000327_654913.fasta	Q77J16	35.0	30.0	25.0	24.0
UP000000327_654913.fasta	Q77J17	30.0	26.666666666666668	22.5	22.0
UP000000327_654913.fasta	Q77J18	30.0	30.0	27.500000000000004	24.0
UP000000327_654913.fasta	Q77J19	40.0	36.666666666666664	30.0	28.000000000000004
UP000000327_654913.fasta	Q77J20	30.0	30.0	27.500000000000004	28.000000000000004
UP000000327_654913.fasta	Q77J21	60.0	50.0	45.0	44.0
UP000000327_654913.fasta	Q77J22	35.0	23.333333333333332	22.5	-1
UP000000327_654913.fasta	Q77J23	35.0	30.0	20.0	20.0
UP000000327_654913.fasta	Q77J24	25.0	23.333333333333332	-1	-1
UP000000327_654913.fasta	Q77J25	40.0	30.0	22.5	22.0
UP000000327_654913.fasta	Q77J26	35.0	30.0	27.500000000000004	24.0
UP000000327_654913.fasta	Q77J27	35.0	26.666666666666668	22.5	-1
UP000000327_654913.fasta	Q77J28	30.0	-1	-1	-1
UP000000327_654913.fasta	Q77J29	35.0	40.0	22.5	24.0
UP000000327_654913.fasta	Q77J30	20.0	-1	-1	-1
UP000000327_654913.fasta	Q77J31	55.00000000000001	40.0	27.500000000000004	24.0
UP000000327_654913.fasta	Q77J32	35.0	26.666666666666668	25.0	24.0
UP000000327_654913.fasta	Q77J33	40.0	40.0	40.0	-1
UP000000327_654913.fasta	Q77J34	75.0	63.33333333333333	50.0	44.0
UP000000327_654913.fasta	Q77J35	25.0	23.333333333333332	-1	-1
UP000000327_654913.fasta	Q77J36	55.00000000000001	36.666666666666664	20.0	-1
UP000000327_654913.fasta	Q77J37	25.0	-1	-1	-1
UP000000327_654913.fasta	Q77J38	25.0	23.333333333333332	20.0	22.0
UP000000327_654913.fasta	Q77J39	35.0	20.0	-1	-1
UP000000327_654913.fasta	Q77J40	30.0	26.666666666666668	22.5	-1
UP000000327_654913.fasta	Q77J42	30.0	23.333333333333332	22.5	24.0
UP000000327_654913.fasta	Q77J43	30.0	23.333333333333332	20.0	-1
UP000000327_654913.fasta	Q77J44	30.0	23.333333333333332	20.0	-1
UP000000327_654913.fasta	Q77J45	25.0	23.333333333333332	22.5	20.0
UP000000327_654913.fasta	Q77J46	30.0	23.333333333333332	20.0	-1
UP000000327_654913.fasta	Q77J47	35.0	20.0	22.5	22.0
UP000000327_654913.fasta	Q77J48	20.0	-1	-1	-1
UP000000327_654913.fasta	Q77J49	35.0	33.33333333333333	30.0	26.0
UP000000327_654913.fasta	Q77J50	40.0	40.0	32.5	-1
UP000000327_654913.fasta	Q77J51	30.0	30.0	27.500000000000004	24.0
UP000000327_654913.fasta	Q77J52	45.0	43.333333333333336	35.0	32.0
UP000000327_654913.fasta	Q77J53	30.0	26.666666666666668	22.5	20.0
UP000000327_654913.fasta	Q77J54	35.0	26.666666666666668	25.0	26.0
UP000000327_654913.fasta	Q77J55	30.0	30.0	30.0	30.0
UP000000327_654913.fasta	Q77J56	45.0	33.33333333333333	30.0	-1
UP000000327_654913.fasta	Q77J57	25.0	23.333333333333332	-1	-1
UP000000327_654913.fasta	Q77J58	40.0	33.33333333333333	30.0	26.0
UP000000327_654913.fasta	Q77J59	20.0	20.0	20.0	20.0
UP000000327_654913.fasta	Q77J60	25.0	23.333333333333332	20.0	20.0
UP000000327_654913.fasta	Q77J61	25.0	23.333333333333332	20.0	-1
UP000000327_654913.fasta	Q77J62	25.0	-1	-1	-1
UP000000327_654913.fasta	Q77J64	30.0	23.333333333333332	20.0	-1
UP000000327_654913.fasta	Q77J65	25.0	20.0	20.0	20.0
UP000000327_654913.fasta	Q77J66	30.0	23.333333333333332	22.5	-1
UP000000327_654913.fasta	Q77J67	50.0	36.666666666666664	35.0	32.0
UP000000327_654913.fasta	Q77J68	30.0	23.333333333333332	-1	-1
UP000000327_654913.fasta	Q77J69	45.0	40.0	37.5	34.0
UP000000327_654913.fasta	Q77J70	30.0	30.0	25.0	24.0
UP000000327_654913.fasta	Q77J71	40.0	33.33333333333333	27.500000000000004	-1
UP000000327_654913.fasta	Q77J72	25.0	-1	-1	20.0
UP000000327_654913.fasta	Q77J73	25.0	26.666666666666668	20.0	22.0
UP000000327_654913.fasta	Q77J74	30.0	26.666666666666668	27.500000000000004	26.0
UP000000327_654913.fasta	Q77J75	20.0	-1	-1	-1
UP000000327_654913.fasta	Q77J76	35.0	26.666666666666668	22.5	-1
UP000000327_654913.fasta	Q77J77	50.0	40.0	27.500000000000004	22.0
UP000000327_654913.fasta	Q77J78	40.0	50.0	57.49999999999999	54.0
UP000000327_654913.fasta	Q77J79	35.0	40.0	25.0	-1
UP000000327_654913.fasta	Q77J80	30.0	23.333333333333332	-1	-1
UP000000327_654913.fasta	Q77J81	25.0	26.666666666666668	25.0	22.0
UP000000327_654913.fasta	Q77J82	45.0	26.666666666666668	22.5	-1
UP000000327_654913.fasta	Q77J83	50.0	43.333333333333336	32.5	28.000000000000004
UP000000327_654913.fasta	Q77J84	60.0	53.333333333333336	-1	24.0
UP000000327_654913.fasta	Q77J85	65.0	60.0	55.00000000000001	50.0
UP000000327_654913.fasta	Q77J86	35.0	30.0	20.0	-1
UP000000327_654913.fasta	Q77J87	30.0	23.333333333333332	-1	-1
UP000000327_654913.fasta	Q77J88	45.0	-1	-1	-1
UP000000327_654913.fasta	Q77J89	25.0	20.0	20.0	-1
UP000000327_654913.fasta	Q77J90	25.0	-1	20.0	-1
UP000000327_654913.fasta	Q77J91	25.0	-1	-1	-1
UP000000327_654913.fasta	Q77J92	25.0	26.666666666666668	-1	-1
UP000000327_654913.fasta	Q77J93	30.0	20.0	-1	-1
UP000000327_654913.fasta	Q77J96	20.0	-1	-1	-1
UP000000327_654913.fasta	Q77J97	25.0	23.333333333333332	20.0	-1
UP000000327_654913.fasta	Q77J98	55.00000000000001	40.0	32.5	32.0
UP000000327_654913.fasta	Q77J99	45.0	33.33333333333333	30.0	26.0
UP000000327_654913.fasta	Q77JA0	40.0	40.0	35.0	28.000000000000004
UP000000327_654913.fasta	Q77JA1	45.0	36.666666666666664	30.0	30.0
UP000000327_654913.fasta	Q77JA2	20.0	20.0	20.0	-1
UP000000327_654913.fasta	Q77JA3	25.0	23.333333333333332	20.0	-1
UP000000327_654913.fasta	Q77JA4	40.0	33.33333333333333	30.0	30.0
UP000000327_654913.fasta	Q77JA5	25.0	20.0	-1	-1
UP000000327_654913.fasta	Q77JA7	25.0	23.333333333333332	-1	-1
UP000000327_654913.fasta	Q8VAA2	25.0	-1	-1	-1
UP000000327_654913.fasta	Q8VAA5	30.0	23.333333333333332	25.0	-1
UP000000327_654913.fasta	Q8VAA6	45.0	33.33333333333333	30.0	26.0
UP000000327_654913.fasta	Q8VAA8	35.0	30.0	27.500000000000004	26.0
UP000000327_654913.fasta	Q8VAA9	25.0	-1	-1	-1
UP000000327_654913.fasta	Q8VAB0	20.0	-1	-1	-1
UP000000327_654913.fasta	Q8VAB1	35.0	26.666666666666668	30.0	28.000000000000004
UP000000327_654913.fasta	Q8VAB4	30.0	-1	20.0	-1
UP000000327_654913.fasta	Q8VAB6	20.0	-1	-1	-1
UP000000327_654913.fasta	Q8VAC1	25.0	23.333333333333332	22.5	-1
UP000000327_654913.fasta	Q8VAC2	35.0	23.333333333333332	22.5	-1
UP000000327_654913.fasta	Q8VAC3	55.00000000000001	26.666666666666668	22.5	20.0
UP000000327_654913.fasta	Q8VAC4	30.0	-1	-1	-1
UP000000327_654913.fasta	Q8VAC5	30.0	23.333333333333332	20.0	-1
UP000000327_654913.fasta	Q8VAC6	25.0	23.333333333333332	22.5	-1
UP000000327_654913.fasta	Q8VAC7	65.0	53.333333333333336	45.0	42.0
UP000000327_654913.fasta	Q8VAC8	45.0	36.666666666666664	32.5	32.0
UP000000327_654913.fasta	Q8VAD1	30.0	-1	-1	-1
UP000000327_654913.fasta	Q8VAD2	30.0	33.33333333333333	20.0	-1
UP000000327_654913.fasta	Q8VAD6	30.0	-1	-1	-1
UP000000327_654913.fasta	Q8VAD7	25.0	20.0	-1	-1
UP000000327_654913.fasta	Q8VAD8	30.0	23.333333333333332	-1	20.0
UP000000327_654913.fasta	Q8VAD9	45.0	40.0	37.5	34.0
UP000000327_654913.fasta	Q8VAE0	20.0	-1	-1	-1
UP000000327_654913.fasta	Q8VAE1	60.0	50.0	50.0	46.0
UP000000327_654913.fasta	Q8VAE2	25.0	23.333333333333332	-1	-1
UP000000327_654913.fasta	Q8VAE4	40.0	33.33333333333333	30.0	26.0
UP000000327_654913.fasta	Q8VAE5	45.0	36.666666666666664	27.500000000000004	-1
UP000000327_654913.fasta	Q8VAE6	40.0	30.0	25.0	22.0
UP000000327_654913.fasta	Q8VAE7	25.0	-1	-1	-1
UP000000327_654913.fasta	Q8VAE8	35.0	30.0	25.0	22.0
UP000000327_654913.fasta	Q8VAF2	40.0	-1	-1	-1
UP000000327_654913.fasta	Q8VAF4	35.0	-1	-1	-1
UP000000327_654913.fasta	Q8VAF6	35.0	26.666666666666668	22.5	-1
UP000000327_654913.fasta	Q8VAF7	30.0	26.666666666666668	22.5	-1
UP000000327_654913.fasta	Q8VAF8	35.0	26.666666666666668	27.500000000000004	-1
UP000000327_654913.fasta	Q8VAG1	20.0	-1	-1	-1
UP000000327_654913.fasta	Q8VAG2	55.00000000000001	43.333333333333336	37.5	34.0
UP000000327_654913.fasta	Q8VAG3	25.0	20.0	-1	-1
UP000000327_654913.fasta	Q8VAG6	35.0	-1	-1	-1
UP000000327_654913.fasta	Q8VAG7	30.0	30.0	25.0	24.0
UP000000327_654913.fasta	Q8VAG8	30.0	-1	-1	-1
UP000000327_654913.fasta	Q8VAG9	35.0	30.0	-1	20.0
UP000000327_654913.fasta	Q8VAH0	40.0	36.666666666666664	32.5	30.0
UP000000327_654913.fasta	Q8VAH1	35.0	-1	-1	-1
UP000000327_654913.fasta	Q8VAH3	20.0	-1	-1	-1
UP000000327_654913.fasta	Q8VAH4	40.0	33.33333333333333	32.5	30.0
UP000000327_654913.fasta	Q8VAH5	50.0	40.0	37.5	38.0
UP000000327_654913.fasta	Q8VAH8	30.0	23.333333333333332	20.0	22.0
UP000000327_654913.fasta	Q8VAH9	20.0	20.0	-1	-1
UP000000327_654913.fasta	Q8VAI1	30.0	23.333333333333332	-1	-1
UP000000327_654913.fasta	Q8VAI2	30.0	23.333333333333332	22.5	-1
UP000000327_654913.fasta	Q8VAI4	35.0	-1	-1	-1
UP000000327_654913.fasta	Q8VAI6	35.0	30.0	27.500000000000004	26.0
UP000000327_654913.fasta	Q8VAI9	45.0	36.666666666666664	32.5	-1
UP000000327_654913.fasta	Q8VAJ0	35.0	26.666666666666668	27.500000000000004	24.0
UP000000327_654913.fasta	Q8VAJ1	25.0	23.333333333333332	22.5	20.0
UP000000327_654913.fasta	Q8VAJ3	40.0	36.666666666666664	32.5	32.0
UP000000327_654913.fasta	Q8VAJ6	25.0	23.333333333333332	22.5	20.0
UP000000327_654913.fasta	Q8VAJ8	-1	20.0	-1	-1
UP000000327_654913.fasta	Q8VAJ9	20.0	-1	-1	-1
UP000000327_654913.fasta	Q8VAK1	25.0	-1	-1	-1
UP000000327_654913.fasta	Q8VAK2	30.0	-1	-1	-1
UP000000327_654913.fasta	Q8VAK6	20.0	-1	-1	-1
UP000000327_654913.fasta	Q8VAK7	25.0	-1	-1	-1
UP000000327_654913.fasta	Q8VAK8	40.0	40.0	37.5	30.0
UP000000327_654913.fasta	Q8VAK9	30.0	23.333333333333332	20.0	-1
UP000000327_654913.fasta	Q8VAL0	30.0	26.666666666666668	-1	-1
UP000000327_654913.fasta	Q8VAL3	25.0	20.0	-1	-1
UP000000327_654913.fasta	Q8VAL5	30.0	23.333333333333332	22.5	20.0
UP000000327_654913.fasta	Q8VAL7	25.0	20.0	-1	-1
UP000000327_654913.fasta	Q8VAL8	30.0	30.0	30.0	26.0
UP000000327_654913.fasta	Q8VAL9	30.0	30.0	25.0	22.0
UP000000327_654913.fasta	Q8VAM2	30.0	26.666666666666668	22.5	24.0
UP000000327_654913.fasta	Q8VAM3	25.0	-1	-1	-1
UP000000327_654913.fasta	Q8VAM5	45.0	36.666666666666664	35.0	28.000000000000004
UP000000327_654913.fasta	Q8VAM7	35.0	33.33333333333333	30.0	26.0
UP000000327_654913.fasta	Q8VAM9	35.0	33.33333333333333	37.5	34.0
UP000000327_654913.fasta	Q8VAN0	30.0	-1	-1	-1
UP000000327_654913.fasta	Q8VAN1	25.0	-1	-1	-1
UP000000327_654913.fasta	Q8VAN2	35.0	33.33333333333333	30.0	-1
UP000000327_654913.fasta	Q8VAN3	25.0	23.333333333333332	27.500000000000004	24.0
UP000000327_654913.fasta	Q8VAN4	45.0	33.33333333333333	32.5	28.000000000000004
UP000000327_654913.fasta	Q8VAN5	20.0	-1	-1	-1
UP000000327_654913.fasta	Q8VAN6	25.0	26.666666666666668	22.5	-1
UP000000327_654913.fasta	Q8VAN7	30.0	26.666666666666668	25.0	-1
UP000000327_654913.fasta	Q8VAN8	30.0	26.666666666666668	25.0	22.0
UP000000327_654913.fasta	Q8VAN9	35.0	30.0	25.0	24.0
UP000000327_654913.fasta	Q8VAP0	30.0	23.333333333333332	27.500000000000004	-1
UP000000327_654913.fasta	Q8VAP2	20.0	-1	-1	-1
UP000000327_654913.fasta	Q8VAP3	40.0	-1	-1	-1
UP000000327_654913.fasta	Q8VAP4	40.0	33.33333333333333	32.5	30.0
UP000000327_654913.fasta	Q8VAP5	25.0	-1	-1	-1
UP000000327_654913.fasta	Q8VAP6	35.0	30.0	25.0	24.0
UP000000327_654913.fasta	Q8VAP7	30.0	-1	-1	-1
UP000000327_654913.fasta	Q8VAP8	40.0	30.0	30.0	30.0
UP000000327_654913.fasta	Q8VAP9	20.0	-1	-1	-1
UP000000327_654913.fasta	Q8VAQ3	20.0	-1	-1	-1
UP000000327_654913.fasta	Q8VAQ4	35.0	30.0	27.500000000000004	32.0
UP000000327_654913.fasta	Q8VAQ5	35.0	33.33333333333333	32.5	28.000000000000004
UP000000327_654913.fasta	Q8VAQ6	30.0	26.666666666666668	22.5	-1
UP000000327_654913.fasta	Q8VAQ9	45.0	40.0	35.0	30.0
UP000000327_654913.fasta	Q8VAR1	30.0	26.666666666666668	30.0	24.0
UP000000327_654913.fasta	Q8VAR2	30.0	33.33333333333333	25.0	-1
UP000000327_654913.fasta	Q8VAR4	30.0	30.0	-1	-1
UP000000327_654913.fasta	Q8VAR5	25.0	23.333333333333332	25.0	24.0
UP000000327_654913.fasta	Q8VAR6	25.0	-1	-1	-1
UP000000327_654913.fasta	Q8VAS4	20.0	-1	-1	-1
UP000000327_654913.fasta	Q8VAS5	20.0	-1	-1	-1
UP000000327_654913.fasta	Q8VAS7	25.0	23.333333333333332	20.0	20.0
UP000000327_654913.fasta	Q8VAS8	40.0	36.666666666666664	-1	-1
UP000000327_654913.fasta	Q8VAT0	30.0	23.333333333333332	-1	-1
UP000000327_654913.fasta	Q8VAT1	30.0	30.0	30.0	-1
UP000000327_654913.fasta	Q8VAT2	35.0	30.0	22.5	24.0
UP000000327_654913.fasta	Q8VAT3	35.0	-1	-1	-1
UP000000327_654913.fasta	Q8VAT4	25.0	20.0	20.0	-1
UP000000327_654913.fasta	Q8VAT6	50.0	40.0	35.0	30.0
UP000000327_654913.fasta	Q8VAT9	40.0	43.333333333333336	-1	-1
UP000000327_654913.fasta	Q8VAU0	35.0	-1	27.500000000000004	-1
UP000000327_654913.fasta	Q8VAU1	45.0	-1	-1	-1
UP000000327_654913.fasta	Q8VAU2	30.0	-1	-1	-1
UP000000327_654913.fasta	Q8VAU3	30.0	26.666666666666668	22.5	-1
UP000000327_654913.fasta	Q8VAU4	25.0	23.333333333333332	22.5	-1
UP000000327_654913.fasta	Q8VAU5	20.0	-1	-1	-1
UP000000327_654913.fasta	Q8VAU6	25.0	-1	-1	-1
UP000000327_654913.fasta	Q8VAU7	35.0	26.666666666666668	20.0	-1
UP000000327_654913.fasta	Q8VAU9	45.0	36.666666666666664	32.5	28.000000000000004
UP000000327_654913.fasta	Q8VAV1	25.0	-1	-1	-1
UP000000327_654913.fasta	Q8VAV2	25.0	-1	-1	-1
UP000000327_654913.fasta	Q8VAV3	25.0	20.0	-1	-1
UP000000327_654913.fasta	Q8VAV5	30.0	30.0	27.500000000000004	28.000000000000004
UP000000327_654913.fasta	Q8VAV8	50.0	-1	-1	-1
UP000000327_654913.fasta	Q8VAV9	45.0	40.0	-1	-1
UP000000327_654913.fasta	Q8VAW0	55.00000000000001	46.666666666666664	40.0	34.0
UP000000327_654913.fasta	Q8VAW1	60.0	-1	-1	-1
UP000000327_654913.fasta	Q8VAW2	30.0	26.666666666666668	25.0	26.0
UP000000327_654913.fasta	Q8VAW3	45.0	43.333333333333336	40.0	36.0
UP000000327_654913.fasta	Q8VAW4	20.0	20.0	-1	-1
UP000000327_654913.fasta	Q8VAW5	40.0	30.0	22.5	20.0
UP000000327_654913.fasta	Q8VAW8	55.00000000000001	-1	37.5	-1
UP000000327_654913.fasta	Q8VAX0	-1	20.0	-1	22.0
UP000000327_654913.fasta	Q8VAX1	35.0	30.0	25.0	28.000000000000004
UP000000327_654913.fasta	Q8VAX2	25.0	-1	-1	-1
UP000000327_654913.fasta	Q8VAX4	30.0	23.333333333333332	20.0	-1
UP000000327_654913.fasta	Q8VAX5	50.0	33.33333333333333	32.5	-1
UP000000327_654913.fasta	Q8VAX8	20.0	-1	-1	-1
UP000000327_654913.fasta	Q8VAY0	55.00000000000001	36.666666666666664	27.500000000000004	-1
UP000000327_654913.fasta	Q8VAY1	45.0	33.33333333333333	25.0	24.0
UP000000327_654913.fasta	Q8VAY2	60.0	50.0	45.0	40.0
UP000000327_654913.fasta	Q8VAY3	30.0	26.666666666666668	27.500000000000004	24.0
UP000000327_654913.fasta	Q8VAY4	25.0	20.0	-1	-1
UP000000327_654913.fasta	Q8VAY7	20.0	-1	-1	-1
UP000000327_654913.fasta	Q8VAY8	40.0	30.0	27.500000000000004	28.000000000000004
UP000000327_654913.fasta	Q8VAY9	35.0	30.0	25.0	-1
UP000000327_654913.fasta	Q8VAZ1	25.0	23.333333333333332	22.5	-1
UP000000327_654913.fasta	Q8VAZ2	30.0	30.0	22.5	22.0
UP000000327_654913.fasta	Q8VAZ3	30.0	30.0	27.500000000000004	24.0
UP000000327_654913.fasta	Q8VAZ4	45.0	40.0	35.0	28.000000000000004
UP000000327_654913.fasta	Q8VAZ5	40.0	30.0	25.0	24.0
UP000000327_654913.fasta	Q8VAZ6	35.0	30.0	27.500000000000004	-1
UP000000327_654913.fasta	Q8VAZ7	25.0	20.0	-1	-1
UP000000327_654913.fasta	Q8VAZ8	30.0	26.666666666666668	-1	-1
UP000000327_654913.fasta	Q8VB01	35.0	33.33333333333333	27.500000000000004	30.0
UP000000327_654913.fasta	Q8VB02	30.0	26.666666666666668	20.0	-1
UP000000327_654913.fasta	Q8VB03	30.0	23.333333333333332	20.0	-1
UP000000327_654913.fasta	Q8VB05	40.0	36.666666666666664	30.0	-1
UP000000327_654913.fasta	Q8VB06	30.0	20.0	20.0	-1
UP000000327_654913.fasta	Q8VB07	35.0	33.33333333333333	32.5	26.0
UP000000327_654913.fasta	Q8VB08	35.0	26.666666666666668	27.500000000000004	24.0
UP000000327_654913.fasta	Q8VB10	55.00000000000001	50.0	40.0	36.0
UP000000327_654913.fasta	Q8VB11	35.0	26.666666666666668	22.5	24.0
UP000000327_654913.fasta	Q8VB13	30.0	30.0	25.0	22.0
UP000000327_654913.fasta	Q8VB16	20.0	-1	-1	-1
UP000000327_654913.fasta	Q8VB17	25.0	-1	-1	-1
UP000000327_654913.fasta	Q8VB18	40.0	36.666666666666664	32.5	30.0
UP000000327_654913.fasta	Q8VB19	40.0	33.33333333333333	-1	-1
UP000000327_654913.fasta	Q8VB22	35.0	33.33333333333333	32.5	30.0
UP000000327_654913.fasta	Q8VB23	25.0	30.0	25.0	22.0
UP000000327_654913.fasta	Q8VB24	20.0	-1	-1	-1
UP000000327_654913.fasta	Q8VB26	40.0	30.0	30.0	24.0
UP000000327_654913.fasta	Q8VB27	25.0	26.666666666666668	22.5	-1
UP000000327_654913.fasta	Q8VB28	45.0	43.333333333333336	37.5	34.0
UP000000327_654913.fasta	Q8VB29	40.0	30.0	-1	-1
UP000000327_654913.fasta	Q8VB32	35.0	36.666666666666664	32.5	28.000000000000004
UP000000327_654913.fasta	Q8VB33	30.0	-1	-1	-1
UP000000327_654913.fasta	Q8VB35	35.0	-1	-1	-1
UP000000327_654913.fasta	Q8VB41	30.0	-1	-1	-1
UP000000327_654913.fasta	Q8VB43	50.0	40.0	-1	-1
UP000000327_654913.fasta	Q8VB44	25.0	-1	-1	-1
UP000000327_654913.fasta	Q8VB45	35.0	26.666666666666668	22.5	-1
UP000000327_654913.fasta	Q8VB48	30.0	-1	-1	-1
UP000000327_654913.fasta	Q8VB49	40.0	30.0	-1	-1
UP000000327_654913.fasta	Q8VB50	25.0	-1	-1	-1
UP000000327_654913.fasta	Q8VB51	40.0	33.33333333333333	32.5	-1
UP000000327_654913.fasta	Q8VB52	20.0	-1	-1	-1
UP000000327_654913.fasta	Q8VB53	45.0	36.666666666666664	30.0	30.0
UP000000327_654913.fasta	Q8VB54	30.0	-1	-1	20.0
UP000000327_654913.fasta	Q8VB56	35.0	33.33333333333333	30.0	24.0
UP000000327_654913.fasta	Q8VB60	30.0	-1	-1	-1
UP000000327_654913.fasta	Q8VB62	30.0	23.333333333333332	-1	-1
UP000000327_654913.fasta	Q8VB63	20.0	-1	-1	-1
UP000000327_654913.fasta	Q8VB64	45.0	36.666666666666664	37.5	34.0
UP000000327_654913.fasta	Q8VB67	30.0	26.666666666666668	22.5	22.0
UP000000327_654913.fasta	Q8VB69	25.0	26.666666666666668	25.0	20.0
UP000000327_654913.fasta	Q8VB70	20.0	-1	-1	-1
UP000000327_654913.fasta	Q8VB72	50.0	33.33333333333333	27.500000000000004	28.000000000000004
UP000000327_654913.fasta	Q8VB74	35.0	-1	-1	-1
UP000000327_654913.fasta	Q8VB77	50.0	36.666666666666664	32.5	32.0
UP000000327_654913.fasta	Q8VB79	45.0	36.666666666666664	30.0	26.0
UP000000327_654913.fasta	Q8VB80	25.0	-1	-1	-1
UP000000327_654913.fasta	Q8VB81	30.0	26.666666666666668	-1	-1
UP000000327_654913.fasta	Q8VB85	25.0	23.333333333333332	-1	-1
UP000000327_654913.fasta	Q8VB86	35.0	26.666666666666668	27.500000000000004	24.0
UP000000327_654913.fasta	Q8VB87	45.0	36.666666666666664	-1	-1
UP000000327_654913.fasta	Q8VB92	55.00000000000001	46.666666666666664	42.5	44.0
UP000000327_654913.fasta	Q8VB93	30.0	23.333333333333332	20.0	-1
UP000000327_654913.fasta	Q8VB94	35.0	33.33333333333333	25.0	-1
UP000000327_654913.fasta	Q8VB95	35.0	30.0	-1	-1
UP000000327_654913.fasta	Q8VB97	35.0	30.0	25.0	24.0
UP000000327_654913.fasta	Q8VB98	30.0	23.333333333333332	-1	-1
UP000000327_654913.fasta	Q8VB99	40.0	-1	-1	-1
UP000000327_654913.fasta	Q8VBA0	45.0	33.33333333333333	-1	-1
UP000000327_654913.fasta	Q8VBA1	50.0	40.0	35.0	30.0
UP000000327_654913.fasta	Q8VBA2	35.0	30.0	27.500000000000004	28.000000000000004
UP000000327_654913.fasta	Q8VBA3	45.0	40.0	-1	-1
UP000000327_654913.fasta	Q8VBA5	25.0	-1	-1	-1
UP000000327_654913.fasta	Q8VBA6	30.0	26.666666666666668	-1	-1
UP000000327_654913.fasta	Q8VBA7	30.0	30.0	30.0	26.0
UP000000327_654913.fasta	Q8VBA8	20.0	-1	-1	-1
UP000000327_654913.fasta	Q8VBA9	20.0	30.0	-1	-1
UP000000327_654913.fasta	Q8VBB3	40.0	33.33333333333333	32.5	28.000000000000004
UP000000327_654913.fasta	Q8VBB4	25.0	-1	-1	-1
UP000000327_654913.fasta	Q8VBB5	35.0	26.666666666666668	22.5	-1
UP000000327_654913.fasta	Q8VBB7	35.0	26.666666666666668	32.5	28.000000000000004
UP000000327_654913.fasta	Q8VBB8	45.0	20.0	-1	-1
UP000000327_654913.fasta	Q8VBC0	20.0	-1	-1	-1
UP000000327_654913.fasta	Q8VBC4	35.0	-1	-1	-1
UP000000327_654913.fasta	Q8VBC5	25.0	-1	-1	-1
UP000000327_654913.fasta	Q8VBC6	35.0	33.33333333333333	27.500000000000004	26.0
UP000000327_654913.fasta	Q8VBC7	35.0	-1	-1	-1
UP000000327_654913.fasta	Q8VBC8	30.0	30.0	25.0	22.0
UP000000327_654913.fasta	Q8VBC9	35.0	33.33333333333333	32.5	28.000000000000004
UP000000327_654913.fasta	Q8VBD1	25.0	23.333333333333332	-1	-1
UP000000327_654913.fasta	Q8VBD3	35.0	33.33333333333333	30.0	26.0
UP000000327_654913.fasta	Q8VBD5	50.0	40.0	35.0	32.0
UP000000327_654913.fasta	Q8VBD7	-1	20.0	-1	-1
UP000000327_654913.fasta	Q8VBE1	25.0	-1	-1	-1
UP000000327_654913.fasta	Q8VBE3	40.0	33.33333333333333	-1	-1
UP000000327_654913.fasta	Q8VBE4	20.0	20.0	-1	-1
UP000000327_654913.fasta	Q8VBE5	20.0	-1	-1	-1
UP000000327_654913.fasta	Q8VBE6	30.0	26.666666666666668	25.0	24.0
UP000000327_654913.fasta	Q8VBE7	25.0	-1	-1	-1
UP000000327_654913.fasta	Q8VBE8	25.0	-1	-1	-1
UP000000327_654913.fasta	Q8VBE9	20.0	-1	-1	-1
UP000000327_654913.fasta	Q8VBF0	50.0	-1	-1	-1
UP000000327_654913.fasta	Q8VBF2	35.0	26.666666666666668	25.0	-1
UP000000327_654913.fasta	Q8VBF3	40.0	33.33333333333333	30.0	-1
UP000000327_654913.fasta	Q8VBF4	50.0	36.666666666666664	32.5	32.0
UP000000330_279006.fasta	D9I5W7	30.0	30.0	25.0	24.0
UP000000330_279006.fasta	D9I5X2	20.0	-1	-1	-1
UP000000330_279006.fasta	D9I5X3	25.0	20.0	-1	-1
UP000000330_279006.fasta	D9I5X5	25.0	-1	-1	-1
UP000000330_279006.fasta	D9I5X6	35.0	30.0	-1	-1
UP000000330_279006.fasta	D9I5X7	30.0	26.666666666666668	-1	-1
UP000000330_279006.fasta	D9I5X8	25.0	20.0	-1	-1
UP000000330_279006.fasta	D9I5Y1	20.0	-1	-1	-1
UP000000330_279006.fasta	D9I5Y2	20.0	-1	-1	-1
UP000000330_279006.fasta	D9I5Y3	25.0	20.0	-1	-1
UP000000330_279006.fasta	D9I5Y5	25.0	26.666666666666668	25.0	22.0
UP000000330_279006.fasta	D9I5Y8	30.0	26.666666666666668	-1	-1
UP000000330_279006.fasta	D9I5Y9	20.0	-1	-1	-1
UP000000330_279006.fasta	D9I5Z0	20.0	26.666666666666668	22.5	20.0
UP000000330_279006.fasta	D9I5Z1	35.0	30.0	27.500000000000004	26.0
UP000000330_279006.fasta	D9I5Z2	25.0	20.0	-1	-1
UP000000330_279006.fasta	D9I5Z3	20.0	-1	-1	-1
UP000000330_279006.fasta	D9I5Z5	30.0	20.0	22.5	-1
UP000000330_279006.fasta	D9I5Z8	25.0	20.0	20.0	-1
UP000000330_279006.fasta	D9I601	25.0	23.333333333333332	-1	-1
UP000000330_279006.fasta	D9I602	30.0	23.333333333333332	22.5	-1
UP000000330_279006.fasta	D9I603	20.0	-1	-1	-1
UP000000330_279006.fasta	D9I605	30.0	26.666666666666668	22.5	-1
UP000000330_279006.fasta	D9I609	30.0	23.333333333333332	20.0	-1
UP000000330_279006.fasta	D9I611	35.0	26.666666666666668	22.5	20.0
UP000000330_279006.fasta	D9I612	20.0	20.0	-1	-1
UP000000330_279006.fasta	D9I613	20.0	-1	-1	-1
UP000000330_279006.fasta	D9I614	20.0	-1	-1	-1
UP000000330_279006.fasta	D9I615	35.0	26.666666666666668	25.0	24.0
UP000000330_279006.fasta	D9I616	20.0	-1	-1	-1
UP000000330_279006.fasta	D9I618	30.0	23.333333333333332	-1	-1
UP000000330_279006.fasta	D9I620	25.0	20.0	-1	-1
UP000000330_279006.fasta	D9I621	25.0	23.333333333333332	-1	-1
UP000000330_279006.fasta	D9I622	30.0	26.666666666666668	-1	-1
UP000000330_279006.fasta	D9I623	20.0	-1	-1	-1
UP000000330_279006.fasta	D9I625	20.0	-1	-1	-1
UP000000330_279006.fasta	D9I626	20.0	20.0	-1	-1
UP000000330_279006.fasta	D9I627	25.0	20.0	-1	-1
UP000000330_279006.fasta	D9I628	25.0	23.333333333333332	20.0	-1
UP000000330_279006.fasta	D9I630	20.0	-1	-1	-1
UP000000330_279006.fasta	D9I631	30.0	23.333333333333332	20.0	20.0
UP000000330_279006.fasta	D9I633	25.0	-1	-1	-1
UP000000330_279006.fasta	D9I634	25.0	20.0	-1	-1
UP000000330_279006.fasta	D9I635	25.0	-1	-1	-1
UP000000330_279006.fasta	D9I640	35.0	26.666666666666668	-1	-1
UP000000330_279006.fasta	D9I641	20.0	20.0	-1	-1
UP000000330_279006.fasta	D9I642	30.0	26.666666666666668	20.0	20.0
UP000000330_279006.fasta	D9I643	25.0	20.0	-1	-1
UP000000330_279006.fasta	D9I645	20.0	-1	-1	-1
UP000000330_279006.fasta	D9I647	20.0	-1	-1	-1
UP000000330_279006.fasta	D9I648	25.0	23.333333333333332	22.5	-1
UP000000330_279006.fasta	D9I649	25.0	26.666666666666668	22.5	-1
UP000000330_279006.fasta	D9I650	30.0	23.333333333333332	22.5	-1
UP000000330_279006.fasta	D9I651	20.0	20.0	-1	-1
UP000000330_279006.fasta	D9I653	20.0	-1	-1	-1
UP000000330_279006.fasta	D9I656	25.0	23.333333333333332	25.0	20.0
UP000000330_279006.fasta	D9I658	25.0	-1	-1	-1
UP000000330_279006.fasta	D9I660	35.0	23.333333333333332	-1	-1
UP000000330_279006.fasta	D9I662	30.0	26.666666666666668	25.0	-1
UP000000330_279006.fasta	D9I663	25.0	-1	-1	-1
UP000000330_279006.fasta	D9I667	25.0	20.0	-1	-1
UP000000330_279006.fasta	D9I668	35.0	30.0	25.0	22.0
UP000000330_279006.fasta	D9I670	25.0	20.0	-1	-1
UP000000330_279006.fasta	D9I671	25.0	26.666666666666668	22.5	24.0
UP000000330_279006.fasta	D9I672	40.0	30.0	27.500000000000004	24.0
UP000000330_279006.fasta	D9I674	30.0	20.0	-1	-1
UP000000330_279006.fasta	D9I676	25.0	-1	-1	-1
UP000000330_279006.fasta	D9I678	20.0	20.0	-1	-1
UP000000330_279006.fasta	D9I679	20.0	-1	-1	-1
UP000000330_279006.fasta	D9I681	20.0	-1	-1	-1
UP000000330_279006.fasta	D9I683	25.0	23.333333333333332	20.0	-1
UP000000330_279006.fasta	D9I685	25.0	20.0	-1	20.0
UP000000330_279006.fasta	D9I686	20.0	-1	-1	-1
UP000000330_279006.fasta	D9I687	25.0	20.0	-1	-1
UP000000330_279006.fasta	D9I688	40.0	33.33333333333333	30.0	28.000000000000004
UP000000330_279006.fasta	D9I689	25.0	-1	-1	-1
UP000000330_279006.fasta	D9I691	30.0	23.333333333333332	20.0	-1
UP000000330_279006.fasta	D9I692	40.0	30.0	25.0	22.0
UP000000330_279006.fasta	D9I693	25.0	-1	-1	-1
UP000000330_279006.fasta	D9I694	20.0	-1	-1	-1
UP000000330_279006.fasta	D9I695	20.0	-1	-1	-1
UP000000330_279006.fasta	D9I696	25.0	26.666666666666668	-1	-1
UP000000330_279006.fasta	D9I698	30.0	26.666666666666668	22.5	-1
UP000000330_279006.fasta	D9I699	25.0	-1	-1	-1
UP000000330_279006.fasta	D9I6A0	20.0	-1	-1	-1
UP000000330_279006.fasta	D9I6A2	30.0	30.0	27.500000000000004	24.0
UP000000330_279006.fasta	D9I6A4	40.0	30.0	25.0	-1
UP000000330_279006.fasta	D9I6A5	30.0	26.666666666666668	25.0	24.0
UP000000330_279006.fasta	D9I6A6	20.0	-1	-1	-1
UP000000330_279006.fasta	D9I6A7	25.0	26.666666666666668	22.5	20.0
UP000000330_279006.fasta	D9I6A9	40.0	40.0	35.0	32.0
UP000000330_279006.fasta	D9I6B0	30.0	-1	20.0	-1
UP000000330_279006.fasta	D9I6B1	20.0	-1	-1	-1
UP000000330_279006.fasta	D9I6B2	20.0	20.0	-1	-1
UP000000330_279006.fasta	D9I6B3	35.0	30.0	25.0	28.000000000000004
UP000000330_279006.fasta	D9I6B4	30.0	26.666666666666668	27.500000000000004	-1
UP000000330_279006.fasta	D9I6B5	30.0	33.33333333333333	27.500000000000004	-1
UP000000330_279006.fasta	D9I6B6	30.0	-1	-1	-1
UP000000330_279006.fasta	D9I6B7	30.0	23.333333333333332	22.5	20.0
UP000000330_279006.fasta	D9I6C0	35.0	30.0	22.5	20.0
UP000000330_279006.fasta	D9I6C3	30.0	23.333333333333332	27.500000000000004	24.0
UP000000330_279006.fasta	D9I6C4	35.0	26.666666666666668	25.0	20.0
UP000000330_279006.fasta	D9I6C6	20.0	-1	-1	-1
UP000000330_279006.fasta	D9I6C7	30.0	23.333333333333332	20.0	-1
UP000000330_279006.fasta	D9I6C9	35.0	33.33333333333333	25.0	-1
UP000000330_279006.fasta	D9I6D0	40.0	33.33333333333333	27.500000000000004	24.0
UP000000330_279006.fasta	D9I6D1	35.0	23.333333333333332	22.5	-1
UP000000330_279006.fasta	D9I6D2	30.0	23.333333333333332	20.0	20.0
UP000000330_279006.fasta	D9I6D3	35.0	26.666666666666668	-1	20.0
UP000000330_279006.fasta	D9I6D5	20.0	20.0	20.0	-1
UP000000330_279006.fasta	D9I6D6	20.0	-1	-1	-1
UP000000330_279006.fasta	D9I6D7	25.0	-1	-1	-1
UP000000330_279006.fasta	D9I6D9	20.0	-1	-1	-1
UP000000330_279006.fasta	D9I6E1	20.0	-1	-1	-1
UP000000330_279006.fasta	D9I6E2	20.0	-1	-1	-1
UP000000330_279006.fasta	D9I6E3	20.0	-1	-1	-1
UP000000330_279006.fasta	D9I6E4	25.0	20.0	-1	-1
UP000000330_279006.fasta	D9I6E7	35.0	26.666666666666668	25.0	24.0
UP000000330_279006.fasta	D9I6E8	20.0	-1	-1	-1
UP000000330_279006.fasta	D9I6F0	25.0	-1	-1	-1
UP000000330_279006.fasta	D9I6F2	25.0	23.333333333333332	20.0	-1
UP000000330_279006.fasta	D9I6F3	20.0	-1	-1	-1
UP000000330_279006.fasta	D9I6F7	25.0	-1	-1	-1
UP000000330_279006.fasta	D9I6F9	20.0	-1	-1	-1
UP000000330_279006.fasta	D9I6G0	30.0	-1	22.5	-1
UP000000330_279006.fasta	D9I6G1	40.0	33.33333333333333	27.500000000000004	20.0
UP000000330_279006.fasta	D9I6G4	30.0	20.0	22.5	-1
UP000000330_279006.fasta	D9I6G5	30.0	26.666666666666668	22.5	-1
UP000000330_279006.fasta	D9I6G6	30.0	-1	-1	-1
UP000000330_279006.fasta	D9I6G7	20.0	-1	-1	-1
UP000000330_279006.fasta	D9I6G8	25.0	-1	-1	-1
UP000000330_279006.fasta	D9I6H0	35.0	30.0	25.0	22.0
UP000000330_279006.fasta	D9I6H1	25.0	20.0	-1	-1
UP000000330_279006.fasta	D9I6H3	20.0	20.0	-1	-1
UP000000330_279006.fasta	D9I6H5	35.0	26.666666666666668	22.5	-1
UP000000330_279006.fasta	D9I6H7	25.0	23.333333333333332	-1	-1
UP000000330_279006.fasta	D9I6H8	25.0	20.0	-1	-1
UP000000330_279006.fasta	D9I6H9	35.0	30.0	25.0	22.0
UP000000330_279006.fasta	D9I6I0	30.0	26.666666666666668	20.0	-1
UP000000330_279006.fasta	D9I6I1	30.0	-1	-1	-1
UP000000330_279006.fasta	D9I6I2	25.0	20.0	20.0	-1
UP000000330_279006.fasta	D9I6I3	35.0	-1	-1	-1
UP000000330_279006.fasta	D9I6I5	20.0	-1	-1	-1
UP000000330_279006.fasta	D9I6I6	25.0	-1	-1	-1
UP000000330_279006.fasta	D9I6I9	45.0	36.666666666666664	32.5	28.000000000000004
UP000000330_279006.fasta	D9I6J0	20.0	-1	-1	-1
UP000000330_279006.fasta	D9I6J1	40.0	23.333333333333332	22.5	-1
UP000000330_279006.fasta	Q6J2M6	20.0	20.0	-1	-1
UP000000330_279006.fasta	Q6J2M7	30.0	30.0	20.0	20.0
UP000000330_279006.fasta	Q6J2M9	30.0	26.666666666666668	25.0	-1
UP000000330_279006.fasta	Q6J2N4	25.0	20.0	-1	-1
UP000000330_279006.fasta	Q6J2N6	25.0	23.333333333333332	20.0	20.0
UP000000330_279006.fasta	Q6J2N7	30.0	30.0	25.0	22.0
UP000000330_279006.fasta	Q6J2N9	25.0	-1	-1	-1
UP000000330_279006.fasta	Q6J2P0	20.0	23.333333333333332	-1	-1
UP000000330_279006.fasta	Q6J2P1	25.0	-1	-1	-1
UP000000330_279006.fasta	Q6J2P2	20.0	-1	-1	-1
UP000000330_279006.fasta	Q6J2P4	25.0	-1	-1	-1
UP000000330_279006.fasta	Q6J2P5	20.0	-1	-1	-1
UP000000330_279006.fasta	Q6J2P7	25.0	20.0	-1	-1
UP000000330_279006.fasta	Q6J2P8	20.0	-1	-1	-1
UP000000330_279006.fasta	Q6J2P9	25.0	-1	-1	-1
UP000000330_279006.fasta	Q6J2Q0	40.0	30.0	22.5	20.0
UP000000330_279006.fasta	Q6J2Q1	25.0	23.333333333333332	20.0	-1
UP000000330_279006.fasta	Q6J2Q2	25.0	23.333333333333332	20.0	-1
UP000000330_279006.fasta	Q6J2Q4	35.0	26.666666666666668	25.0	-1
UP000000331_857312.fasta	D9J0E9	35.0	26.666666666666668	20.0	-1
UP000000331_857312.fasta	D9J0F1	25.0	23.333333333333332	22.5	-1
UP000000331_857312.fasta	D9J0F2	35.0	26.666666666666668	22.5	-1
UP000000331_857312.fasta	D9J0F4	25.0	20.0	20.0	-1
UP000000331_857312.fasta	D9J0F6	30.0	20.0	-1	-1
UP000000331_857312.fasta	D9J0F9	25.0	-1	-1	-1
UP000000331_857312.fasta	D9J0G1	20.0	-1	-1	-1
UP000000331_857312.fasta	D9J0G2	25.0	-1	-1	-1
UP000000331_857312.fasta	D9J0G3	20.0	-1	-1	-1
UP000000331_857312.fasta	D9J0G6	20.0	-1	-1	-1
UP000000331_857312.fasta	D9J0H4	35.0	30.0	25.0	22.0
UP000000331_857312.fasta	D9J0H6	20.0	-1	-1	-1
UP000000331_857312.fasta	D9J0H7	-1	20.0	-1	-1
UP000000331_857312.fasta	D9J0H8	30.0	23.333333333333332	20.0	20.0
UP000000331_857312.fasta	D9J0H9	25.0	23.333333333333332	-1	-1
UP000000331_857312.fasta	D9J0I0	20.0	20.0	-1	-1
UP000000331_857312.fasta	D9J0I1	25.0	-1	-1	-1
UP000000331_857312.fasta	D9J0I3	25.0	23.333333333333332	20.0	-1
UP000000331_857312.fasta	D9J0I4	25.0	23.333333333333332	-1	-1
UP000000331_857312.fasta	D9J0I5	-1	20.0	-1	-1
UP000000331_857312.fasta	D9J0I7	25.0	23.333333333333332	22.5	-1
UP000000331_857312.fasta	D9J0I8	35.0	26.666666666666668	25.0	24.0
UP000000331_857312.fasta	D9J0J1	20.0	-1	-1	-1
UP000000331_857312.fasta	D9J0J4	20.0	-1	-1	-1
UP000000331_857312.fasta	D9J0J5	25.0	20.0	-1	-1
UP000000331_857312.fasta	D9J0J6	25.0	23.333333333333332	-1	-1
UP000000331_857312.fasta	D9J0J7	20.0	-1	-1	-1
UP000000331_857312.fasta	D9J0J9	40.0	30.0	-1	-1
UP000000331_857312.fasta	D9J0K1	20.0	-1	-1	-1
UP000000331_857312.fasta	D9J0K2	40.0	36.666666666666664	35.0	32.0
UP000000331_857312.fasta	D9J0K3	45.0	33.33333333333333	30.0	-1
UP000000331_857312.fasta	D9J0K6	25.0	-1	-1	-1
UP000000331_857312.fasta	D9J0K7	20.0	23.333333333333332	-1	-1
UP000000331_857312.fasta	D9J0K8	25.0	20.0	-1	-1
UP000000331_857312.fasta	D9J0L0	30.0	20.0	-1	-1
UP000000331_857312.fasta	D9J0L3	45.0	40.0	32.5	28.000000000000004
UP000000331_857312.fasta	D9J0L4	40.0	30.0	25.0	-1
UP000000331_857312.fasta	D9J0L5	20.0	-1	-1	-1
UP000000331_857312.fasta	D9J0L6	25.0	23.333333333333332	-1	-1
UP000000331_857312.fasta	D9J0L7	40.0	30.0	27.500000000000004	-1
UP000000331_857312.fasta	D9J0L8	25.0	-1	-1	-1
UP000000331_857312.fasta	D9J0L9	40.0	33.33333333333333	27.500000000000004	26.0
UP000000331_857312.fasta	D9J0M1	25.0	-1	-1	-1
UP000000331_857312.fasta	D9J0M2	35.0	33.33333333333333	-1	-1
UP000000331_857312.fasta	D9J0M4	30.0	26.666666666666668	25.0	20.0
UP000000331_857312.fasta	D9J0M5	20.0	-1	-1	-1
UP000000331_857312.fasta	D9J0M9	35.0	30.0	-1	-1
UP000000331_857312.fasta	D9J0N0	25.0	20.0	-1	-1
UP000000331_857312.fasta	D9J0N2	25.0	20.0	20.0	20.0
UP000000331_857312.fasta	D9J0N3	30.0	23.333333333333332	22.5	-1
UP000000331_857312.fasta	D9J0N4	40.0	26.666666666666668	20.0	-1
UP000000331_857312.fasta	D9J0N5	35.0	26.666666666666668	27.500000000000004	26.0
UP000000331_857312.fasta	D9J0N7	30.0	23.333333333333332	22.5	20.0
UP000000331_857312.fasta	D9J0N8	20.0	20.0	-1	-1
UP000000331_857312.fasta	D9J0N9	40.0	36.666666666666664	32.5	30.0
UP000000331_857312.fasta	D9J0P0	25.0	20.0	-1	-1
UP000000331_857312.fasta	D9J0P2	25.0	20.0	-1	-1
UP000000331_857312.fasta	D9J0P3	30.0	-1	-1	-1
UP000000331_857312.fasta	D9J0P5	25.0	-1	-1	-1
UP000000331_857312.fasta	D9J0P6	50.0	40.0	40.0	26.0
UP000000331_857312.fasta	D9J0P7	25.0	-1	-1	-1
UP000000331_857312.fasta	D9J0P8	35.0	26.666666666666668	22.5	-1
UP000000331_857312.fasta	D9J0P9	25.0	-1	-1	-1
UP000000331_857312.fasta	D9J0Q0	20.0	-1	-1	-1
UP000000331_857312.fasta	D9J0Q2	25.0	23.333333333333332	22.5	-1
UP000000331_857312.fasta	D9J0Q3	35.0	26.666666666666668	20.0	-1
UP000000331_857312.fasta	D9J0Q4	25.0	20.0	-1	-1
UP000000331_857312.fasta	D9J0Q5	35.0	33.33333333333333	30.0	28.000000000000004
UP000000331_857312.fasta	D9J0Q6	35.0	30.0	27.500000000000004	-1
UP000000331_857312.fasta	D9J0Q7	25.0	-1	-1	-1
UP000000331_857312.fasta	D9J0Q8	25.0	-1	-1	-1
UP000000331_857312.fasta	D9J0Q9	35.0	26.666666666666668	-1	-1
UP000000331_857312.fasta	D9J0R1	30.0	26.666666666666668	27.500000000000004	26.0
UP000000331_857312.fasta	D9J0R2	30.0	20.0	20.0	-1
UP000000331_857312.fasta	D9J0R3	25.0	-1	-1	-1
UP000000331_857312.fasta	D9J0R4	30.0	26.666666666666668	22.5	-1
UP000000331_857312.fasta	D9J0R5	25.0	-1	-1	-1
UP000000331_857312.fasta	D9J0R6	20.0	-1	-1	-1
UP000000331_857312.fasta	D9J0R9	25.0	20.0	-1	-1
UP000000331_857312.fasta	D9J0S0	35.0	26.666666666666668	-1	-1
UP000000331_857312.fasta	D9J0S2	35.0	26.666666666666668	25.0	-1
UP000000331_857312.fasta	D9J0S3	20.0	-1	-1	-1
UP000000331_857312.fasta	D9J0S5	30.0	23.333333333333332	22.5	24.0
UP000000331_857312.fasta	D9J0S7	35.0	30.0	27.500000000000004	24.0
UP000000331_857312.fasta	D9J0S9	20.0	-1	-1	-1
UP000000331_857312.fasta	D9J0T1	20.0	-1	-1	-1
UP000000331_857312.fasta	D9J0T3	35.0	26.666666666666668	-1	-1
UP000000331_857312.fasta	D9J0T5	30.0	23.333333333333332	-1	-1
UP000000331_857312.fasta	D9J0T7	35.0	-1	-1	-1
UP000000331_857312.fasta	D9J0T8	30.0	23.333333333333332	20.0	-1
UP000000331_857312.fasta	D9J0T9	30.0	20.0	-1	-1
UP000000331_857312.fasta	D9J0U1	30.0	30.0	27.500000000000004	24.0
UP000000331_857312.fasta	D9J0U2	30.0	-1	-1	-1
UP000000331_857312.fasta	D9J0U4	25.0	20.0	-1	-1
UP000000331_857312.fasta	D9J0U5	25.0	20.0	-1	-1
UP000000331_857312.fasta	D9J0U6	20.0	-1	-1	-1
UP000000331_857312.fasta	D9J0U7	30.0	23.333333333333332	20.0	-1
UP000000331_857312.fasta	D9J0U9	30.0	26.666666666666668	-1	-1
UP000000331_857312.fasta	D9J0V1	25.0	20.0	20.0	-1
UP000000331_857312.fasta	D9J0V2	25.0	20.0	20.0	-1
UP000000331_857312.fasta	D9J0V4	30.0	26.666666666666668	-1	-1
UP000000331_857312.fasta	D9J0V5	30.0	23.333333333333332	22.5	-1
UP000000331_857312.fasta	D9J0V6	20.0	-1	-1	-1
UP000000331_857312.fasta	D9J0V7	30.0	23.333333333333332	25.0	22.0
UP000000331_857312.fasta	D9J0V8	25.0	23.333333333333332	-1	-1
UP000000331_857312.fasta	D9J0V9	25.0	-1	-1	-1
UP000000331_857312.fasta	D9J0W0	30.0	23.333333333333332	-1	-1
UP000000331_857312.fasta	D9J0W1	45.0	40.0	35.0	32.0
UP000000331_857312.fasta	D9J0W3	20.0	-1	-1	-1
UP000000331_857312.fasta	D9J0W4	20.0	-1	-1	-1
UP000000331_857312.fasta	D9J0W6	25.0	20.0	-1	-1
UP000000331_857312.fasta	D9J0W7	20.0	-1	-1	-1
UP000000331_857312.fasta	D9J0W8	35.0	30.0	27.500000000000004	28.000000000000004
UP000000331_857312.fasta	D9J0W9	30.0	23.333333333333332	25.0	-1
UP000000331_857312.fasta	D9J0X0	25.0	23.333333333333332	22.5	-1
UP000000331_857312.fasta	D9J0X4	40.0	30.0	25.0	24.0
UP000000331_857312.fasta	D9J0X6	20.0	-1	-1	-1
UP000000331_857312.fasta	D9J0X8	20.0	-1	-1	-1
UP000000331_857312.fasta	D9J0X9	25.0	23.333333333333332	22.5	-1
UP000000331_857312.fasta	D9J0Y0	25.0	20.0	25.0	20.0
UP000000331_857312.fasta	D9J0Y1	20.0	-1	-1	-1
UP000000331_857312.fasta	D9J0Y5	20.0	-1	-1	-1
UP000000331_857312.fasta	D9J0Y7	25.0	23.333333333333332	-1	-1
UP000000331_857312.fasta	D9J0Y9	35.0	26.666666666666668	-1	-1
UP000000331_857312.fasta	D9J0Z0	25.0	-1	-1	-1
UP000000331_857312.fasta	D9J0Z2	25.0	20.0	-1	-1
UP000000331_857312.fasta	D9J0Z3	40.0	33.33333333333333	30.0	26.0
UP000000331_857312.fasta	D9J0Z5	25.0	20.0	-1	-1
UP000000335_866889.fasta	E1XU80	25.0	23.333333333333332	-1	-1
UP000000335_866889.fasta	E1XU81	30.0	23.333333333333332	-1	-1
UP000000335_866889.fasta	E1XU82	25.0	-1	-1	-1
UP000000335_866889.fasta	E1XU83	35.0	26.666666666666668	-1	-1
UP000000335_866889.fasta	E1XU86	25.0	20.0	-1	-1
UP000000335_866889.fasta	E1XU88	30.0	26.666666666666668	-1	-1
UP000000335_866889.fasta	E1XU89	20.0	20.0	-1	-1
UP000000335_866889.fasta	E1XU93	35.0	30.0	25.0	22.0
UP000000335_866889.fasta	E1XU94	20.0	-1	-1	-1
UP000000335_866889.fasta	E1XU95	40.0	30.0	25.0	-1
UP000000335_866889.fasta	E1XU96	40.0	30.0	25.0	-1
UP000000335_866889.fasta	E1XU99	40.0	33.33333333333333	27.500000000000004	24.0
UP000000335_866889.fasta	E1XUA0	30.0	30.0	27.500000000000004	24.0
UP000000335_866889.fasta	E1XUA1	20.0	-1	-1	-1
UP000000335_866889.fasta	E1XUA2	30.0	26.666666666666668	-1	-1
UP000000335_866889.fasta	E1XUA3	30.0	30.0	25.0	24.0
UP000000335_866889.fasta	E1XUA4	20.0	-1	-1	-1
UP000000335_866889.fasta	E1XUA5	20.0	20.0	-1	-1
UP000000335_866889.fasta	E1XUA7	30.0	26.666666666666668	22.5	-1
UP000000335_866889.fasta	E1XUA8	30.0	-1	-1	-1
UP000000335_866889.fasta	E1XUA9	45.0	33.33333333333333	25.0	-1
UP000000335_866889.fasta	E1XUB0	25.0	23.333333333333332	25.0	-1
UP000000335_866889.fasta	E1XUB1	35.0	26.666666666666668	25.0	26.0
UP000000335_866889.fasta	E1XUB2	45.0	33.33333333333333	25.0	22.0
UP000000335_866889.fasta	E1XUB3	45.0	33.33333333333333	25.0	22.0
UP000000335_866889.fasta	E1XUB4	40.0	30.0	30.0	26.0
UP000000335_866889.fasta	E1XUB5	40.0	30.0	27.500000000000004	28.000000000000004
UP000000335_866889.fasta	E1XUB6	25.0	-1	-1	-1
UP000000335_866889.fasta	E1XUB7	25.0	23.333333333333332	20.0	-1
UP000000335_866889.fasta	E1XUB8	35.0	30.0	27.500000000000004	26.0
UP000000335_866889.fasta	E1XUB9	30.0	26.666666666666668	22.5	20.0
UP000000335_866889.fasta	E1XUC0	30.0	20.0	-1	-1
UP000000335_866889.fasta	E1XUC3	40.0	33.33333333333333	30.0	28.000000000000004
UP000000335_866889.fasta	E1XUC4	40.0	33.33333333333333	-1	24.0
UP000000335_866889.fasta	E1XUC5	35.0	30.0	25.0	22.0
UP000000335_866889.fasta	E1XUC6	30.0	26.666666666666668	22.5	-1
UP000000335_866889.fasta	E1XUC7	-1	20.0	-1	-1
UP000000336_767806.fasta	D7PQ27	25.0	23.333333333333332	20.0	-1
UP000000336_767806.fasta	D7PQ29	30.0	20.0	-1	-1
UP000000336_767806.fasta	D7PQ32	30.0	23.333333333333332	22.5	-1
UP000000336_767806.fasta	D7PQ34	25.0	20.0	20.0	-1
UP000000336_767806.fasta	D7PQ35	25.0	23.333333333333332	-1	-1
UP000000336_767806.fasta	D7PQ36	25.0	-1	-1	-1
UP000000336_767806.fasta	D7PQ37	20.0	20.0	-1	-1
UP000000336_767806.fasta	D7PQ39	30.0	23.333333333333332	22.5	-1
UP000000336_767806.fasta	D7PQ41	20.0	-1	-1	-1
UP000000336_767806.fasta	D7PQ42	30.0	23.333333333333332	-1	-1
UP000000336_767806.fasta	D7PQ43	25.0	23.333333333333332	-1	-1
UP000000336_767806.fasta	D7PQ47	20.0	-1	-1	-1
UP000000336_767806.fasta	D7PQ48	25.0	23.333333333333332	-1	-1
UP000000337_767473.fasta	D7RIC1	40.0	30.0	27.500000000000004	24.0
UP000000337_767473.fasta	D7RIC2	30.0	23.333333333333332	-1	20.0
UP000000337_767473.fasta	D7RIC3	45.0	36.666666666666664	35.0	32.0
UP000000337_767473.fasta	D7RIC4	55.00000000000001	43.333333333333336	40.0	36.0
UP000000338_867695.fasta	E1CJC5	25.0	-1	-1	-1
UP000000338_867695.fasta	E1CJC7	30.0	26.666666666666668	25.0	-1
UP000000338_867695.fasta	E1CJC8	40.0	30.0	27.500000000000004	-1
UP000000338_867695.fasta	E1CJC9	20.0	-1	-1	-1
UP000000338_867695.fasta	E1CJD0	25.0	-1	-1	-1
UP000000338_867695.fasta	E1CJD2	30.0	-1	-1	-1
UP000000338_867695.fasta	E1CJD4	30.0	26.666666666666668	22.5	-1
UP000000339_1987993.fasta	E1XT10	35.0	26.666666666666668	25.0	22.0
UP000000339_1987993.fasta	E1XT11	40.0	33.33333333333333	27.500000000000004	22.0
UP000000339_1987993.fasta	E1XT12	25.0	23.333333333333332	20.0	-1
UP000000339_1987993.fasta	E1XT14	30.0	26.666666666666668	22.5	20.0
UP000000339_1987993.fasta	E1XT17	30.0	-1	-1	-1
UP000000339_1987993.fasta	E1XT18	20.0	-1	20.0	-1
UP000000339_1987993.fasta	E1XT19	35.0	30.0	27.500000000000004	26.0
UP000000339_1987993.fasta	E1XT20	30.0	20.0	-1	-1
UP000000339_1987993.fasta	E1XT21	30.0	23.333333333333332	22.5	20.0
UP000000339_1987993.fasta	E1XT22	40.0	33.33333333333333	27.500000000000004	22.0
UP000000339_1987993.fasta	E1XT23	20.0	-1	-1	-1
UP000000339_1987993.fasta	E1XT25	25.0	-1	-1	-1
UP000000339_1987993.fasta	E1XT26	35.0	30.0	30.0	26.0
UP000000339_1987993.fasta	E1XT29	20.0	-1	-1	-1
UP000000339_1987993.fasta	E1XT30	25.0	-1	-1	-1
UP000000339_1987993.fasta	E1XT31	20.0	-1	-1	-1
UP000000339_1987993.fasta	E1XT32	20.0	-1	-1	-1
UP000000339_1987993.fasta	E1XT34	25.0	-1	-1	-1
UP000000339_1987993.fasta	E1XT35	20.0	20.0	-1	-1
UP000000339_1987993.fasta	E1XT36	30.0	26.666666666666668	22.5	22.0
UP000000339_1987993.fasta	E1XT37	30.0	-1	-1	-1
UP000000339_1987993.fasta	E1XT38	25.0	20.0	-1	-1
UP000000339_1987993.fasta	E1XT39	25.0	-1	-1	-1
UP000000339_1987993.fasta	E1XT40	25.0	20.0	-1	-1
UP000000339_1987993.fasta	E1XT41	20.0	-1	-1	-1
UP000000339_1987993.fasta	E1XT42	25.0	23.333333333333332	20.0	-1
UP000000339_1987993.fasta	E1XT43	40.0	-1	-1	-1
UP000000339_1987993.fasta	E1XT44	20.0	-1	-1	-1
UP000000339_1987993.fasta	E1XT45	45.0	36.666666666666664	32.5	32.0
UP000000339_1987993.fasta	E1XT46	25.0	20.0	-1	-1
UP000000339_1987993.fasta	E1XT47	25.0	-1	-1	-1
UP000000339_1987993.fasta	E1XT48	30.0	23.333333333333332	-1	-1
UP000000339_1987993.fasta	E1XT49	30.0	-1	-1	-1
UP000000339_1987993.fasta	E1XT51	30.0	-1	20.0	-1
UP000000339_1987993.fasta	E1XT52	40.0	30.0	27.500000000000004	24.0
UP000000339_1987993.fasta	E1XT54	35.0	26.666666666666668	22.5	-1
UP000000339_1987993.fasta	E1XT55	25.0	20.0	-1	-1
UP000000339_1987993.fasta	E1XT56	30.0	20.0	-1	-1
UP000000339_1987993.fasta	E1XT58	25.0	-1	-1	-1
UP000000339_1987993.fasta	E1XT60	30.0	26.666666666666668	22.5	-1
UP000000339_1987993.fasta	E1XT62	25.0	-1	-1	-1
UP000000339_1987993.fasta	E1XT63	35.0	26.666666666666668	20.0	-1
UP000000339_1987993.fasta	E1XT65	25.0	-1	-1	-1
UP000000339_1987993.fasta	E1XT66	25.0	23.333333333333332	20.0	-1
UP000000339_1987993.fasta	E1XT68	30.0	26.666666666666668	27.500000000000004	22.0
UP000000339_1987993.fasta	E1XT69	35.0	26.666666666666668	27.500000000000004	26.0
UP000000339_1987993.fasta	E1XT70	30.0	26.666666666666668	25.0	22.0
UP000000339_1987993.fasta	E1XT71	45.0	36.666666666666664	27.500000000000004	24.0
UP000000339_1987993.fasta	E1XT73	35.0	26.666666666666668	27.500000000000004	26.0
UP000000339_1987993.fasta	E1XT74	30.0	26.666666666666668	-1	-1
UP000000339_1987993.fasta	E1XT75	25.0	23.333333333333332	27.500000000000004	26.0
UP000000339_1987993.fasta	E1XT76	20.0	-1	-1	-1
UP000000339_1987993.fasta	E1XT77	30.0	23.333333333333332	-1	-1
UP000000339_1987993.fasta	E1XT78	30.0	-1	-1	-1
UP000000339_1987993.fasta	E1XT79	30.0	20.0	20.0	-1
UP000000339_1987993.fasta	E1XT80	-1	20.0	-1	-1
UP000000339_1987993.fasta	E1XT81	20.0	-1	-1	-1
UP000000339_1987993.fasta	E1XT82	20.0	-1	-1	-1
UP000000339_1987993.fasta	E1XT83	30.0	23.333333333333332	20.0	22.0
UP000000339_1987993.fasta	E1XT84	20.0	-1	-1	-1
UP000000339_1987993.fasta	E1XT85	45.0	33.33333333333333	25.0	24.0
UP000000339_1987993.fasta	E1XT87	25.0	-1	-1	-1
UP000000339_1987993.fasta	E1XT88	25.0	20.0	22.5	20.0
UP000000339_1987993.fasta	E1XT89	20.0	-1	-1	-1
UP000000339_1987993.fasta	E1XT91	25.0	20.0	-1	-1
UP000000339_1987993.fasta	E1XT93	30.0	20.0	-1	-1
UP000000339_1987993.fasta	E1XT94	30.0	26.666666666666668	-1	-1
UP000000339_1987993.fasta	E1XT95	20.0	-1	-1	-1
UP000000339_1987993.fasta	E1XT99	30.0	26.666666666666668	20.0	-1
UP000000339_1987993.fasta	E1XTA0	25.0	26.666666666666668	22.5	20.0
UP000000339_1987993.fasta	E1XTA2	25.0	-1	-1	-1
UP000000339_1987993.fasta	E1XTA3	35.0	26.666666666666668	25.0	22.0
UP000000339_1987993.fasta	E1XTA4	20.0	-1	-1	-1
UP000000339_1987993.fasta	E1XTA6	40.0	26.666666666666668	22.5	-1
UP000000339_1987993.fasta	E1XTA9	25.0	20.0	-1	-1
UP000000339_1987993.fasta	E1XTB0	40.0	30.0	27.500000000000004	24.0
UP000000339_1987993.fasta	E1XTB1	25.0	-1	-1	-1
UP000000339_1987993.fasta	E1XTB2	25.0	-1	-1	-1
UP000000339_1987993.fasta	E1XTB3	30.0	26.666666666666668	20.0	-1
UP000000339_1987993.fasta	E1XTB4	30.0	23.333333333333332	-1	-1
UP000000339_1987993.fasta	E1XTB5	30.0	30.0	22.5	22.0
UP000000339_1987993.fasta	E1XTB7	25.0	-1	-1	-1
UP000000339_1987993.fasta	E1XTB8	40.0	26.666666666666668	22.5	-1
UP000000339_1987993.fasta	E1XTC2	40.0	30.0	25.0	24.0
UP000000339_1987993.fasta	E1XTC3	30.0	26.666666666666668	25.0	22.0
UP000000339_1987993.fasta	E1XTC5	30.0	23.333333333333332	-1	-1
UP000000339_1987993.fasta	E1XTC6	25.0	20.0	-1	-1
UP000000339_1987993.fasta	E1XTC7	25.0	30.0	22.5	20.0
UP000000339_1987993.fasta	E1XTC8	20.0	-1	-1	-1
UP000000339_1987993.fasta	E1XTD2	25.0	23.333333333333332	-1	-1
UP000000339_1987993.fasta	E1XTD3	35.0	30.0	30.0	28.000000000000004
UP000000339_1987993.fasta	E1XTD4	20.0	-1	-1	-1
UP000000339_1987993.fasta	E1XTD5	40.0	30.0	27.500000000000004	24.0
UP000000339_1987993.fasta	E1XTD6	20.0	-1	-1	-1
UP000000339_1987993.fasta	E1XTD7	20.0	-1	-1	-1
UP000000339_1987993.fasta	E1XTD8	30.0	23.333333333333332	22.5	20.0
UP000000339_1987993.fasta	E1XTE0	25.0	23.333333333333332	20.0	-1
UP000000339_1987993.fasta	E1XTE1	20.0	20.0	-1	-1
UP000000339_1987993.fasta	E1XTE2	20.0	-1	-1	-1
UP000000339_1987993.fasta	E1XTE3	30.0	23.333333333333332	22.5	22.0
UP000000339_1987993.fasta	E1XTE4	20.0	-1	-1	-1
UP000000339_1987993.fasta	E1XTE6	35.0	30.0	25.0	24.0
UP000000339_1987993.fasta	E1XTE7	20.0	20.0	-1	-1
UP000000339_1987993.fasta	E1XTE8	30.0	20.0	-1	-1
UP000000339_1987993.fasta	E1XTE9	20.0	-1	-1	-1
UP000000339_1987993.fasta	E1XTF0	25.0	23.333333333333332	22.5	20.0
UP000000339_1987993.fasta	E1XTF1	35.0	-1	-1	-1
UP000000339_1987993.fasta	E1XTF3	20.0	-1	-1	-1
UP000000339_1987993.fasta	E1XTF4	30.0	23.333333333333332	22.5	22.0
UP000000339_1987993.fasta	E1XTF5	25.0	20.0	-1	-1
UP000000339_1987993.fasta	E1XTF8	30.0	23.333333333333332	22.5	20.0
UP000000339_1987993.fasta	E1XTF9	25.0	20.0	-1	-1
UP000000339_1987993.fasta	E1XTG0	25.0	20.0	-1	-1
UP000000339_1987993.fasta	E1XTG1	25.0	20.0	-1	-1
UP000000339_1987993.fasta	E1XTG2	25.0	23.333333333333332	-1	-1
UP000000339_1987993.fasta	E1XTG4	40.0	33.33333333333333	32.5	-1
UP000000339_1987993.fasta	E1XTG6	30.0	23.333333333333332	25.0	24.0
UP000000339_1987993.fasta	E1XTG7	30.0	26.666666666666668	25.0	-1
UP000000339_1987993.fasta	E1XTG9	40.0	33.33333333333333	30.0	26.0
UP000000339_1987993.fasta	E1XTH0	40.0	20.0	-1	-1
UP000000339_1987993.fasta	E1XTH1	40.0	30.0	25.0	-1
UP000000339_1987993.fasta	E1XTH2	25.0	20.0	-1	-1
UP000000339_1987993.fasta	E1XTH5	30.0	26.666666666666668	25.0	-1
UP000000339_1987993.fasta	E1XTH6	35.0	26.666666666666668	20.0	-1
UP000000339_1987993.fasta	E1XTH7	30.0	23.333333333333332	20.0	20.0
UP000000339_1987993.fasta	E1XTH8	30.0	30.0	25.0	22.0
UP000000339_1987993.fasta	E1XTH9	25.0	26.666666666666668	22.5	-1
UP000000339_1987993.fasta	E1XTI0	30.0	20.0	-1	-1
UP000000339_1987993.fasta	E1XTI1	35.0	30.0	22.5	20.0
UP000000339_1987993.fasta	E1XTI2	30.0	23.333333333333332	-1	-1
UP000000339_1987993.fasta	E1XTI3	25.0	20.0	-1	-1
UP000000339_1987993.fasta	E1XTI4	20.0	20.0	-1	-1
UP000000339_1987993.fasta	E1XTI5	25.0	-1	-1	-1
UP000000339_1987993.fasta	E1XTI6	45.0	36.666666666666664	35.0	32.0
UP000000339_1987993.fasta	E1XTI9	30.0	36.666666666666664	-1	-1
UP000000339_1987993.fasta	E1XTJ0	30.0	20.0	20.0	20.0
UP000000339_1987993.fasta	E1XTJ2	-1	20.0	-1	-1
UP000000339_1987993.fasta	E1XTJ3	-1	-1	20.0	24.0
UP000000339_1987993.fasta	E1XTJ4	25.0	-1	-1	-1
UP000000339_1987993.fasta	E1XTJ5	20.0	-1	-1	-1
UP000000339_1987993.fasta	E1XTJ6	30.0	26.666666666666668	25.0	22.0
UP000000339_1987993.fasta	E1XTJ9	25.0	23.333333333333332	20.0	-1
UP000000339_1987993.fasta	E1XTK1	25.0	20.0	-1	-1
UP000000339_1987993.fasta	E1XTK2	20.0	-1	-1	-1
UP000000339_1987993.fasta	E1XTK3	40.0	33.33333333333333	27.500000000000004	24.0
UP000000339_1987993.fasta	E1XTK5	20.0	-1	-1	-1
UP000000339_1987993.fasta	E1XTK6	35.0	23.333333333333332	-1	-1
UP000000339_1987993.fasta	E1XTK8	20.0	-1	-1	-1
UP000000339_1987993.fasta	E1XTL0	30.0	20.0	20.0	20.0
UP000000339_1987993.fasta	E1XTL1	30.0	-1	-1	-1
UP000000339_1987993.fasta	E1XTL3	30.0	23.333333333333332	22.5	-1
UP000000339_1987993.fasta	E1XTL4	35.0	26.666666666666668	-1	20.0
UP000000339_1987993.fasta	E1XTL5	25.0	23.333333333333332	20.0	-1
UP000000339_1987993.fasta	E1XTL6	25.0	-1	-1	-1
UP000000339_1987993.fasta	E1XTL7	25.0	-1	-1	-1
UP000000341_864178.fasta	E2ELI1	20.0	-1	-1	-1
UP000000341_864178.fasta	E2ELI2	25.0	-1	-1	-1
UP000000341_864178.fasta	E2ELI3	25.0	20.0	-1	-1
UP000000341_864178.fasta	E2ELI4	35.0	23.333333333333332	20.0	20.0
UP000000341_864178.fasta	E2ELI5	25.0	23.333333333333332	22.5	22.0
UP000000341_864178.fasta	E2ELI7	20.0	-1	-1	-1
UP000000341_864178.fasta	E2ELI9	25.0	-1	-1	-1
UP000000341_864178.fasta	E2ELJ0	25.0	20.0	-1	-1
UP000000341_864178.fasta	E2ELJ5	40.0	33.33333333333333	30.0	28.000000000000004
UP000000341_864178.fasta	E2ELJ6	20.0	-1	-1	-1
UP000000341_864178.fasta	E2ELJ7	30.0	23.333333333333332	20.0	-1
UP000000341_864178.fasta	E2ELJ8	25.0	20.0	-1	-1
UP000000341_864178.fasta	E2ELK2	20.0	-1	-1	-1
UP000000341_864178.fasta	E2ELK9	20.0	-1	-1	-1
UP000000341_864178.fasta	E2ELL0	20.0	-1	-1	-1
UP000000341_864178.fasta	E2ELL1	25.0	-1	-1	-1
UP000000341_864178.fasta	E2ELL2	20.0	-1	-1	-1
UP000000341_864178.fasta	E2ELL3	25.0	20.0	-1	-1
UP000000341_864178.fasta	E2ELL5	25.0	20.0	-1	-1
UP000000341_864178.fasta	E2ELL7	35.0	30.0	-1	-1
UP000000341_864178.fasta	E2ELL8	25.0	20.0	-1	-1
UP000000341_864178.fasta	E2ELL9	30.0	26.666666666666668	-1	-1
UP000000341_864178.fasta	E2ELM1	30.0	26.666666666666668	-1	-1
UP000000341_864178.fasta	E2ELM2	20.0	23.333333333333332	-1	-1
UP000000341_864178.fasta	E2ELM6	25.0	20.0	-1	-1
UP000000341_864178.fasta	E2ELM8	20.0	-1	-1	-1
UP000000341_864178.fasta	E2ELN7	25.0	-1	-1	-1
UP000000344_10254.fasta	P01136	20.0	20.0	20.0	-1
UP000000344_10254.fasta	P03295	30.0	23.333333333333332	22.5	-1
UP000000344_10254.fasta	P03296	25.0	20.0	-1	-1
UP000000344_10254.fasta	P04021	25.0	23.333333333333332	20.0	-1
UP000000344_10254.fasta	P04195	25.0	23.333333333333332	20.0	-1
UP000000344_10254.fasta	P04298	30.0	23.333333333333332	20.0	-1
UP000000344_10254.fasta	P04302	25.0	23.333333333333332	22.5	20.0
UP000000344_10254.fasta	P04305	40.0	33.33333333333333	27.500000000000004	22.0
UP000000344_10254.fasta	P04308	30.0	20.0	-1	-1
UP000000344_10254.fasta	P04310	35.0	-1	-1	-1
UP000000344_10254.fasta	P04311	30.0	30.0	27.500000000000004	28.000000000000004
UP000000344_10254.fasta	P04312	35.0	30.0	32.5	28.000000000000004
UP000000344_10254.fasta	P04318	35.0	23.333333333333332	20.0	-1
UP000000344_10254.fasta	P05807	30.0	26.666666666666668	20.0	24.0
UP000000344_10254.fasta	P06440	30.0	26.666666666666668	20.0	20.0
UP000000344_10254.fasta	P06856	40.0	36.666666666666664	32.5	32.0
UP000000344_10254.fasta	P07239	25.0	20.0	-1	-1
UP000000344_10254.fasta	P07240	20.0	-1	-1	-1
UP000000344_10254.fasta	P07242	25.0	-1	-1	-1
UP000000344_10254.fasta	P07392	35.0	30.0	30.0	24.0
UP000000344_10254.fasta	P07396	45.0	36.666666666666664	30.0	28.000000000000004
UP000000344_10254.fasta	P07610	30.0	-1	-1	-1
UP000000344_10254.fasta	P07611	40.0	33.33333333333333	27.500000000000004	24.0
UP000000344_10254.fasta	P07614	35.0	30.0	25.0	-1
UP000000344_10254.fasta	P07616	25.0	23.333333333333332	22.5	-1
UP000000344_10254.fasta	P07617	50.0	40.0	35.0	30.0
UP000000344_10254.fasta	P07618	-1	20.0	-1	-1
UP000000344_10254.fasta	P08583	25.0	23.333333333333332	20.0	-1
UP000000344_10254.fasta	P08586	40.0	30.0	20.0	22.0
UP000000344_10254.fasta	P11158	20.0	-1	-1	-1
UP000000344_10254.fasta	P12848	25.0	23.333333333333332	20.0	-1
UP000000344_10254.fasta	P12923	40.0	30.0	27.500000000000004	20.0
UP000000344_10254.fasta	P12926	25.0	20.0	-1	-1
UP000000344_10254.fasta	P12927	35.0	23.333333333333332	25.0	22.0
UP000000344_10254.fasta	P14356	25.0	-1	-1	-1
UP000000344_10254.fasta	P14357	25.0	20.0	-1	-1
UP000000344_10254.fasta	P15059	25.0	-1	-1	-1
UP000000344_10254.fasta	P16272	35.0	30.0	25.0	-1
UP000000344_10254.fasta	P16710	25.0	26.666666666666668	22.5	20.0
UP000000344_10254.fasta	P16712	35.0	33.33333333333333	27.500000000000004	26.0
UP000000344_10254.fasta	P16713	30.0	30.0	27.500000000000004	24.0
UP000000344_10254.fasta	P16714	35.0	30.0	25.0	26.0
UP000000344_10254.fasta	P16715	40.0	30.0	27.500000000000004	24.0
UP000000344_10254.fasta	P16913	20.0	-1	-1	-1
UP000000344_10254.fasta	P17361	30.0	26.666666666666668	-1	-1
UP000000344_10254.fasta	P17365	25.0	-1	-1	-1
UP000000344_10254.fasta	P17366	25.0	-1	-1	-1
UP000000344_10254.fasta	P17367	25.0	-1	-1	-1
UP000000344_10254.fasta	P17368	25.0	-1	-1	-1
UP000000344_10254.fasta	P17369	20.0	-1	-1	-1
UP000000344_10254.fasta	P17370	30.0	23.333333333333332	-1	-1
UP000000344_10254.fasta	P17371	25.0	-1	-1	-1
UP000000344_10254.fasta	P17372	25.0	20.0	-1	-1
UP000000344_10254.fasta	P17374	30.0	23.333333333333332	20.0	-1
UP000000344_10254.fasta	P18377	35.0	33.33333333333333	30.0	24.0
UP000000344_10254.fasta	P18380	30.0	23.333333333333332	20.0	-1
UP000000344_10254.fasta	P18384	35.0	30.0	27.500000000000004	22.0
UP000000344_10254.fasta	P20636	25.0	-1	-1	-1
UP000000344_10254.fasta	P21603	30.0	-1	-1	-1
UP000000344_10254.fasta	P21604	30.0	26.666666666666668	25.0	22.0
UP000000344_10254.fasta	P21605	35.0	26.666666666666668	25.0	20.0
UP000000344_10254.fasta	P21606	25.0	20.0	20.0	-1
UP000000344_10254.fasta	P21607	35.0	26.666666666666668	20.0	-1
UP000000344_10254.fasta	P23371	30.0	20.0	20.0	-1
UP000000344_10254.fasta	P23372	30.0	20.0	-1	20.0
UP000000344_10254.fasta	P23373	20.0	-1	-1	-1
UP000000344_10254.fasta	P24356	25.0	20.0	-1	-1
UP000000344_10254.fasta	P24357	25.0	20.0	-1	-1
UP000000344_10254.fasta	P24358	35.0	23.333333333333332	-1	-1
UP000000344_10254.fasta	P24359	25.0	-1	-1	-1
UP000000344_10254.fasta	P24360	35.0	26.666666666666668	25.0	-1
UP000000344_10254.fasta	P24361	30.0	30.0	25.0	22.0
UP000000344_10254.fasta	P24362	30.0	26.666666666666668	22.5	-1
UP000000344_10254.fasta	P24756	20.0	-1	-1	-1
UP000000344_10254.fasta	P24757	25.0	-1	-1	-1
UP000000344_10254.fasta	P24758	20.0	-1	-1	-1
UP000000344_10254.fasta	P24759	45.0	36.666666666666664	32.5	30.0
UP000000344_10254.fasta	P24760	35.0	-1	-1	-1
UP000000344_10254.fasta	P24761	25.0	-1	-1	-1
UP000000344_10254.fasta	P24762	20.0	-1	20.0	-1
UP000000344_10254.fasta	P24763	25.0	-1	-1	-1
UP000000344_10254.fasta	P24764	25.0	30.0	27.500000000000004	20.0
UP000000344_10254.fasta	P24765	30.0	23.333333333333332	22.5	20.0
UP000000344_10254.fasta	P24766	20.0	-1	-1	-1
UP000000344_10254.fasta	P24768	30.0	30.0	27.500000000000004	-1
UP000000344_10254.fasta	P24769	40.0	33.33333333333333	30.0	26.0
UP000000344_10254.fasta	P24770	20.0	20.0	-1	-1
UP000000344_10254.fasta	P24771	30.0	-1	-1	-1
UP000000344_10254.fasta	P24772	30.0	23.333333333333332	25.0	22.0
UP000000344_10254.fasta	P25212	30.0	20.0	20.0	20.0
UP000000344_10254.fasta	P25213	25.0	30.0	25.0	26.0
UP000000344_10254.fasta	P26670	20.0	-1	-1	-1
UP000000344_10254.fasta	P26672	30.0	26.666666666666668	22.5	-1
UP000000344_10254.fasta	P26673	50.0	43.333333333333336	40.0	34.0
UP000000344_10254.fasta	P29191	25.0	23.333333333333332	-1	-1
UP000000344_10254.fasta	P29192	30.0	26.666666666666668	-1	-1
UP000000344_10254.fasta	P31037	20.0	-1	-1	-1
UP000000344_10254.fasta	P68317	25.0	20.0	20.0	-1
UP000000344_10254.fasta	P68319	30.0	26.666666666666668	-1	-1
UP000000344_10254.fasta	P68438	30.0	30.0	27.500000000000004	24.0
UP000000344_10254.fasta	P68440	30.0	23.333333333333332	20.0	-1
UP000000344_10254.fasta	P68442	25.0	23.333333333333332	22.5	-1
UP000000344_10254.fasta	P68444	35.0	23.333333333333332	22.5	-1
UP000000344_10254.fasta	P68446	30.0	30.0	-1	-1
UP000000344_10254.fasta	P68456	20.0	20.0	-1	-1
UP000000344_10254.fasta	P68462	35.0	23.333333333333332	-1	-1
UP000000344_10254.fasta	P68466	20.0	-1	-1	-1
UP000000344_10254.fasta	P68472	30.0	30.0	-1	-1
UP000000344_10254.fasta	P68474	30.0	33.33333333333333	-1	-1
UP000000344_10254.fasta	P68476	25.0	-1	-1	-1
UP000000344_10254.fasta	P68563	30.0	23.333333333333332	-1	-1
UP000000344_10254.fasta	P68600	20.0	-1	-1	-1
UP000000344_10254.fasta	P68609	25.0	-1	-1	-1
UP000000344_10254.fasta	P68611	30.0	26.666666666666668	27.500000000000004	24.0
UP000000344_10254.fasta	P68613	25.0	20.0	22.5	-1
UP000000344_10254.fasta	P68615	25.0	23.333333333333332	22.5	20.0
UP000000344_10254.fasta	P68617	30.0	26.666666666666668	22.5	-1
UP000000344_10254.fasta	P68619	20.0	-1	-1	-1
UP000000344_10254.fasta	P68625	30.0	20.0	-1	-1
UP000000344_10254.fasta	P68633	25.0	20.0	-1	-1
UP000000344_10254.fasta	P68638	-1	23.333333333333332	-1	-1
UP000000344_10254.fasta	P68692	20.0	-1	-1	-1
UP000000344_10254.fasta	P68698	25.0	23.333333333333332	-1	-1
UP000000344_10254.fasta	P68710	25.0	23.333333333333332	-1	-1
UP000000344_10254.fasta	P68712	25.0	-1	-1	-1
UP000000344_10254.fasta	P68714	25.0	-1	-1	-1
UP000000344_10254.fasta	P68716	30.0	30.0	-1	-1
UP000000344_10254.fasta	P68718	35.0	-1	-1	-1
UP000000344_10254.fasta	P68720	45.0	36.666666666666664	30.0	24.0
UP000000344_10254.fasta	Q01218	20.0	-1	-1	-1
UP000000344_10254.fasta	Q01219	30.0	23.333333333333332	20.0	-1
UP000000344_10254.fasta	Q01220	25.0	-1	-1	-1
UP000000344_10254.fasta	Q01221	25.0	20.0	20.0	-1
UP000000344_10254.fasta	Q01222	35.0	23.333333333333332	22.5	22.0
UP000000344_10254.fasta	Q01223	35.0	26.666666666666668	25.0	-1
UP000000344_10254.fasta	Q01226	30.0	23.333333333333332	25.0	22.0
UP000000344_10254.fasta	Q01230	25.0	23.333333333333332	-1	-1
UP000000344_10254.fasta	Q01232	25.0	-1	-1	-1
UP000000344_10254.fasta	Q76ZJ3	30.0	26.666666666666668	25.0	24.0
UP000000344_10254.fasta	Q76ZN8	35.0	26.666666666666668	27.500000000000004	-1
UP000000344_10254.fasta	Q76ZP7	40.0	30.0	27.500000000000004	28.000000000000004
UP000000344_10254.fasta	Q805H0	25.0	-1	-1	-1
UP000000344_10254.fasta	Q805H2	20.0	-1	-1	-1
UP000000344_10254.fasta	Q805K3	25.0	-1	-1	-1
UP000000344_10254.fasta	Q805K5	25.0	-1	-1	-1
UP000000344_10254.fasta	Q805P9	35.0	30.0	22.5	-1
UP000000344_10254.fasta	Q80HU9	45.0	36.666666666666664	32.5	32.0
UP000000344_10254.fasta	Q80HV0	45.0	30.0	30.0	28.000000000000004
UP000000344_10254.fasta	Q80HV2	40.0	30.0	25.0	22.0
UP000000344_10254.fasta	Q80HV3	35.0	30.0	27.500000000000004	26.0
UP000000344_10254.fasta	Q80HV7	50.0	43.333333333333336	-1	-1
UP000000344_10254.fasta	Q80HV8	25.0	26.666666666666668	27.500000000000004	24.0
UP000000344_10254.fasta	Q80HW9	20.0	-1	-1	-1
UP000000344_10254.fasta	Q80HX0	30.0	-1	-1	-1
UP000000344_10254.fasta	Q80HX1	45.0	36.666666666666664	32.5	30.0
UP000000344_10254.fasta	Q80HX3	30.0	26.666666666666668	25.0	24.0
UP000000344_10254.fasta	Q80HX4	40.0	33.33333333333333	27.500000000000004	-1
UP000000344_10254.fasta	Q80HX6	30.0	26.666666666666668	27.500000000000004	20.0
UP000000344_10254.fasta	Q80HX7	55.00000000000001	36.666666666666664	32.5	26.0
UP000000344_10254.fasta	Q80HY2	20.0	-1	-1	-1
UP000000344_10254.fasta	Q85320	20.0	-1	-1	-1
UP000000344_10254.fasta	Q89121	30.0	-1	-1	-1
UP000000344_10254_additional.fasta	P21603-2	30.0	-1	-1	-1
UP000000344_10254_additional.fasta	P21605-2	35.0	26.666666666666668	25.0	20.0
UP000000348_649603.fasta	O09781	35.0	30.0	22.5	20.0
UP000000348_649603.fasta	O41252	30.0	23.333333333333332	-1	-1
UP000000348_649603.fasta	O41253	40.0	36.666666666666664	30.0	26.0
UP000000348_649603.fasta	O56042	40.0	36.666666666666664	27.500000000000004	24.0
UP000000348_649603.fasta	O56043	40.0	33.33333333333333	30.0	28.000000000000004
UP000000348_649603.fasta	O56044	40.0	30.0	27.500000000000004	24.0
UP000000348_649603.fasta	O56045	45.0	40.0	37.5	34.0
UP000000348_649603.fasta	O92604	40.0	33.33333333333333	27.500000000000004	24.0
UP000000348_649603.fasta	O92605	45.0	46.666666666666664	40.0	38.0
UP000000348_649603.fasta	Q76VJ7	40.0	30.0	30.0	26.0
UP000000348_649603.fasta	Q86281	35.0	23.333333333333332	22.5	22.0
UP000000348_649603.fasta	Q86287	40.0	30.0	30.0	26.0
UP000000349_649596.fasta	Q1I0U1	35.0	26.666666666666668	25.0	22.0
UP000000349_649596.fasta	Q1I0U2	30.0	23.333333333333332	22.5	22.0
UP000000349_649596.fasta	Q1I0U3	25.0	23.333333333333332	-1	-1
UP000000349_649596.fasta	Q1I0U4	35.0	20.0	-1	-1
UP000000349_649596.fasta	Q1I0U5	35.0	33.33333333333333	27.500000000000004	28.000000000000004
UP000000349_649596.fasta	Q1I0U6	40.0	30.0	27.500000000000004	26.0
UP000000349_649596.fasta	Q1I0U7	25.0	23.333333333333332	-1	-1
UP000000349_649596.fasta	Q1I0U8	40.0	33.33333333333333	35.0	28.000000000000004
UP000000349_649596.fasta	Q1I0U9	40.0	36.666666666666664	35.0	30.0
UP000000349_649596.fasta	Q1I0V0	40.0	33.33333333333333	32.5	28.000000000000004
UP000000349_649596.fasta	Q1I0V1	45.0	30.0	30.0	26.0
UP000000350_649893.fasta	Q67652	35.0	30.0	32.5	26.0
UP000000350_649893.fasta	Q67653	40.0	30.0	32.5	26.0
UP000000351_11008.fasta	P32503	35.0	26.666666666666668	22.5	22.0
UP000000351_11008.fasta	Q87022	45.0	40.0	37.5	34.0
UP000000352_45237.fasta	O57043	50.0	40.0	35.0	28.000000000000004
UP000000352_45237.fasta	O57044	25.0	26.666666666666668	22.5	20.0
UP000000353_299386.fasta	P0DJX9	30.0	-1	-1	-1
UP000000353_299386.fasta	P19810	50.0	40.0	35.0	-1
UP000000353_299386.fasta	P19811	40.0	33.33333333333333	30.0	28.000000000000004
UP000000353_299386.fasta	P28991	20.0	23.333333333333332	-1	-1
UP000000353_299386.fasta	P28992	50.0	36.666666666666664	27.500000000000004	32.0
UP000000353_299386.fasta	P28993	20.0	-1	-1	-1
UP000000353_299386.fasta	P28995	20.0	20.0	-1	-1
UP000000353_299386.fasta	Q91DM1	35.0	-1	-1	-1
UP000000353_299386_additional.fasta	P19811-2	35.0	33.33333333333333	30.0	28.000000000000004
UP000000354_694009.fasta	P0C6U8	30.0	23.333333333333332	20.0	20.0
UP000000354_694009.fasta	P0C6X7	30.0	23.333333333333332	22.5	20.0
UP000000354_694009.fasta	P59594	25.0	26.666666666666668	20.0	20.0
UP000000354_694009.fasta	P59595	70.0	60.0	52.5	42.0
UP000000354_694009.fasta	P59596	35.0	26.666666666666668	22.5	20.0
UP000000354_694009.fasta	P59633	25.0	23.333333333333332	25.0	-1
UP000000354_694009.fasta	P59634	25.0	-1	-1	-1
UP000000354_694009.fasta	P59635	30.0	23.333333333333332	20.0	-1
UP000000354_694009.fasta	P59636	35.0	30.0	25.0	22.0
UP000000355_360393.fasta	O90304	45.0	40.0	30.0	26.0
UP000000355_360393.fasta	O90305	20.0	-1	-1	-1
UP000000355_360393.fasta	O90306	30.0	23.333333333333332	20.0	-1
UP000000355_360393.fasta	P0C0V9	30.0	-1	-1	-1
UP000000355_360393.fasta	P0C6F4	35.0	33.33333333333333	30.0	28.000000000000004
UP000000355_360393.fasta	P0C6V8	35.0	33.33333333333333	30.0	28.000000000000004
UP000000356_12081.fasta	P03300	45.0	33.33333333333333	27.500000000000004	20.0
UP000000357_475778.fasta	Q9YLS4	35.0	26.666666666666668	32.5	22.0
UP000000358_12322.fasta	P03589	45.0	36.666666666666664	30.0	28.000000000000004
UP000000358_12322.fasta	P03591	25.0	23.333333333333332	-1	-1
UP000000358_12322.fasta	P03593	40.0	30.0	22.5	20.0
UP000000358_12322.fasta	P03595	30.0	20.0	-1	-1
UP000000359_478555.fasta	P37092	35.0	30.0	30.0	24.0
UP000000359_478555.fasta	Q08531	30.0	26.666666666666668	-1	-1
UP000000359_478555.fasta	Q08534	50.0	40.0	35.0	34.0
UP000000359_478555.fasta	Q08538	35.0	26.666666666666668	-1	-1
UP000000359_478555.fasta	Q08541	45.0	36.666666666666664	35.0	30.0
UP000000359_478555.fasta	Q08542	20.0	-1	-1	-1
UP000000359_478555.fasta	Q08544	45.0	33.33333333333333	-1	-1
UP000000359_478555.fasta	Q08545	40.0	36.666666666666664	30.0	26.0
UP000000359_478555_additional.fasta	Q08534-2	50.0	40.0	35.0	34.0
UP000000360_11090.fasta	P03314	45.0	36.666666666666664	32.5	30.0
UP000000367_110457.fasta	Q9FZX9	20.0	-1	-1	-1
UP000000367_110457.fasta	Q9MBZ1	20.0	-1	-1	-1
UP000000367_110457.fasta	Q9T0Z2	55.00000000000001	46.666666666666664	37.5	-1
UP000000367_110457.fasta	Q9T0Z3	40.0	33.33333333333333	35.0	30.0
UP000000367_110457.fasta	Q9T0Z4	20.0	-1	-1	-1
UP000000367_110457.fasta	Q9T0Z5	25.0	-1	-1	20.0
UP000000367_110457.fasta	Q9T0Z6	35.0	26.666666666666668	27.500000000000004	24.0
UP000000367_110457.fasta	Q9T0Z9	30.0	33.33333333333333	30.0	30.0
UP000000367_110457.fasta	Q9T100	35.0	30.0	27.500000000000004	24.0
UP000000367_110457.fasta	Q9T101	35.0	26.666666666666668	-1	-1
UP000000367_110457.fasta	Q9T102	30.0	26.666666666666668	22.5	22.0
UP000000367_110457.fasta	Q9T104	25.0	20.0	-1	-1
UP000000367_110457.fasta	Q9T105	35.0	26.666666666666668	27.500000000000004	26.0
UP000000367_110457.fasta	Q9T106	30.0	23.333333333333332	22.5	22.0
UP000000367_110457.fasta	Q9T107	35.0	26.666666666666668	20.0	-1
UP000000367_110457.fasta	Q9T108	35.0	26.666666666666668	20.0	-1
UP000000367_110457.fasta	Q9T109	25.0	20.0	-1	-1
UP000000367_110457.fasta	Q9T110	25.0	23.333333333333332	22.5	-1
UP000000367_110457.fasta	Q9T111	35.0	23.333333333333332	-1	-1
UP000000367_110457.fasta	Q9T113	25.0	23.333333333333332	20.0	20.0
UP000000367_110457.fasta	Q9T115	30.0	23.333333333333332	20.0	22.0
UP000000367_110457.fasta	Q9T116	35.0	23.333333333333332	20.0	-1
UP000000367_110457.fasta	Q9T118	25.0	23.333333333333332	-1	20.0
UP000000367_110457.fasta	Q9T119	30.0	26.666666666666668	20.0	-1
UP000000367_110457.fasta	Q9T120	30.0	26.666666666666668	22.5	20.0
UP000000367_110457.fasta	Q9T121	35.0	26.666666666666668	25.0	-1
UP000000367_110457.fasta	Q9T122	25.0	23.333333333333332	22.5	-1
UP000000367_110457.fasta	Q9T123	25.0	23.333333333333332	22.5	-1
UP000000367_110457.fasta	Q9T124	25.0	23.333333333333332	-1	-1
UP000000367_110457.fasta	Q9T125	30.0	-1	-1	-1
UP000000367_110457.fasta	Q9T127	30.0	-1	-1	-1
UP000000367_110457.fasta	Q9T128	30.0	23.333333333333332	-1	-1
UP000000367_110457.fasta	Q9T129	30.0	30.0	27.500000000000004	22.0
UP000000367_110457.fasta	Q9T130	30.0	-1	-1	-1
UP000000367_110457.fasta	Q9T132	20.0	-1	-1	-1
UP000000367_110457.fasta	Q9T133	40.0	30.0	27.500000000000004	-1
UP000000367_110457.fasta	Q9T134	25.0	-1	-1	-1
UP000000367_110457.fasta	Q9T137	30.0	23.333333333333332	22.5	-1
UP000000367_110457.fasta	Q9T138	40.0	30.0	27.500000000000004	26.0
UP000000367_110457.fasta	Q9T140	25.0	30.0	25.0	26.0
UP000000367_110457.fasta	Q9T141	20.0	-1	-1	-1
UP000000367_110457.fasta	Q9T142	40.0	33.33333333333333	30.0	26.0
UP000000367_110457.fasta	Q9T144	20.0	-1	-1	-1
UP000000367_110457.fasta	Q9T145	30.0	23.333333333333332	-1	-1
UP000000367_110457.fasta	Q9T149	-1	23.333333333333332	22.5	20.0
UP000000367_110457.fasta	Q9T151	30.0	26.666666666666668	25.0	24.0
UP000000369_29252.fasta	O80304	30.0	23.333333333333332	-1	-1
UP000000369_29252.fasta	O80305	30.0	23.333333333333332	-1	-1
UP000000369_29252.fasta	O80306	25.0	-1	-1	-1
UP000000369_29252.fasta	O80308	20.0	-1	-1	-1
UP000000369_29252.fasta	O80309	35.0	23.333333333333332	27.500000000000004	-1
UP000000369_29252.fasta	O80310	30.0	30.0	25.0	22.0
UP000000369_29252.fasta	O80311	20.0	20.0	-1	-1
UP000000369_29252.fasta	O80312	30.0	23.333333333333332	22.5	-1
UP000000369_29252.fasta	O80313	35.0	30.0	27.500000000000004	-1
UP000000369_29252.fasta	O80314	25.0	23.333333333333332	-1	-1
UP000000369_29252.fasta	O80315	35.0	30.0	27.500000000000004	24.0
UP000000369_29252.fasta	O80317	30.0	23.333333333333332	20.0	-1
UP000000369_29252.fasta	P06723	35.0	30.0	22.5	20.0
UP000000369_29252.fasta	P08707	35.0	-1	-1	-1
UP000000369_29252.fasta	P15236	25.0	26.666666666666668	-1	-1
UP000000369_29252.fasta	P21678	30.0	26.666666666666668	25.0	24.0
UP000000369_29252.fasta	P21679	40.0	30.0	27.500000000000004	24.0
UP000000369_29252.fasta	P21682	25.0	23.333333333333332	25.0	22.0
UP000000369_29252.fasta	P41059	40.0	30.0	-1	-1
UP000000369_29252.fasta	P41060	20.0	-1	-1	-1
UP000000369_29252.fasta	P41062	35.0	30.0	25.0	24.0
UP000000369_29252.fasta	P41063	25.0	-1	-1	-1
UP000000369_29252.fasta	P41064	35.0	36.666666666666664	35.0	32.0
UP000000369_29252.fasta	Q01088	25.0	-1	-1	-1
UP000000369_29252.fasta	Q37840	30.0	30.0	25.0	20.0
UP000000369_29252.fasta	Q37841	25.0	20.0	20.0	-1
UP000000369_29252.fasta	Q37842	30.0	23.333333333333332	25.0	24.0
UP000000369_29252.fasta	Q37843	35.0	26.666666666666668	25.0	-1
UP000000369_29252.fasta	Q37844	20.0	23.333333333333332	-1	-1
UP000000369_29252.fasta	Q37848	35.0	33.33333333333333	30.0	30.0
UP000000369_29252.fasta	Q37850	35.0	26.666666666666668	-1	-1
UP000000369_29252.fasta	Q37851	30.0	26.666666666666668	27.500000000000004	22.0
UP000000369_29252.fasta	Q9T0R3	40.0	33.33333333333333	27.500000000000004	24.0
UP000000369_29252_additional.fasta	O80303	30.0	30.0	25.0	24.0
UP000000369_29252_additional.fasta	O80316	25.0	-1	-1	-1
UP000000369_29252_additional.fasta	P41063-2	25.0	-1	-1	-1
UP000000369_29252_additional.fasta	P41063-3	25.0	-1	-1	-1
UP000000369_29252_additional.fasta	P41063-4	25.0	-1	-1	-1
UP000000371_85154.fasta	O34032	30.0	26.666666666666668	22.5	22.0
UP000000371_85154.fasta	O34033	-1	-1	20.0	-1
UP000000371_85154.fasta	O34034	30.0	23.333333333333332	20.0	-1
UP000000371_85154.fasta	O34035	-1	20.0	-1	-1
UP000000371_85154.fasta	O34039	20.0	-1	-1	-1
UP000000371_85154.fasta	O34041	30.0	26.666666666666668	20.0	-1
UP000000371_85154.fasta	O34048	25.0	23.333333333333332	-1	-1
UP000000371_85154.fasta	O34050	20.0	-1	-1	-1
UP000000371_85154.fasta	O34051	35.0	-1	-1	-1
UP000000371_85154.fasta	O34052	25.0	-1	-1	-1
UP000000371_85154.fasta	O34054	30.0	26.666666666666668	20.0	-1
UP000000371_85154.fasta	O34055	20.0	-1	-1	-1
UP000000371_85154.fasta	O34056	20.0	20.0	-1	-1
UP000000371_85154.fasta	O34057	30.0	20.0	20.0	-1
UP000000371_85154.fasta	O34058	30.0	23.333333333333332	-1	20.0
UP000000371_85154.fasta	O34059	25.0	20.0	-1	-1
UP000000371_85154.fasta	O34062	20.0	-1	-1	-1
UP000000371_85154.fasta	O34064	30.0	23.333333333333332	20.0	-1
UP000000371_85154.fasta	O34065	25.0	23.333333333333332	22.5	-1
UP000000371_85154.fasta	O34067	25.0	-1	-1	-1
UP000000371_85154.fasta	O34069	25.0	-1	-1	-1
UP000000371_85154.fasta	O34071	40.0	36.666666666666664	35.0	32.0
UP000000371_85154.fasta	O34072	30.0	-1	-1	-1
UP000000371_85154.fasta	O34073	30.0	26.666666666666668	27.500000000000004	20.0
UP000000371_85154.fasta	O34076	30.0	20.0	-1	-1
UP000000371_85154.fasta	O34077	35.0	23.333333333333332	20.0	20.0
UP000000371_85154.fasta	O34080	30.0	-1	-1	-1
UP000000371_85154.fasta	O34082	30.0	26.666666666666668	-1	-1
UP000000371_85154.fasta	O34086	25.0	-1	-1	-1
UP000000371_85154.fasta	O34087	50.0	36.666666666666664	27.500000000000004	28.000000000000004
UP000000371_85154.fasta	O34088	35.0	23.333333333333332	20.0	-1
UP000000371_85154.fasta	Q76RP4	30.0	23.333333333333332	25.0	22.0
UP000000371_85154.fasta	Q76RP5	40.0	30.0	-1	-1
UP000000372_10867.fasta	P03658	30.0	20.0	-1	-1
UP000000372_10867.fasta	P03660	30.0	26.666666666666668	22.5	24.0
UP000000372_10867.fasta	P03663	25.0	-1	-1	-1
UP000000372_10867.fasta	P03667	30.0	26.666666666666668	-1	-1
UP000000372_10867.fasta	P03670	30.0	-1	-1	-1
UP000000372_10867_additional.fasta	P03660-2	30.0	26.666666666666668	22.5	24.0
UP000000373_10869.fasta	P15415	30.0	-1	-1	-1
UP000000373_10869.fasta	P15417	30.0	23.333333333333332	-1	-1
UP000000373_10869.fasta	P15418	30.0	20.0	-1	-1
UP000000373_10869.fasta	P15419	45.0	23.333333333333332	22.5	-1
UP000000373_10869.fasta	P15420	30.0	30.0	25.0	-1
UP000000373_10869_additional.fasta	P15418-2	20.0	-1	-1	-1
UP000000373_10869_additional.fasta	P15419-2	20.0	-1	-1	-1
UP000000375_582345.fasta	D6RRF4	40.0	36.666666666666664	32.5	28.000000000000004
UP000000375_582345.fasta	D6RRF6	35.0	20.0	25.0	24.0
UP000000375_582345.fasta	D6RRF9	25.0	-1	-1	-1
UP000000375_582345.fasta	D6RRG0	20.0	-1	-1	-1
UP000000375_582345.fasta	D6RRG1	-1	23.333333333333332	22.5	-1
UP000000375_582345.fasta	D6RRG3	25.0	-1	-1	-1
UP000000375_582345.fasta	D6RRG5	30.0	23.333333333333332	-1	-1
UP000000375_582345.fasta	D6RRG6	40.0	23.333333333333332	22.5	24.0
UP000000375_582345.fasta	D6RRG7	25.0	-1	-1	-1
UP000000375_582345.fasta	D6RRG8	20.0	20.0	-1	-1
UP000000375_582345.fasta	D6RRG9	30.0	23.333333333333332	22.5	-1
UP000000375_582345.fasta	D6RRH0	20.0	-1	-1	-1
UP000000375_582345.fasta	D6RRH2	30.0	20.0	-1	-1
UP000000375_582345.fasta	D6RRH3	20.0	23.333333333333332	22.5	22.0
UP000000375_582345.fasta	D6RRH4	30.0	23.333333333333332	-1	-1
UP000000375_582345.fasta	D6RRH5	30.0	23.333333333333332	20.0	-1
UP000000375_582345.fasta	D6RRH6	20.0	20.0	-1	-1
UP000000375_582345.fasta	D6RRH7	25.0	-1	-1	-1
UP000000375_582345.fasta	D6RRH8	40.0	30.0	25.0	20.0
UP000000375_582345.fasta	D6RRI0	40.0	33.33333333333333	20.0	-1
UP000000375_582345.fasta	D6RRI1	30.0	30.0	-1	-1
UP000000375_582345.fasta	D6RRI3	25.0	-1	-1	-1
UP000000375_582345.fasta	D6RRI4	20.0	-1	-1	-1
UP000000375_582345.fasta	D6RRI6	25.0	-1	-1	-1
UP000000375_582345.fasta	D6RRI7	25.0	23.333333333333332	-1	-1
UP000000375_582345.fasta	D6RRJ1	20.0	-1	-1	-1
UP000000375_582345.fasta	D6RRJ2	25.0	20.0	-1	-1
UP000000375_582345.fasta	D6RRJ3	25.0	23.333333333333332	-1	-1
UP000000375_582345.fasta	D6RRJ4	30.0	23.333333333333332	-1	-1
UP000000375_582345.fasta	D6RRJ6	30.0	26.666666666666668	22.5	20.0
UP000000375_582345.fasta	D6RRJ7	20.0	-1	-1	-1
UP000000375_582345.fasta	D6RRJ8	30.0	-1	20.0	-1
UP000000375_582345.fasta	D6RRK1	30.0	23.333333333333332	-1	20.0
UP000000375_582345.fasta	D6RRK2	25.0	20.0	-1	-1
UP000000375_582345.fasta	D6RRK4	30.0	23.333333333333332	-1	-1
UP000000375_582345.fasta	D6RRK5	20.0	-1	-1	-1
UP000000375_582345.fasta	D6RRK6	20.0	-1	-1	-1
UP000000375_582345.fasta	D6RRK7	20.0	-1	-1	-1
UP000000375_582345.fasta	D6RRK9	30.0	23.333333333333332	-1	-1
UP000000375_582345.fasta	D6RRL2	25.0	20.0	22.5	20.0
UP000000375_582345.fasta	D6RRL4	30.0	23.333333333333332	22.5	-1
UP000000375_582345.fasta	D6RRL6	25.0	-1	-1	-1
UP000000375_582345.fasta	D6RRL7	25.0	23.333333333333332	22.5	22.0
UP000000375_582345.fasta	D6RRL8	35.0	33.33333333333333	30.0	-1
UP000000375_582345.fasta	D6RRM0	20.0	-1	-1	-1
UP000000375_582345.fasta	D6RRM2	25.0	20.0	20.0	-1
UP000000375_582345.fasta	D6RRM3	20.0	-1	-1	-1
UP000000375_582345.fasta	D6RRM5	30.0	30.0	25.0	24.0
UP000000375_582345.fasta	D6RRM9	30.0	26.666666666666668	-1	22.0
UP000000375_582345.fasta	D6RRN0	20.0	-1	-1	-1
UP000000375_582345.fasta	D6RRN1	20.0	-1	-1	-1
UP000000375_582345.fasta	D6RRN2	25.0	23.333333333333332	-1	-1
UP000000375_582345.fasta	D6RRN7	20.0	-1	-1	-1
UP000000375_582345.fasta	D6RRN8	35.0	33.33333333333333	-1	-1
UP000000375_582345.fasta	D6RRP0	25.0	20.0	-1	-1
UP000000375_582345.fasta	D6RRP2	20.0	-1	-1	-1
UP000000375_582345.fasta	D6RRP4	25.0	23.333333333333332	20.0	-1
UP000000375_582345.fasta	D6RRP7	30.0	23.333333333333332	22.5	-1
UP000000375_582345.fasta	D6RRP8	30.0	20.0	20.0	-1
UP000000375_582345.fasta	D6RRP9	30.0	26.666666666666668	-1	-1
UP000000375_582345.fasta	D6RRQ1	35.0	30.0	22.5	24.0
UP000000375_582345.fasta	D6RRQ8	20.0	-1	-1	-1
UP000000375_582345.fasta	D6RRQ9	25.0	-1	-1	-1
UP000000375_582345.fasta	D6RRR0	20.0	-1	-1	-1
UP000000375_582345.fasta	D6RRR2	30.0	26.666666666666668	22.5	22.0
UP000000375_582345.fasta	D6RRR3	25.0	20.0	-1	-1
UP000000375_582345.fasta	D6RRR4	40.0	33.33333333333333	20.0	-1
UP000000375_582345.fasta	D6RRR6	20.0	23.333333333333332	-1	-1
UP000000375_582345.fasta	D6RRR7	25.0	20.0	20.0	-1
UP000000375_582345.fasta	D6RRR9	20.0	-1	-1	-1
UP000000375_582345.fasta	D6RRS3	20.0	-1	-1	-1
UP000000375_582345.fasta	D6RRS4	25.0	-1	-1	-1
UP000000375_582345.fasta	D6RRS5	25.0	-1	-1	-1
UP000000375_582345.fasta	D6RRS8	30.0	26.666666666666668	22.5	22.0
UP000000375_582345.fasta	D6RRT1	20.0	-1	-1	-1
UP000000375_582345.fasta	D6RRT4	25.0	20.0	20.0	-1
UP000000375_582345.fasta	D6RRT8	25.0	23.333333333333332	22.5	20.0
UP000000375_582345.fasta	D6RRT9	25.0	20.0	-1	-1
UP000000375_582345.fasta	D6RRU0	25.0	23.333333333333332	25.0	-1
UP000000375_582345.fasta	D6RRU2	20.0	-1	-1	-1
UP000000375_582345.fasta	D6RRU5	25.0	-1	-1	-1
UP000000375_582345.fasta	D6RRU6	25.0	-1	-1	-1
UP000000375_582345.fasta	D6RRU7	20.0	-1	-1	-1
UP000000375_582345.fasta	D6RRU9	25.0	-1	-1	-1
UP000000375_582345.fasta	G1UCT7	30.0	23.333333333333332	22.5	20.0
UP000000375_582345.fasta	G1UCT8	30.0	26.666666666666668	27.500000000000004	24.0
UP000000375_582345.fasta	G1UCT9	25.0	-1	-1	-1
UP000000375_582345.fasta	G1UCU1	20.0	-1	-1	-1
UP000000375_582345.fasta	G1UCU5	20.0	-1	-1	-1
UP000000375_582345.fasta	G1UCU7	35.0	33.33333333333333	30.0	26.0
UP000000375_582345.fasta	G1UCU9	20.0	-1	-1	-1
UP000000375_582345.fasta	G1UCV0	30.0	-1	-1	-1
UP000000375_582345.fasta	G1UCV1	30.0	26.666666666666668	25.0	-1
UP000000375_582345.fasta	G1UCV2	45.0	33.33333333333333	27.500000000000004	24.0
UP000000375_582345.fasta	G1UCV3	20.0	-1	-1	-1
UP000000375_582345.fasta	G1UCV4	25.0	26.666666666666668	25.0	20.0
UP000000375_582345.fasta	G1UCV5	35.0	30.0	20.0	-1
UP000000375_582345.fasta	G1UCV7	40.0	30.0	32.5	32.0
UP000000375_582345.fasta	G1UCV8	25.0	20.0	-1	-1
UP000000375_582345.fasta	G1UCV9	20.0	-1	-1	-1
UP000000375_582345.fasta	G1UCW1	30.0	23.333333333333332	20.0	20.0
UP000000375_582345.fasta	G1UCW2	25.0	26.666666666666668	22.5	20.0
UP000000375_582345.fasta	G1UCW3	30.0	23.333333333333332	22.5	20.0
UP000000375_582345.fasta	G1UCW4	35.0	26.666666666666668	25.0	22.0
UP000000384_747763.fasta	D7NW47	30.0	26.666666666666668	27.500000000000004	24.0
UP000000384_747763.fasta	D7NW48	30.0	23.333333333333332	22.5	20.0
UP000000384_747763.fasta	D7NW49	30.0	23.333333333333332	22.5	20.0
UP000000384_747763.fasta	D7NW50	40.0	33.33333333333333	27.500000000000004	24.0
UP000000384_747763.fasta	D7NW51	30.0	23.333333333333332	25.0	-1
UP000000384_747763.fasta	D7NW52	25.0	-1	-1	-1
UP000000384_747763.fasta	D7NW54	30.0	23.333333333333332	22.5	-1
UP000000384_747763.fasta	D7NW55	30.0	30.0	27.500000000000004	26.0
UP000000384_747763.fasta	D7NW56	35.0	23.333333333333332	27.500000000000004	-1
UP000000384_747763.fasta	D7NW57	20.0	-1	-1	-1
UP000000384_747763.fasta	D7NW58	25.0	-1	-1	-1
UP000000384_747763.fasta	D7NW61	35.0	30.0	22.5	24.0
UP000000384_747763.fasta	D7NW62	30.0	23.333333333333332	22.5	-1
UP000000384_747763.fasta	D7NW63	35.0	30.0	30.0	28.000000000000004
UP000000384_747763.fasta	D7NW64	40.0	33.33333333333333	32.5	30.0
UP000000384_747763.fasta	D7NW65	40.0	30.0	25.0	22.0
UP000000384_747763.fasta	D7NW66	25.0	20.0	-1	-1
UP000000384_747763.fasta	D7NW67	35.0	33.33333333333333	27.500000000000004	26.0
UP000000384_747763.fasta	D7NW68	20.0	-1	-1	-1
UP000000384_747763.fasta	D7NW69	30.0	20.0	-1	20.0
UP000000384_747763.fasta	D7NW70	35.0	20.0	-1	-1
UP000000384_747763.fasta	D7NW72	55.00000000000001	40.0	35.0	32.0
UP000000384_747763.fasta	D7NW74	30.0	23.333333333333332	20.0	-1
UP000000384_747763.fasta	D7NW75	35.0	30.0	27.500000000000004	24.0
UP000000384_747763.fasta	D7NW77	30.0	20.0	20.0	-1
UP000000384_747763.fasta	D7NW79	25.0	23.333333333333332	-1	-1
UP000000384_747763.fasta	D7NW80	35.0	30.0	27.500000000000004	24.0
UP000000384_747763.fasta	D7NW81	30.0	30.0	22.5	20.0
UP000000384_747763.fasta	D7NW82	35.0	30.0	25.0	22.0
UP000000384_747763.fasta	D7NW84	30.0	20.0	-1	-1
UP000000384_747763.fasta	D7NW85	25.0	23.333333333333332	22.5	-1
UP000000384_747763.fasta	D7NW86	45.0	43.333333333333336	-1	-1
UP000000384_747763.fasta	D7NW88	30.0	-1	-1	-1
[truncated: 326,252 more rows]
