# Supplementary material for: Expansion and functional analysis of the SR-related protein family across the domains of life
Source: RNA. 2022 Oct;28(10):1298–314. doi: 10.1261/rna.079170.122 (PMC9479744; doi:10.1261/rna.079170.122)
Supplement: Supplemental Material [file supp_079170.122_Supplemental_Tables.zip › FinalUploadedVersions/Supplemental_Table_S17.tsv]

# GO	NS	enrichment	name	ratio_in_study	ratio_in_pop	p_uncorrected	depth	study_count	p_bonferroni	p_sidak	p_holm	study_items
GO:0005654	CC	e	nucleoplasm	23/52	3642/20600	7.994195123112099e-06	2	23	0.17831851641613847	0.17382264443242434	0.17831851641613847	A6H8Y1, O60759, P04553, P08151, Q15170, Q5SXM2, Q8IVE3, Q8N699, Q8WXF8, Q93075, Q96QZ7, Q96S94, Q9BSF8, Q9BW71, Q9BYW2, Q9H5P4, Q9NQS7, Q9NS56, Q9NSI6, Q9NWB6, Q9NXE8, Q9NXX6, Q9NYV4
GO:0000002	BP	p	mitochondrial genome maintenance	0/52	12/20600	1.0	5	0	1.0	1.0	1.0
GO:0000003	BP	p	reproduction	0/52	13/20600	1.0	1	0	1.0	1.0	1.0
GO:0000009	MF	p	alpha-1,6-mannosyltransferase activity	0/52	1/20600	1.0	6	0	1.0	1.0	1.0
GO:0000010	MF	p	trans-hexaprenyltranstransferase activity	0/52	2/20600	1.0	4	0	1.0	1.0	1.0
GO:0000012	BP	p	single strand break repair	0/52	11/20600	1.0	8	0	1.0	1.0	1.0
GO:0000014	MF	p	single-stranded DNA endodeoxyribonuclease activity	0/52	10/20600	1.0	7	0	1.0	1.0	1.0
GO:0000015	CC	p	phosphopyruvate hydratase complex	0/52	4/20600	1.0	3	0	1.0	1.0	1.0
GO:0000016	MF	p	lactase activity	0/52	1/20600	1.0	5	0	1.0	1.0	1.0
GO:0000018	BP	e	regulation of DNA recombination	1/52	107/20600	0.23748846557903533	7	1	1.0	1.0	1.0	Q9BYW2
GO:0000019	BP	p	regulation of mitotic recombination	0/52	6/20600	1.0	8	0	1.0	1.0	1.0
GO:0000022	BP	p	mitotic spindle elongation	0/52	2/20600	1.0	4	0	1.0	1.0	1.0
GO:0000023	BP	p	maltose metabolic process	0/52	3/20600	1.0	6	0	1.0	1.0	1.0
GO:0000026	MF	p	alpha-1,2-mannosyltransferase activity	0/52	3/20600	1.0	6	0	1.0	1.0	1.0
GO:0000027	BP	p	ribosomal large subunit assembly	0/52	28/20600	1.0	7	0	1.0	1.0	1.0
GO:0000028	BP	p	ribosomal small subunit assembly	0/52	17/20600	1.0	7	0	1.0	1.0	1.0
GO:0000030	MF	p	mannosyltransferase activity	0/52	29/20600	1.0	5	0	1.0	1.0	1.0
GO:0000033	MF	p	alpha-1,3-mannosyltransferase activity	0/52	3/20600	1.0	6	0	1.0	1.0	1.0
GO:0000035	MF	p	acyl binding	0/52	2/20600	1.0	2	0	1.0	1.0	1.0
GO:0000036	MF	p	acyl carrier activity	0/52	1/20600	1.0	5	0	1.0	1.0	1.0
GO:0000038	BP	p	very long-chain fatty acid metabolic process	0/52	31/20600	1.0	8	0	1.0	1.0	1.0
GO:0000041	BP	p	transition metal ion transport	0/52	123/20600	1.0	7	0	1.0	1.0	1.0
GO:0000045	BP	p	autophagosome assembly	0/52	59/20600	1.0	6	0	1.0	1.0	1.0
GO:0000048	MF	p	peptidyltransferase activity	0/52	5/20600	1.0	5	0	1.0	1.0	1.0
GO:0000049	MF	p	tRNA binding	0/52	62/20600	1.0	5	0	1.0	1.0	1.0
GO:0000050	BP	p	urea cycle	0/52	11/20600	1.0	6	0	1.0	1.0	1.0
GO:0000052	BP	p	citrulline metabolic process	0/52	7/20600	1.0	8	0	1.0	1.0	1.0
GO:0000053	BP	p	argininosuccinate metabolic process	0/52	1/20600	1.0	8	0	1.0	1.0	1.0
GO:0000054	BP	p	ribosomal subunit export from nucleus	0/52	13/20600	1.0	12	0	1.0	1.0	1.0
GO:0000055	BP	p	ribosomal large subunit export from nucleus	0/52	8/20600	1.0	13	0	1.0	1.0	1.0
GO:0000056	BP	p	ribosomal small subunit export from nucleus	0/52	6/20600	1.0	13	0	1.0	1.0	1.0
GO:0000062	MF	p	fatty-acyl-CoA binding	0/52	22/20600	1.0	8	0	1.0	1.0	1.0
GO:0000064	MF	p	L-ornithine transmembrane transporter activity	0/52	5/20600	1.0	9	0	1.0	1.0	1.0
GO:0000070	BP	e	mitotic sister chromatid segregation	1/52	31/20600	0.07541338082498546	6	1	1.0	1.0	1.0	Q9NQS7
GO:0000075	BP	p	cell cycle checkpoint	0/52	132/20600	1.0	6	0	1.0	1.0	1.0
GO:0000076	BP	p	DNA replication checkpoint	0/52	17/20600	1.0	8	0	1.0	1.0	1.0
GO:0000077	BP	p	DNA damage checkpoint	0/52	72/20600	1.0	8	0	1.0	1.0	1.0
GO:0000079	BP	e	regulation of cyclin-dependent protein serine/threonine kinase activity	2/52	98/20600	0.025459329906200156	11	2	1.0	1.0	1.0	Q96S94, Q9UK58
GO:0000082	BP	p	G1/S transition of mitotic cell cycle	0/52	100/20600	1.0	5	0	1.0	1.0	1.0
GO:0000083	BP	p	regulation of transcription involved in G1/S transition of mitotic cell cycle	0/52	28/20600	1.0	10	0	1.0	1.0	1.0
GO:0000086	BP	p	G2/M transition of mitotic cell cycle	0/52	132/20600	1.0	5	0	1.0	1.0	1.0
GO:0000095	MF	p	S-adenosyl-L-methionine transmembrane transporter activity	0/52	1/20600	1.0	5	0	1.0	1.0	1.0
GO:0000096	BP	p	sulfur amino acid metabolic process	0/52	38/20600	1.0	7	0	1.0	1.0	1.0
GO:0000097	BP	p	sulfur amino acid biosynthetic process	0/52	17/20600	1.0	8	0	1.0	1.0	1.0
GO:0000098	BP	p	sulfur amino acid catabolic process	0/52	15/20600	1.0	8	0	1.0	1.0	1.0
GO:0000099	MF	p	sulfur amino acid transmembrane transporter activity	0/52	7/20600	1.0	8	0	1.0	1.0	1.0
GO:0000101	BP	p	sulfur amino acid transport	0/52	7/20600	1.0	9	0	1.0	1.0	1.0
GO:0000103	BP	p	sulfate assimilation	0/52	3/20600	1.0	4	0	1.0	1.0	1.0
GO:0000104	MF	p	succinate dehydrogenase activity	0/52	5/20600	1.0	4	0	1.0	1.0	1.0
GO:0000105	BP	p	histidine biosynthetic process	0/52	2/20600	1.0	9	0	1.0	1.0	1.0
GO:0000109	CC	p	nucleotide-excision repair complex	0/52	12/20600	1.0	3	0	1.0	1.0	1.0
GO:0000110	CC	p	nucleotide-excision repair factor 1 complex	0/52	3/20600	1.0	4	0	1.0	1.0	1.0
GO:0000111	CC	p	nucleotide-excision repair factor 2 complex	0/52	1/20600	1.0	4	0	1.0	1.0	1.0
GO:0000112	CC	p	nucleotide-excision repair factor 3 complex	0/52	1/20600	1.0	4	0	1.0	1.0	1.0
GO:0000117	BP	p	regulation of transcription involved in G2/M transition of mitotic cell cycle	0/52	2/20600	1.0	10	0	1.0	1.0	1.0
GO:0000118	CC	p	histone deacetylase complex	0/52	71/20600	1.0	3	0	1.0	1.0	1.0
GO:0000120	CC	p	RNA polymerase I transcription factor complex	0/52	4/20600	1.0	4	0	1.0	1.0	1.0
GO:0000121	MF	p	glycerol-1-phosphatase activity	0/52	1/20600	1.0	6	0	1.0	1.0	1.0
GO:0000122	BP	p	negative regulation of transcription by RNA polymerase II	2/52	872/20600	1.0	11	2	1.0	1.0	1.0	Q15170, Q86X95
GO:0000123	CC	p	histone acetyltransferase complex	0/52	86/20600	1.0	6	0	1.0	1.0	1.0
GO:0000124	CC	p	SAGA complex	0/52	15/20600	1.0	8	0	1.0	1.0	1.0
GO:0000125	CC	p	PCAF complex	0/52	5/20600	1.0	8	0	1.0	1.0	1.0
GO:0000126	CC	e	transcription factor TFIIIB complex	1/52	5/20600	0.012559013607387587	5	1	1.0	1.0	1.0	A6H8Y1
GO:0000127	CC	p	transcription factor TFIIIC complex	0/52	6/20600	1.0	5	0	1.0	1.0	1.0
GO:0000132	BP	p	establishment of mitotic spindle orientation	0/52	31/20600	1.0	8	0	1.0	1.0	1.0
GO:0000137	CC	p	Golgi cis cisterna	0/52	27/20600	1.0	5	0	1.0	1.0	1.0
GO:0000138	CC	p	Golgi trans cisterna	0/52	9/20600	1.0	5	0	1.0	1.0	1.0
GO:0000139	CC	p	Golgi membrane	0/52	721/20600	0.26469155060409466	5	0	1.0	1.0	1.0
GO:0000145	CC	p	exocyst	0/52	19/20600	1.0	3	0	1.0	1.0	1.0
GO:0000146	MF	p	microfilament motor activity	0/52	29/20600	1.0	8	0	1.0	1.0	1.0
GO:0000147	BP	p	actin cortical patch assembly	0/52	6/20600	1.0	7	0	1.0	1.0	1.0
GO:0000149	MF	p	SNARE binding	0/52	112/20600	1.0	3	0	1.0	1.0	1.0
GO:0000150	MF	p	recombinase activity	0/52	2/20600	1.0	3	0	1.0	1.0	1.0
GO:0000151	CC	e	ubiquitin ligase complex	1/52	286/20600	0.517081767275058	4	1	1.0	1.0	1.0	Q9NS56
GO:0000152	CC	p	nuclear ubiquitin ligase complex	0/52	43/20600	1.0	5	0	1.0	1.0	1.0
GO:0000153	CC	p	cytoplasmic ubiquitin ligase complex	0/52	16/20600	1.0	5	0	1.0	1.0	1.0
GO:0000154	BP	p	rRNA modification	0/52	36/20600	1.0	10	0	1.0	1.0	1.0
GO:0000159	CC	e	protein phosphatase type 2A complex	1/52	19/20600	0.04690702538580435	5	1	1.0	1.0	1.0	Q15173
GO:0000160	BP	p	phosphorelay signal transduction system	0/52	1/20600	1.0	6	0	1.0	1.0	1.0
GO:0000164	CC	p	protein phosphatase type 1 complex	0/52	9/20600	1.0	5	0	1.0	1.0	1.0
GO:0000165	BP	p	MAPK cascade	0/52	336/20600	1.0	9	0	1.0	1.0	1.0
GO:0000166	MF	p	nucleotide binding	4/52	2147/20600	0.6533504373446692	4	4	1.0	1.0	1.0	Q6IQ55, Q8TF62, Q96QZ7, Q9NYV4
GO:0000170	MF	p	sphingosine hydroxylase activity	0/52	1/20600	1.0	3	0	1.0	1.0	1.0
GO:0000171	MF	p	ribonuclease MRP activity	0/52	2/20600	1.0	6	0	1.0	1.0	1.0
GO:0000172	CC	p	ribonuclease MRP complex	0/52	6/20600	1.0	4	0	1.0	1.0	1.0
GO:0000173	BP	p	inactivation of MAPK activity involved in osmosensory signaling pathway	0/52	1/20600	1.0	14	0	1.0	1.0	1.0
GO:0000175	MF	p	3'-5'-exoribonuclease activity	0/52	35/20600	1.0	8	0	1.0	1.0	1.0
GO:0000176	CC	p	nuclear exosome (RNase complex)	0/52	16/20600	1.0	5	0	1.0	1.0	1.0
GO:0000177	CC	p	cytoplasmic exosome (RNase complex)	0/52	14/20600	1.0	5	0	1.0	1.0	1.0
GO:0000178	CC	p	exosome (RNase complex)	0/52	25/20600	1.0	4	0	1.0	1.0	1.0
GO:0000179	MF	p	rRNA (adenine-N6,N6-)-dimethyltransferase activity	0/52	4/20600	1.0	8	0	1.0	1.0	1.0
GO:0000182	MF	p	rDNA binding	0/52	7/20600	1.0	7	0	1.0	1.0	1.0
GO:0000183	BP	p	chromatin silencing at rDNA	0/52	12/20600	1.0	12	0	1.0	1.0	1.0
GO:0000184	BP	p	nuclear-transcribed mRNA catabolic process, nonsense-mediated decay	0/52	118/20600	1.0	10	0	1.0	1.0	1.0
GO:0000185	BP	p	activation of MAPKKK activity	0/52	12/20600	1.0	13	0	1.0	1.0	1.0
GO:0000186	BP	p	activation of MAPKK activity	0/52	52/20600	1.0	13	0	1.0	1.0	1.0
GO:0000187	BP	p	activation of MAPK activity	0/52	154/20600	1.0	13	0	1.0	1.0	1.0
GO:0000188	BP	p	inactivation of MAPK activity	0/52	27/20600	1.0	13	0	1.0	1.0	1.0
GO:0000209	BP	e	protein polyubiquitination	1/52	306/20600	0.5412242759260383	10	1	1.0	1.0	1.0	Q9NS56
GO:0000210	MF	p	NAD+ diphosphatase activity	0/52	1/20600	1.0	7	0	1.0	1.0	1.0
GO:0000212	BP	p	meiotic spindle organization	0/52	12/20600	1.0	7	0	1.0	1.0	1.0
GO:0000213	MF	p	tRNA-intron endonuclease activity	0/52	2/20600	1.0	8	0	1.0	1.0	1.0
GO:0000214	CC	p	tRNA-intron endonuclease complex	0/52	4/20600	1.0	5	0	1.0	1.0	1.0
GO:0000215	MF	p	tRNA 2'-phosphotransferase activity	0/52	2/20600	1.0	5	0	1.0	1.0	1.0
GO:0000217	MF	p	DNA secondary structure binding	0/52	26/20600	1.0	5	0	1.0	1.0	1.0
GO:0000220	CC	p	vacuolar proton-transporting V-type ATPase, V0 domain	0/52	4/20600	1.0	5	0	1.0	1.0	1.0
GO:0000221	CC	p	vacuolar proton-transporting V-type ATPase, V1 domain	0/52	3/20600	1.0	5	0	1.0	1.0	1.0
GO:0000224	MF	p	peptide-N4-(N-acetyl-beta-glucosaminyl)asparagine amidase activity	0/52	1/20600	1.0	5	0	1.0	1.0	1.0
GO:0000225	MF	p	N-acetylglucosaminylphosphatidylinositol deacetylase activity	0/52	1/20600	1.0	5	0	1.0	1.0	1.0
GO:0000226	BP	e	microtubule cytoskeleton organization	2/52	404/20600	0.2715874173830227	5	2	1.0	1.0	1.0	Q6IQ55, Q9BYW2
GO:0000228	CC	p	nuclear chromosome	0/52	61/20600	1.0	6	0	1.0	1.0	1.0
GO:0000235	CC	p	astral microtubule	0/52	8/20600	1.0	8	0	1.0	1.0	1.0
GO:0000242	CC	p	pericentriolar material	0/52	21/20600	1.0	2	0	1.0	1.0	1.0
GO:0000243	CC	p	commitment complex	0/52	5/20600	1.0	5	0	1.0	1.0	1.0
GO:0000244	BP	p	spliceosomal tri-snRNP complex assembly	0/52	13/20600	1.0	8	0	1.0	1.0	1.0
GO:0000245	BP	p	spliceosomal complex assembly	0/52	27/20600	1.0	7	0	1.0	1.0	1.0
GO:0000246	MF	p	delta24(24-1) sterol reductase activity	0/52	1/20600	1.0	5	0	1.0	1.0	1.0
GO:0000247	MF	p	C-8 sterol isomerase activity	0/52	2/20600	1.0	5	0	1.0	1.0	1.0
GO:0000248	MF	p	C-5 sterol desaturase activity	0/52	2/20600	1.0	5	0	1.0	1.0	1.0
GO:0000249	MF	p	C-22 sterol desaturase activity	0/52	3/20600	1.0	5	0	1.0	1.0	1.0
GO:0000250	MF	p	lanosterol synthase activity	0/52	1/20600	1.0	5	0	1.0	1.0	1.0
GO:0000252	MF	p	C-3 sterol dehydrogenase (C-4 sterol decarboxylase) activity	0/52	1/20600	1.0	5	0	1.0	1.0	1.0
GO:0000253	MF	p	3-keto sterol reductase activity	0/52	5/20600	1.0	5	0	1.0	1.0	1.0
GO:0000254	MF	p	C-4 methylsterol oxidase activity	0/52	3/20600	1.0	5	0	1.0	1.0	1.0
GO:0000255	BP	p	allantoin metabolic process	0/52	2/20600	1.0	5	0	1.0	1.0	1.0
GO:0000256	BP	p	allantoin catabolic process	0/52	1/20600	1.0	6	0	1.0	1.0	1.0
GO:0000257	MF	p	nitrilase activity	0/52	1/20600	1.0	5	0	1.0	1.0	1.0
GO:0000266	BP	p	mitochondrial fission	0/52	19/20600	1.0	5	0	1.0	1.0	1.0
GO:0000268	MF	p	peroxisome targeting sequence binding	0/52	6/20600	1.0	5	0	1.0	1.0	1.0
GO:0000270	BP	p	peptidoglycan metabolic process	0/52	6/20600	1.0	6	0	1.0	1.0	1.0
GO:0000271	BP	p	polysaccharide biosynthetic process	0/52	43/20600	1.0	5	0	1.0	1.0	1.0
GO:0000272	BP	p	polysaccharide catabolic process	0/52	21/20600	1.0	5	0	1.0	1.0	1.0
GO:0000274	CC	p	mitochondrial proton-transporting ATP synthase, stator stalk	0/52	1/20600	1.0	4	0	1.0	1.0	1.0
GO:0000275	CC	p	mitochondrial proton-transporting ATP synthase complex, catalytic core F(1)	0/52	4/20600	1.0	5	0	1.0	1.0	1.0
GO:0000276	CC	p	mitochondrial proton-transporting ATP synthase complex, coupling factor F(o)	0/52	10/20600	1.0	5	0	1.0	1.0	1.0
GO:0000278	BP	p	mitotic cell cycle	0/52	137/20600	1.0	3	0	1.0	1.0	1.0
GO:0000280	BP	p	nuclear division	0/52	61/20600	1.0	5	0	1.0	1.0	1.0
GO:0000281	BP	e	mitotic cytokinesis	1/52	51/20600	0.12107658292820815	5	1	1.0	1.0	1.0	Q9NQS7
GO:0000285	MF	p	1-phosphatidylinositol-3-phosphate 5-kinase activity	0/52	1/20600	1.0	6	0	1.0	1.0	1.0
GO:0000287	MF	e	magnesium ion binding	1/52	215/20600	0.4208828510904067	5	1	1.0	1.0	1.0	Q8TF62
GO:0000288	BP	p	nuclear-transcribed mRNA catabolic process, deadenylation-dependent decay	0/52	10/20600	1.0	10	0	1.0	1.0	1.0
GO:0000289	BP	p	nuclear-transcribed mRNA poly(A) tail shortening	0/52	22/20600	1.0	10	0	1.0	1.0	1.0
GO:0000290	BP	p	deadenylation-dependent decapping of nuclear-transcribed mRNA	0/52	10/20600	1.0	10	0	1.0	1.0	1.0
GO:0000291	BP	p	nuclear-transcribed mRNA catabolic process, exonucleolytic	0/52	35/20600	1.0	10	0	1.0	1.0	1.0
GO:0000293	MF	p	ferric-chelate reductase activity	0/52	3/20600	1.0	5	0	1.0	1.0	1.0
GO:0000294	BP	p	nuclear-transcribed mRNA catabolic process, endonucleolytic cleavage-dependent decay	0/52	2/20600	1.0	10	0	1.0	1.0	1.0
GO:0000295	MF	p	adenine nucleotide transmembrane transporter activity	0/52	31/20600	1.0	6	0	1.0	1.0	1.0
GO:0000296	BP	p	spermine transport	0/52	1/20600	1.0	6	0	1.0	1.0	1.0
GO:0000298	MF	p	endopolyphosphatase activity	0/52	4/20600	1.0	6	0	1.0	1.0	1.0
GO:0000301	BP	p	retrograde transport, vesicle recycling within Golgi	0/52	2/20600	1.0	7	0	1.0	1.0	1.0
GO:0000302	BP	p	response to reactive oxygen species	0/52	184/20600	1.0	4	0	1.0	1.0	1.0
GO:0000303	BP	p	response to superoxide	0/52	6/20600	1.0	6	0	1.0	1.0	1.0
GO:0000304	BP	p	response to singlet oxygen	0/52	1/20600	1.0	6	0	1.0	1.0	1.0
GO:0000305	BP	p	response to oxygen radical	0/52	7/20600	1.0	5	0	1.0	1.0	1.0
GO:0000306	CC	p	extrinsic component of vacuolar membrane	0/52	4/20600	1.0	4	0	1.0	1.0	1.0
GO:0000307	CC	e	cyclin-dependent protein kinase holoenzyme complex	1/52	42/20600	0.1008086038333386	7	1	1.0	1.0	1.0	Q9NYV4
GO:0000308	CC	p	cytoplasmic cyclin-dependent protein kinase holoenzyme complex	0/52	2/20600	1.0	8	0	1.0	1.0	1.0
GO:0000309	MF	p	nicotinamide-nucleotide adenylyltransferase activity	0/52	3/20600	1.0	6	0	1.0	1.0	1.0
GO:0000313	CC	p	organellar ribosome	0/52	24/20600	1.0	6	0	1.0	1.0	1.0
GO:0000314	CC	p	organellar small ribosomal subunit	0/52	28/20600	1.0	5	0	1.0	1.0	1.0
GO:0000315	CC	p	organellar large ribosomal subunit	0/52	57/20600	1.0	5	0	1.0	1.0	1.0
GO:0000320	BP	p	re-entry into mitotic cell cycle	0/52	2/20600	1.0	3	0	1.0	1.0	1.0
GO:0000322	CC	p	storage vacuole	0/52	2/20600	1.0	6	0	1.0	1.0	1.0
GO:0000323	CC	p	lytic vacuole	0/52	302/20600	1.0	6	0	1.0	1.0	1.0
GO:0000333	CC	p	telomerase catalytic core complex	0/52	1/20600	1.0	6	0	1.0	1.0	1.0
GO:0000334	MF	p	3-hydroxyanthranilate 3,4-dioxygenase activity	0/52	1/20600	1.0	5	0	1.0	1.0	1.0
GO:0000338	BP	p	protein deneddylation	0/52	10/20600	1.0	9	0	1.0	1.0	1.0
GO:0000339	MF	p	RNA cap binding	0/52	20/20600	1.0	5	0	1.0	1.0	1.0
GO:0000340	MF	p	RNA 7-methylguanosine cap binding	0/52	13/20600	1.0	6	0	1.0	1.0	1.0
GO:0000346	CC	p	transcription export complex	0/52	14/20600	1.0	2	0	1.0	1.0	1.0
GO:0000347	CC	p	THO complex	0/52	6/20600	1.0	2	0	1.0	1.0	1.0
GO:0000349	BP	p	generation of catalytic spliceosome for first transesterification step	0/52	2/20600	1.0	7	0	1.0	1.0	1.0
GO:0000350	BP	p	generation of catalytic spliceosome for second transesterification step	0/52	2/20600	1.0	7	0	1.0	1.0	1.0
GO:0000354	BP	p	cis assembly of pre-catalytic spliceosome	0/52	2/20600	1.0	7	0	1.0	1.0	1.0
GO:0000375	BP	e	RNA splicing, via transesterification reactions	1/52	264/20600	0.48908488899717645	9	1	1.0	1.0	1.0	Q9NXE8
GO:0000377	BP	e	RNA splicing, via transesterification reactions with bulged adenosine as nucleophile	1/52	259/20600	0.48250330167189853	10	1	1.0	1.0	1.0	Q9NXE8
GO:0000378	BP	p	RNA exon ligation	0/52	1/20600	1.0	7	0	1.0	1.0	1.0
GO:0000379	BP	p	tRNA-type intron splice site recognition and cleavage	0/52	3/20600	1.0	8	0	1.0	1.0	1.0
GO:0000380	BP	p	alternative mRNA splicing, via spliceosome	0/52	17/20600	1.0	12	0	1.0	1.0	1.0
GO:0000381	BP	p	regulation of alternative mRNA splicing, via spliceosome	0/52	67/20600	1.0	10	0	1.0	1.0	1.0
GO:0000386	MF	p	second spliceosomal transesterification activity	0/52	1/20600	1.0	3	0	1.0	1.0	1.0
GO:0000387	BP	p	spliceosomal snRNP assembly	0/52	39/20600	1.0	7	0	1.0	1.0	1.0
GO:0000388	BP	p	spliceosome conformational change to release U4 (or U4atac) and U1 (or U11)	0/52	1/20600	1.0	7	0	1.0	1.0	1.0
GO:0000389	BP	p	mRNA 3'-splice site recognition	0/52	6/20600	1.0	8	0	1.0	1.0	1.0
GO:0000390	BP	p	spliceosomal complex disassembly	0/52	2/20600	1.0	6	0	1.0	1.0	1.0
GO:0000394	BP	p	RNA splicing, via endonucleolytic cleavage and ligation	0/52	16/20600	1.0	9	0	1.0	1.0	1.0
GO:0000395	BP	p	mRNA 5'-splice site recognition	0/52	6/20600	1.0	8	0	1.0	1.0	1.0
GO:0000398	BP	e	mRNA splicing, via spliceosome	1/52	259/20600	0.48250330167189853	11	1	1.0	1.0	1.0	Q9NXE8
GO:0000400	MF	p	four-way junction DNA binding	0/52	17/20600	1.0	6	0	1.0	1.0	1.0
GO:0000403	MF	p	Y-form DNA binding	0/52	5/20600	1.0	6	0	1.0	1.0	1.0
GO:0000404	MF	p	heteroduplex DNA loop binding	0/52	1/20600	1.0	8	0	1.0	1.0	1.0
GO:0000405	MF	p	bubble DNA binding	0/52	8/20600	1.0	6	0	1.0	1.0	1.0
GO:0000406	MF	p	double-strand/single-strand DNA junction binding	0/52	2/20600	1.0	6	0	1.0	1.0	1.0
GO:0000407	CC	p	phagophore assembly site	0/52	25/20600	1.0	2	0	1.0	1.0	1.0
GO:0000408	CC	p	EKC/KEOPS complex	0/52	6/20600	1.0	2	0	1.0	1.0	1.0
GO:0000409	BP	p	regulation of transcription by galactose	0/52	1/20600	1.0	10	0	1.0	1.0	1.0
GO:0000411	BP	p	positive regulation of transcription by galactose	0/52	1/20600	1.0	12	0	1.0	1.0	1.0
GO:0000413	BP	e	protein peptidyl-prolyl isomerization	1/52	46/20600	0.10987256558738856	9	1	1.0	1.0	1.0	P30414
GO:0000414	BP	p	regulation of histone H3-K36 methylation	0/52	7/20600	1.0	10	0	1.0	1.0	1.0
GO:0000415	BP	p	negative regulation of histone H3-K36 methylation	0/52	1/20600	1.0	11	0	1.0	1.0	1.0
GO:0000416	BP	p	positive regulation of histone H3-K36 methylation	0/52	4/20600	1.0	11	0	1.0	1.0	1.0
GO:0000417	CC	p	HIR complex	0/52	1/20600	1.0	2	0	1.0	1.0	1.0
GO:0000421	CC	p	autophagosome membrane	0/52	34/20600	1.0	6	0	1.0	1.0	1.0
GO:0000422	BP	e	autophagy of mitochondrion	1/52	40/20600	0.09624273927399556	6	1	1.0	1.0	1.0	Q8TC71
GO:0000423	BP	p	mitophagy	0/52	6/20600	1.0	7	0	1.0	1.0	1.0
GO:0000428	CC	p	DNA-directed RNA polymerase complex	0/52	48/20600	1.0	6	0	1.0	1.0	1.0
GO:0000429	BP	p	carbon catabolite regulation of transcription from RNA polymerase II promoter	0/52	4/20600	1.0	11	0	1.0	1.0	1.0
GO:0000430	BP	p	regulation of transcription from RNA polymerase II promoter by glucose	0/52	3/20600	1.0	12	0	1.0	1.0	1.0
GO:0000431	BP	p	regulation of transcription from RNA polymerase II promoter by galactose	0/52	1/20600	1.0	12	0	1.0	1.0	1.0
GO:0000432	BP	p	positive regulation of transcription from RNA polymerase II promoter by glucose	0/52	3/20600	1.0	13	0	1.0	1.0	1.0
GO:0000435	BP	p	positive regulation of transcription from RNA polymerase II promoter by galactose	0/52	1/20600	1.0	13	0	1.0	1.0	1.0
GO:0000436	BP	p	carbon catabolite activation of transcription from RNA polymerase II promoter	0/52	4/20600	1.0	12	0	1.0	1.0	1.0
GO:0000438	CC	p	core TFIIH complex portion of holo TFIIH complex	0/52	3/20600	1.0	6	0	1.0	1.0	1.0
GO:0000439	CC	p	transcription factor TFIIH core complex	0/52	8/20600	1.0	5	0	1.0	1.0	1.0
GO:0000444	CC	p	MIS12/MIND type complex	0/52	4/20600	1.0	2	0	1.0	1.0	1.0
GO:0000445	CC	p	THO complex part of transcription export complex	0/52	6/20600	1.0	3	0	1.0	1.0	1.0
GO:0000447	BP	p	endonucleolytic cleavage in ITS1 to separate SSU-rRNA from 5.8S rRNA and LSU-rRNA from tricistronic rRNA transcript (SSU-rRNA, 5.8S rRNA, LSU-rRNA)	0/52	8/20600	1.0	11	0	1.0	1.0	1.0
GO:0000448	BP	p	cleavage in ITS2 between 5.8S rRNA and LSU-rRNA of tricistronic rRNA transcript (SSU-rRNA, 5.8S rRNA, LSU-rRNA)	0/52	2/20600	1.0	11	0	1.0	1.0	1.0
GO:0000451	BP	p	rRNA 2'-O-methylation	0/52	4/20600	1.0	12	0	1.0	1.0	1.0
GO:0000453	BP	p	enzyme-directed rRNA 2'-O-methylation	0/52	1/20600	1.0	13	0	1.0	1.0	1.0
GO:0000454	BP	p	snoRNA guided rRNA pseudouridine synthesis	0/52	3/20600	1.0	12	0	1.0	1.0	1.0
GO:0000455	BP	p	enzyme-directed rRNA pseudouridine synthesis	0/52	3/20600	1.0	12	0	1.0	1.0	1.0
GO:0000459	BP	p	exonucleolytic trimming involved in rRNA processing	0/52	8/20600	1.0	9	0	1.0	1.0	1.0
GO:0000460	BP	p	maturation of 5.8S rRNA	0/52	18/20600	1.0	10	0	1.0	1.0	1.0
GO:0000461	BP	p	endonucleolytic cleavage to generate mature 3'-end of SSU-rRNA from (SSU-rRNA, 5.8S rRNA, LSU-rRNA)	0/52	1/20600	1.0	11	0	1.0	1.0	1.0
GO:0000462	BP	p	maturation of SSU-rRNA from tricistronic rRNA transcript (SSU-rRNA, 5.8S rRNA, LSU-rRNA)	0/52	28/20600	1.0	11	0	1.0	1.0	1.0
GO:0000463	BP	p	maturation of LSU-rRNA from tricistronic rRNA transcript (SSU-rRNA, 5.8S rRNA, LSU-rRNA)	0/52	13/20600	1.0	11	0	1.0	1.0	1.0
GO:0000466	BP	p	maturation of 5.8S rRNA from tricistronic rRNA transcript (SSU-rRNA, 5.8S rRNA, LSU-rRNA)	0/52	4/20600	1.0	11	0	1.0	1.0	1.0
GO:0000467	BP	p	exonucleolytic trimming to generate mature 3'-end of 5.8S rRNA from tricistronic rRNA transcript (SSU-rRNA, 5.8S rRNA, LSU-rRNA)	0/52	8/20600	1.0	11	0	1.0	1.0	1.0
GO:0000469	BP	p	cleavage involved in rRNA processing	0/52	24/20600	1.0	8	0	1.0	1.0	1.0
GO:0000470	BP	p	maturation of LSU-rRNA	0/52	28/20600	1.0	10	0	1.0	1.0	1.0
GO:0000472	BP	p	endonucleolytic cleavage to generate mature 5'-end of SSU-rRNA from (SSU-rRNA, 5.8S rRNA, LSU-rRNA)	0/52	3/20600	1.0	11	0	1.0	1.0	1.0
GO:0000478	BP	p	endonucleolytic cleavage involved in rRNA processing	0/52	13/20600	1.0	9	0	1.0	1.0	1.0
GO:0000479	BP	p	endonucleolytic cleavage of tricistronic rRNA transcript (SSU-rRNA, 5.8S rRNA, LSU-rRNA)	0/52	13/20600	1.0	10	0	1.0	1.0	1.0
GO:0000480	BP	p	endonucleolytic cleavage in 5'-ETS of tricistronic rRNA transcript (SSU-rRNA, 5.8S rRNA, LSU-rRNA)	0/52	6/20600	1.0	11	0	1.0	1.0	1.0
GO:0000481	BP	p	maturation of 5S rRNA	0/52	1/20600	1.0	10	0	1.0	1.0	1.0
GO:0000491	BP	p	small nucleolar ribonucleoprotein complex assembly	0/52	11/20600	1.0	7	0	1.0	1.0	1.0
GO:0000492	BP	p	box C/D snoRNP assembly	0/52	9/20600	1.0	8	0	1.0	1.0	1.0
GO:0000493	BP	p	box H/ACA snoRNP assembly	0/52	2/20600	1.0	8	0	1.0	1.0	1.0
GO:0000494	BP	p	box C/D snoRNA 3'-end processing	0/52	2/20600	1.0	11	0	1.0	1.0	1.0
GO:0000495	BP	p	box H/ACA snoRNA 3'-end processing	0/52	2/20600	1.0	11	0	1.0	1.0	1.0
GO:0000502	CC	p	proteasome complex	0/52	61/20600	1.0	5	0	1.0	1.0	1.0
GO:0000506	CC	p	glycosylphosphatidylinositol-N-acetylglucosaminyltransferase (GPI-GnT) complex	0/52	8/20600	1.0	4	0	1.0	1.0	1.0
GO:0000578	BP	p	embryonic axis specification	0/52	29/20600	1.0	4	0	1.0	1.0	1.0
GO:0000700	MF	p	mismatch base pair DNA N-glycosylase activity	0/52	4/20600	1.0	6	0	1.0	1.0	1.0
GO:0000701	MF	p	purine-specific mismatch base pair DNA N-glycosylase activity	0/52	2/20600	1.0	7	0	1.0	1.0	1.0
GO:0000702	MF	p	oxidized base lesion DNA N-glycosylase activity	0/52	4/20600	1.0	6	0	1.0	1.0	1.0
GO:0000703	MF	p	oxidized pyrimidine nucleobase lesion DNA N-glycosylase activity	0/52	2/20600	1.0	7	0	1.0	1.0	1.0
GO:0000706	BP	p	meiotic DNA double-strand break processing	0/52	4/20600	1.0	8	0	1.0	1.0	1.0
GO:0000707	BP	p	meiotic DNA recombinase assembly	0/52	1/20600	1.0	8	0	1.0	1.0	1.0
GO:0000710	BP	p	meiotic mismatch repair	0/52	3/20600	1.0	9	0	1.0	1.0	1.0
GO:0000711	BP	p	meiotic DNA repair synthesis	0/52	3/20600	1.0	9	0	1.0	1.0	1.0
GO:0000712	BP	p	resolution of meiotic recombination intermediates	0/52	17/20600	1.0	5	0	1.0	1.0	1.0
GO:0000715	BP	p	nucleotide-excision repair, DNA damage recognition	0/52	23/20600	1.0	5	0	1.0	1.0	1.0
GO:0000717	BP	p	nucleotide-excision repair, DNA duplex unwinding	0/52	22/20600	1.0	8	0	1.0	1.0	1.0
GO:0000718	BP	p	nucleotide-excision repair, DNA damage removal	0/52	1/20600	1.0	8	0	1.0	1.0	1.0
GO:0000719	BP	p	photoreactive repair	0/52	1/20600	1.0	9	0	1.0	1.0	1.0
GO:0000720	BP	p	pyrimidine dimer repair by nucleotide-excision repair	0/52	4/20600	1.0	9	0	1.0	1.0	1.0
GO:0000721	MF	p	(R,R)-butanediol dehydrogenase activity	0/52	1/20600	1.0	5	0	1.0	1.0	1.0
GO:0000722	BP	p	telomere maintenance via recombination	0/52	12/20600	1.0	9	0	1.0	1.0	1.0
GO:0000723	BP	p	telomere maintenance	0/52	94/20600	1.0	7	0	1.0	1.0	1.0
GO:0000724	BP	p	double-strand break repair via homologous recombination	0/52	97/20600	1.0	9	0	1.0	1.0	1.0
GO:0000725	BP	p	recombinational repair	0/52	98/20600	1.0	8	0	1.0	1.0	1.0
GO:0000726	BP	p	non-recombinational repair	0/52	64/20600	1.0	8	0	1.0	1.0	1.0
GO:0000727	BP	p	double-strand break repair via break-induced replication	0/52	11/20600	1.0	10	0	1.0	1.0	1.0
GO:0000729	BP	p	DNA double-strand break processing	0/52	22/20600	1.0	7	0	1.0	1.0	1.0
GO:0000730	BP	p	DNA recombinase assembly	0/52	5/20600	1.0	7	0	1.0	1.0	1.0
GO:0000731	BP	p	DNA synthesis involved in DNA repair	0/52	53/20600	1.0	8	0	1.0	1.0	1.0
GO:0000732	BP	p	strand displacement	0/52	1/20600	1.0	7	0	1.0	1.0	1.0
GO:0000733	BP	p	DNA strand renaturation	0/52	8/20600	1.0	7	0	1.0	1.0	1.0
GO:0000735	BP	p	removal of nonhomologous ends	0/52	1/20600	1.0	7	0	1.0	1.0	1.0
GO:0000737	BP	p	DNA catabolic process, endonucleolytic	0/52	24/20600	1.0	8	0	1.0	1.0	1.0
GO:0000738	BP	p	DNA catabolic process, exonucleolytic	0/52	6/20600	1.0	8	0	1.0	1.0	1.0
GO:0000741	BP	p	karyogamy	0/52	1/20600	1.0	5	0	1.0	1.0	1.0
GO:0000768	BP	p	syncytium formation by plasma membrane fusion	0/52	42/20600	1.0	4	0	1.0	1.0	1.0
GO:0000773	MF	p	phosphatidyl-N-methylethanolamine N-methyltransferase activity	0/52	1/20600	1.0	6	0	1.0	1.0	1.0
GO:0000774	MF	p	adenyl-nucleotide exchange factor activity	0/52	9/20600	1.0	7	0	1.0	1.0	1.0
GO:0000775	CC	e	chromosome, centromeric region	1/52	68/20600	0.1581453946011002	3	1	1.0	1.0	1.0	Q9NQS7
GO:0000776	CC	e	kinetochore	1/52	127/20600	0.2752835298251554	5	1	1.0	1.0	1.0	Q9NQS7
GO:0000777	CC	e	condensed chromosome kinetochore	1/52	94/20600	0.21189199715196563	6	1	1.0	1.0	1.0	Q9NQS7
GO:0000778	CC	p	condensed nuclear chromosome kinetochore	0/52	10/20600	1.0	7	0	1.0	1.0	1.0
GO:0000779	CC	p	condensed chromosome, centromeric region	0/52	20/20600	1.0	4	0	1.0	1.0	1.0
GO:0000780	CC	p	condensed nuclear chromosome, centromeric region	0/52	13/20600	1.0	5	0	1.0	1.0	1.0
GO:0000781	CC	e	chromosome, telomeric region	1/52	143/20600	0.3041911498618733	3	1	1.0	1.0	1.0	Q9NXX6
GO:0000782	CC	p	telomere cap complex	0/52	13/20600	1.0	3	0	1.0	1.0	1.0
GO:0000783	CC	p	nuclear telomere cap complex	0/52	13/20600	1.0	4	0	1.0	1.0	1.0
GO:0000784	CC	p	nuclear chromosome, telomeric region	0/52	109/20600	1.0	4	0	1.0	1.0	1.0
GO:0000785	CC	p	chromatin	2/52	1101/20600	1.0	2	2	1.0	1.0	1.0	Q9NQS7, Q9NYV4
GO:0000786	CC	e	nucleosome	1/52	78/20600	0.17922968336361841	3	1	1.0	1.0	1.0	P04553
GO:0000788	CC	p	nuclear nucleosome	0/52	16/20600	1.0	4	0	1.0	1.0	1.0
GO:0000789	CC	p	cytoplasmic chromatin	0/52	1/20600	1.0	3	0	1.0	1.0	1.0
GO:0000790	CC	p	nuclear chromatin	1/52	953/20600	0.5188867582796481	3	1	1.0	1.0	1.0	Q9NYV4
GO:0000791	CC	p	euchromatin	0/52	39/20600	1.0	3	0	1.0	1.0	1.0
GO:0000792	CC	e	heterochromatin	1/52	74/20600	0.17085885564018535	3	1	1.0	1.0	1.0	Q9NQS7
GO:0000793	CC	e	condensed chromosome	1/52	54/20600	0.12773247946130473	6	1	1.0	1.0	1.0	Q9NQS7
GO:0000794	CC	p	condensed nuclear chromosome	0/52	28/20600	1.0	7	0	1.0	1.0	1.0
GO:0000795	CC	p	synaptonemal complex	0/52	25/20600	1.0	3	0	1.0	1.0	1.0
GO:0000796	CC	p	condensin complex	0/52	8/20600	1.0	3	0	1.0	1.0	1.0
GO:0000797	CC	p	condensin core heterodimer	0/52	3/20600	1.0	2	0	1.0	1.0	1.0
GO:0000798	CC	p	nuclear cohesin complex	0/52	5/20600	1.0	3	0	1.0	1.0	1.0
GO:0000799	CC	p	nuclear condensin complex	0/52	3/20600	1.0	4	0	1.0	1.0	1.0
GO:0000800	CC	e	lateral element	1/52	14/20600	0.034776567996263365	2	1	1.0	1.0	1.0	Q9NQS7
GO:0000801	CC	e	central element	1/52	8/20600	0.020020029795023563	2	1	1.0	1.0	1.0	Q9NQS7
GO:0000802	CC	p	transverse filament	0/52	1/20600	1.0	2	0	1.0	1.0	1.0
GO:0000803	CC	p	sex chromosome	0/52	25/20600	1.0	6	0	1.0	1.0	1.0
GO:0000805	CC	p	X chromosome	0/52	10/20600	1.0	7	0	1.0	1.0	1.0
GO:0000806	CC	p	Y chromosome	0/52	2/20600	1.0	7	0	1.0	1.0	1.0
GO:0000808	CC	p	origin recognition complex	0/52	9/20600	1.0	2	0	1.0	1.0	1.0
GO:0000810	MF	p	diacylglycerol diphosphate phosphatase activity	0/52	3/20600	1.0	6	0	1.0	1.0	1.0
GO:0000811	CC	p	GINS complex	0/52	3/20600	1.0	4	0	1.0	1.0	1.0
GO:0000812	CC	p	Swr1 complex	0/52	12/20600	1.0	6	0	1.0	1.0	1.0
GO:0000813	CC	p	ESCRT I complex	0/52	10/20600	1.0	3	0	1.0	1.0	1.0
GO:0000814	CC	p	ESCRT II complex	0/52	3/20600	1.0	3	0	1.0	1.0	1.0
GO:0000815	CC	p	ESCRT III complex	0/52	10/20600	1.0	3	0	1.0	1.0	1.0
GO:0000818	CC	p	nuclear MIS12/MIND complex	0/52	3/20600	1.0	3	0	1.0	1.0	1.0
GO:0000819	BP	e	sister chromatid segregation	1/52	34/20600	0.08240828378062356	5	1	1.0	1.0	1.0	Q9NQS7
GO:0000820	BP	p	regulation of glutamine family amino acid metabolic process	0/52	7/20600	1.0	7	0	1.0	1.0	1.0
GO:0000821	BP	p	regulation of arginine metabolic process	0/52	3/20600	1.0	8	0	1.0	1.0	1.0
GO:0000822	MF	p	inositol hexakisphosphate binding	0/52	3/20600	1.0	4	0	1.0	1.0	1.0
GO:0000823	MF	p	inositol-1,4,5-trisphosphate 6-kinase activity	0/52	1/20600	1.0	6	0	1.0	1.0	1.0
GO:0000824	MF	p	inositol tetrakisphosphate 3-kinase activity	0/52	1/20600	1.0	6	0	1.0	1.0	1.0
GO:0000825	MF	p	inositol tetrakisphosphate 6-kinase activity	0/52	2/20600	1.0	6	0	1.0	1.0	1.0
GO:0000827	MF	p	inositol-1,3,4,5,6-pentakisphosphate kinase activity	0/52	2/20600	1.0	5	0	1.0	1.0	1.0
GO:0000828	MF	p	inositol hexakisphosphate kinase activity	0/52	5/20600	1.0	5	0	1.0	1.0	1.0
GO:0000829	MF	p	inositol heptakisphosphate kinase activity	0/52	2/20600	1.0	5	0	1.0	1.0	1.0
GO:0000831	MF	p	inositol hexakisphosphate 6-kinase activity	0/52	1/20600	1.0	6	0	1.0	1.0	1.0
GO:0000832	MF	p	inositol hexakisphosphate 5-kinase activity	0/52	5/20600	1.0	6	0	1.0	1.0	1.0
GO:0000835	CC	p	ER ubiquitin ligase complex	0/52	10/20600	1.0	6	0	1.0	1.0	1.0
GO:0000836	CC	p	Hrd1p ubiquitin ligase complex	0/52	9/20600	1.0	7	0	1.0	1.0	1.0
GO:0000839	CC	p	Hrd1p ubiquitin ligase ERAD-L complex	0/52	8/20600	1.0	8	0	1.0	1.0	1.0
GO:0000900	MF	p	translation repressor activity, mRNA regulatory element binding	0/52	14/20600	1.0	5	0	1.0	1.0	1.0
GO:0000902	BP	p	cell morphogenesis	0/52	220/20600	1.0	4	0	1.0	1.0	1.0
GO:0000904	BP	p	cell morphogenesis involved in differentiation	0/52	130/20600	1.0	5	0	1.0	1.0	1.0
GO:0000910	BP	e	cytokinesis	1/52	78/20600	0.17922968336361841	3	1	1.0	1.0	1.0	Q9NQS7
GO:0000912	BP	p	assembly of actomyosin apparatus involved in cytokinesis	0/52	5/20600	1.0	4	0	1.0	1.0	1.0
GO:0000915	BP	p	actomyosin contractile ring assembly	0/52	5/20600	1.0	8	0	1.0	1.0	1.0
GO:0000916	BP	p	actomyosin contractile ring contraction	0/52	1/20600	1.0	5	0	1.0	1.0	1.0
GO:0000917	BP	p	division septum assembly	0/52	1/20600	1.0	5	0	1.0	1.0	1.0
GO:0000921	BP	p	septin ring assembly	0/52	1/20600	1.0	7	0	1.0	1.0	1.0
GO:0000922	CC	e	spindle pole	1/52	147/20600	0.3112394891568924	2	1	1.0	1.0	1.0	Q9NS56
GO:0000923	CC	p	equatorial microtubule organizing center	0/52	5/20600	1.0	3	0	1.0	1.0	1.0
GO:0000930	CC	e	gamma-tubulin complex	1/52	21/20600	0.051717231449975566	2	1	1.0	1.0	1.0	Q9NS56
GO:0000931	CC	p	gamma-tubulin large complex	0/52	8/20600	1.0	3	0	1.0	1.0	1.0
GO:0000932	CC	p	P-body	0/52	88/20600	1.0	7	0	1.0	1.0	1.0
GO:0000938	CC	p	GARP complex	0/52	5/20600	1.0	3	0	1.0	1.0	1.0
GO:0000939	CC	p	condensed chromosome inner kinetochore	0/52	4/20600	1.0	2	0	1.0	1.0	1.0
GO:0000940	CC	p	condensed chromosome outer kinetochore	0/52	14/20600	1.0	2	0	1.0	1.0	1.0
GO:0000941	CC	p	condensed nuclear chromosome inner kinetochore	0/52	2/20600	1.0	3	0	1.0	1.0	1.0
GO:0000942	CC	p	condensed nuclear chromosome outer kinetochore	0/52	4/20600	1.0	3	0	1.0	1.0	1.0
GO:0000956	BP	p	nuclear-transcribed mRNA catabolic process	0/52	193/20600	1.0	9	0	1.0	1.0	1.0
GO:0000957	BP	p	mitochondrial RNA catabolic process	0/52	3/20600	1.0	8	0	1.0	1.0	1.0
GO:0000958	BP	p	mitochondrial mRNA catabolic process	0/52	3/20600	1.0	9	0	1.0	1.0	1.0
GO:0000959	BP	p	mitochondrial RNA metabolic process	0/52	41/20600	1.0	7	0	1.0	1.0	1.0
GO:0000960	BP	p	regulation of mitochondrial RNA catabolic process	0/52	5/20600	1.0	7	0	1.0	1.0	1.0
GO:0000961	BP	p	negative regulation of mitochondrial RNA catabolic process	0/52	2/20600	1.0	9	0	1.0	1.0	1.0
GO:0000962	BP	p	positive regulation of mitochondrial RNA catabolic process	0/52	3/20600	1.0	8	0	1.0	1.0	1.0
GO:0000963	BP	p	mitochondrial RNA processing	0/52	17/20600	1.0	8	0	1.0	1.0	1.0
GO:0000964	BP	p	mitochondrial RNA 5'-end processing	0/52	4/20600	1.0	9	0	1.0	1.0	1.0
GO:0000965	BP	p	mitochondrial RNA 3'-end processing	0/52	5/20600	1.0	9	0	1.0	1.0	1.0
GO:0000966	BP	p	RNA 5'-end processing	0/52	20/20600	1.0	8	0	1.0	1.0	1.0
GO:0000967	BP	p	rRNA 5'-end processing	0/52	3/20600	1.0	10	0	1.0	1.0	1.0
GO:0000968	BP	p	tRNA exon ligation	0/52	1/20600	1.0	8	0	1.0	1.0	1.0
GO:0000971	BP	p	tRNA exon ligation utilizing 2',3' cyclic phosphate of 5'-exon as source of linkage phosphate	0/52	1/20600	1.0	9	0	1.0	1.0	1.0
GO:0000972	BP	p	transcription-dependent tethering of RNA polymerase II gene DNA at nuclear periphery	0/52	7/20600	1.0	5	0	1.0	1.0	1.0
GO:0000973	BP	p	posttranscriptional tethering of RNA polymerase II gene DNA at nuclear periphery	0/52	3/20600	1.0	6	0	1.0	1.0	1.0
GO:0000974	CC	p	Prp19 complex	0/52	13/20600	1.0	2	0	1.0	1.0	1.0
GO:0000976	MF	p	transcription regulatory region sequence-specific DNA binding	1/52	879/20600	0.7268777735301688	7	1	1.0	1.0	1.0	P08151
GO:0000977	MF	p	RNA polymerase II regulatory region sequence-specific DNA binding	1/52	832/20600	0.7243536695328683	8	1	1.0	1.0	1.0	P08151
GO:0000978	MF	p	RNA polymerase II cis-regulatory region sequence-specific DNA binding	1/52	602/20600	1.0	9	1	1.0	1.0	1.0	P08151
GO:0000979	MF	p	RNA polymerase II core promoter sequence-specific DNA binding	0/52	23/20600	1.0	9	0	1.0	1.0	1.0
GO:0000981	MF	p	DNA-binding transcription factor activity, RNA polymerase II-specific	2/52	1026/20600	1.0	3	2	1.0	1.0	1.0	P08151, Q5SXM2
GO:0000987	MF	p	cis-regulatory region sequence-specific DNA binding	1/52	627/20600	1.0	8	1	1.0	1.0	1.0	P08151
GO:0000992	MF	p	RNA polymerase III cis-regulatory region sequence-specific DNA binding	0/52	2/20600	1.0	9	0	1.0	1.0	1.0
GO:0000993	MF	p	RNA polymerase II complex binding	0/52	37/20600	1.0	6	0	1.0	1.0	1.0
GO:0000994	MF	p	RNA polymerase III core binding	0/52	1/20600	1.0	6	0	1.0	1.0	1.0
GO:0000995	MF	p	RNA polymerase III general transcription initiation factor activity	0/52	2/20600	1.0	3	0	1.0	1.0	1.0
GO:0001006	MF	p	RNA polymerase III type 3 promoter sequence-specific DNA binding	0/52	2/20600	1.0	10	0	1.0	1.0	1.0
GO:0001010	MF	p	RNA polymerase II sequence-specific DNA-binding transcription factor recruiting activity	0/52	1/20600	1.0	6	0	1.0	1.0	1.0
GO:0001012	MF	p	RNA polymerase II regulatory region DNA binding	1/52	840/20600	0.7246604546433335	6	1	1.0	1.0	1.0	P08151
GO:0001013	MF	p	RNA polymerase I regulatory region DNA binding	0/52	8/20600	1.0	6	0	1.0	1.0	1.0
GO:0001016	MF	p	RNA polymerase III regulatory region DNA binding	0/52	8/20600	1.0	6	0	1.0	1.0	1.0
GO:0001018	MF	p	mitochondrial promoter sequence-specific DNA binding	0/52	3/20600	1.0	6	0	1.0	1.0	1.0
GO:0001025	MF	e	RNA polymerase III general transcription initiation factor binding	1/52	3/20600	0.0075540815619069635	5	1	1.0	1.0	1.0	A6H8Y1
GO:0001030	MF	p	RNA polymerase III type 1 promoter DNA binding	0/52	3/20600	1.0	9	0	1.0	1.0	1.0
GO:0001031	MF	p	RNA polymerase III type 2 promoter DNA binding	0/52	3/20600	1.0	7	0	1.0	1.0	1.0
GO:0001032	MF	p	RNA polymerase III type 3 promoter DNA binding	0/52	5/20600	1.0	7	0	1.0	1.0	1.0
GO:0001042	MF	p	RNA polymerase I core binding	0/52	7/20600	1.0	6	0	1.0	1.0	1.0
GO:0001046	MF	p	core promoter sequence-specific DNA binding	0/52	34/20600	1.0	8	0	1.0	1.0	1.0
GO:0001047	MF	p	core promoter binding	0/52	44/20600	1.0	6	0	1.0	1.0	1.0
GO:0001054	MF	p	RNA polymerase I activity	0/52	2/20600	1.0	8	0	1.0	1.0	1.0
GO:0001055	MF	p	RNA polymerase II activity	0/52	4/20600	1.0	8	0	1.0	1.0	1.0
GO:0001056	MF	p	RNA polymerase III activity	0/52	1/20600	1.0	8	0	1.0	1.0	1.0
GO:0001067	MF	p	regulatory region nucleic acid binding	1/52	992/20600	0.5189518581844307	4	1	1.0	1.0	1.0	P08151
GO:0001069	MF	p	regulatory region RNA binding	0/52	2/20600	1.0	5	0	1.0	1.0	1.0
GO:0001079	BP	p	nitrogen catabolite regulation of transcription from RNA polymerase II promoter	0/52	1/20600	1.0	11	0	1.0	1.0	1.0
GO:0001080	BP	p	nitrogen catabolite activation of transcription from RNA polymerase II promoter	0/52	1/20600	1.0	12	0	1.0	1.0	1.0
GO:0001085	MF	p	RNA polymerase II transcription factor binding	0/52	59/20600	1.0	4	0	1.0	1.0	1.0
GO:0001091	MF	p	RNA polymerase II general transcription initiation factor binding	0/52	18/20600	1.0	5	0	1.0	1.0	1.0
GO:0001093	MF	p	TFIIB-class transcription factor binding	0/52	3/20600	1.0	6	0	1.0	1.0	1.0
GO:0001094	MF	p	TFIID-class transcription factor complex binding	0/52	11/20600	1.0	6	0	1.0	1.0	1.0
GO:0001096	MF	p	TFIIF-class transcription factor complex binding	0/52	1/20600	1.0	6	0	1.0	1.0	1.0
GO:0001097	MF	p	TFIIH-class transcription factor complex binding	0/52	2/20600	1.0	6	0	1.0	1.0	1.0
GO:0001098	MF	p	basal transcription machinery binding	0/52	55/20600	1.0	3	0	1.0	1.0	1.0
GO:0001099	MF	p	basal RNA polymerase II transcription machinery binding	0/52	55/20600	1.0	4	0	1.0	1.0	1.0
GO:0001100	BP	p	negative regulation of exit from mitosis	0/52	1/20600	1.0	9	0	1.0	1.0	1.0
GO:0001101	BP	p	response to acid chemical	0/52	343/20600	1.0	3	0	1.0	1.0	1.0
GO:0001102	MF	p	RNA polymerase II activating transcription factor binding	0/52	53/20600	1.0	6	0	1.0	1.0	1.0
GO:0001103	MF	p	RNA polymerase II repressing transcription factor binding	0/52	35/20600	1.0	6	0	1.0	1.0	1.0
GO:0001112	BP	p	DNA-templated transcriptional open complex formation	0/52	1/20600	1.0	6	0	1.0	1.0	1.0
GO:0001113	BP	p	transcriptional open complex formation at RNA polymerase II promoter	0/52	1/20600	1.0	7	0	1.0	1.0	1.0
GO:0001120	BP	p	protein-DNA complex remodeling	0/52	1/20600	1.0	5	0	1.0	1.0	1.0
GO:0001139	MF	p	RNA polymerase II complex recruiting activity	0/52	1/20600	1.0	7	0	1.0	1.0	1.0
GO:0001147	MF	p	transcription termination site sequence-specific DNA binding	0/52	2/20600	1.0	8	0	1.0	1.0	1.0
GO:0001156	MF	e	TFIIIC-class transcription factor complex binding	1/52	3/20600	0.0075540815619069635	6	1	1.0	1.0	1.0	A6H8Y1
GO:0001160	MF	p	transcription termination site DNA binding	0/52	2/20600	1.0	6	0	1.0	1.0	1.0
GO:0001161	MF	p	intronic transcription regulatory region sequence-specific DNA binding	0/52	16/20600	1.0	7	0	1.0	1.0	1.0
GO:0001162	MF	p	RNA polymerase II intronic transcription regulatory region sequence-specific DNA binding	0/52	13/20600	1.0	9	0	1.0	1.0	1.0
GO:0001163	MF	p	RNA polymerase I regulatory region sequence-specific DNA binding	0/52	8/20600	1.0	7	0	1.0	1.0	1.0
GO:0001164	MF	p	RNA polymerase I core promoter sequence-specific DNA binding	0/52	8/20600	1.0	9	0	1.0	1.0	1.0
GO:0001165	MF	p	RNA polymerase I cis-regulatory region sequence-specific DNA binding	0/52	2/20600	1.0	8	0	1.0	1.0	1.0
GO:0001171	BP	p	reverse transcription	0/52	1/20600	1.0	9	0	1.0	1.0	1.0
GO:0001172	BP	p	transcription, RNA-templated	0/52	2/20600	1.0	9	0	1.0	1.0	1.0
GO:0001173	BP	p	DNA-templated transcriptional start site selection	0/52	1/20600	1.0	8	0	1.0	1.0	1.0
GO:0001174	BP	p	transcriptional start site selection at RNA polymerase II promoter	0/52	1/20600	1.0	9	0	1.0	1.0	1.0
GO:0001179	MF	p	RNA polymerase I general transcription initiation factor binding	0/52	1/20600	1.0	5	0	1.0	1.0	1.0
GO:0001181	MF	p	RNA polymerase I general transcription initiation factor activity	0/52	3/20600	1.0	3	0	1.0	1.0	1.0
GO:0001188	BP	p	RNA polymerase I preinitiation complex assembly	0/52	9/20600	1.0	8	0	1.0	1.0	1.0
GO:0001192	BP	p	maintenance of transcriptional fidelity during DNA-templated transcription elongation	0/52	1/20600	1.0	8	0	1.0	1.0	1.0
GO:0001193	BP	p	maintenance of transcriptional fidelity during DNA-templated transcription elongation from RNA polymerase II promoter	0/52	1/20600	1.0	9	0	1.0	1.0	1.0
GO:0001207	BP	p	histone displacement	0/52	1/20600	1.0	6	0	1.0	1.0	1.0
GO:0001216	MF	p	DNA-binding transcription activator activity	0/52	440/20600	0.6302855963133613	3	0	1.0	1.0	1.0
GO:0001217	MF	p	DNA-binding transcription repressor activity	0/52	252/20600	1.0	3	0	1.0	1.0	1.0
GO:0001221	MF	p	transcription cofactor binding	0/52	44/20600	1.0	4	0	1.0	1.0	1.0
GO:0001222	MF	p	transcription corepressor binding	0/52	13/20600	1.0	5	0	1.0	1.0	1.0
GO:0001223	MF	p	transcription coactivator binding	0/52	26/20600	1.0	5	0	1.0	1.0	1.0
GO:0001224	MF	p	RNA polymerase II transcription cofactor binding	0/52	4/20600	1.0	5	0	1.0	1.0	1.0
GO:0001225	MF	p	RNA polymerase II transcription coactivator binding	0/52	3/20600	1.0	6	0	1.0	1.0	1.0
GO:0001226	MF	p	RNA polymerase II transcription corepressor binding	0/52	1/20600	1.0	6	0	1.0	1.0	1.0
GO:0001227	MF	p	DNA-binding transcription repressor activity, RNA polymerase II-specific	0/52	251/20600	1.0	4	0	1.0	1.0	1.0
GO:0001228	MF	p	DNA-binding transcription activator activity, RNA polymerase II-specific	0/52	437/20600	0.6300057590344084	4	0	1.0	1.0	1.0
GO:0001300	BP	p	chronological cell aging	0/52	2/20600	1.0	4	0	1.0	1.0	1.0
GO:0001302	BP	p	replicative cell aging	0/52	5/20600	1.0	4	0	1.0	1.0	1.0
GO:0001306	BP	p	age-dependent response to oxidative stress	0/52	1/20600	1.0	4	0	1.0	1.0	1.0
GO:0001315	BP	p	age-dependent response to reactive oxygen species	0/52	1/20600	1.0	5	0	1.0	1.0	1.0
GO:0001325	BP	p	formation of extrachromosomal circular DNA	0/52	11/20600	1.0	7	0	1.0	1.0	1.0
GO:0001401	CC	p	SAM complex	0/52	13/20600	1.0	4	0	1.0	1.0	1.0
GO:0001405	CC	p	PAM complex, Tim23 associated import motor	0/52	5/20600	1.0	4	0	1.0	1.0	1.0
GO:0001408	BP	p	guanine nucleotide transport	0/52	1/20600	1.0	8	0	1.0	1.0	1.0
GO:0001409	MF	p	guanine nucleotide transmembrane transporter activity	0/52	1/20600	1.0	6	0	1.0	1.0	1.0
GO:0001501	BP	e	skeletal system development	1/52	167/20600	0.34544416373466186	4	1	1.0	1.0	1.0	Q9NQ76
GO:0001502	BP	p	cartilage condensation	0/52	20/20600	1.0	2	0	1.0	1.0	1.0
GO:0001503	BP	p	ossification	0/52	120/20600	1.0	2	0	1.0	1.0	1.0
GO:0001504	BP	p	neurotransmitter uptake	0/52	30/20600	1.0	5	0	1.0	1.0	1.0
GO:0001505	BP	p	regulation of neurotransmitter levels	0/52	320/20600	1.0	3	0	1.0	1.0	1.0
GO:0001507	BP	p	acetylcholine catabolic process in synaptic cleft	0/52	2/20600	1.0	7	0	1.0	1.0	1.0
GO:0001508	BP	p	action potential	0/52	81/20600	1.0	4	0	1.0	1.0	1.0
GO:0001510	BP	p	RNA methylation	0/52	82/20600	1.0	8	0	1.0	1.0	1.0
GO:0001512	MF	p	dihydronicotinamide riboside quinone reductase activity	0/52	1/20600	1.0	3	0	1.0	1.0	1.0
GO:0001514	BP	p	selenocysteine incorporation	0/52	7/20600	1.0	9	0	1.0	1.0	1.0
GO:0001515	MF	p	opioid peptide activity	0/52	4/20600	1.0	5	0	1.0	1.0	1.0
GO:0001516	BP	p	prostaglandin biosynthetic process	0/52	16/20600	1.0	11	0	1.0	1.0	1.0
GO:0001517	MF	p	N-acetylglucosamine 6-O-sulfotransferase activity	0/52	7/20600	1.0	5	0	1.0	1.0	1.0
GO:0001518	CC	p	voltage-gated sodium channel complex	0/52	17/20600	1.0	7	0	1.0	1.0	1.0
GO:0001519	BP	p	peptide amidation	0/52	2/20600	1.0	7	0	1.0	1.0	1.0
GO:0001520	CC	p	outer dense fiber	0/52	6/20600	1.0	6	0	1.0	1.0	1.0
GO:0001522	BP	p	pseudouridine synthesis	0/52	17/20600	1.0	8	0	1.0	1.0	1.0
GO:0001523	BP	p	retinoid metabolic process	0/52	104/20600	1.0	8	0	1.0	1.0	1.0
GO:0001525	BP	e	angiogenesis	1/52	270/20600	0.4968744895347922	3	1	1.0	1.0	1.0	Q9BYW2
GO:0001527	CC	p	microfibril	0/52	10/20600	1.0	5	0	1.0	1.0	1.0
GO:0001530	MF	p	lipopolysaccharide binding	0/52	33/20600	1.0	3	0	1.0	1.0	1.0
GO:0001532	MF	p	interleukin-21 receptor activity	0/52	1/20600	1.0	5	0	1.0	1.0	1.0
GO:0001533	CC	e	cornified envelope	1/52	45/20600	0.1076150117322929	4	1	1.0	1.0	1.0	Q86YZ3
GO:0001534	CC	p	radial spoke	0/52	4/20600	1.0	2	0	1.0	1.0	1.0
GO:0001535	CC	p	radial spoke head	0/52	1/20600	1.0	2	0	1.0	1.0	1.0
GO:0001536	CC	p	radial spoke stalk	0/52	3/20600	1.0	2	0	1.0	1.0	1.0
GO:0001537	MF	p	N-acetylgalactosamine 4-O-sulfotransferase activity	0/52	5/20600	1.0	5	0	1.0	1.0	1.0
GO:0001539	BP	e	cilium or flagellum-dependent cell motility	1/52	77/20600	0.1771447800224732	4	1	1.0	1.0	1.0	Q9UFE4
GO:0001540	MF	p	amyloid-beta binding	0/52	80/20600	1.0	4	0	1.0	1.0	1.0
GO:0001541	BP	p	ovarian follicle development	0/52	38/20600	1.0	4	0	1.0	1.0	1.0
GO:0001542	BP	p	ovulation from ovarian follicle	0/52	8/20600	1.0	4	0	1.0	1.0	1.0
GO:0001543	BP	p	ovarian follicle rupture	0/52	1/20600	1.0	3	0	1.0	1.0	1.0
GO:0001544	BP	p	initiation of primordial ovarian follicle growth	0/52	2/20600	1.0	3	0	1.0	1.0	1.0
GO:0001545	BP	p	primary ovarian follicle growth	0/52	1/20600	1.0	3	0	1.0	1.0	1.0
GO:0001546	BP	p	preantral ovarian follicle growth	0/52	3/20600	1.0	3	0	1.0	1.0	1.0
GO:0001547	BP	p	antral ovarian follicle growth	0/52	4/20600	1.0	3	0	1.0	1.0	1.0
GO:0001550	BP	p	ovarian cumulus expansion	0/52	3/20600	1.0	3	0	1.0	1.0	1.0
GO:0001552	BP	p	ovarian follicle atresia	0/52	1/20600	1.0	3	0	1.0	1.0	1.0
GO:0001553	BP	p	luteinization	0/52	6/20600	1.0	3	0	1.0	1.0	1.0
GO:0001554	BP	p	luteolysis	0/52	4/20600	1.0	3	0	1.0	1.0	1.0
GO:0001555	BP	p	oocyte growth	0/52	3/20600	1.0	4	0	1.0	1.0	1.0
GO:0001556	BP	p	oocyte maturation	0/52	20/20600	1.0	4	0	1.0	1.0	1.0
GO:0001558	BP	p	regulation of cell growth	0/52	415/20600	0.6285114856609797	5	0	1.0	1.0	1.0
GO:0001560	BP	p	regulation of cell growth by extracellular stimulus	0/52	3/20600	1.0	6	0	1.0	1.0	1.0
GO:0001561	BP	p	fatty acid alpha-oxidation	0/52	9/20600	1.0	9	0	1.0	1.0	1.0
GO:0001562	BP	p	response to protozoan	0/52	25/20600	1.0	5	0	1.0	1.0	1.0
GO:0001567	MF	p	cholesterol 25-hydroxylase activity	0/52	1/20600	1.0	5	0	1.0	1.0	1.0
GO:0001568	BP	p	blood vessel development	0/52	120/20600	1.0	3	0	1.0	1.0	1.0
GO:0001569	BP	p	branching involved in blood vessel morphogenesis	0/52	29/20600	1.0	7	0	1.0	1.0	1.0
GO:0001570	BP	p	vasculogenesis	0/52	66/20600	1.0	4	0	1.0	1.0	1.0
GO:0001572	BP	p	lactosylceramide biosynthetic process	0/52	1/20600	1.0	9	0	1.0	1.0	1.0
GO:0001573	BP	p	ganglioside metabolic process	0/52	21/20600	1.0	8	0	1.0	1.0	1.0
GO:0001574	BP	p	ganglioside biosynthetic process	0/52	13/20600	1.0	9	0	1.0	1.0	1.0
GO:0001575	BP	p	globoside metabolic process	0/52	1/20600	1.0	8	0	1.0	1.0	1.0
GO:0001576	BP	p	globoside biosynthetic process	0/52	1/20600	1.0	9	0	1.0	1.0	1.0
GO:0001578	BP	p	microtubule bundle formation	0/52	66/20600	1.0	6	0	1.0	1.0	1.0
GO:0001579	BP	p	medium-chain fatty acid transport	0/52	2/20600	1.0	10	0	1.0	1.0	1.0
GO:0001580	BP	p	detection of chemical stimulus involved in sensory perception of bitter taste	0/52	40/20600	1.0	6	0	1.0	1.0	1.0
GO:0001581	BP	p	detection of chemical stimulus involved in sensory perception of sour taste	0/52	2/20600	1.0	6	0	1.0	1.0	1.0
GO:0001582	BP	p	detection of chemical stimulus involved in sensory perception of sweet taste	0/52	2/20600	1.0	6	0	1.0	1.0	1.0
GO:0001587	MF	p	Gq/11-coupled serotonin receptor activity	0/52	1/20600	1.0	7	0	1.0	1.0	1.0
GO:0001588	MF	p	dopamine neurotransmitter receptor activity, coupled via Gs	0/52	2/20600	1.0	6	0	1.0	1.0	1.0
GO:0001591	MF	p	dopamine neurotransmitter receptor activity, coupled via Gi/Go	0/52	8/20600	1.0	6	0	1.0	1.0	1.0
GO:0001594	MF	p	trace-amine receptor activity	0/52	8/20600	1.0	6	0	1.0	1.0	1.0
GO:0001595	MF	p	angiotensin receptor activity	0/52	4/20600	1.0	6	0	1.0	1.0	1.0
GO:0001596	MF	p	angiotensin type I receptor activity	0/52	1/20600	1.0	7	0	1.0	1.0	1.0
GO:0001601	MF	p	peptide YY receptor activity	0/52	3/20600	1.0	8	0	1.0	1.0	1.0
GO:0001602	MF	p	pancreatic polypeptide receptor activity	0/52	4/20600	1.0	8	0	1.0	1.0	1.0
GO:0001604	MF	p	urotensin II receptor activity	0/52	2/20600	1.0	6	0	1.0	1.0	1.0
GO:0001605	MF	p	adrenomedullin receptor activity	0/52	3/20600	1.0	7	0	1.0	1.0	1.0
GO:0001607	MF	p	neuromedin U receptor activity	0/52	2/20600	1.0	7	0	1.0	1.0	1.0
GO:0001609	MF	p	G protein-coupled adenosine receptor activity	0/52	5/20600	1.0	5	0	1.0	1.0	1.0
GO:0001614	MF	p	purinergic nucleotide receptor activity	0/52	21/20600	1.0	5	0	1.0	1.0	1.0
GO:0001616	MF	p	growth hormone secretagogue receptor activity	0/52	1/20600	1.0	5	0	1.0	1.0	1.0
GO:0001618	MF	p	virus receptor activity	0/52	76/20600	1.0	3	0	1.0	1.0	1.0
GO:0001621	MF	p	G protein-coupled ADP receptor activity	0/52	3/20600	1.0	7	0	1.0	1.0	1.0
GO:0001626	MF	p	nociceptin receptor activity	0/52	1/20600	1.0	7	0	1.0	1.0	1.0
GO:0001632	MF	p	leukotriene B4 receptor activity	0/52	2/20600	1.0	7	0	1.0	1.0	1.0
GO:0001635	MF	p	calcitonin gene-related peptide receptor activity	0/52	4/20600	1.0	7	0	1.0	1.0	1.0
GO:0001637	MF	p	G protein-coupled chemoattractant receptor activity	0/52	26/20600	1.0	6	0	1.0	1.0	1.0
GO:0001640	MF	p	adenylate cyclase inhibiting G protein-coupled glutamate receptor activity	0/52	7/20600	1.0	6	0	1.0	1.0	1.0
GO:0001641	MF	p	group II metabotropic glutamate receptor activity	0/52	2/20600	1.0	7	0	1.0	1.0	1.0
GO:0001642	MF	p	group III metabotropic glutamate receptor activity	0/52	4/20600	1.0	7	0	1.0	1.0	1.0
GO:0001649	BP	e	osteoblast differentiation	1/52	106/20600	0.23554880214402268	4	1	1.0	1.0	1.0	P08151
GO:0001650	CC	e	fibrillar center	1/52	129/20600	0.27896040332127453	2	1	1.0	1.0	1.0	Q9BSF8
GO:0001651	CC	p	dense fibrillar component	0/52	2/20600	1.0	2	0	1.0	1.0	1.0
GO:0001652	CC	p	granular component	0/52	6/20600	1.0	2	0	1.0	1.0	1.0
GO:0001653	MF	p	peptide receptor activity	0/52	153/20600	1.0	3	0	1.0	1.0	1.0
GO:0001654	BP	p	eye development	0/52	90/20600	1.0	5	0	1.0	1.0	1.0
GO:0001655	BP	p	urogenital system development	0/52	12/20600	1.0	4	0	1.0	1.0	1.0
GO:0001656	BP	p	metanephros development	0/52	35/20600	1.0	5	0	1.0	1.0	1.0
GO:0001657	BP	p	ureteric bud development	0/52	37/20600	1.0	8	0	1.0	1.0	1.0
GO:0001658	BP	p	branching involved in ureteric bud morphogenesis	0/52	42/20600	1.0	7	0	1.0	1.0	1.0
GO:0001659	BP	p	temperature homeostasis	0/52	31/20600	1.0	5	0	1.0	1.0	1.0
GO:0001660	BP	p	fever generation	0/52	3/20600	1.0	7	0	1.0	1.0	1.0
GO:0001661	BP	p	conditioned taste aversion	0/52	5/20600	1.0	8	0	1.0	1.0	1.0
GO:0001662	BP	p	behavioral fear response	0/52	32/20600	1.0	5	0	1.0	1.0	1.0
GO:0001664	MF	p	G protein-coupled receptor binding	0/52	287/20600	1.0	4	0	1.0	1.0	1.0
GO:0001665	MF	p	alpha-N-acetylgalactosaminide alpha-2,6-sialyltransferase activity	0/52	6/20600	1.0	5	0	1.0	1.0	1.0
GO:0001666	BP	p	response to hypoxia	0/52	272/20600	1.0	5	0	1.0	1.0	1.0
GO:0001667	BP	p	ameboidal-type cell migration	0/52	165/20600	1.0	5	0	1.0	1.0	1.0
GO:0001669	CC	p	acrosomal vesicle	0/52	90/20600	1.0	9	0	1.0	1.0	1.0
GO:0001671	MF	p	ATPase activator activity	0/52	25/20600	1.0	5	0	1.0	1.0	1.0
GO:0001672	BP	p	regulation of chromatin assembly or disassembly	0/52	9/20600	1.0	8	0	1.0	1.0	1.0
GO:0001673	CC	p	male germ cell nucleus	0/52	15/20600	1.0	7	0	1.0	1.0	1.0
GO:0001674	CC	p	female germ cell nucleus	0/52	4/20600	1.0	7	0	1.0	1.0	1.0
GO:0001675	BP	p	acrosome assembly	0/52	18/20600	1.0	6	0	1.0	1.0	1.0
GO:0001676	BP	p	long-chain fatty acid metabolic process	0/52	112/20600	1.0	8	0	1.0	1.0	1.0
GO:0001678	BP	p	cellular glucose homeostasis	0/52	79/20600	1.0	7	0	1.0	1.0	1.0
GO:0001680	BP	p	tRNA 3'-terminal CCA addition	0/52	1/20600	1.0	11	0	1.0	1.0	1.0
GO:0001681	MF	p	sialate O-acetylesterase activity	0/52	1/20600	1.0	7	0	1.0	1.0	1.0
GO:0001682	BP	p	tRNA 5'-leader removal	0/52	12/20600	1.0	11	0	1.0	1.0	1.0
GO:0001691	MF	p	pseudophosphatase activity	0/52	2/20600	1.0	5	0	1.0	1.0	1.0
GO:0001692	BP	p	histamine metabolic process	0/52	4/20600	1.0	7	0	1.0	1.0	1.0
GO:0001694	BP	p	histamine biosynthetic process	0/52	2/20600	1.0	8	0	1.0	1.0	1.0
GO:0001695	BP	p	histamine catabolic process	0/52	1/20600	1.0	8	0	1.0	1.0	1.0
GO:0001696	BP	p	gastric acid secretion	0/52	8/20600	1.0	6	0	1.0	1.0	1.0
GO:0001697	BP	p	histamine-induced gastric acid secretion	0/52	1/20600	1.0	7	0	1.0	1.0	1.0
GO:0001698	BP	p	gastrin-induced gastric acid secretion	0/52	1/20600	1.0	7	0	1.0	1.0	1.0
GO:0001701	BP	e	in utero embryonic development	1/52	203/20600	0.4028640213445352	7	1	1.0	1.0	1.0	Q86X95
GO:0001702	BP	p	gastrulation with mouth forming second	0/52	17/20600	1.0	5	0	1.0	1.0	1.0
GO:0001704	BP	p	formation of primary germ layer	0/52	49/20600	1.0	3	0	1.0	1.0	1.0
GO:0001705	BP	p	ectoderm formation	0/52	1/20600	1.0	4	0	1.0	1.0	1.0
GO:0001706	BP	p	endoderm formation	0/52	12/20600	1.0	4	0	1.0	1.0	1.0
GO:0001707	BP	p	mesoderm formation	0/52	39/20600	1.0	4	0	1.0	1.0	1.0
GO:0001708	BP	p	cell fate specification	0/52	79/20600	1.0	3	0	1.0	1.0	1.0
GO:0001709	BP	p	cell fate determination	0/52	40/20600	1.0	3	0	1.0	1.0	1.0
GO:0001710	BP	p	mesodermal cell fate commitment	0/52	3/20600	1.0	5	0	1.0	1.0	1.0
GO:0001711	BP	p	endodermal cell fate commitment	0/52	6/20600	1.0	5	0	1.0	1.0	1.0
GO:0001712	BP	p	ectodermal cell fate commitment	0/52	2/20600	1.0	5	0	1.0	1.0	1.0
GO:0001714	BP	p	endodermal cell fate specification	0/52	5/20600	1.0	4	0	1.0	1.0	1.0
GO:0001716	MF	p	L-amino-acid oxidase activity	0/52	1/20600	1.0	5	0	1.0	1.0	1.0
GO:0001725	CC	p	stress fiber	0/52	69/20600	1.0	4	0	1.0	1.0	1.0
GO:0001726	CC	p	ruffle	0/52	98/20600	1.0	4	0	1.0	1.0	1.0
GO:0001727	MF	p	lipid kinase activity	0/52	5/20600	1.0	5	0	1.0	1.0	1.0
GO:0001729	MF	p	ceramide kinase activity	0/52	2/20600	1.0	6	0	1.0	1.0	1.0
GO:0001730	MF	p	2'-5'-oligoadenylate synthetase activity	0/52	4/20600	1.0	6	0	1.0	1.0	1.0
GO:0001731	BP	p	formation of translation preinitiation complex	0/52	8/20600	1.0	7	0	1.0	1.0	1.0
GO:0001732	BP	p	formation of cytoplasmic translation initiation complex	0/52	16/20600	1.0	7	0	1.0	1.0	1.0
GO:0001733	MF	p	galactosylceramide sulfotransferase activity	0/52	4/20600	1.0	6	0	1.0	1.0	1.0
GO:0001734	MF	p	mRNA (N6-adenosine)-methyltransferase activity	0/52	2/20600	1.0	7	0	1.0	1.0	1.0
GO:0001735	MF	p	prenylcysteine oxidase activity	0/52	2/20600	1.0	5	0	1.0	1.0	1.0
GO:0001736	BP	p	establishment of planar polarity	0/52	21/20600	1.0	4	0	1.0	1.0	1.0
GO:0001738	BP	p	morphogenesis of a polarized epithelium	0/52	6/20600	1.0	5	0	1.0	1.0	1.0
GO:0001739	CC	p	sex chromatin	0/52	6/20600	1.0	5	0	1.0	1.0	1.0
GO:0001740	CC	p	Barr body	0/52	6/20600	1.0	8	0	1.0	1.0	1.0
GO:0001741	CC	p	XY body	0/52	13/20600	1.0	7	0	1.0	1.0	1.0
GO:0001743	BP	p	optic placode formation	0/52	2/20600	1.0	4	0	1.0	1.0	1.0
GO:0001750	CC	p	photoreceptor outer segment	0/52	68/20600	1.0	2	0	1.0	1.0	1.0
GO:0001754	BP	p	eye photoreceptor cell differentiation	0/52	10/20600	1.0	6	0	1.0	1.0	1.0
GO:0001755	BP	p	neural crest cell migration	0/52	52/20600	1.0	6	0	1.0	1.0	1.0
GO:0001756	BP	p	somitogenesis	0/52	46/20600	1.0	5	0	1.0	1.0	1.0
GO:0001757	BP	p	somite specification	0/52	5/20600	1.0	4	0	1.0	1.0	1.0
GO:0001758	MF	p	retinal dehydrogenase activity	0/52	8/20600	1.0	5	0	1.0	1.0	1.0
GO:0001759	BP	p	organ induction	0/52	13/20600	1.0	7	0	1.0	1.0	1.0
GO:0001760	MF	p	aminocarboxymuconate-semialdehyde decarboxylase activity	0/52	1/20600	1.0	5	0	1.0	1.0	1.0
GO:0001763	BP	e	morphogenesis of a branching structure	1/52	151/20600	0.3182177902335098	3	1	1.0	1.0	1.0	Q9BYW2
GO:0001764	BP	p	neuron migration	0/52	121/20600	1.0	5	0	1.0	1.0	1.0
GO:0001765	BP	p	membrane raft assembly	0/52	10/20600	1.0	5	0	1.0	1.0	1.0
GO:0001766	BP	p	membrane raft polarization	0/52	3/20600	1.0	6	0	1.0	1.0	1.0
GO:0001767	BP	p	establishment of lymphocyte polarity	0/52	9/20600	1.0	4	0	1.0	1.0	1.0
GO:0001768	BP	p	establishment of T cell polarity	0/52	8/20600	1.0	5	0	1.0	1.0	1.0
GO:0001770	BP	p	establishment of natural killer cell polarity	0/52	1/20600	1.0	5	0	1.0	1.0	1.0
GO:0001771	BP	p	immunological synapse formation	0/52	12/20600	1.0	4	0	1.0	1.0	1.0
GO:0001772	CC	p	immunological synapse	0/52	40/20600	1.0	2	0	1.0	1.0	1.0
GO:0001773	BP	p	myeloid dendritic cell activation	0/52	23/20600	1.0	5	0	1.0	1.0	1.0
GO:0001774	BP	p	microglial cell activation	0/52	30/20600	1.0	6	0	1.0	1.0	1.0
GO:0001775	BP	p	cell activation	2/52	999/20600	1.0	2	2	1.0	1.0	1.0	Q86YZ3, Q8TF62
GO:0001776	BP	p	leukocyte homeostasis	0/52	58/20600	1.0	5	0	1.0	1.0	1.0
GO:0001777	BP	p	T cell homeostatic proliferation	0/52	1/20600	1.0	7	0	1.0	1.0	1.0
GO:0001778	BP	p	plasma membrane repair	0/52	12/20600	1.0	5	0	1.0	1.0	1.0
GO:0001779	BP	p	natural killer cell differentiation	0/52	12/20600	1.0	6	0	1.0	1.0	1.0
GO:0001780	BP	p	neutrophil homeostasis	0/52	5/20600	1.0	6	0	1.0	1.0	1.0
GO:0001781	BP	p	neutrophil apoptotic process	0/52	2/20600	1.0	6	0	1.0	1.0	1.0
GO:0001782	BP	p	B cell homeostasis	0/52	24/20600	1.0	7	0	1.0	1.0	1.0
GO:0001783	BP	p	B cell apoptotic process	0/52	8/20600	1.0	7	0	1.0	1.0	1.0
GO:0001784	MF	p	phosphotyrosine residue binding	0/52	41/20600	1.0	5	0	1.0	1.0	1.0
GO:0001785	MF	p	prostaglandin J receptor activity	0/52	2/20600	1.0	8	0	1.0	1.0	1.0
GO:0001786	MF	p	phosphatidylserine binding	0/52	58/20600	1.0	5	0	1.0	1.0	1.0
GO:0001787	BP	p	natural killer cell proliferation	0/52	1/20600	1.0	6	0	1.0	1.0	1.0
GO:0001791	MF	p	IgM binding	0/52	2/20600	1.0	4	0	1.0	1.0	1.0
GO:0001792	MF	p	polymeric immunoglobulin receptor activity	0/52	1/20600	1.0	5	0	1.0	1.0	1.0
GO:0001796	BP	p	regulation of type IIa hypersensitivity	0/52	4/20600	1.0	11	0	1.0	1.0	1.0
GO:0001797	BP	p	negative regulation of type IIa hypersensitivity	0/52	1/20600	1.0	12	0	1.0	1.0	1.0
GO:0001798	BP	p	positive regulation of type IIa hypersensitivity	0/52	3/20600	1.0	12	0	1.0	1.0	1.0
GO:0001803	BP	p	regulation of type III hypersensitivity	0/52	2/20600	1.0	10	0	1.0	1.0	1.0
GO:0001805	BP	p	positive regulation of type III hypersensitivity	0/52	2/20600	1.0	11	0	1.0	1.0	1.0
GO:0001806	BP	p	type IV hypersensitivity	0/52	1/20600	1.0	8	0	1.0	1.0	1.0
GO:0001807	BP	p	regulation of type IV hypersensitivity	0/52	3/20600	1.0	10	0	1.0	1.0	1.0
GO:0001808	BP	p	negative regulation of type IV hypersensitivity	0/52	1/20600	1.0	11	0	1.0	1.0	1.0
GO:0001809	BP	p	positive regulation of type IV hypersensitivity	0/52	1/20600	1.0	11	0	1.0	1.0	1.0
GO:0001810	BP	p	regulation of type I hypersensitivity	0/52	3/20600	1.0	10	0	1.0	1.0	1.0
GO:0001811	BP	p	negative regulation of type I hypersensitivity	0/52	1/20600	1.0	11	0	1.0	1.0	1.0
GO:0001812	BP	p	positive regulation of type I hypersensitivity	0/52	2/20600	1.0	11	0	1.0	1.0	1.0
GO:0001813	BP	p	regulation of antibody-dependent cellular cytotoxicity	0/52	2/20600	1.0	12	0	1.0	1.0	1.0
GO:0001814	BP	p	negative regulation of antibody-dependent cellular cytotoxicity	0/52	1/20600	1.0	13	0	1.0	1.0	1.0
GO:0001815	BP	p	positive regulation of antibody-dependent cellular cytotoxicity	0/52	1/20600	1.0	13	0	1.0	1.0	1.0
GO:0001816	BP	p	cytokine production	0/52	100/20600	1.0	2	0	1.0	1.0	1.0
GO:0001817	BP	p	regulation of cytokine production	1/52	717/20600	1.0	4	1	1.0	1.0	1.0	Q9BYW2
GO:0001818	BP	p	negative regulation of cytokine production	0/52	274/20600	1.0	5	0	1.0	1.0	1.0
GO:0001819	BP	p	positive regulation of cytokine production	1/52	449/20600	1.0	5	1	1.0	1.0	1.0	Q9BYW2
GO:0001820	BP	p	serotonin secretion	0/52	3/20600	1.0	7	0	1.0	1.0	1.0
GO:0001821	BP	p	histamine secretion	0/52	7/20600	1.0	7	0	1.0	1.0	1.0
GO:0001822	BP	p	kidney development	0/52	129/20600	1.0	4	0	1.0	1.0	1.0
GO:0001823	BP	p	mesonephros development	0/52	11/20600	1.0	5	0	1.0	1.0	1.0
GO:0001824	BP	p	blastocyst development	0/52	19/20600	1.0	3	0	1.0	1.0	1.0
GO:0001825	BP	p	blastocyst formation	0/52	18/20600	1.0	3	0	1.0	1.0	1.0
GO:0001826	BP	p	inner cell mass cell differentiation	0/52	4/20600	1.0	4	0	1.0	1.0	1.0
GO:0001827	BP	p	inner cell mass cell fate commitment	0/52	2/20600	1.0	4	0	1.0	1.0	1.0
GO:0001828	BP	p	inner cell mass cellular morphogenesis	0/52	2/20600	1.0	6	0	1.0	1.0	1.0
GO:0001829	BP	p	trophectodermal cell differentiation	0/52	13/20600	1.0	4	0	1.0	1.0	1.0
GO:0001831	BP	p	trophectodermal cellular morphogenesis	0/52	2/20600	1.0	6	0	1.0	1.0	1.0
GO:0001832	BP	p	blastocyst growth	0/52	5/20600	1.0	3	0	1.0	1.0	1.0
GO:0001833	BP	p	inner cell mass cell proliferation	0/52	13/20600	1.0	2	0	1.0	1.0	1.0
GO:0001834	BP	p	trophectodermal cell proliferation	0/52	2/20600	1.0	2	0	1.0	1.0	1.0
GO:0001835	BP	p	blastocyst hatching	0/52	29/20600	1.0	4	0	1.0	1.0	1.0
GO:0001836	BP	p	release of cytochrome c from mitochondria	0/52	22/20600	1.0	6	0	1.0	1.0	1.0
GO:0001837	BP	p	epithelial to mesenchymal transition	0/52	68/20600	1.0	5	0	1.0	1.0	1.0
GO:0001838	BP	p	embryonic epithelial tube formation	0/52	23/20600	1.0	5	0	1.0	1.0	1.0
GO:0001839	BP	p	neural plate morphogenesis	0/52	4/20600	1.0	6	0	1.0	1.0	1.0
GO:0001840	BP	p	neural plate development	0/52	1/20600	1.0	5	0	1.0	1.0	1.0
GO:0001841	BP	p	neural tube formation	0/52	7/20600	1.0	6	0	1.0	1.0	1.0
GO:0001842	BP	p	neural fold formation	0/52	3/20600	1.0	6	0	1.0	1.0	1.0
GO:0001843	BP	e	neural tube closure	1/52	78/20600	0.17922968336361841	5	1	1.0	1.0	1.0	Q9BYW2
GO:0001844	BP	p	protein insertion into mitochondrial membrane involved in apoptotic signaling pathway	0/52	6/20600	1.0	9	0	1.0	1.0	1.0
GO:0001845	BP	p	phagolysosome assembly	0/52	5/20600	1.0	7	0	1.0	1.0	1.0
GO:0001846	MF	p	opsonin binding	0/52	15/20600	1.0	3	0	1.0	1.0	1.0
GO:0001847	MF	p	opsonin receptor activity	0/52	4/20600	1.0	4	0	1.0	1.0	1.0
GO:0001848	MF	p	complement binding	0/52	21/20600	1.0	3	0	1.0	1.0	1.0
GO:0001849	MF	p	complement component C1q complex binding	0/52	8/20600	1.0	4	0	1.0	1.0	1.0
GO:0001850	MF	p	complement component C3a binding	0/52	1/20600	1.0	4	0	1.0	1.0	1.0
GO:0001851	MF	p	complement component C3b binding	0/52	5/20600	1.0	4	0	1.0	1.0	1.0
GO:0001855	MF	p	complement component C4b binding	0/52	2/20600	1.0	4	0	1.0	1.0	1.0
GO:0001856	MF	p	complement component C5a binding	0/52	1/20600	1.0	4	0	1.0	1.0	1.0
GO:0001861	MF	p	complement component C4b receptor activity	0/52	1/20600	1.0	5	0	1.0	1.0	1.0
GO:0001865	BP	p	NK T cell differentiation	0/52	3/20600	1.0	8	0	1.0	1.0	1.0
GO:0001866	BP	p	NK T cell proliferation	0/52	2/20600	1.0	8	0	1.0	1.0	1.0
GO:0001867	BP	p	complement activation, lectin pathway	0/52	9/20600	1.0	8	0	1.0	1.0	1.0
GO:0001868	BP	p	regulation of complement activation, lectin pathway	0/52	2/20600	1.0	7	0	1.0	1.0	1.0
GO:0001869	BP	p	negative regulation of complement activation, lectin pathway	0/52	2/20600	1.0	8	0	1.0	1.0	1.0
GO:0001872	MF	p	(1->3)-beta-D-glucan binding	0/52	2/20600	1.0	4	0	1.0	1.0	1.0
GO:0001875	MF	p	lipopolysaccharide immune receptor activity	0/52	5/20600	1.0	4	0	1.0	1.0	1.0
GO:0001878	BP	p	response to yeast	0/52	4/20600	1.0	6	0	1.0	1.0	1.0
GO:0001880	BP	p	Mullerian duct regression	0/52	4/20600	1.0	3	0	1.0	1.0	1.0
GO:0001881	BP	p	receptor recycling	0/52	12/20600	1.0	6	0	1.0	1.0	1.0
GO:0001882	MF	p	nucleoside binding	0/52	391/20600	0.6280999283626643	3	0	1.0	1.0	1.0
GO:0001883	MF	p	purine nucleoside binding	0/52	385/20600	1.0	4	0	1.0	1.0	1.0
GO:0001885	BP	p	endothelial cell development	0/52	37/20600	1.0	5	0	1.0	1.0	1.0
GO:0001886	BP	p	endothelial cell morphogenesis	0/52	12/20600	1.0	7	0	1.0	1.0	1.0
GO:0001887	BP	p	selenium compound metabolic process	0/52	5/20600	1.0	3	0	1.0	1.0	1.0
GO:0001888	MF	p	glucuronyl-galactosyl-proteoglycan 4-alpha-N-acetylglucosaminyltransferase activity	0/52	2/20600	1.0	6	0	1.0	1.0	1.0
GO:0001889	BP	e	liver development	1/52	106/20600	0.23554880214402268	5	1	1.0	1.0	1.0	P08151
GO:0001890	BP	p	placenta development	0/52	37/20600	1.0	4	0	1.0	1.0	1.0
GO:0001891	CC	p	phagocytic cup	0/52	27/20600	1.0	2	0	1.0	1.0	1.0
GO:0001892	BP	p	embryonic placenta development	0/52	20/20600	1.0	5	0	1.0	1.0	1.0
GO:0001893	BP	p	maternal placenta development	0/52	11/20600	1.0	4	0	1.0	1.0	1.0
GO:0001894	BP	p	tissue homeostasis	0/52	153/20600	1.0	5	0	1.0	1.0	1.0
GO:0001895	BP	p	retina homeostasis	0/52	40/20600	1.0	6	0	1.0	1.0	1.0
GO:0001898	BP	p	regulation of cytolysis by symbiont of host cells	0/52	1/20600	1.0	7	0	1.0	1.0	1.0
GO:0001899	BP	p	negative regulation of cytolysis by symbiont of host cells	0/52	1/20600	1.0	8	0	1.0	1.0	1.0
GO:0001906	BP	p	cell killing	0/52	83/20600	1.0	1	0	1.0	1.0	1.0
GO:0001909	BP	p	leukocyte mediated cytotoxicity	0/52	34/20600	1.0	4	0	1.0	1.0	1.0
GO:0001910	BP	p	regulation of leukocyte mediated cytotoxicity	0/52	76/20600	1.0	6	0	1.0	1.0	1.0
GO:0001911	BP	p	negative regulation of leukocyte mediated cytotoxicity	0/52	20/20600	1.0	7	0	1.0	1.0	1.0
GO:0001912	BP	p	positive regulation of leukocyte mediated cytotoxicity	0/52	54/20600	1.0	7	0	1.0	1.0	1.0
GO:0001913	BP	p	T cell mediated cytotoxicity	0/52	11/20600	1.0	6	0	1.0	1.0	1.0
GO:0001914	BP	p	regulation of T cell mediated cytotoxicity	0/52	38/20600	1.0	8	0	1.0	1.0	1.0
GO:0001915	BP	p	negative regulation of T cell mediated cytotoxicity	0/52	7/20600	1.0	9	0	1.0	1.0	1.0
GO:0001916	BP	p	positive regulation of T cell mediated cytotoxicity	0/52	31/20600	1.0	9	0	1.0	1.0	1.0
GO:0001917	CC	e	photoreceptor inner segment	1/52	56/20600	0.13214225399729793	2	1	1.0	1.0	1.0	Q9H5P4
GO:0001918	MF	p	farnesylated protein binding	0/52	1/20600	1.0	3	0	1.0	1.0	1.0
GO:0001919	BP	p	regulation of receptor recycling	0/52	23/20600	1.0	5	0	1.0	1.0	1.0
GO:0001920	BP	p	negative regulation of receptor recycling	0/52	4/20600	1.0	6	0	1.0	1.0	1.0
GO:0001921	BP	p	positive regulation of receptor recycling	0/52	14/20600	1.0	6	0	1.0	1.0	1.0
GO:0001922	BP	p	B-1 B cell homeostasis	0/52	3/20600	1.0	8	0	1.0	1.0	1.0
GO:0001923	BP	p	B-1 B cell differentiation	0/52	4/20600	1.0	8	0	1.0	1.0	1.0
GO:0001928	BP	p	regulation of exocyst assembly	0/52	1/20600	1.0	8	0	1.0	1.0	1.0
GO:0001931	CC	p	uropod	0/52	12/20600	1.0	4	0	1.0	1.0	1.0
GO:0001932	BP	e	regulation of protein phosphorylation	5/52	1439/20600	0.4102438597766579	8	5	1.0	1.0	1.0	Q15173, Q96S94, Q9NQS7, Q9NYV4, Q9UK58
GO:0001933	BP	p	negative regulation of protein phosphorylation	0/52	402/20600	0.6281212581293163	9	0	1.0	1.0	1.0
GO:0001934	BP	p	positive regulation of protein phosphorylation	1/52	1005/20600	0.5193618398866455	9	1	1.0	1.0	1.0	Q9NQS7
GO:0001935	BP	p	endothelial cell proliferation	0/52	23/20600	1.0	3	0	1.0	1.0	1.0
GO:0001936	BP	p	regulation of endothelial cell proliferation	0/52	134/20600	1.0	6	0	1.0	1.0	1.0
GO:0001937	BP	p	negative regulation of endothelial cell proliferation	0/52	41/20600	1.0	7	0	1.0	1.0	1.0
GO:0001938	BP	p	positive regulation of endothelial cell proliferation	0/52	93/20600	1.0	7	0	1.0	1.0	1.0
GO:0001939	CC	p	female pronucleus	0/52	9/20600	1.0	7	0	1.0	1.0	1.0
GO:0001940	CC	p	male pronucleus	0/52	7/20600	1.0	7	0	1.0	1.0	1.0
GO:0001941	BP	p	postsynaptic membrane organization	0/52	12/20600	1.0	4	0	1.0	1.0	1.0
GO:0001942	BP	p	hair follicle development	0/52	37/20600	1.0	4	0	1.0	1.0	1.0
GO:0001944	BP	p	vasculature development	0/52	32/20600	1.0	4	0	1.0	1.0	1.0
GO:0001945	BP	p	lymph vessel development	0/52	7/20600	1.0	3	0	1.0	1.0	1.0
GO:0001946	BP	p	lymphangiogenesis	0/52	12/20600	1.0	3	0	1.0	1.0	1.0
GO:0001947	BP	e	heart looping	1/52	63/20600	0.14740495756196545	7	1	1.0	1.0	1.0	Q9UFE4
GO:0001949	BP	p	sebaceous gland cell differentiation	0/52	1/20600	1.0	6	0	1.0	1.0	1.0
GO:0001951	BP	p	intestinal D-glucose absorption	0/52	3/20600	1.0	7	0	1.0	1.0	1.0
GO:0001952	BP	p	regulation of cell-matrix adhesion	0/52	120/20600	1.0	5	0	1.0	1.0	1.0
GO:0001953	BP	p	negative regulation of cell-matrix adhesion	0/52	38/20600	1.0	7	0	1.0	1.0	1.0
GO:0001954	BP	p	positive regulation of cell-matrix adhesion	0/52	55/20600	1.0	6	0	1.0	1.0	1.0
GO:0001955	BP	p	blood vessel maturation	0/52	8/20600	1.0	4	0	1.0	1.0	1.0
GO:0001956	BP	p	positive regulation of neurotransmitter secretion	0/52	23/20600	1.0	8	0	1.0	1.0	1.0
GO:0001957	BP	p	intramembranous ossification	0/52	6/20600	1.0	4	0	1.0	1.0	1.0
GO:0001958	BP	p	endochondral ossification	0/52	29/20600	1.0	4	0	1.0	1.0	1.0
GO:0001959	BP	p	regulation of cytokine-mediated signaling pathway	0/52	161/20600	1.0	6	0	1.0	1.0	1.0
GO:0001960	BP	p	negative regulation of cytokine-mediated signaling pathway	0/52	59/20600	1.0	7	0	1.0	1.0	1.0
GO:0001961	BP	p	positive regulation of cytokine-mediated signaling pathway	0/52	50/20600	1.0	7	0	1.0	1.0	1.0
GO:0001962	MF	p	alpha-1,3-galactosyltransferase activity	0/52	1/20600	1.0	6	0	1.0	1.0	1.0
GO:0001963	BP	p	synaptic transmission, dopaminergic	0/52	16/20600	1.0	8	0	1.0	1.0	1.0
GO:0001964	BP	p	startle response	0/52	13/20600	1.0	5	0	1.0	1.0	1.0
GO:0001965	MF	p	G-protein alpha-subunit binding	0/52	26/20600	1.0	3	0	1.0	1.0	1.0
GO:0001966	BP	p	thigmotaxis	0/52	2/20600	1.0	3	0	1.0	1.0	1.0
GO:0001967	BP	p	suckling behavior	0/52	13/20600	1.0	3	0	1.0	1.0	1.0
GO:0001968	MF	p	fibronectin binding	0/52	27/20600	1.0	3	0	1.0	1.0	1.0
GO:0001969	BP	p	regulation of activation of membrane attack complex	0/52	3/20600	1.0	7	0	1.0	1.0	1.0
GO:0001970	BP	p	positive regulation of activation of membrane attack complex	0/52	2/20600	1.0	8	0	1.0	1.0	1.0
GO:0001971	BP	p	negative regulation of activation of membrane attack complex	0/52	1/20600	1.0	8	0	1.0	1.0	1.0
GO:0001972	MF	p	retinoic acid binding	0/52	27/20600	1.0	6	0	1.0	1.0	1.0
GO:0001973	BP	p	G protein-coupled adenosine receptor signaling pathway	0/52	8/20600	1.0	8	0	1.0	1.0	1.0
GO:0001974	BP	p	blood vessel remodeling	0/52	32/20600	1.0	3	0	1.0	1.0	1.0
GO:0001975	BP	p	response to amphetamine	0/52	33/20600	1.0	6	0	1.0	1.0	1.0
GO:0001976	BP	p	nervous system process involved in regulation of systemic arterial blood pressure	0/52	6/20600	1.0	4	0	1.0	1.0	1.0
GO:0001977	BP	p	renal system process involved in regulation of blood volume	0/52	15/20600	1.0	5	0	1.0	1.0	1.0
GO:0001980	BP	p	regulation of systemic arterial blood pressure by ischemic conditions	0/52	1/20600	1.0	5	0	1.0	1.0	1.0
GO:0001984	BP	p	artery vasodilation involved in baroreceptor response to increased systemic arterial blood pressure	0/52	1/20600	1.0	9	0	1.0	1.0	1.0
GO:0001985	BP	p	negative regulation of heart rate involved in baroreceptor response to increased systemic arterial blood pressure	0/52	1/20600	1.0	9	0	1.0	1.0	1.0
GO:0001990	BP	p	regulation of systemic arterial blood pressure by hormone	0/52	25/20600	1.0	6	0	1.0	1.0	1.0
GO:0001991	BP	p	regulation of systemic arterial blood pressure by circulatory renin-angiotensin	0/52	1/20600	1.0	8	0	1.0	1.0	1.0
GO:0001992	BP	p	regulation of systemic arterial blood pressure by vasopressin	0/52	5/20600	1.0	7	0	1.0	1.0	1.0
GO:0001994	BP	p	norepinephrine-epinephrine vasoconstriction involved in regulation of systemic arterial blood pressure	0/52	4/20600	1.0	9	0	1.0	1.0	1.0
GO:0001996	BP	p	positive regulation of heart rate by epinephrine-norepinephrine	0/52	3/20600	1.0	9	0	1.0	1.0	1.0
GO:0001997	BP	p	positive regulation of the force of heart contraction by epinephrine-norepinephrine	0/52	2/20600	1.0	10	0	1.0	1.0	1.0
GO:0001998	BP	p	angiotensin-mediated vasoconstriction involved in regulation of systemic arterial blood pressure	0/52	1/20600	1.0	9	0	1.0	1.0	1.0
GO:0002001	BP	p	renin secretion into blood stream	0/52	2/20600	1.0	9	0	1.0	1.0	1.0
GO:0002003	BP	p	angiotensin maturation	0/52	12/20600	1.0	8	0	1.0	1.0	1.0
GO:0002007	BP	p	detection of hypoxic conditions in blood by chemoreceptor signaling	0/52	1/20600	1.0	4	0	1.0	1.0	1.0
GO:0002009	BP	e	morphogenesis of an epithelium	1/52	292/20600	0.5244524408581241	4	1	1.0	1.0	1.0	Q9UFE4
GO:0002011	BP	p	morphogenesis of an epithelial sheet	0/52	20/20600	1.0	5	0	1.0	1.0	1.0
GO:0002016	BP	p	regulation of blood volume by renin-angiotensin	0/52	5/20600	1.0	8	0	1.0	1.0	1.0
GO:0002017	BP	p	regulation of blood volume by renal aldosterone	0/52	2/20600	1.0	7	0	1.0	1.0	1.0
GO:0002018	BP	p	renin-angiotensin regulation of aldosterone production	0/52	4/20600	1.0	12	0	1.0	1.0	1.0
GO:0002019	BP	p	regulation of renal output by angiotensin	0/52	3/20600	1.0	9	0	1.0	1.0	1.0
GO:0002020	MF	p	protease binding	0/52	132/20600	1.0	4	0	1.0	1.0	1.0
GO:0002021	BP	p	response to dietary excess	0/52	10/20600	1.0	5	0	1.0	1.0	1.0
GO:0002023	BP	p	reduction of food intake in response to dietary excess	0/52	5/20600	1.0	4	0	1.0	1.0	1.0
GO:0002024	BP	p	diet induced thermogenesis	0/52	12/20600	1.0	3	0	1.0	1.0	1.0
GO:0002025	BP	p	norepinephrine-epinephrine-mediated vasodilation involved in regulation of systemic arterial blood pressure	0/52	3/20600	1.0	9	0	1.0	1.0	1.0
GO:0002026	BP	p	regulation of the force of heart contraction	0/52	27/20600	1.0	7	0	1.0	1.0	1.0
GO:0002027	BP	p	regulation of heart rate	0/52	96/20600	1.0	7	0	1.0	1.0	1.0
GO:0002028	BP	p	regulation of sodium ion transport	0/52	85/20600	1.0	7	0	1.0	1.0	1.0
GO:0002029	BP	p	desensitization of G protein-coupled receptor signaling pathway	0/52	5/20600	1.0	8	0	1.0	1.0	1.0
GO:0002031	BP	p	G protein-coupled receptor internalization	0/52	13/20600	1.0	8	0	1.0	1.0	1.0
GO:0002032	BP	p	desensitization of G protein-coupled receptor signaling pathway by arrestin	0/52	3/20600	1.0	9	0	1.0	1.0	1.0
GO:0002033	BP	p	angiotensin-mediated vasodilation involved in regulation of systemic arterial blood pressure	0/52	1/20600	1.0	9	0	1.0	1.0	1.0
GO:0002034	BP	p	regulation of blood vessel diameter by renin-angiotensin	0/52	3/20600	1.0	8	0	1.0	1.0	1.0
GO:0002035	BP	p	brain renin-angiotensin system	0/52	1/20600	1.0	9	0	1.0	1.0	1.0
GO:0002036	BP	p	regulation of L-glutamate import across plasma membrane	0/52	6/20600	1.0	10	0	1.0	1.0	1.0
GO:0002037	BP	p	negative regulation of L-glutamate import across plasma membrane	0/52	1/20600	1.0	11	0	1.0	1.0	1.0
GO:0002038	BP	p	positive regulation of L-glutamate import across plasma membrane	0/52	3/20600	1.0	11	0	1.0	1.0	1.0
GO:0002039	MF	p	p53 binding	0/52	66/20600	1.0	3	0	1.0	1.0	1.0
GO:0002040	BP	p	sprouting angiogenesis	0/52	31/20600	1.0	4	0	1.0	1.0	1.0
GO:0002041	BP	p	intussusceptive angiogenesis	0/52	1/20600	1.0	4	0	1.0	1.0	1.0
GO:0002042	BP	p	cell migration involved in sprouting angiogenesis	0/52	21/20600	1.0	9	0	1.0	1.0	1.0
GO:0002043	BP	p	blood vessel endothelial cell proliferation involved in sprouting angiogenesis	0/52	7/20600	1.0	4	0	1.0	1.0	1.0
GO:0002046	MF	p	opsin binding	0/52	4/20600	1.0	3	0	1.0	1.0	1.0
GO:0002051	BP	p	osteoblast fate commitment	0/52	4/20600	1.0	4	0	1.0	1.0	1.0
GO:0002052	BP	p	positive regulation of neuroblast proliferation	0/52	23/20600	1.0	8	0	1.0	1.0	1.0
GO:0002053	BP	p	positive regulation of mesenchymal cell proliferation	0/52	25/20600	1.0	6	0	1.0	1.0	1.0
GO:0002054	MF	p	nucleobase binding	0/52	5/20600	1.0	3	0	1.0	1.0	1.0
GO:0002055	MF	p	adenine binding	0/52	1/20600	1.0	5	0	1.0	1.0	1.0
GO:0002058	MF	p	uracil binding	0/52	2/20600	1.0	5	0	1.0	1.0	1.0
GO:0002059	MF	p	thymine binding	0/52	1/20600	1.0	5	0	1.0	1.0	1.0
GO:0002060	MF	p	purine nucleobase binding	0/52	3/20600	1.0	4	0	1.0	1.0	1.0
GO:0002061	MF	p	pyrimidine nucleobase binding	0/52	2/20600	1.0	4	0	1.0	1.0	1.0
GO:0002062	BP	p	chondrocyte differentiation	0/52	43/20600	1.0	4	0	1.0	1.0	1.0
GO:0002063	BP	p	chondrocyte development	0/52	21/20600	1.0	4	0	1.0	1.0	1.0
GO:0002064	BP	e	epithelial cell development	1/52	127/20600	0.2752835298251554	4	1	1.0	1.0	1.0	Q9H5P4
GO:0002065	BP	e	columnar/cuboidal epithelial cell differentiation	1/52	51/20600	0.12107658292820815	5	1	1.0	1.0	1.0	Q9H5P4
GO:0002066	BP	e	columnar/cuboidal epithelial cell development	1/52	31/20600	0.07541338082498546	5	1	1.0	1.0	1.0	Q9H5P4
GO:0002067	BP	p	glandular epithelial cell differentiation	0/52	23/20600	1.0	6	0	1.0	1.0	1.0
GO:0002068	BP	p	glandular epithelial cell development	0/52	17/20600	1.0	6	0	1.0	1.0	1.0
GO:0002069	BP	p	columnar/cuboidal epithelial cell maturation	0/52	7/20600	1.0	5	0	1.0	1.0	1.0
GO:0002070	BP	p	epithelial cell maturation	0/52	16/20600	1.0	4	0	1.0	1.0	1.0
GO:0002071	BP	p	glandular epithelial cell maturation	0/52	3/20600	1.0	6	0	1.0	1.0	1.0
GO:0002072	BP	p	optic cup morphogenesis involved in camera-type eye development	0/52	2/20600	1.0	6	0	1.0	1.0	1.0
GO:0002074	BP	p	extraocular skeletal muscle development	0/52	4/20600	1.0	7	0	1.0	1.0	1.0
GO:0002076	BP	p	osteoblast development	0/52	19/20600	1.0	4	0	1.0	1.0	1.0
GO:0002077	BP	p	acrosome matrix dispersal	0/52	1/20600	1.0	7	0	1.0	1.0	1.0
GO:0002079	CC	p	inner acrosomal membrane	0/52	5/20600	1.0	4	0	1.0	1.0	1.0
GO:0002080	CC	p	acrosomal membrane	0/52	20/20600	1.0	7	0	1.0	1.0	1.0
GO:0002081	CC	p	outer acrosomal membrane	0/52	4/20600	1.0	4	0	1.0	1.0	1.0
GO:0002082	BP	p	regulation of oxidative phosphorylation	0/52	30/20600	1.0	8	0	1.0	1.0	1.0
GO:0002083	MF	p	4-hydroxybenzoate decaprenyltransferase activity	0/52	1/20600	1.0	6	0	1.0	1.0	1.0
GO:0002084	BP	p	protein depalmitoylation	0/52	9/20600	1.0	8	0	1.0	1.0	1.0
GO:0002085	BP	p	inhibition of neuroepithelial cell differentiation	0/52	5/20600	1.0	7	0	1.0	1.0	1.0
GO:0002086	BP	p	diaphragm contraction	0/52	2/20600	1.0	8	0	1.0	1.0	1.0
GO:0002087	BP	p	regulation of respiratory gaseous exchange by nervous system process	0/52	13/20600	1.0	6	0	1.0	1.0	1.0
GO:0002088	BP	p	lens development in camera-type eye	0/52	41/20600	1.0	3	0	1.0	1.0	1.0
GO:0002089	BP	p	lens morphogenesis in camera-type eye	0/52	12/20600	1.0	3	0	1.0	1.0	1.0
GO:0002090	BP	p	regulation of receptor internalization	0/52	56/20600	1.0	8	0	1.0	1.0	1.0
GO:0002091	BP	p	negative regulation of receptor internalization	0/52	13/20600	1.0	9	0	1.0	1.0	1.0
GO:0002092	BP	p	positive regulation of receptor internalization	0/52	26/20600	1.0	9	0	1.0	1.0	1.0
GO:0002093	BP	p	auditory receptor cell morphogenesis	0/52	2/20600	1.0	7	0	1.0	1.0	1.0
GO:0002094	MF	p	polyprenyltransferase activity	0/52	2/20600	1.0	5	0	1.0	1.0	1.0
GO:0002095	CC	p	caveolar macromolecular signaling complex	0/52	2/20600	1.0	4	0	1.0	1.0	1.0
GO:0002096	CC	p	polkadots	0/52	2/20600	1.0	2	0	1.0	1.0	1.0
GO:0002097	BP	p	tRNA wobble base modification	0/52	22/20600	1.0	11	0	1.0	1.0	1.0
GO:0002098	BP	p	tRNA wobble uridine modification	0/52	18/20600	1.0	12	0	1.0	1.0	1.0
GO:0002100	BP	p	tRNA wobble adenosine to inosine editing	0/52	2/20600	1.0	12	0	1.0	1.0	1.0
GO:0002101	BP	p	tRNA wobble cytosine modification	0/52	2/20600	1.0	12	0	1.0	1.0	1.0
GO:0002102	CC	p	podosome	0/52	28/20600	1.0	5	0	1.0	1.0	1.0
GO:0002112	MF	p	interleukin-33 receptor binding	0/52	1/20600	1.0	5	0	1.0	1.0	1.0
GO:0002113	MF	p	interleukin-33 binding	0/52	1/20600	1.0	4	0	1.0	1.0	1.0
GO:0002114	MF	p	interleukin-33 receptor activity	0/52	2/20600	1.0	5	0	1.0	1.0	1.0
GO:0002115	BP	p	store-operated calcium entry	0/52	8/20600	1.0	9	0	1.0	1.0	1.0
GO:0002116	CC	p	semaphorin receptor complex	0/52	11/20600	1.0	3	0	1.0	1.0	1.0
GO:0002118	BP	p	aggressive behavior	0/52	8/20600	1.0	2	0	1.0	1.0	1.0
GO:0002121	BP	p	inter-male aggressive behavior	0/52	2/20600	1.0	3	0	1.0	1.0	1.0
GO:0002125	BP	p	maternal aggressive behavior	0/52	4/20600	1.0	3	0	1.0	1.0	1.0
GO:0002127	BP	p	tRNA wobble base cytosine methylation	0/52	1/20600	1.0	13	0	1.0	1.0	1.0
GO:0002128	BP	p	tRNA nucleoside ribose methylation	0/52	1/20600	1.0	12	0	1.0	1.0	1.0
GO:0002133	CC	p	polycystin complex	0/52	2/20600	1.0	2	0	1.0	1.0	1.0
GO:0002134	MF	p	UTP binding	0/52	2/20600	1.0	7	0	1.0	1.0	1.0
GO:0002135	MF	p	CTP binding	0/52	1/20600	1.0	7	0	1.0	1.0	1.0
GO:0002138	BP	p	retinoic acid biosynthetic process	0/52	7/20600	1.0	10	0	1.0	1.0	1.0
GO:0002139	CC	e	stereocilia coupling link	1/52	5/20600	0.012559013607387587	2	1	1.0	1.0	1.0	Q9H5P4
GO:0002141	CC	e	stereocilia ankle link	1/52	5/20600	0.012559013607387587	3	1	1.0	1.0	1.0	Q9H5P4
GO:0002142	CC	e	stereocilia ankle link complex	1/52	6/20600	0.015052188226292071	2	1	1.0	1.0	1.0	Q9H5P4
GO:0002143	BP	p	tRNA wobble position uridine thiolation	0/52	4/20600	1.0	13	0	1.0	1.0	1.0
GO:0002144	CC	p	cytosolic tRNA wobble base thiouridylase complex	0/52	1/20600	1.0	2	0	1.0	1.0	1.0
GO:0002148	BP	p	hypochlorous acid metabolic process	0/52	1/20600	1.0	5	0	1.0	1.0	1.0
GO:0002149	BP	p	hypochlorous acid biosynthetic process	0/52	1/20600	1.0	6	0	1.0	1.0	1.0
GO:0002151	MF	p	G-quadruplex RNA binding	0/52	6/20600	1.0	5	0	1.0	1.0	1.0
GO:0002152	BP	p	bile acid conjugation	0/52	1/20600	1.0	8	0	1.0	1.0	1.0
GO:0002153	MF	p	steroid receptor RNA activator RNA binding	0/52	2/20600	1.0	6	0	1.0	1.0	1.0
GO:0002154	BP	p	thyroid hormone mediated signaling pathway	0/52	3/20600	1.0	6	0	1.0	1.0	1.0
GO:0002155	BP	p	regulation of thyroid hormone mediated signaling pathway	0/52	4/20600	1.0	6	0	1.0	1.0	1.0
GO:0002158	BP	p	osteoclast proliferation	0/52	4/20600	1.0	3	0	1.0	1.0	1.0
GO:0002159	BP	p	desmosome assembly	0/52	4/20600	1.0	6	0	1.0	1.0	1.0
GO:0002161	MF	p	aminoacyl-tRNA editing activity	0/52	13/20600	1.0	5	0	1.0	1.0	1.0
GO:0002162	MF	p	dystroglycan binding	0/52	10/20600	1.0	3	0	1.0	1.0	1.0
GO:0002169	CC	p	3-methylcrotonyl-CoA carboxylase complex, mitochondrial	0/52	2/20600	1.0	4	0	1.0	1.0	1.0
GO:0002175	BP	p	protein localization to paranode region of axon	0/52	5/20600	1.0	5	0	1.0	1.0	1.0
GO:0002176	BP	p	male germ cell proliferation	0/52	2/20600	1.0	3	0	1.0	1.0	1.0
GO:0002177	CC	p	manchette	0/52	11/20600	1.0	2	0	1.0	1.0	1.0
GO:0002178	CC	p	palmitoyltransferase complex	0/52	11/20600	1.0	4	0	1.0	1.0	1.0
GO:0002181	BP	p	cytoplasmic translation	0/52	42/20600	1.0	8	0	1.0	1.0	1.0
GO:0002183	BP	p	cytoplasmic translational initiation	0/52	11/20600	1.0	4	0	1.0	1.0	1.0
GO:0002184	BP	p	cytoplasmic translational termination	0/52	3/20600	1.0	7	0	1.0	1.0	1.0
GO:0002188	BP	p	translation reinitiation	0/52	3/20600	1.0	5	0	1.0	1.0	1.0
GO:0002189	CC	p	ribose phosphate diphosphokinase complex	0/52	5/20600	1.0	5	0	1.0	1.0	1.0
GO:0002190	BP	p	cap-independent translational initiation	0/52	2/20600	1.0	5	0	1.0	1.0	1.0
GO:0002191	BP	p	cap-dependent translational initiation	0/52	2/20600	1.0	5	0	1.0	1.0	1.0
GO:0002192	BP	p	IRES-dependent translational initiation of linear mRNA	0/52	2/20600	1.0	7	0	1.0	1.0	1.0
GO:0002193	CC	p	MAML1-RBP-Jkappa- ICN1 complex	0/52	3/20600	1.0	2	0	1.0	1.0	1.0
GO:0002194	BP	p	hepatocyte cell migration	0/52	1/20600	1.0	5	0	1.0	1.0	1.0
GO:0002196	MF	p	Ser-tRNA(Ala) hydrolase activity	0/52	2/20600	1.0	6	0	1.0	1.0	1.0
GO:0002199	CC	p	zona pellucida receptor complex	0/52	8/20600	1.0	2	0	1.0	1.0	1.0
GO:0002200	BP	p	somatic diversification of immune receptors	0/52	48/20600	1.0	2	0	1.0	1.0	1.0
GO:0002204	BP	p	somatic recombination of immunoglobulin genes involved in immune response	0/52	19/20600	1.0	11	0	1.0	1.0	1.0
GO:0002208	BP	p	somatic diversification of immunoglobulins involved in immune response	0/52	19/20600	1.0	4	0	1.0	1.0	1.0
GO:0002209	BP	p	behavioral defense response	0/52	33/20600	1.0	4	0	1.0	1.0	1.0
GO:0002215	BP	p	defense response to nematode	0/52	2/20600	1.0	6	0	1.0	1.0	1.0
GO:0002218	BP	p	activation of innate immune response	0/52	144/20600	1.0	8	0	1.0	1.0	1.0
GO:0002220	BP	p	innate immune response activating cell surface receptor signaling pathway	0/52	115/20600	1.0	10	0	1.0	1.0	1.0
GO:0002221	BP	p	pattern recognition receptor signaling pathway	0/52	122/20600	1.0	5	0	1.0	1.0	1.0
GO:0002223	BP	p	stimulatory C-type lectin receptor signaling pathway	0/52	112/20600	1.0	11	0	1.0	1.0	1.0
GO:0002224	BP	p	toll-like receptor signaling pathway	0/52	100/20600	1.0	6	0	1.0	1.0	1.0
GO:0002225	BP	p	positive regulation of antimicrobial peptide production	0/52	3/20600	1.0	8	0	1.0	1.0	1.0
GO:0002227	BP	p	innate immune response in mucosa	0/52	19/20600	1.0	7	0	1.0	1.0	1.0
GO:0002228	BP	p	natural killer cell mediated immunity	0/52	20/20600	1.0	7	0	1.0	1.0	1.0
GO:0002230	BP	p	positive regulation of defense response to virus by host	0/52	27/20600	1.0	8	0	1.0	1.0	1.0
GO:0002232	BP	p	leukocyte chemotaxis involved in inflammatory response	0/52	6/20600	1.0	7	0	1.0	1.0	1.0
GO:0002237	BP	p	response to molecule of bacterial origin	0/52	311/20600	1.0	4	0	1.0	1.0	1.0
GO:0002238	BP	p	response to molecule of fungal origin	0/52	4/20600	1.0	4	0	1.0	1.0	1.0
GO:0002244	BP	p	hematopoietic progenitor cell differentiation	0/52	88/20600	1.0	4	0	1.0	1.0	1.0
GO:0002246	BP	p	wound healing involved in inflammatory response	0/52	1/20600	1.0	5	0	1.0	1.0	1.0
GO:0002248	BP	p	connective tissue replacement involved in inflammatory response wound healing	0/52	5/20600	1.0	4	0	1.0	1.0	1.0
GO:0002250	BP	p	adaptive immune response	0/52	416/20600	0.6285572079093167	3	0	1.0	1.0	1.0
GO:0002251	BP	p	organ or tissue specific immune response	0/52	29/20600	1.0	3	0	1.0	1.0	1.0
GO:0002252	BP	e	immune effector process	4/52	1065/20600	0.3443824740477593	2	4	1.0	1.0	1.0	P10643, Q86YZ3, Q8TF62, Q9BYW2
GO:0002253	BP	p	activation of immune response	1/52	514/20600	1.0	6	1	1.0	1.0	1.0	P10643
GO:0002254	BP	p	kinin cascade	0/52	2/20600	1.0	6	0	1.0	1.0	1.0
GO:0002260	BP	p	lymphocyte homeostasis	0/52	48/20600	1.0	6	0	1.0	1.0	1.0
GO:0002262	BP	p	myeloid cell homeostasis	0/52	23/20600	1.0	5	0	1.0	1.0	1.0
GO:0002263	BP	e	cell activation involved in immune response	2/52	612/20600	0.6679925509214757	3	2	1.0	1.0	1.0	Q86YZ3, Q8TF62
GO:0002264	BP	p	endothelial cell activation involved in immune response	0/52	1/20600	1.0	4	0	1.0	1.0	1.0
GO:0002265	BP	p	astrocyte activation involved in immune response	0/52	4/20600	1.0	5	0	1.0	1.0	1.0
GO:0002266	BP	p	follicular dendritic cell activation	0/52	3/20600	1.0	3	0	1.0	1.0	1.0
GO:0002268	BP	p	follicular dendritic cell differentiation	0/52	2/20600	1.0	4	0	1.0	1.0	1.0
GO:0002269	BP	p	leukocyte activation involved in inflammatory response	0/52	30/20600	1.0	4	0	1.0	1.0	1.0
GO:0002270	BP	p	plasmacytoid dendritic cell activation	0/52	1/20600	1.0	4	0	1.0	1.0	1.0
GO:0002274	BP	e	myeloid leukocyte activation	2/52	580/20600	0.6585712364635805	4	2	1.0	1.0	1.0	Q86YZ3, Q8TF62
GO:0002275	BP	e	myeloid cell activation involved in immune response	2/52	517/20600	0.3764562547412342	5	2	1.0	1.0	1.0	Q86YZ3, Q8TF62
GO:0002276	BP	p	basophil activation involved in immune response	0/52	3/20600	1.0	7	0	1.0	1.0	1.0
GO:0002277	BP	p	myeloid dendritic cell activation involved in immune response	0/52	3/20600	1.0	6	0	1.0	1.0	1.0
GO:0002278	BP	p	eosinophil activation involved in immune response	0/52	4/20600	1.0	7	0	1.0	1.0	1.0
GO:0002279	BP	p	mast cell activation involved in immune response	0/52	14/20600	1.0	6	0	1.0	1.0	1.0
GO:0002280	BP	p	monocyte activation involved in immune response	0/52	1/20600	1.0	6	0	1.0	1.0	1.0
GO:0002281	BP	p	macrophage activation involved in immune response	0/52	14/20600	1.0	6	0	1.0	1.0	1.0
GO:0002282	BP	p	microglial cell activation involved in immune response	0/52	4/20600	1.0	7	0	1.0	1.0	1.0
GO:0002283	BP	e	neutrophil activation involved in immune response	2/52	487/20600	0.34901559408603683	7	2	1.0	1.0	1.0	Q86YZ3, Q8TF62
GO:0002285	BP	p	lymphocyte activation involved in immune response	0/52	100/20600	1.0	5	0	1.0	1.0	1.0
GO:0002286	BP	p	T cell activation involved in immune response	0/52	54/20600	1.0	6	0	1.0	1.0	1.0
GO:0002287	BP	p	alpha-beta T cell activation involved in immune response	0/52	19/20600	1.0	7	0	1.0	1.0	1.0
GO:0002291	BP	p	T cell activation via T cell receptor contact with antigen bound to MHC molecule on antigen presenting cell	0/52	4/20600	1.0	7	0	1.0	1.0	1.0
GO:0002292	BP	p	T cell differentiation involved in immune response	0/52	23/20600	1.0	7	0	1.0	1.0	1.0
GO:0002293	BP	p	alpha-beta T cell differentiation involved in immune response	0/52	19/20600	1.0	8	0	1.0	1.0	1.0
GO:0002294	BP	p	CD4-positive, alpha-beta T cell differentiation involved in immune response	0/52	18/20600	1.0	9	0	1.0	1.0	1.0
GO:0002295	BP	p	T-helper cell lineage commitment	0/52	10/20600	1.0	7	0	1.0	1.0	1.0
GO:0002296	BP	p	T-helper 1 cell lineage commitment	0/52	3/20600	1.0	8	0	1.0	1.0	1.0
GO:0002299	BP	p	alpha-beta intraepithelial T cell differentiation	0/52	1/20600	1.0	8	0	1.0	1.0	1.0
GO:0002300	BP	p	CD8-positive, alpha-beta intraepithelial T cell differentiation	0/52	1/20600	1.0	9	0	1.0	1.0	1.0
GO:0002302	BP	p	CD8-positive, alpha-beta T cell differentiation involved in immune response	0/52	1/20600	1.0	9	0	1.0	1.0	1.0
GO:0002304	BP	p	gamma-delta intraepithelial T cell differentiation	0/52	2/20600	1.0	8	0	1.0	1.0	1.0
GO:0002305	BP	p	CD8-positive, gamma-delta intraepithelial T cell differentiation	0/52	2/20600	1.0	9	0	1.0	1.0	1.0
GO:0002309	BP	p	T cell proliferation involved in immune response	0/52	4/20600	1.0	7	0	1.0	1.0	1.0
GO:0002312	BP	p	B cell activation involved in immune response	0/52	44/20600	1.0	6	0	1.0	1.0	1.0
GO:0002313	BP	p	mature B cell differentiation involved in immune response	0/52	18/20600	1.0	8	0	1.0	1.0	1.0
GO:0002314	BP	p	germinal center B cell differentiation	0/52	3/20600	1.0	9	0	1.0	1.0	1.0
GO:0002315	BP	p	marginal zone B cell differentiation	0/52	9/20600	1.0	9	0	1.0	1.0	1.0
GO:0002316	BP	p	follicular B cell differentiation	0/52	2/20600	1.0	9	0	1.0	1.0	1.0
GO:0002317	BP	p	plasma cell differentiation	0/52	3/20600	1.0	9	0	1.0	1.0	1.0
GO:0002318	BP	p	myeloid progenitor cell differentiation	0/52	4/20600	1.0	5	0	1.0	1.0	1.0
GO:0002320	BP	p	lymphoid progenitor cell differentiation	0/52	12/20600	1.0	5	0	1.0	1.0	1.0
GO:0002322	BP	p	B cell proliferation involved in immune response	0/52	6/20600	1.0	7	0	1.0	1.0	1.0
GO:0002323	BP	p	natural killer cell activation involved in immune response	0/52	24/20600	1.0	6	0	1.0	1.0	1.0
GO:0002326	BP	p	B cell lineage commitment	0/52	6/20600	1.0	4	0	1.0	1.0	1.0
GO:0002327	BP	p	immature B cell differentiation	0/52	6/20600	1.0	7	0	1.0	1.0	1.0
GO:0002328	BP	p	pro-B cell differentiation	0/52	4/20600	1.0	6	0	1.0	1.0	1.0
GO:0002329	BP	p	pre-B cell differentiation	0/52	2/20600	1.0	8	0	1.0	1.0	1.0
GO:0002331	BP	p	pre-B cell allelic exclusion	0/52	3/20600	1.0	6	0	1.0	1.0	1.0
GO:0002332	BP	p	transitional stage B cell differentiation	0/52	1/20600	1.0	8	0	1.0	1.0	1.0
GO:0002333	BP	p	transitional one stage B cell differentiation	0/52	1/20600	1.0	9	0	1.0	1.0	1.0
GO:0002335	BP	p	mature B cell differentiation	0/52	23/20600	1.0	7	0	1.0	1.0	1.0
GO:0002336	BP	p	B-1 B cell lineage commitment	0/52	1/20600	1.0	5	0	1.0	1.0	1.0
GO:0002337	BP	p	B-1a B cell differentiation	0/52	2/20600	1.0	9	0	1.0	1.0	1.0
GO:0002339	BP	p	B cell selection	0/52	3/20600	1.0	2	0	1.0	1.0	1.0
GO:0002343	BP	p	peripheral B cell selection	0/52	1/20600	1.0	3	0	1.0	1.0	1.0
GO:0002344	BP	p	B cell affinity maturation	0/52	1/20600	1.0	4	0	1.0	1.0	1.0
GO:0002347	BP	p	response to tumor cell	0/52	11/20600	1.0	3	0	1.0	1.0	1.0
GO:0002352	BP	p	B cell negative selection	0/52	2/20600	1.0	3	0	1.0	1.0	1.0
GO:0002353	BP	p	plasma kallikrein-kinin cascade	0/52	2/20600	1.0	7	0	1.0	1.0	1.0
GO:0002355	BP	p	detection of tumor cell	0/52	1/20600	1.0	4	0	1.0	1.0	1.0
GO:0002357	BP	p	defense response to tumor cell	0/52	4/20600	1.0	4	0	1.0	1.0	1.0
GO:0002358	BP	p	B cell homeostatic proliferation	0/52	2/20600	1.0	7	0	1.0	1.0	1.0
GO:0002360	BP	p	T cell lineage commitment	0/52	21/20600	1.0	4	0	1.0	1.0	1.0
GO:0002361	BP	p	CD4-positive, CD25-positive, alpha-beta regulatory T cell differentiation	0/52	2/20600	1.0	9	0	1.0	1.0	1.0
GO:0002362	BP	p	CD4-positive, CD25-positive, alpha-beta regulatory T cell lineage commitment	0/52	2/20600	1.0	7	0	1.0	1.0	1.0
GO:0002363	BP	p	alpha-beta T cell lineage commitment	0/52	14/20600	1.0	5	0	1.0	1.0	1.0
GO:0002364	BP	p	NK T cell lineage commitment	0/52	1/20600	1.0	6	0	1.0	1.0	1.0
GO:0002366	BP	e	leukocyte activation involved in immune response	2/52	608/20600	0.6667750151873265	4	2	1.0	1.0	1.0	Q86YZ3, Q8TF62
GO:0002367	BP	p	cytokine production involved in immune response	0/52	22/20600	1.0	3	0	1.0	1.0	1.0
GO:0002368	BP	p	B cell cytokine production	0/52	1/20600	1.0	6	0	1.0	1.0	1.0
GO:0002369	BP	p	T cell cytokine production	0/52	12/20600	1.0	6	0	1.0	1.0	1.0
GO:0002371	BP	p	dendritic cell cytokine production	0/52	2/20600	1.0	4	0	1.0	1.0	1.0
GO:0002372	BP	p	myeloid dendritic cell cytokine production	0/52	1/20600	1.0	5	0	1.0	1.0	1.0
GO:0002374	BP	p	cytokine secretion involved in immune response	0/52	4/20600	1.0	10	0	1.0	1.0	1.0
GO:0002376	BP	p	immune system process	4/52	2409/20600	0.5158477238296649	1	4	1.0	1.0	1.0	P10643, Q86YZ3, Q8TF62, Q9BYW2
GO:0002377	BP	p	immunoglobulin production	0/52	112/20600	1.0	3	0	1.0	1.0	1.0
GO:0002378	BP	p	immunoglobulin biosynthetic process	0/52	3/20600	1.0	5	0	1.0	1.0	1.0
GO:0002379	BP	p	immunoglobulin biosynthetic process involved in immune response	0/52	1/20600	1.0	6	0	1.0	1.0	1.0
GO:0002380	BP	p	immunoglobulin secretion involved in immune response	0/52	1/20600	1.0	10	0	1.0	1.0	1.0
GO:0002381	BP	p	immunoglobulin production involved in immunoglobulin mediated immune response	0/52	5/20600	1.0	4	0	1.0	1.0	1.0
GO:0002383	BP	p	immune response in brain or nervous system	0/52	1/20600	1.0	4	0	1.0	1.0	1.0
GO:0002384	BP	p	hepatic immune response	0/52	2/20600	1.0	4	0	1.0	1.0	1.0
GO:0002385	BP	p	mucosal immune response	0/52	26/20600	1.0	4	0	1.0	1.0	1.0
GO:0002386	BP	p	immune response in mucosal-associated lymphoid tissue	0/52	1/20600	1.0	5	0	1.0	1.0	1.0
GO:0002387	BP	p	immune response in gut-associated lymphoid tissue	0/52	1/20600	1.0	6	0	1.0	1.0	1.0
GO:0002395	BP	p	immune response in nasopharyngeal-associated lymphoid tissue	0/52	1/20600	1.0	7	0	1.0	1.0	1.0
GO:0002396	BP	p	MHC protein complex assembly	0/52	2/20600	1.0	6	0	1.0	1.0	1.0
GO:0002398	BP	p	MHC class Ib protein complex assembly	0/52	1/20600	1.0	7	0	1.0	1.0	1.0
GO:0002399	BP	p	MHC class II protein complex assembly	0/52	1/20600	1.0	7	0	1.0	1.0	1.0
GO:0002407	BP	p	dendritic cell chemotaxis	0/52	18/20600	1.0	7	0	1.0	1.0	1.0
GO:0002408	BP	p	myeloid dendritic cell chemotaxis	0/52	3/20600	1.0	8	0	1.0	1.0	1.0
GO:0002414	BP	p	immunoglobulin transcytosis in epithelial cells	0/52	3/20600	1.0	6	0	1.0	1.0	1.0
GO:0002415	BP	p	immunoglobulin transcytosis in epithelial cells mediated by polymeric immunoglobulin receptor	0/52	2/20600	1.0	7	0	1.0	1.0	1.0
GO:0002416	BP	p	IgG immunoglobulin transcytosis in epithelial cells mediated by FcRn immunoglobulin receptor	0/52	1/20600	1.0	7	0	1.0	1.0	1.0
GO:0002418	BP	p	immune response to tumor cell	0/52	4/20600	1.0	4	0	1.0	1.0	1.0
GO:0002419	BP	p	T cell mediated cytotoxicity directed against tumor cell target	0/52	1/20600	1.0	7	0	1.0	1.0	1.0
GO:0002424	BP	p	T cell mediated immune response to tumor cell	0/52	1/20600	1.0	6	0	1.0	1.0	1.0
GO:0002426	BP	p	immunoglobulin production in mucosal tissue	0/52	1/20600	1.0	5	0	1.0	1.0	1.0
GO:0002428	BP	p	antigen processing and presentation of peptide antigen via MHC class Ib	0/52	11/20600	1.0	4	0	1.0	1.0	1.0
GO:0002429	BP	p	immune response-activating cell surface receptor signaling pathway	0/52	441/20600	0.6303827513765619	8	0	1.0	1.0	1.0
GO:0002430	BP	p	complement receptor mediated signaling pathway	0/52	13/20600	1.0	9	0	1.0	1.0	1.0
GO:0002431	BP	p	Fc receptor mediated stimulatory signaling pathway	0/52	137/20600	1.0	9	0	1.0	1.0	1.0
GO:0002432	BP	p	granuloma formation	0/52	1/20600	1.0	3	0	1.0	1.0	1.0
GO:0002433	BP	p	immune response-regulating cell surface receptor signaling pathway involved in phagocytosis	0/52	135/20600	1.0	7	0	1.0	1.0	1.0
GO:0002434	BP	p	immune complex clearance	0/52	2/20600	1.0	3	0	1.0	1.0	1.0
GO:0002436	BP	p	immune complex clearance by monocytes and macrophages	0/52	1/20600	1.0	4	0	1.0	1.0	1.0
GO:0002437	BP	p	inflammatory response to antigenic stimulus	0/52	36/20600	1.0	5	0	1.0	1.0	1.0
GO:0002438	BP	p	acute inflammatory response to antigenic stimulus	0/52	9/20600	1.0	6	0	1.0	1.0	1.0
GO:0002439	BP	p	chronic inflammatory response to antigenic stimulus	0/52	2/20600	1.0	6	0	1.0	1.0	1.0
GO:0002440	BP	p	production of molecular mediator of immune response	0/52	135/20600	1.0	2	0	1.0	1.0	1.0
GO:0002441	BP	p	histamine secretion involved in inflammatory response	0/52	3/20600	1.0	8	0	1.0	1.0	1.0
GO:0002442	BP	p	serotonin secretion involved in inflammatory response	0/52	3/20600	1.0	8	0	1.0	1.0	1.0
GO:0002443	BP	p	leukocyte mediated immunity	0/52	96/20600	1.0	3	0	1.0	1.0	1.0
GO:0002444	BP	p	myeloid leukocyte mediated immunity	0/52	16/20600	1.0	4	0	1.0	1.0	1.0
GO:0002446	BP	p	neutrophil mediated immunity	0/52	13/20600	1.0	5	0	1.0	1.0	1.0
GO:0002448	BP	p	mast cell mediated immunity	0/52	2/20600	1.0	5	0	1.0	1.0	1.0
GO:0002449	BP	p	lymphocyte mediated immunity	0/52	77/20600	1.0	4	0	1.0	1.0	1.0
GO:0002451	BP	p	peripheral B cell tolerance induction	0/52	1/20600	1.0	7	0	1.0	1.0	1.0
GO:0002455	BP	p	humoral immune response mediated by circulating immunoglobulin	0/52	6/20600	1.0	7	0	1.0	1.0	1.0
GO:0002456	BP	p	T cell mediated immunity	0/52	35/20600	1.0	5	0	1.0	1.0	1.0
GO:0002457	BP	p	T cell antigen processing and presentation	0/52	3/20600	1.0	3	0	1.0	1.0	1.0
GO:0002458	BP	p	peripheral T cell tolerance induction	0/52	1/20600	1.0	7	0	1.0	1.0	1.0
GO:0002460	BP	p	adaptive immune response based on somatic recombination of immune receptors built from immunoglobulin superfamily domains	0/52	72/20600	1.0	4	0	1.0	1.0	1.0
GO:0002461	BP	p	tolerance induction dependent upon immune response	0/52	2/20600	1.0	5	0	1.0	1.0	1.0
GO:0002465	BP	p	peripheral tolerance induction	0/52	2/20600	1.0	6	0	1.0	1.0	1.0
GO:0002467	BP	p	germinal center formation	0/52	8/20600	1.0	5	0	1.0	1.0	1.0
GO:0002468	BP	p	dendritic cell antigen processing and presentation	0/52	1/20600	1.0	3	0	1.0	1.0	1.0
GO:0002470	BP	p	plasmacytoid dendritic cell antigen processing and presentation	0/52	1/20600	1.0	4	0	1.0	1.0	1.0
GO:0002474	BP	p	antigen processing and presentation of peptide antigen via MHC class I	0/52	96/20600	1.0	4	0	1.0	1.0	1.0
GO:0002475	BP	p	antigen processing and presentation via MHC class Ib	0/52	18/20600	1.0	3	0	1.0	1.0	1.0
GO:0002476	BP	p	antigen processing and presentation of endogenous peptide antigen via MHC class Ib	0/52	10/20600	1.0	5	0	1.0	1.0	1.0
GO:0002477	BP	p	antigen processing and presentation of exogenous peptide antigen via MHC class Ib	0/52	3/20600	1.0	5	0	1.0	1.0	1.0
GO:0002478	BP	p	antigen processing and presentation of exogenous peptide antigen	0/52	175/20600	1.0	4	0	1.0	1.0	1.0
GO:0002479	BP	p	antigen processing and presentation of exogenous peptide antigen via MHC class I, TAP-dependent	0/52	75/20600	1.0	6	0	1.0	1.0	1.0
GO:0002480	BP	p	antigen processing and presentation of exogenous peptide antigen via MHC class I, TAP-independent	0/52	9/20600	1.0	6	0	1.0	1.0	1.0
GO:0002481	BP	p	antigen processing and presentation of exogenous protein antigen via MHC class Ib, TAP-dependent	0/52	1/20600	1.0	6	0	1.0	1.0	1.0
GO:0002483	BP	p	antigen processing and presentation of endogenous peptide antigen	0/52	19/20600	1.0	4	0	1.0	1.0	1.0
GO:0002484	BP	p	antigen processing and presentation of endogenous peptide antigen via MHC class I via ER pathway	0/52	3/20600	1.0	6	0	1.0	1.0	1.0
GO:0002485	BP	p	antigen processing and presentation of endogenous peptide antigen via MHC class I via ER pathway, TAP-dependent	0/52	1/20600	1.0	7	0	1.0	1.0	1.0
GO:0002486	BP	p	antigen processing and presentation of endogenous peptide antigen via MHC class I via ER pathway, TAP-independent	0/52	3/20600	1.0	7	0	1.0	1.0	1.0
GO:0002488	BP	p	antigen processing and presentation of endogenous peptide antigen via MHC class Ib via ER pathway	0/52	1/20600	1.0	6	0	1.0	1.0	1.0
GO:0002489	BP	p	antigen processing and presentation of endogenous peptide antigen via MHC class Ib via ER pathway, TAP-dependent	0/52	1/20600	1.0	7	0	1.0	1.0	1.0
GO:0002495	BP	p	antigen processing and presentation of peptide antigen via MHC class II	0/52	100/20600	1.0	4	0	1.0	1.0	1.0
GO:0002501	BP	p	peptide antigen assembly with MHC protein complex	0/52	6/20600	1.0	6	0	1.0	1.0	1.0
GO:0002502	BP	p	peptide antigen assembly with MHC class I protein complex	0/52	2/20600	1.0	7	0	1.0	1.0	1.0
GO:0002503	BP	p	peptide antigen assembly with MHC class II protein complex	0/52	4/20600	1.0	7	0	1.0	1.0	1.0
GO:0002504	BP	p	antigen processing and presentation of peptide or polysaccharide antigen via MHC class II	0/52	100/20600	1.0	3	0	1.0	1.0	1.0
GO:0002507	BP	p	tolerance induction	0/52	12/20600	1.0	2	0	1.0	1.0	1.0
GO:0002508	BP	p	central tolerance induction	0/52	2/20600	1.0	3	0	1.0	1.0	1.0
GO:0002509	BP	p	central tolerance induction to self antigen	0/52	1/20600	1.0	4	0	1.0	1.0	1.0
GO:0002513	BP	p	tolerance induction to self antigen	0/52	3/20600	1.0	3	0	1.0	1.0	1.0
GO:0002514	BP	p	B cell tolerance induction	0/52	1/20600	1.0	3	0	1.0	1.0	1.0
GO:0002517	BP	p	T cell tolerance induction	0/52	2/20600	1.0	3	0	1.0	1.0	1.0
GO:0002518	BP	p	lymphocyte chemotaxis across high endothelial venule	0/52	1/20600	1.0	8	0	1.0	1.0	1.0
GO:0002519	BP	p	natural killer cell tolerance induction	0/52	3/20600	1.0	3	0	1.0	1.0	1.0
GO:0002520	BP	p	immune system development	0/52	4/20600	1.0	4	0	1.0	1.0	1.0
GO:0002521	BP	p	leukocyte differentiation	0/52	289/20600	1.0	4	0	1.0	1.0	1.0
GO:0002522	BP	p	leukocyte migration involved in immune response	0/52	2/20600	1.0	6	0	1.0	1.0	1.0
GO:0002523	BP	p	leukocyte migration involved in inflammatory response	0/52	16/20600	1.0	6	0	1.0	1.0	1.0
GO:0002524	BP	p	hypersensitivity	0/52	1/20600	1.0	7	0	1.0	1.0	1.0
GO:0002526	BP	p	acute inflammatory response	0/52	63/20600	1.0	5	0	1.0	1.0	1.0
GO:0002528	BP	p	regulation of vascular permeability involved in acute inflammatory response	0/52	4/20600	1.0	6	0	1.0	1.0	1.0
GO:0002532	BP	p	production of molecular mediator involved in inflammatory response	0/52	10/20600	1.0	2	0	1.0	1.0	1.0
GO:0002534	BP	p	cytokine production involved in inflammatory response	0/52	3/20600	1.0	3	0	1.0	1.0	1.0
GO:0002536	BP	p	respiratory burst involved in inflammatory response	0/52	1/20600	1.0	4	0	1.0	1.0	1.0
GO:0002537	BP	p	nitric oxide production involved in inflammatory response	0/52	2/20600	1.0	3	0	1.0	1.0	1.0
GO:0002538	BP	p	arachidonic acid metabolite production involved in inflammatory response	0/52	1/20600	1.0	3	0	1.0	1.0	1.0
GO:0002540	BP	p	leukotriene production involved in inflammatory response	0/52	1/20600	1.0	4	0	1.0	1.0	1.0
GO:0002541	BP	p	activation of plasma proteins involved in acute inflammatory response	0/52	1/20600	1.0	7	0	1.0	1.0	1.0
GO:0002542	BP	p	Factor XII activation	0/52	2/20600	1.0	10	0	1.0	1.0	1.0
GO:0002543	BP	p	activation of blood coagulation via clotting cascade	0/52	2/20600	1.0	9	0	1.0	1.0	1.0
GO:0002544	BP	p	chronic inflammatory response	0/52	9/20600	1.0	5	0	1.0	1.0	1.0
GO:0002548	BP	p	monocyte chemotaxis	0/52	43/20600	1.0	7	0	1.0	1.0	1.0
GO:0002551	BP	p	mast cell chemotaxis	0/52	5/20600	1.0	8	0	1.0	1.0	1.0
GO:0002553	BP	p	histamine secretion by mast cell	0/52	3/20600	1.0	9	0	1.0	1.0	1.0
GO:0002554	BP	p	serotonin secretion by platelet	0/52	3/20600	1.0	9	0	1.0	1.0	1.0
GO:0002561	BP	p	basophil degranulation	0/52	1/20600	1.0	9	0	1.0	1.0	1.0
GO:0002562	BP	p	somatic diversification of immune receptors via germline recombination within a single locus	0/52	36/20600	1.0	9	0	1.0	1.0	1.0
GO:0002566	BP	p	somatic diversification of immune receptors via somatic mutation	0/52	18/20600	1.0	3	0	1.0	1.0	1.0
GO:0002568	BP	p	somatic diversification of T cell receptor genes	0/52	5/20600	1.0	3	0	1.0	1.0	1.0
GO:0002572	BP	p	pro-T cell differentiation	0/52	1/20600	1.0	6	0	1.0	1.0	1.0
GO:0002573	BP	p	myeloid leukocyte differentiation	0/52	98/20600	1.0	5	0	1.0	1.0	1.0
GO:0002576	BP	p	platelet degranulation	0/52	124/20600	1.0	8	0	1.0	1.0	1.0
GO:0002577	BP	p	regulation of antigen processing and presentation	0/52	20/20600	1.0	4	0	1.0	1.0	1.0
GO:0002578	BP	p	negative regulation of antigen processing and presentation	0/52	9/20600	1.0	5	0	1.0	1.0	1.0
GO:0002579	BP	p	positive regulation of antigen processing and presentation	0/52	9/20600	1.0	5	0	1.0	1.0	1.0
GO:0002580	BP	p	regulation of antigen processing and presentation of peptide or polysaccharide antigen via MHC class II	0/52	5/20600	1.0	5	0	1.0	1.0	1.0
GO:0002581	BP	p	negative regulation of antigen processing and presentation of peptide or polysaccharide antigen via MHC class II	0/52	3/20600	1.0	6	0	1.0	1.0	1.0
GO:0002582	BP	p	positive regulation of antigen processing and presentation of peptide or polysaccharide antigen via MHC class II	0/52	2/20600	1.0	6	0	1.0	1.0	1.0
GO:0002583	BP	p	regulation of antigen processing and presentation of peptide antigen	0/52	6/20600	1.0	5	0	1.0	1.0	1.0
GO:0002584	BP	p	negative regulation of antigen processing and presentation of peptide antigen	0/52	4/20600	1.0	6	0	1.0	1.0	1.0
GO:0002585	BP	p	positive regulation of antigen processing and presentation of peptide antigen	0/52	2/20600	1.0	6	0	1.0	1.0	1.0
GO:0002586	BP	p	regulation of antigen processing and presentation of peptide antigen via MHC class II	0/52	4/20600	1.0	6	0	1.0	1.0	1.0
GO:0002587	BP	p	negative regulation of antigen processing and presentation of peptide antigen via MHC class II	0/52	2/20600	1.0	7	0	1.0	1.0	1.0
GO:0002588	BP	p	positive regulation of antigen processing and presentation of peptide antigen via MHC class II	0/52	2/20600	1.0	7	0	1.0	1.0	1.0
GO:0002589	BP	p	regulation of antigen processing and presentation of peptide antigen via MHC class I	0/52	2/20600	1.0	6	0	1.0	1.0	1.0
GO:0002590	BP	p	negative regulation of antigen processing and presentation of peptide antigen via MHC class I	0/52	2/20600	1.0	7	0	1.0	1.0	1.0
GO:0002604	BP	p	regulation of dendritic cell antigen processing and presentation	0/52	11/20600	1.0	5	0	1.0	1.0	1.0
GO:0002605	BP	p	negative regulation of dendritic cell antigen processing and presentation	0/52	4/20600	1.0	6	0	1.0	1.0	1.0
GO:0002606	BP	p	positive regulation of dendritic cell antigen processing and presentation	0/52	7/20600	1.0	6	0	1.0	1.0	1.0
GO:0002616	BP	p	regulation of macrophage antigen processing and presentation	0/52	1/20600	1.0	5	0	1.0	1.0	1.0
GO:0002617	BP	p	negative regulation of macrophage antigen processing and presentation	0/52	1/20600	1.0	6	0	1.0	1.0	1.0
GO:0002622	BP	p	regulation of B cell antigen processing and presentation	0/52	1/20600	1.0	8	0	1.0	1.0	1.0
GO:0002625	BP	p	regulation of T cell antigen processing and presentation	0/52	2/20600	1.0	8	0	1.0	1.0	1.0
GO:0002626	BP	p	negative regulation of T cell antigen processing and presentation	0/52	1/20600	1.0	9	0	1.0	1.0	1.0
GO:0002634	BP	p	regulation of germinal center formation	0/52	9/20600	1.0	7	0	1.0	1.0	1.0
GO:0002635	BP	p	negative regulation of germinal center formation	0/52	2/20600	1.0	8	0	1.0	1.0	1.0
GO:0002636	BP	p	positive regulation of germinal center formation	0/52	3/20600	1.0	8	0	1.0	1.0	1.0
GO:0002637	BP	p	regulation of immunoglobulin production	0/52	69/20600	1.0	6	0	1.0	1.0	1.0
GO:0002638	BP	p	negative regulation of immunoglobulin production	0/52	13/20600	1.0	7	0	1.0	1.0	1.0
GO:0002639	BP	p	positive regulation of immunoglobulin production	0/52	46/20600	1.0	7	0	1.0	1.0	1.0
GO:0002640	BP	p	regulation of immunoglobulin biosynthetic process	0/52	1/20600	1.0	7	0	1.0	1.0	1.0
GO:0002642	BP	p	positive regulation of immunoglobulin biosynthetic process	0/52	1/20600	1.0	8	0	1.0	1.0	1.0
GO:0002643	BP	p	regulation of tolerance induction	0/52	17/20600	1.0	5	0	1.0	1.0	1.0
GO:0002644	BP	p	negative regulation of tolerance induction	0/52	1/20600	1.0	6	0	1.0	1.0	1.0
GO:0002645	BP	p	positive regulation of tolerance induction	0/52	9/20600	1.0	6	0	1.0	1.0	1.0
GO:0002646	BP	p	regulation of central tolerance induction	0/52	1/20600	1.0	6	0	1.0	1.0	1.0
GO:0002648	BP	p	positive regulation of central tolerance induction	0/52	1/20600	1.0	7	0	1.0	1.0	1.0
GO:0002649	BP	p	regulation of tolerance induction to self antigen	0/52	1/20600	1.0	6	0	1.0	1.0	1.0
GO:0002651	BP	p	positive regulation of tolerance induction to self antigen	0/52	1/20600	1.0	7	0	1.0	1.0	1.0
GO:0002652	BP	p	regulation of tolerance induction dependent upon immune response	0/52	3/20600	1.0	7	0	1.0	1.0	1.0
GO:0002654	BP	p	positive regulation of tolerance induction dependent upon immune response	0/52	2/20600	1.0	8	0	1.0	1.0	1.0
GO:0002658	BP	p	regulation of peripheral tolerance induction	0/52	2/20600	1.0	8	0	1.0	1.0	1.0
GO:0002660	BP	p	positive regulation of peripheral tolerance induction	0/52	2/20600	1.0	9	0	1.0	1.0	1.0
GO:0002661	BP	p	regulation of B cell tolerance induction	0/52	2/20600	1.0	6	0	1.0	1.0	1.0
GO:0002663	BP	p	positive regulation of B cell tolerance induction	0/52	2/20600	1.0	7	0	1.0	1.0	1.0
GO:0002664	BP	p	regulation of T cell tolerance induction	0/52	10/20600	1.0	6	0	1.0	1.0	1.0
GO:0002666	BP	p	positive regulation of T cell tolerance induction	0/52	6/20600	1.0	7	0	1.0	1.0	1.0
GO:0002667	BP	p	regulation of T cell anergy	0/52	5/20600	1.0	7	0	1.0	1.0	1.0
GO:0002669	BP	p	positive regulation of T cell anergy	0/52	2/20600	1.0	8	0	1.0	1.0	1.0
GO:0002673	BP	p	regulation of acute inflammatory response	0/52	45/20600	1.0	7	0	1.0	1.0	1.0
GO:0002674	BP	p	negative regulation of acute inflammatory response	0/52	12/20600	1.0	8	0	1.0	1.0	1.0
GO:0002675	BP	p	positive regulation of acute inflammatory response	0/52	29/20600	1.0	8	0	1.0	1.0	1.0
GO:0002676	BP	p	regulation of chronic inflammatory response	0/52	9/20600	1.0	7	0	1.0	1.0	1.0
GO:0002677	BP	p	negative regulation of chronic inflammatory response	0/52	4/20600	1.0	8	0	1.0	1.0	1.0
GO:0002678	BP	p	positive regulation of chronic inflammatory response	0/52	4/20600	1.0	8	0	1.0	1.0	1.0
GO:0002679	BP	p	respiratory burst involved in defense response	0/52	7/20600	1.0	3	0	1.0	1.0	1.0
GO:0002681	BP	p	somatic recombination of T cell receptor gene segments	0/52	5/20600	1.0	10	0	1.0	1.0	1.0
GO:0002682	BP	p	regulation of immune system process	1/52	1600/20600	0.18600878016509906	3	1	1.0	1.0	1.0	P10643
GO:0002683	BP	p	negative regulation of immune system process	0/52	425/20600	0.6290658007237047	4	0	1.0	1.0	1.0
GO:0002684	BP	p	positive regulation of immune system process	1/52	1075/20600	0.5246429248345834	4	1	1.0	1.0	1.0	P10643
GO:0002685	BP	p	regulation of leukocyte migration	0/52	201/20600	1.0	7	0	1.0	1.0	1.0
GO:0002686	BP	p	negative regulation of leukocyte migration	0/52	45/20600	1.0	8	0	1.0	1.0	1.0
GO:0002687	BP	p	positive regulation of leukocyte migration	0/52	135/20600	1.0	8	0	1.0	1.0	1.0
GO:0002688	BP	p	regulation of leukocyte chemotaxis	0/52	115/20600	1.0	8	0	1.0	1.0	1.0
GO:0002689	BP	p	negative regulation of leukocyte chemotaxis	0/52	18/20600	1.0	9	0	1.0	1.0	1.0
GO:0002690	BP	p	positive regulation of leukocyte chemotaxis	0/52	89/20600	1.0	9	0	1.0	1.0	1.0
GO:0002691	BP	p	regulation of cellular extravasation	0/52	34/20600	1.0	8	0	1.0	1.0	1.0
GO:0002692	BP	p	negative regulation of cellular extravasation	0/52	9/20600	1.0	9	0	1.0	1.0	1.0
GO:0002693	BP	p	positive regulation of cellular extravasation	0/52	21/20600	1.0	9	0	1.0	1.0	1.0
GO:0002694	BP	p	regulation of leukocyte activation	0/52	609/20600	0.4082340017693262	5	0	1.0	1.0	1.0
GO:0002695	BP	p	negative regulation of leukocyte activation	0/52	180/20600	1.0	6	0	1.0	1.0	1.0
GO:0002696	BP	p	positive regulation of leukocyte activation	0/52	409/20600	0.6282837093809329	6	0	1.0	1.0	1.0
GO:0002697	BP	p	regulation of immune effector process	1/52	472/20600	1.0	4	1	1.0	1.0	1.0	P10643
GO:0002698	BP	p	negative regulation of immune effector process	0/52	122/20600	1.0	5	0	1.0	1.0	1.0
GO:0002699	BP	p	positive regulation of immune effector process	0/52	224/20600	1.0	5	0	1.0	1.0	1.0
GO:0002700	BP	p	regulation of production of molecular mediator of immune response	0/52	149/20600	1.0	5	0	1.0	1.0	1.0
GO:0002701	BP	p	negative regulation of production of molecular mediator of immune response	0/52	37/20600	1.0	6	0	1.0	1.0	1.0
GO:0002702	BP	p	positive regulation of production of molecular mediator of immune response	0/52	103/20600	1.0	6	0	1.0	1.0	1.0
GO:0002703	BP	p	regulation of leukocyte mediated immunity	0/52	211/20600	1.0	5	0	1.0	1.0	1.0
GO:0002704	BP	p	negative regulation of leukocyte mediated immunity	0/52	51/20600	1.0	6	0	1.0	1.0	1.0
GO:0002705	BP	p	positive regulation of leukocyte mediated immunity	0/52	139/20600	1.0	6	0	1.0	1.0	1.0
GO:0002706	BP	p	regulation of lymphocyte mediated immunity	0/52	153/20600	1.0	6	0	1.0	1.0	1.0
GO:0002707	BP	p	negative regulation of lymphocyte mediated immunity	0/52	41/20600	1.0	7	0	1.0	1.0	1.0
GO:0002708	BP	p	positive regulation of lymphocyte mediated immunity	0/52	108/20600	1.0	7	0	1.0	1.0	1.0
GO:0002709	BP	p	regulation of T cell mediated immunity	0/52	75/20600	1.0	7	0	1.0	1.0	1.0
GO:0002710	BP	p	negative regulation of T cell mediated immunity	0/52	19/20600	1.0	8	0	1.0	1.0	1.0
GO:0002711	BP	p	positive regulation of T cell mediated immunity	0/52	53/20600	1.0	8	0	1.0	1.0	1.0
GO:0002712	BP	p	regulation of B cell mediated immunity	0/52	55/20600	1.0	7	0	1.0	1.0	1.0
GO:0002713	BP	p	negative regulation of B cell mediated immunity	0/52	11/20600	1.0	8	0	1.0	1.0	1.0
GO:0002714	BP	p	positive regulation of B cell mediated immunity	0/52	40/20600	1.0	8	0	1.0	1.0	1.0
GO:0002715	BP	p	regulation of natural killer cell mediated immunity	0/52	44/20600	1.0	7	0	1.0	1.0	1.0
GO:0002716	BP	p	negative regulation of natural killer cell mediated immunity	0/52	17/20600	1.0	8	0	1.0	1.0	1.0
GO:0002717	BP	p	positive regulation of natural killer cell mediated immunity	0/52	28/20600	1.0	8	0	1.0	1.0	1.0
GO:0002718	BP	p	regulation of cytokine production involved in immune response	0/52	87/20600	1.0	6	0	1.0	1.0	1.0
GO:0002719	BP	p	negative regulation of cytokine production involved in immune response	0/52	25/20600	1.0	7	0	1.0	1.0	1.0
GO:0002720	BP	p	positive regulation of cytokine production involved in immune response	0/52	57/20600	1.0	7	0	1.0	1.0	1.0
GO:0002721	BP	p	regulation of B cell cytokine production	0/52	1/20600	1.0	8	0	1.0	1.0	1.0
GO:0002724	BP	p	regulation of T cell cytokine production	0/52	32/20600	1.0	8	0	1.0	1.0	1.0
GO:0002725	BP	p	negative regulation of T cell cytokine production	0/52	9/20600	1.0	9	0	1.0	1.0	1.0
GO:0002726	BP	p	positive regulation of T cell cytokine production	0/52	20/20600	1.0	9	0	1.0	1.0	1.0
GO:0002727	BP	p	regulation of natural killer cell cytokine production	0/52	9/20600	1.0	8	0	1.0	1.0	1.0
GO:0002728	BP	p	negative regulation of natural killer cell cytokine production	0/52	2/20600	1.0	9	0	1.0	1.0	1.0
GO:0002729	BP	p	positive regulation of natural killer cell cytokine production	0/52	8/20600	1.0	9	0	1.0	1.0	1.0
GO:0002730	BP	p	regulation of dendritic cell cytokine production	0/52	12/20600	1.0	7	0	1.0	1.0	1.0
GO:0002731	BP	p	negative regulation of dendritic cell cytokine production	0/52	2/20600	1.0	8	0	1.0	1.0	1.0
GO:0002732	BP	p	positive regulation of dendritic cell cytokine production	0/52	8/20600	1.0	8	0	1.0	1.0	1.0
GO:0002733	BP	p	regulation of myeloid dendritic cell cytokine production	0/52	6/20600	1.0	8	0	1.0	1.0	1.0
GO:0002735	BP	p	positive regulation of myeloid dendritic cell cytokine production	0/52	6/20600	1.0	9	0	1.0	1.0	1.0
GO:0002736	BP	p	regulation of plasmacytoid dendritic cell cytokine production	0/52	1/20600	1.0	8	0	1.0	1.0	1.0
GO:0002737	BP	p	negative regulation of plasmacytoid dendritic cell cytokine production	0/52	1/20600	1.0	9	0	1.0	1.0	1.0
GO:0002739	BP	p	regulation of cytokine secretion involved in immune response	0/52	16/20600	1.0	9	0	1.0	1.0	1.0
GO:0002740	BP	p	negative regulation of cytokine secretion involved in immune response	0/52	6/20600	1.0	10	0	1.0	1.0	1.0
GO:0002741	BP	p	positive regulation of cytokine secretion involved in immune response	0/52	8/20600	1.0	10	0	1.0	1.0	1.0
GO:0002752	BP	p	cell surface pattern recognition receptor signaling pathway	0/52	2/20600	1.0	11	0	1.0	1.0	1.0
GO:0002753	BP	p	cytoplasmic pattern recognition receptor signaling pathway	0/52	36/20600	1.0	6	0	1.0	1.0	1.0
GO:0002755	BP	p	MyD88-dependent toll-like receptor signaling pathway	0/52	32/20600	1.0	7	0	1.0	1.0	1.0
GO:0002756	BP	p	MyD88-independent toll-like receptor signaling pathway	0/52	32/20600	1.0	7	0	1.0	1.0	1.0
GO:0002757	BP	p	immune response-activating signal transduction	0/52	441/20600	0.6303827513765619	7	0	1.0	1.0	1.0
GO:0002758	BP	p	innate immune response-activating signal transduction	0/52	116/20600	1.0	9	0	1.0	1.0	1.0
GO:0002759	BP	p	regulation of antimicrobial humoral response	0/52	6/20600	1.0	6	0	1.0	1.0	1.0
GO:0002760	BP	p	positive regulation of antimicrobial humoral response	0/52	4/20600	1.0	7	0	1.0	1.0	1.0
GO:0002761	BP	p	regulation of myeloid leukocyte differentiation	0/52	118/20600	1.0	7	0	1.0	1.0	1.0
GO:0002762	BP	p	negative regulation of myeloid leukocyte differentiation	0/52	48/20600	1.0	8	0	1.0	1.0	1.0
GO:0002763	BP	p	positive regulation of myeloid leukocyte differentiation	0/52	57/20600	1.0	8	0	1.0	1.0	1.0
GO:0002764	BP	p	immune response-regulating signaling pathway	0/52	477/20600	0.6350833691377983	5	0	1.0	1.0	1.0
GO:0002765	BP	p	immune response-inhibiting signal transduction	0/52	8/20600	1.0	6	0	1.0	1.0	1.0
GO:0002767	BP	p	immune response-inhibiting cell surface receptor signaling pathway	0/52	6/20600	1.0	7	0	1.0	1.0	1.0
GO:0002768	BP	p	immune response-regulating cell surface receptor signaling pathway	0/52	474/20600	0.6346075857982025	6	0	1.0	1.0	1.0
GO:0002769	BP	p	natural killer cell inhibitory signaling pathway	0/52	2/20600	1.0	8	0	1.0	1.0	1.0
GO:0002774	BP	p	Fc receptor mediated inhibitory signaling pathway	0/52	3/20600	1.0	8	0	1.0	1.0	1.0
GO:0002775	BP	p	antimicrobial peptide production	0/52	1/20600	1.0	3	0	1.0	1.0	1.0
GO:0002777	BP	p	antimicrobial peptide biosynthetic process	0/52	1/20600	1.0	7	0	1.0	1.0	1.0
GO:0002778	BP	p	antibacterial peptide production	0/52	1/20600	1.0	4	0	1.0	1.0	1.0
GO:0002780	BP	p	antibacterial peptide biosynthetic process	0/52	1/20600	1.0	8	0	1.0	1.0	1.0
GO:0002784	BP	p	regulation of antimicrobial peptide production	0/52	4/20600	1.0	7	0	1.0	1.0	1.0
GO:0002785	BP	p	negative regulation of antimicrobial peptide production	0/52	1/20600	1.0	8	0	1.0	1.0	1.0
GO:0002786	BP	p	regulation of antibacterial peptide production	0/52	4/20600	1.0	8	0	1.0	1.0	1.0
GO:0002787	BP	p	negative regulation of antibacterial peptide production	0/52	1/20600	1.0	9	0	1.0	1.0	1.0
GO:0002790	BP	p	peptide secretion	0/52	179/20600	1.0	7	0	1.0	1.0	1.0
GO:0002791	BP	p	regulation of peptide secretion	0/52	505/20600	0.6401780113166549	6	0	1.0	1.0	1.0
GO:0002792	BP	p	negative regulation of peptide secretion	0/52	138/20600	1.0	7	0	1.0	1.0	1.0
GO:0002793	BP	p	positive regulation of peptide secretion	0/52	297/20600	1.0	7	0	1.0	1.0	1.0
GO:0002803	BP	p	positive regulation of antibacterial peptide production	0/52	3/20600	1.0	9	0	1.0	1.0	1.0
GO:0002812	BP	p	biosynthetic process of antibacterial peptides active against Gram-negative bacteria	0/52	1/20600	1.0	9	0	1.0	1.0	1.0
GO:0002819	BP	p	regulation of adaptive immune response	0/52	168/20600	1.0	5	0	1.0	1.0	1.0
GO:0002820	BP	p	negative regulation of adaptive immune response	0/52	46/20600	1.0	6	0	1.0	1.0	1.0
GO:0002821	BP	p	positive regulation of adaptive immune response	0/52	112/20600	1.0	6	0	1.0	1.0	1.0
GO:0002822	BP	p	regulation of adaptive immune response based on somatic recombination of immune receptors built from immunoglobulin superfamily domains	0/52	153/20600	1.0	6	0	1.0	1.0	1.0
GO:0002823	BP	p	negative regulation of adaptive immune response based on somatic recombination of immune receptors built from immunoglobulin superfamily domains	0/52	41/20600	1.0	7	0	1.0	1.0	1.0
GO:0002824	BP	p	positive regulation of adaptive immune response based on somatic recombination of immune receptors built from immunoglobulin superfamily domains	0/52	107/20600	1.0	7	0	1.0	1.0	1.0
GO:0002825	BP	p	regulation of T-helper 1 type immune response	0/52	27/20600	1.0	7	0	1.0	1.0	1.0
GO:0002826	BP	p	negative regulation of T-helper 1 type immune response	0/52	7/20600	1.0	8	0	1.0	1.0	1.0
GO:0002827	BP	p	positive regulation of T-helper 1 type immune response	0/52	20/20600	1.0	8	0	1.0	1.0	1.0
GO:0002828	BP	p	regulation of type 2 immune response	0/52	31/20600	1.0	5	0	1.0	1.0	1.0
GO:0002829	BP	p	negative regulation of type 2 immune response	0/52	14/20600	1.0	6	0	1.0	1.0	1.0
GO:0002830	BP	p	positive regulation of type 2 immune response	0/52	16/20600	1.0	6	0	1.0	1.0	1.0
GO:0002831	BP	p	regulation of response to biotic stimulus	0/52	399/20600	0.6280866110320353	4	0	1.0	1.0	1.0
GO:0002832	BP	p	negative regulation of response to biotic stimulus	0/52	93/20600	1.0	5	0	1.0	1.0	1.0
GO:0002833	BP	p	positive regulation of response to biotic stimulus	0/52	248/20600	1.0	5	0	1.0	1.0	1.0
GO:0002834	BP	p	regulation of response to tumor cell	0/52	15/20600	1.0	5	0	1.0	1.0	1.0
GO:0002835	BP	p	negative regulation of response to tumor cell	0/52	2/20600	1.0	6	0	1.0	1.0	1.0
GO:0002836	BP	p	positive regulation of response to tumor cell	0/52	12/20600	1.0	6	0	1.0	1.0	1.0
GO:0002837	BP	p	regulation of immune response to tumor cell	0/52	15/20600	1.0	6	0	1.0	1.0	1.0
GO:0002838	BP	p	negative regulation of immune response to tumor cell	0/52	2/20600	1.0	7	0	1.0	1.0	1.0
GO:0002839	BP	p	positive regulation of immune response to tumor cell	0/52	12/20600	1.0	7	0	1.0	1.0	1.0
GO:0002840	BP	p	regulation of T cell mediated immune response to tumor cell	0/52	4/20600	1.0	8	0	1.0	1.0	1.0
GO:0002842	BP	p	positive regulation of T cell mediated immune response to tumor cell	0/52	3/20600	1.0	9	0	1.0	1.0	1.0
GO:0002843	BP	p	regulation of tolerance induction to tumor cell	0/52	1/20600	1.0	9	0	1.0	1.0	1.0
GO:0002845	BP	p	positive regulation of tolerance induction to tumor cell	0/52	1/20600	1.0	10	0	1.0	1.0	1.0
GO:0002849	BP	p	regulation of peripheral T cell tolerance induction	0/52	1/20600	1.0	9	0	1.0	1.0	1.0
GO:0002851	BP	p	positive regulation of peripheral T cell tolerance induction	0/52	1/20600	1.0	10	0	1.0	1.0	1.0
GO:0002852	BP	p	regulation of T cell mediated cytotoxicity directed against tumor cell target	0/52	1/20600	1.0	9	0	1.0	1.0	1.0
GO:0002854	BP	p	positive regulation of T cell mediated cytotoxicity directed against tumor cell target	0/52	1/20600	1.0	10	0	1.0	1.0	1.0
GO:0002855	BP	p	regulation of natural killer cell mediated immune response to tumor cell	0/52	9/20600	1.0	8	0	1.0	1.0	1.0
GO:0002856	BP	p	negative regulation of natural killer cell mediated immune response to tumor cell	0/52	2/20600	1.0	9	0	1.0	1.0	1.0
GO:0002857	BP	p	positive regulation of natural killer cell mediated immune response to tumor cell	0/52	7/20600	1.0	9	0	1.0	1.0	1.0
GO:0002858	BP	p	regulation of natural killer cell mediated cytotoxicity directed against tumor cell target	0/52	8/20600	1.0	9	0	1.0	1.0	1.0
GO:0002859	BP	p	negative regulation of natural killer cell mediated cytotoxicity directed against tumor cell target	0/52	2/20600	1.0	10	0	1.0	1.0	1.0
GO:0002860	BP	p	positive regulation of natural killer cell mediated cytotoxicity directed against tumor cell target	0/52	6/20600	1.0	10	0	1.0	1.0	1.0
GO:0002861	BP	p	regulation of inflammatory response to antigenic stimulus	0/52	26/20600	1.0	7	0	1.0	1.0	1.0
GO:0002862	BP	p	negative regulation of inflammatory response to antigenic stimulus	0/52	13/20600	1.0	8	0	1.0	1.0	1.0
GO:0002863	BP	p	positive regulation of inflammatory response to antigenic stimulus	0/52	12/20600	1.0	8	0	1.0	1.0	1.0
GO:0002864	BP	p	regulation of acute inflammatory response to antigenic stimulus	0/52	14/20600	1.0	8	0	1.0	1.0	1.0
GO:0002865	BP	p	negative regulation of acute inflammatory response to antigenic stimulus	0/52	5/20600	1.0	9	0	1.0	1.0	1.0
GO:0002866	BP	p	positive regulation of acute inflammatory response to antigenic stimulus	0/52	8/20600	1.0	9	0	1.0	1.0	1.0
GO:0002874	BP	p	regulation of chronic inflammatory response to antigenic stimulus	0/52	3/20600	1.0	8	0	1.0	1.0	1.0
GO:0002875	BP	p	negative regulation of chronic inflammatory response to antigenic stimulus	0/52	1/20600	1.0	9	0	1.0	1.0	1.0
GO:0002876	BP	p	positive regulation of chronic inflammatory response to antigenic stimulus	0/52	2/20600	1.0	9	0	1.0	1.0	1.0
GO:0002877	BP	p	regulation of acute inflammatory response to non-antigenic stimulus	0/52	3/20600	1.0	8	0	1.0	1.0	1.0
GO:0002878	BP	p	negative regulation of acute inflammatory response to non-antigenic stimulus	0/52	1/20600	1.0	9	0	1.0	1.0	1.0
GO:0002879	BP	p	positive regulation of acute inflammatory response to non-antigenic stimulus	0/52	2/20600	1.0	9	0	1.0	1.0	1.0
GO:0002880	BP	p	regulation of chronic inflammatory response to non-antigenic stimulus	0/52	1/20600	1.0	8	0	1.0	1.0	1.0
GO:0002882	BP	p	positive regulation of chronic inflammatory response to non-antigenic stimulus	0/52	1/20600	1.0	9	0	1.0	1.0	1.0
GO:0002883	BP	p	regulation of hypersensitivity	0/52	9/20600	1.0	9	0	1.0	1.0	1.0
GO:0002884	BP	p	negative regulation of hypersensitivity	0/52	2/20600	1.0	10	0	1.0	1.0	1.0
GO:0002885	BP	p	positive regulation of hypersensitivity	0/52	6/20600	1.0	10	0	1.0	1.0	1.0
GO:0002886	BP	p	regulation of myeloid leukocyte mediated immunity	0/52	58/20600	1.0	6	0	1.0	1.0	1.0
GO:0002887	BP	p	negative regulation of myeloid leukocyte mediated immunity	0/52	10/20600	1.0	7	0	1.0	1.0	1.0
GO:0002888	BP	p	positive regulation of myeloid leukocyte mediated immunity	0/52	32/20600	1.0	7	0	1.0	1.0	1.0
GO:0002889	BP	p	regulation of immunoglobulin mediated immune response	0/52	55/20600	1.0	8	0	1.0	1.0	1.0
GO:0002890	BP	p	negative regulation of immunoglobulin mediated immune response	0/52	11/20600	1.0	9	0	1.0	1.0	1.0
GO:0002891	BP	p	positive regulation of immunoglobulin mediated immune response	0/52	40/20600	1.0	9	0	1.0	1.0	1.0
GO:0002892	BP	p	regulation of type II hypersensitivity	0/52	4/20600	1.0	10	0	1.0	1.0	1.0
GO:0002893	BP	p	negative regulation of type II hypersensitivity	0/52	1/20600	1.0	11	0	1.0	1.0	1.0
GO:0002894	BP	p	positive regulation of type II hypersensitivity	0/52	3/20600	1.0	11	0	1.0	1.0	1.0
GO:0002895	BP	p	regulation of central B cell tolerance induction	0/52	1/20600	1.0	7	0	1.0	1.0	1.0
GO:0002897	BP	p	positive regulation of central B cell tolerance induction	0/52	1/20600	1.0	8	0	1.0	1.0	1.0
GO:0002902	BP	p	regulation of B cell apoptotic process	0/52	18/20600	1.0	9	0	1.0	1.0	1.0
GO:0002903	BP	p	negative regulation of B cell apoptotic process	0/52	12/20600	1.0	10	0	1.0	1.0	1.0
GO:0002904	BP	p	positive regulation of B cell apoptotic process	0/52	3/20600	1.0	10	0	1.0	1.0	1.0
GO:0002905	BP	p	regulation of mature B cell apoptotic process	0/52	4/20600	1.0	10	0	1.0	1.0	1.0
GO:0002906	BP	p	negative regulation of mature B cell apoptotic process	0/52	4/20600	1.0	11	0	1.0	1.0	1.0
GO:0002911	BP	p	regulation of lymphocyte anergy	0/52	5/20600	1.0	6	0	1.0	1.0	1.0
GO:0002913	BP	p	positive regulation of lymphocyte anergy	0/52	2/20600	1.0	7	0	1.0	1.0	1.0
GO:0002920	BP	e	regulation of humoral immune response	1/52	136/20600	0.2916859503596573	5	1	1.0	1.0	1.0	P10643
GO:0002921	BP	p	negative regulation of humoral immune response	0/52	12/20600	1.0	6	0	1.0	1.0	1.0
GO:0002922	BP	p	positive regulation of humoral immune response	0/52	17/20600	1.0	6	0	1.0	1.0	1.0
GO:0002923	BP	p	regulation of humoral immune response mediated by circulating immunoglobulin	0/52	11/20600	1.0	9	0	1.0	1.0	1.0
GO:0002924	BP	p	negative regulation of humoral immune response mediated by circulating immunoglobulin	0/52	6/20600	1.0	10	0	1.0	1.0	1.0
GO:0002925	BP	p	positive regulation of humoral immune response mediated by circulating immunoglobulin	0/52	5/20600	1.0	10	0	1.0	1.0	1.0
GO:0002926	BP	p	tRNA wobble base 5-methoxycarbonylmethyl-2-thiouridinylation	0/52	1/20600	1.0	13	0	1.0	1.0	1.0
GO:0002930	BP	p	trabecular meshwork development	0/52	2/20600	1.0	4	0	1.0	1.0	1.0
GO:0002931	BP	p	response to ischemia	0/52	53/20600	1.0	3	0	1.0	1.0	1.0
GO:0002933	BP	p	lipid hydroxylation	0/52	7/20600	1.0	6	0	1.0	1.0	1.0
GO:0002934	BP	p	desmosome organization	0/52	10/20600	1.0	5	0	1.0	1.0	1.0
GO:0002939	BP	p	tRNA N1-guanine methylation	0/52	1/20600	1.0	12	0	1.0	1.0	1.0
GO:0002940	BP	p	tRNA N2-guanine methylation	0/52	2/20600	1.0	12	0	1.0	1.0	1.0
GO:0002943	BP	p	tRNA dihydrouridine synthesis	0/52	4/20600	1.0	11	0	1.0	1.0	1.0
GO:0002944	CC	e	cyclin K-CDK12 complex	1/52	2/20600	0.005042293975033748	8	1	1.0	1.0	1.0	Q9NYV4
GO:0002945	CC	p	cyclin K-CDK13 complex	0/52	2/20600	1.0	8	0	1.0	1.0	1.0
GO:0002946	BP	p	tRNA C5-cytosine methylation	0/52	2/20600	1.0	12	0	1.0	1.0	1.0
GO:0002947	CC	p	tumor necrosis factor receptor superfamily complex	0/52	4/20600	1.0	3	0	1.0	1.0	1.0
GO:0002949	BP	p	tRNA threonylcarbamoyladenosine modification	0/52	3/20600	1.0	11	0	1.0	1.0	1.0
GO:0002950	MF	p	ceramide phosphoethanolamine synthase activity	0/52	3/20600	1.0	5	0	1.0	1.0	1.0
GO:0002951	MF	p	leukotriene-C(4) hydrolase	0/52	2/20600	1.0	5	0	1.0	1.0	1.0
GO:0002953	MF	p	5'-deoxynucleotidase activity	0/52	1/20600	1.0	6	0	1.0	1.0	1.0
GO:0003002	BP	e	regionalization	1/52	254/20600	0.4758385816029611	3	1	1.0	1.0	1.0	P08151
GO:0003006	BP	e	developmental process involved in reproduction	4/52	925/20600	0.29583569810234667	2	4	1.0	1.0	1.0	P04553, P08151, Q5M9Q1, Q9BYW2
GO:0003007	BP	p	heart morphogenesis	0/52	38/20600	1.0	4	0	1.0	1.0	1.0
GO:0003008	BP	p	system process	2/52	1459/20600	0.5844699858535236	2	2	1.0	1.0	1.0	Q9H5P4, Q9UFE4
GO:0003009	BP	p	skeletal muscle contraction	0/52	30/20600	1.0	6	0	1.0	1.0	1.0
GO:0003010	BP	p	voluntary skeletal muscle contraction	0/52	3/20600	1.0	7	0	1.0	1.0	1.0
GO:0003011	BP	p	involuntary skeletal muscle contraction	0/52	3/20600	1.0	7	0	1.0	1.0	1.0
GO:0003012	BP	p	muscle system process	0/52	253/20600	1.0	3	0	1.0	1.0	1.0
GO:0003013	BP	p	circulatory system process	0/52	208/20600	1.0	3	0	1.0	1.0	1.0
GO:0003014	BP	p	renal system process	0/52	107/20600	1.0	3	0	1.0	1.0	1.0
GO:0003015	BP	p	heart process	0/52	19/20600	1.0	4	0	1.0	1.0	1.0
GO:0003016	BP	p	respiratory system process	0/52	17/20600	1.0	3	0	1.0	1.0	1.0
GO:0003017	BP	p	lymph circulation	0/52	2/20600	1.0	4	0	1.0	1.0	1.0
GO:0003018	BP	p	vascular process in circulatory system	0/52	160/20600	1.0	4	0	1.0	1.0	1.0
GO:0003025	BP	p	regulation of systemic arterial blood pressure by baroreceptor feedback	0/52	1/20600	1.0	5	0	1.0	1.0	1.0
GO:0003026	BP	p	regulation of systemic arterial blood pressure by aortic arch baroreceptor feedback	0/52	1/20600	1.0	5	0	1.0	1.0	1.0
GO:0003029	BP	p	detection of hypoxic conditions in blood by carotid body chemoreceptor signaling	0/52	1/20600	1.0	5	0	1.0	1.0	1.0
GO:0003032	BP	p	detection of oxygen	0/52	2/20600	1.0	4	0	1.0	1.0	1.0
GO:0003044	BP	p	regulation of systemic arterial blood pressure mediated by a chemical signal	0/52	26/20600	1.0	5	0	1.0	1.0	1.0
GO:0003050	BP	p	regulation of systemic arterial blood pressure by atrial natriuretic peptide	0/52	2/20600	1.0	7	0	1.0	1.0	1.0
GO:0003051	BP	p	angiotensin-mediated drinking behavior	0/52	2/20600	1.0	4	0	1.0	1.0	1.0
GO:0003056	BP	p	regulation of vascular smooth muscle contraction	0/52	8/20600	1.0	8	0	1.0	1.0	1.0
GO:0003057	BP	p	regulation of the force of heart contraction by chemical signal	0/52	6/20600	1.0	8	0	1.0	1.0	1.0
GO:0003058	BP	p	hormonal regulation of the force of heart contraction	0/52	1/20600	1.0	9	0	1.0	1.0	1.0
GO:0003062	BP	p	regulation of heart rate by chemical signal	0/52	5/20600	1.0	8	0	1.0	1.0	1.0
GO:0003064	BP	p	regulation of heart rate by hormone	0/52	2/20600	1.0	9	0	1.0	1.0	1.0
GO:0003065	BP	p	positive regulation of heart rate by epinephrine	0/52	1/20600	1.0	9	0	1.0	1.0	1.0
GO:0003069	BP	p	acetylcholine-mediated vasodilation involved in regulation of systemic arterial blood pressure	0/52	1/20600	1.0	9	0	1.0	1.0	1.0
GO:0003071	BP	p	renal system process involved in regulation of systemic arterial blood pressure	0/52	20/20600	1.0	4	0	1.0	1.0	1.0
GO:0003072	BP	p	renal control of peripheral vascular resistance involved in regulation of systemic arterial blood pressure	0/52	3/20600	1.0	5	0	1.0	1.0	1.0
GO:0003073	BP	p	regulation of systemic arterial blood pressure	0/52	42/20600	1.0	4	0	1.0	1.0	1.0
GO:0003081	BP	p	regulation of systemic arterial blood pressure by renin-angiotensin	0/52	10/20600	1.0	7	0	1.0	1.0	1.0
GO:0003083	BP	p	negative regulation of renal output by angiotensin	0/52	1/20600	1.0	10	0	1.0	1.0	1.0
GO:0003084	BP	p	positive regulation of systemic arterial blood pressure	0/52	13/20600	1.0	5	0	1.0	1.0	1.0
GO:0003085	BP	p	negative regulation of systemic arterial blood pressure	0/52	17/20600	1.0	5	0	1.0	1.0	1.0
GO:0003091	BP	p	renal water homeostasis	0/52	34/20600	1.0	7	0	1.0	1.0	1.0
GO:0003093	BP	p	regulation of glomerular filtration	0/52	10/20600	1.0	6	0	1.0	1.0	1.0
GO:0003094	BP	p	glomerular filtration	0/52	13/20600	1.0	5	0	1.0	1.0	1.0
GO:0003095	BP	p	pressure natriuresis	0/52	3/20600	1.0	6	0	1.0	1.0	1.0
GO:0003096	BP	p	renal sodium ion transport	0/52	6/20600	1.0	8	0	1.0	1.0	1.0
GO:0003097	BP	p	renal water transport	0/52	5/20600	1.0	6	0	1.0	1.0	1.0
GO:0003099	BP	p	positive regulation of the force of heart contraction by chemical signal	0/52	3/20600	1.0	9	0	1.0	1.0	1.0
GO:0003100	BP	p	regulation of systemic arterial blood pressure by endothelin	0/52	6/20600	1.0	7	0	1.0	1.0	1.0
GO:0003104	BP	p	positive regulation of glomerular filtration	0/52	4/20600	1.0	7	0	1.0	1.0	1.0
GO:0003105	BP	p	negative regulation of glomerular filtration	0/52	3/20600	1.0	7	0	1.0	1.0	1.0
GO:0003106	BP	p	negative regulation of glomerular filtration by angiotensin	0/52	1/20600	1.0	11	0	1.0	1.0	1.0
GO:0003108	BP	p	negative regulation of the force of heart contraction by chemical signal	0/52	1/20600	1.0	9	0	1.0	1.0	1.0
GO:0003127	BP	p	detection of nodal flow	0/52	2/20600	1.0	4	0	1.0	1.0	1.0
GO:0003128	BP	p	heart field specification	0/52	11/20600	1.0	5	0	1.0	1.0	1.0
GO:0003130	BP	p	BMP signaling pathway involved in heart induction	0/52	2/20600	1.0	12	0	1.0	1.0	1.0
GO:0003131	BP	p	mesodermal-endodermal cell signaling	0/52	1/20600	1.0	4	0	1.0	1.0	1.0
GO:0003136	BP	p	negative regulation of heart induction by canonical Wnt signaling pathway	0/52	1/20600	1.0	10	0	1.0	1.0	1.0
GO:0003138	BP	p	primary heart field specification	0/52	3/20600	1.0	6	0	1.0	1.0	1.0
GO:0003139	BP	p	secondary heart field specification	0/52	11/20600	1.0	6	0	1.0	1.0	1.0
GO:0003140	BP	p	determination of left/right asymmetry in lateral mesoderm	0/52	3/20600	1.0	6	0	1.0	1.0	1.0
GO:0003142	BP	p	cardiogenic plate morphogenesis	0/52	1/20600	1.0	3	0	1.0	1.0	1.0
GO:0003143	BP	e	embryonic heart tube morphogenesis	1/52	69/20600	0.1602775025013895	6	1	1.0	1.0	1.0	Q9UFE4
GO:0003144	BP	p	embryonic heart tube formation	0/52	1/20600	1.0	6	0	1.0	1.0	1.0
GO:0003147	BP	p	neural crest cell migration involved in heart formation	0/52	1/20600	1.0	7	0	1.0	1.0	1.0
GO:0003148	BP	p	outflow tract septum morphogenesis	0/52	28/20600	1.0	4	0	1.0	1.0	1.0
GO:0003149	BP	p	membranous septum morphogenesis	0/52	10/20600	1.0	3	0	1.0	1.0	1.0
GO:0003150	BP	p	muscular septum morphogenesis	0/52	6/20600	1.0	5	0	1.0	1.0	1.0
GO:0003151	BP	p	outflow tract morphogenesis	0/52	46/20600	1.0	3	0	1.0	1.0	1.0
GO:0003156	BP	p	regulation of animal organ formation	0/52	34/20600	1.0	6	0	1.0	1.0	1.0
GO:0003157	BP	p	endocardium development	0/52	3/20600	1.0	3	0	1.0	1.0	1.0
GO:0003158	BP	p	endothelium development	0/52	8/20600	1.0	5	0	1.0	1.0	1.0
GO:0003159	BP	p	morphogenesis of an endothelium	0/52	12/20600	1.0	5	0	1.0	1.0	1.0
GO:0003160	BP	p	endocardium morphogenesis	0/52	2/20600	1.0	3	0	1.0	1.0	1.0
GO:0003161	BP	p	cardiac conduction system development	0/52	5/20600	1.0	7	0	1.0	1.0	1.0
GO:0003162	BP	p	atrioventricular node development	0/52	2/20600	1.0	7	0	1.0	1.0	1.0
GO:0003165	BP	p	Purkinje myocyte development	0/52	1/20600	1.0	8	0	1.0	1.0	1.0
GO:0003166	BP	p	bundle of His development	0/52	3/20600	1.0	8	0	1.0	1.0	1.0
GO:0003167	BP	p	atrioventricular bundle cell differentiation	0/52	1/20600	1.0	8	0	1.0	1.0	1.0
GO:0003168	BP	p	Purkinje myocyte differentiation	0/52	1/20600	1.0	8	0	1.0	1.0	1.0
GO:0003169	BP	p	coronary vein morphogenesis	0/52	2/20600	1.0	6	0	1.0	1.0	1.0
GO:0003170	BP	p	heart valve development	0/52	14/20600	1.0	3	0	1.0	1.0	1.0
GO:0003171	BP	p	atrioventricular valve development	0/52	2/20600	1.0	4	0	1.0	1.0	1.0
GO:0003174	BP	p	mitral valve development	0/52	1/20600	1.0	5	0	1.0	1.0	1.0
GO:0003175	BP	p	tricuspid valve development	0/52	1/20600	1.0	5	0	1.0	1.0	1.0
GO:0003176	BP	p	aortic valve development	0/52	4/20600	1.0	5	0	1.0	1.0	1.0
GO:0003177	BP	p	pulmonary valve development	0/52	4/20600	1.0	5	0	1.0	1.0	1.0
GO:0003179	BP	p	heart valve morphogenesis	0/52	48/20600	1.0	3	0	1.0	1.0	1.0
GO:0003180	BP	p	aortic valve morphogenesis	0/52	28/20600	1.0	4	0	1.0	1.0	1.0
GO:0003181	BP	p	atrioventricular valve morphogenesis	0/52	19/20600	1.0	4	0	1.0	1.0	1.0
GO:0003182	BP	p	coronary sinus valve morphogenesis	0/52	1/20600	1.0	4	0	1.0	1.0	1.0
GO:0003183	BP	p	mitral valve morphogenesis	0/52	7/20600	1.0	5	0	1.0	1.0	1.0
GO:0003184	BP	p	pulmonary valve morphogenesis	0/52	15/20600	1.0	4	0	1.0	1.0	1.0
GO:0003185	BP	p	sinoatrial valve morphogenesis	0/52	1/20600	1.0	4	0	1.0	1.0	1.0
GO:0003186	BP	p	tricuspid valve morphogenesis	0/52	4/20600	1.0	5	0	1.0	1.0	1.0
GO:0003188	BP	p	heart valve formation	0/52	12/20600	1.0	3	0	1.0	1.0	1.0
GO:0003190	BP	p	atrioventricular valve formation	0/52	8/20600	1.0	4	0	1.0	1.0	1.0
GO:0003192	BP	p	mitral valve formation	0/52	3/20600	1.0	5	0	1.0	1.0	1.0
GO:0003193	BP	p	pulmonary valve formation	0/52	2/20600	1.0	4	0	1.0	1.0	1.0
GO:0003195	BP	p	tricuspid valve formation	0/52	2/20600	1.0	5	0	1.0	1.0	1.0
GO:0003197	BP	p	endocardial cushion development	0/52	9/20600	1.0	5	0	1.0	1.0	1.0
GO:0003198	BP	p	epithelial to mesenchymal transition involved in endocardial cushion formation	0/52	13/20600	1.0	7	0	1.0	1.0	1.0
GO:0003199	BP	p	endocardial cushion to mesenchymal transition involved in heart valve formation	0/52	2/20600	1.0	8	0	1.0	1.0	1.0
GO:0003203	BP	p	endocardial cushion morphogenesis	0/52	19/20600	1.0	5	0	1.0	1.0	1.0
GO:0003205	BP	p	cardiac chamber development	0/52	9/20600	1.0	3	0	1.0	1.0	1.0
GO:0003206	BP	p	cardiac chamber morphogenesis	0/52	33/20600	1.0	3	0	1.0	1.0	1.0
GO:0003207	BP	p	cardiac chamber formation	0/52	11/20600	1.0	3	0	1.0	1.0	1.0
GO:0003208	BP	p	cardiac ventricle morphogenesis	0/52	28/20600	1.0	4	0	1.0	1.0	1.0
GO:0003209	BP	p	cardiac atrium morphogenesis	0/52	7/20600	1.0	4	0	1.0	1.0	1.0
GO:0003210	BP	p	cardiac atrium formation	0/52	1/20600	1.0	4	0	1.0	1.0	1.0
GO:0003211	BP	p	cardiac ventricle formation	0/52	10/20600	1.0	4	0	1.0	1.0	1.0
GO:0003213	BP	p	cardiac right atrium morphogenesis	0/52	1/20600	1.0	5	0	1.0	1.0	1.0
GO:0003214	BP	p	cardiac left ventricle morphogenesis	0/52	10/20600	1.0	5	0	1.0	1.0	1.0
GO:0003215	BP	p	cardiac right ventricle morphogenesis	0/52	13/20600	1.0	5	0	1.0	1.0	1.0
GO:0003218	BP	p	cardiac left ventricle formation	0/52	2/20600	1.0	5	0	1.0	1.0	1.0
GO:0003219	BP	p	cardiac right ventricle formation	0/52	4/20600	1.0	5	0	1.0	1.0	1.0
GO:0003220	BP	p	left ventricular cardiac muscle tissue morphogenesis	0/52	2/20600	1.0	7	0	1.0	1.0	1.0
GO:0003221	BP	p	right ventricular cardiac muscle tissue morphogenesis	0/52	3/20600	1.0	7	0	1.0	1.0	1.0
GO:0003222	BP	p	ventricular trabecula myocardium morphogenesis	0/52	16/20600	1.0	7	0	1.0	1.0	1.0
GO:0003223	BP	p	ventricular compact myocardium morphogenesis	0/52	8/20600	1.0	7	0	1.0	1.0	1.0
GO:0003226	BP	p	right ventricular compact myocardium morphogenesis	0/52	1/20600	1.0	8	0	1.0	1.0	1.0
GO:0003228	BP	p	atrial cardiac muscle tissue development	0/52	1/20600	1.0	3	0	1.0	1.0	1.0
GO:0003229	BP	p	ventricular cardiac muscle tissue development	0/52	7/20600	1.0	7	0	1.0	1.0	1.0
GO:0003231	BP	p	cardiac ventricle development	0/52	6/20600	1.0	4	0	1.0	1.0	1.0
GO:0003236	BP	p	sinus venosus morphogenesis	0/52	1/20600	1.0	4	0	1.0	1.0	1.0
GO:0003241	BP	p	growth involved in heart morphogenesis	0/52	4/20600	1.0	4	0	1.0	1.0	1.0
GO:0003245	BP	p	cardiac muscle tissue growth involved in heart morphogenesis	0/52	1/20600	1.0	5	0	1.0	1.0	1.0
GO:0003247	BP	p	post-embryonic cardiac muscle cell growth involved in heart morphogenesis	0/52	1/20600	1.0	5	0	1.0	1.0	1.0
GO:0003250	BP	p	regulation of cell proliferation involved in heart valve morphogenesis	0/52	3/20600	1.0	8	0	1.0	1.0	1.0
GO:0003251	BP	p	positive regulation of cell proliferation involved in heart valve morphogenesis	0/52	1/20600	1.0	9	0	1.0	1.0	1.0
GO:0003252	BP	p	negative regulation of cell proliferation involved in heart valve morphogenesis	0/52	2/20600	1.0	9	0	1.0	1.0	1.0
GO:0003253	BP	p	cardiac neural crest cell migration involved in outflow tract morphogenesis	0/52	4/20600	1.0	7	0	1.0	1.0	1.0
GO:0003254	BP	p	regulation of membrane depolarization	0/52	44/20600	1.0	6	0	1.0	1.0	1.0
GO:0003256	BP	p	regulation of transcription from RNA polymerase II promoter involved in myocardial precursor cell differentiation	0/52	7/20600	1.0	12	0	1.0	1.0	1.0
GO:0003257	BP	p	positive regulation of transcription from RNA polymerase II promoter involved in myocardial precursor cell differentiation	0/52	4/20600	1.0	13	0	1.0	1.0	1.0
GO:0003259	BP	p	cardioblast anterior-lateral migration	0/52	1/20600	1.0	8	0	1.0	1.0	1.0
GO:0003260	BP	p	cardioblast migration	0/52	1/20600	1.0	7	0	1.0	1.0	1.0
GO:0003264	BP	p	regulation of cardioblast proliferation	0/52	8/20600	1.0	8	0	1.0	1.0	1.0
GO:0003266	BP	p	regulation of secondary heart field cardioblast proliferation	0/52	7/20600	1.0	9	0	1.0	1.0	1.0
GO:0003270	BP	p	Notch signaling pathway involved in regulation of secondary heart field cardioblast proliferation	0/52	1/20600	1.0	8	0	1.0	1.0	1.0
GO:0003271	BP	p	smoothened signaling pathway involved in regulation of secondary heart field cardioblast proliferation	0/52	1/20600	1.0	7	0	1.0	1.0	1.0
GO:0003272	BP	p	endocardial cushion formation	0/52	6/20600	1.0	3	0	1.0	1.0	1.0
GO:0003273	BP	p	cell migration involved in endocardial cushion formation	0/52	4/20600	1.0	6	0	1.0	1.0	1.0
GO:0003274	BP	p	endocardial cushion fusion	0/52	4/20600	1.0	5	0	1.0	1.0	1.0
GO:0003277	BP	p	apoptotic process involved in endocardial cushion morphogenesis	0/52	1/20600	1.0	8	0	1.0	1.0	1.0
GO:0003278	BP	p	apoptotic process involved in heart morphogenesis	0/52	4/20600	1.0	7	0	1.0	1.0	1.0
GO:0003279	BP	p	cardiac septum development	0/52	49/20600	1.0	3	0	1.0	1.0	1.0
GO:0003281	BP	p	ventricular septum development	0/52	33/20600	1.0	4	0	1.0	1.0	1.0
GO:0003283	BP	p	atrial septum development	0/52	9/20600	1.0	4	0	1.0	1.0	1.0
GO:0003284	BP	p	septum primum development	0/52	1/20600	1.0	5	0	1.0	1.0	1.0
GO:0003285	BP	p	septum secundum development	0/52	1/20600	1.0	5	0	1.0	1.0	1.0
GO:0003289	BP	p	atrial septum primum morphogenesis	0/52	5/20600	1.0	5	0	1.0	1.0	1.0
GO:0003290	BP	p	atrial septum secundum morphogenesis	0/52	2/20600	1.0	5	0	1.0	1.0	1.0
GO:0003294	BP	p	atrial ventricular junction remodeling	0/52	1/20600	1.0	3	0	1.0	1.0	1.0
GO:0003299	BP	p	muscle hypertrophy in response to stress	0/52	14/20600	1.0	5	0	1.0	1.0	1.0
GO:0003300	BP	p	cardiac muscle hypertrophy	0/52	21/20600	1.0	6	0	1.0	1.0	1.0
GO:0003306	BP	p	Wnt signaling pathway involved in heart development	0/52	5/20600	1.0	8	0	1.0	1.0	1.0
GO:0003307	BP	p	regulation of Wnt signaling pathway involved in heart development	0/52	8/20600	1.0	7	0	1.0	1.0	1.0
GO:0003308	BP	p	negative regulation of Wnt signaling pathway involved in heart development	0/52	7/20600	1.0	8	0	1.0	1.0	1.0
GO:0003309	BP	p	type B pancreatic cell differentiation	0/52	6/20600	1.0	8	0	1.0	1.0	1.0
GO:0003310	BP	p	pancreatic A cell differentiation	0/52	3/20600	1.0	8	0	1.0	1.0	1.0
GO:0003311	BP	p	pancreatic D cell differentiation	0/52	1/20600	1.0	8	0	1.0	1.0	1.0
GO:0003318	BP	p	cell migration to the midline involved in heart development	0/52	1/20600	1.0	6	0	1.0	1.0	1.0
GO:0003322	BP	p	pancreatic A cell development	0/52	1/20600	1.0	7	0	1.0	1.0	1.0
GO:0003323	BP	p	type B pancreatic cell development	0/52	12/20600	1.0	7	0	1.0	1.0	1.0
GO:0003326	BP	p	pancreatic A cell fate commitment	0/52	2/20600	1.0	5	0	1.0	1.0	1.0
GO:0003327	BP	p	type B pancreatic cell fate commitment	0/52	1/20600	1.0	5	0	1.0	1.0	1.0
GO:0003329	BP	p	pancreatic PP cell fate commitment	0/52	2/20600	1.0	5	0	1.0	1.0	1.0
GO:0003330	BP	p	regulation of extracellular matrix constituent secretion	0/52	7/20600	1.0	7	0	1.0	1.0	1.0
GO:0003331	BP	p	positive regulation of extracellular matrix constituent secretion	0/52	3/20600	1.0	8	0	1.0	1.0	1.0
GO:0003332	BP	p	negative regulation of extracellular matrix constituent secretion	0/52	4/20600	1.0	8	0	1.0	1.0	1.0
GO:0003333	BP	p	amino acid transmembrane transport	0/52	77/20600	1.0	9	0	1.0	1.0	1.0
GO:0003334	BP	p	keratinocyte development	0/52	9/20600	1.0	5	0	1.0	1.0	1.0
GO:0003335	BP	p	corneocyte development	0/52	2/20600	1.0	4	0	1.0	1.0	1.0
GO:0003336	BP	p	corneocyte desquamation	0/52	1/20600	1.0	8	0	1.0	1.0	1.0
GO:0003337	BP	p	mesenchymal to epithelial transition involved in metanephros morphogenesis	0/52	8/20600	1.0	6	0	1.0	1.0	1.0
GO:0003338	BP	p	metanephros morphogenesis	0/52	4/20600	1.0	5	0	1.0	1.0	1.0
GO:0003339	BP	p	regulation of mesenchymal to epithelial transition involved in metanephros morphogenesis	0/52	8/20600	1.0	7	0	1.0	1.0	1.0
GO:0003340	BP	p	negative regulation of mesenchymal to epithelial transition involved in metanephros morphogenesis	0/52	3/20600	1.0	8	0	1.0	1.0	1.0
GO:0003341	BP	e	cilium movement	1/52	67/20600	0.15600797750146841	4	1	1.0	1.0	1.0	Q9UFE4
GO:0003342	BP	p	proepicardium development	0/52	3/20600	1.0	5	0	1.0	1.0	1.0
GO:0003344	BP	p	pericardium morphogenesis	0/52	7/20600	1.0	6	0	1.0	1.0	1.0
GO:0003345	BP	p	proepicardium cell migration involved in pericardium morphogenesis	0/52	1/20600	1.0	6	0	1.0	1.0	1.0
GO:0003348	BP	p	cardiac endothelial cell differentiation	0/52	5/20600	1.0	6	0	1.0	1.0	1.0
GO:0003350	BP	p	pulmonary myocardium development	0/52	2/20600	1.0	6	0	1.0	1.0	1.0
GO:0003351	BP	e	epithelial cilium movement involved in extracellular fluid movement	1/52	29/20600	0.07072108588203291	5	1	1.0	1.0	1.0	Q9UFE4
GO:0003352	BP	e	regulation of cilium movement	1/52	17/20600	0.042072890905788696	6	1	1.0	1.0	1.0	Q9UFE4
GO:0003353	BP	p	positive regulation of cilium movement	0/52	1/20600	1.0	7	0	1.0	1.0	1.0
GO:0003356	BP	e	regulation of cilium beat frequency	1/52	12/20600	0.029882100747466726	7	1	1.0	1.0	1.0	Q9UFE4
GO:0003357	BP	p	noradrenergic neuron differentiation	0/52	5/20600	1.0	5	0	1.0	1.0	1.0
GO:0003358	BP	p	noradrenergic neuron development	0/52	3/20600	1.0	5	0	1.0	1.0	1.0
GO:0003359	BP	p	noradrenergic neuron fate commitment	0/52	1/20600	1.0	5	0	1.0	1.0	1.0
GO:0003360	BP	p	brainstem development	0/52	7/20600	1.0	3	0	1.0	1.0	1.0
GO:0003363	BP	p	lamellipodium assembly involved in ameboidal cell migration	0/52	1/20600	1.0	7	0	1.0	1.0	1.0
GO:0003365	BP	p	establishment of cell polarity involved in ameboidal cell migration	0/52	3/20600	1.0	4	0	1.0	1.0	1.0
GO:0003366	BP	p	cell-matrix adhesion involved in ameboidal cell migration	0/52	2/20600	1.0	5	0	1.0	1.0	1.0
GO:0003373	BP	p	dynamin family protein polymerization involved in membrane fission	0/52	2/20600	1.0	7	0	1.0	1.0	1.0
GO:0003374	BP	p	dynamin family protein polymerization involved in mitochondrial fission	0/52	2/20600	1.0	8	0	1.0	1.0	1.0
GO:0003376	BP	p	sphingosine-1-phosphate receptor signaling pathway	0/52	10/20600	1.0	6	0	1.0	1.0	1.0
GO:0003382	BP	p	epithelial cell morphogenesis	0/52	30/20600	1.0	6	0	1.0	1.0	1.0
GO:0003383	BP	p	apical constriction	0/52	4/20600	1.0	5	0	1.0	1.0	1.0
GO:0003400	BP	p	regulation of COPII vesicle coating	0/52	4/20600	1.0	8	0	1.0	1.0	1.0
GO:0003401	BP	p	axis elongation	0/52	16/20600	1.0	4	0	1.0	1.0	1.0
GO:0003402	BP	p	planar cell polarity pathway involved in axis elongation	0/52	4/20600	1.0	10	0	1.0	1.0	1.0
GO:0003404	BP	p	optic vesicle morphogenesis	0/52	2/20600	1.0	4	0	1.0	1.0	1.0
GO:0003406	BP	p	retinal pigment epithelium development	0/52	5/20600	1.0	5	0	1.0	1.0	1.0
GO:0003407	BP	p	neural retina development	0/52	14/20600	1.0	3	0	1.0	1.0	1.0
GO:0003408	BP	p	optic cup formation involved in camera-type eye development	0/52	3/20600	1.0	3	0	1.0	1.0	1.0
GO:0003409	BP	p	optic cup structural organization	0/52	1/20600	1.0	3	0	1.0	1.0	1.0
GO:0003413	BP	p	chondrocyte differentiation involved in endochondral bone morphogenesis	0/52	7/20600	1.0	5	0	1.0	1.0	1.0
GO:0003414	BP	p	chondrocyte morphogenesis involved in endochondral bone morphogenesis	0/52	17/20600	1.0	7	0	1.0	1.0	1.0
GO:0003415	BP	p	chondrocyte hypertrophy	0/52	4/20600	1.0	4	0	1.0	1.0	1.0
GO:0003416	BP	p	endochondral bone growth	0/52	8/20600	1.0	5	0	1.0	1.0	1.0
GO:0003417	BP	p	growth plate cartilage development	0/52	6/20600	1.0	6	0	1.0	1.0	1.0
GO:0003418	BP	p	growth plate cartilage chondrocyte differentiation	0/52	3/20600	1.0	6	0	1.0	1.0	1.0
GO:0003419	BP	p	growth plate cartilage chondrocyte proliferation	0/52	2/20600	1.0	2	0	1.0	1.0	1.0
GO:0003420	BP	p	regulation of growth plate cartilage chondrocyte proliferation	0/52	2/20600	1.0	6	0	1.0	1.0	1.0
GO:0003421	BP	p	growth plate cartilage axis specification	0/52	1/20600	1.0	4	0	1.0	1.0	1.0
GO:0003422	BP	p	growth plate cartilage morphogenesis	0/52	17/20600	1.0	5	0	1.0	1.0	1.0
GO:0003429	BP	p	growth plate cartilage chondrocyte morphogenesis	0/52	17/20600	1.0	8	0	1.0	1.0	1.0
GO:0003430	BP	p	growth plate cartilage chondrocyte growth	0/52	2/20600	1.0	5	0	1.0	1.0	1.0
GO:0003431	BP	p	growth plate cartilage chondrocyte development	0/52	2/20600	1.0	6	0	1.0	1.0	1.0
GO:0003433	BP	p	chondrocyte development involved in endochondral bone morphogenesis	0/52	4/20600	1.0	5	0	1.0	1.0	1.0
GO:0003674	MF	p	molecular_function	40/52	17505/20600	0.11760479268181717	0	40	1.0	1.0	1.0	A1L390, A6H8Y1, A6NNA2, O60759, P04553, P08151, P30414, Q0VD83, Q15170, Q15173, Q5M9Q1, Q5SXM2, Q6IQ55, Q6ZSZ5, Q7Z3G6, Q86X95, Q86YZ3, Q8IVE3, Q8TC71, Q8TF62, Q8WXF8, Q93075, Q96MS0, Q96N46, Q96PV6, Q96QZ7, Q96S94, Q9BSF8, Q9BUV0, Q9BW71, Q9BYW2, Q9H5P4, Q9NQ76, Q9NQS7, Q9NS56, Q9NSI6, Q9NWB6, Q9NXX6, Q9NYV4, Q9UK58
GO:0003676	MF	p	nucleic acid binding	9/52	4055/20600	0.8611454229268463	3	9	1.0	1.0	1.0	A6H8Y1, A6NNA2, P04553, P08151, Q5SXM2, Q6ZSZ5, Q8WXF8, Q96N46, Q9NS56
GO:0003677	MF	p	DNA binding	6/52	2502/20600	1.0	4	6	1.0	1.0	1.0	A6H8Y1, P04553, P08151, Q5SXM2, Q8WXF8, Q9NS56
GO:0003678	MF	p	DNA helicase activity	0/52	79/20600	1.0	10	0	1.0	1.0	1.0
GO:0003680	MF	p	AT DNA binding	0/52	9/20600	1.0	7	0	1.0	1.0	1.0
GO:0003682	MF	e	chromatin binding	2/52	558/20600	0.6525735011683238	2	2	1.0	1.0	1.0	P08151, Q5M9Q1
GO:0003684	MF	p	damaged DNA binding	0/52	67/20600	1.0	5	0	1.0	1.0	1.0
GO:0003688	MF	p	DNA replication origin binding	0/52	23/20600	1.0	7	0	1.0	1.0	1.0
GO:0003689	MF	p	DNA clamp loader activity	0/52	9/20600	1.0	11	0	1.0	1.0	1.0
GO:0003690	MF	p	double-stranded DNA binding	1/52	1017/20600	0.5199055078149941	5	1	1.0	1.0	1.0	P08151
GO:0003691	MF	p	double-stranded telomeric DNA binding	0/52	9/20600	1.0	7	0	1.0	1.0	1.0
GO:0003692	MF	p	left-handed Z-DNA binding	0/52	1/20600	1.0	6	0	1.0	1.0	1.0
GO:0003696	MF	p	satellite DNA binding	0/52	4/20600	1.0	7	0	1.0	1.0	1.0
GO:0003697	MF	p	single-stranded DNA binding	0/52	117/20600	1.0	5	0	1.0	1.0	1.0
GO:0003700	MF	e	DNA-binding transcription factor activity	4/52	1291/20600	0.5667328458957156	2	4	1.0	1.0	1.0	P08151, Q15170, Q5SXM2, Q86X95
GO:0003707	MF	p	steroid hormone receptor activity	0/52	55/20600	1.0	3	0	1.0	1.0	1.0
GO:0003711	MF	p	transcription elongation regulator activity	0/52	1/20600	1.0	2	0	1.0	1.0	1.0
GO:0003712	MF	p	transcription coregulator activity	1/52	594/20600	1.0	2	1	1.0	1.0	1.0	Q86X95
GO:0003713	MF	p	transcription coactivator activity	0/52	336/20600	1.0	3	0	1.0	1.0	1.0
GO:0003714	MF	e	transcription corepressor activity	1/52	244/20600	0.4622556140622592	3	1	1.0	1.0	1.0	Q86X95
GO:0003720	MF	p	telomerase activity	0/52	6/20600	1.0	7	0	1.0	1.0	1.0
GO:0003721	MF	p	telomerase RNA reverse transcriptase activity	0/52	1/20600	1.0	7	0	1.0	1.0	1.0
GO:0003723	MF	p	RNA binding	1/52	1662/20600	0.125226207807374	4	1	1.0	1.0	1.0	A6NNA2
GO:0003724	MF	p	RNA helicase activity	0/52	77/20600	1.0	10	0	1.0	1.0	1.0
GO:0003725	MF	p	double-stranded RNA binding	0/52	75/20600	1.0	5	0	1.0	1.0	1.0
GO:0003726	MF	p	double-stranded RNA adenosine deaminase activity	0/52	5/20600	1.0	6	0	1.0	1.0	1.0
GO:0003727	MF	p	single-stranded RNA binding	0/52	82/20600	1.0	5	0	1.0	1.0	1.0
GO:0003729	MF	e	mRNA binding	1/52	268/20600	0.4942909870513159	5	1	1.0	1.0	1.0	A6NNA2
GO:0003730	MF	p	mRNA 3'-UTR binding	0/52	89/20600	1.0	6	0	1.0	1.0	1.0
GO:0003735	MF	p	structural constituent of ribosome	0/52	164/20600	1.0	2	0	1.0	1.0	1.0
GO:0003743	MF	p	translation initiation factor activity	0/52	51/20600	1.0	6	0	1.0	1.0	1.0
GO:0003746	MF	p	translation elongation factor activity	0/52	21/20600	1.0	6	0	1.0	1.0	1.0
GO:0003747	MF	p	translation release factor activity	0/52	7/20600	1.0	7	0	1.0	1.0	1.0
GO:0003755	MF	e	peptidyl-prolyl cis-trans isomerase activity	1/52	46/20600	0.10987256558738856	4	1	1.0	1.0	1.0	P30414
GO:0003756	MF	p	protein disulfide isomerase activity	0/52	21/20600	1.0	5	0	1.0	1.0	1.0
GO:0003774	MF	p	motor activity	0/52	133/20600	1.0	7	0	1.0	1.0	1.0
GO:0003777	MF	p	microtubule motor activity	0/52	77/20600	1.0	8	0	1.0	1.0	1.0
GO:0003779	MF	p	actin binding	1/52	434/20600	1.0	4	1	1.0	1.0	1.0	Q8IVE3
GO:0003785	MF	p	actin monomer binding	0/52	29/20600	1.0	5	0	1.0	1.0	1.0
GO:0003796	MF	p	lysozyme activity	0/52	9/20600	1.0	5	0	1.0	1.0	1.0
GO:0003810	MF	p	protein-glutamine gamma-glutamyltransferase activity	0/52	9/20600	1.0	5	0	1.0	1.0	1.0
GO:0003823	MF	e	antigen binding	1/52	187/20600	0.3779812600479517	2	1	1.0	1.0	1.0	Q9NS56
GO:0003824	MF	p	catalytic activity	6/52	5753/20600	0.007749902026718346	1	6	1.0	1.0	1.0	P30414, Q6IQ55, Q93075, Q9BYW2, Q9NS56, Q9NYV4
GO:0003826	MF	p	alpha-ketoacid dehydrogenase activity	0/52	2/20600	1.0	3	0	1.0	1.0	1.0
GO:0003827	MF	p	alpha-1,3-mannosylglycoprotein 2-beta-N-acetylglucosaminyltransferase activity	0/52	1/20600	1.0	6	0	1.0	1.0	1.0
GO:0003828	MF	p	alpha-N-acetylneuraminate alpha-2,8-sialyltransferase activity	0/52	5/20600	1.0	5	0	1.0	1.0	1.0
GO:0003829	MF	p	beta-1,3-galactosyl-O-glycosyl-glycoprotein beta-1,6-N-acetylglucosaminyltransferase activity	0/52	3/20600	1.0	6	0	1.0	1.0	1.0
GO:0003830	MF	p	beta-1,4-mannosylglycoprotein 4-beta-N-acetylglucosaminyltransferase activity	0/52	1/20600	1.0	6	0	1.0	1.0	1.0
GO:0003831	MF	p	beta-N-acetylglucosaminylglycopeptide beta-1,4-galactosyltransferase activity	0/52	5/20600	1.0	7	0	1.0	1.0	1.0
GO:0003834	MF	p	beta-carotene 15,15'-monooxygenase activity	0/52	2/20600	1.0	5	0	1.0	1.0	1.0
GO:0003835	MF	p	beta-galactoside alpha-2,6-sialyltransferase activity	0/52	2/20600	1.0	5	0	1.0	1.0	1.0
GO:0003836	MF	p	beta-galactoside (CMP) alpha-2,3-sialyltransferase activity	0/52	3/20600	1.0	5	0	1.0	1.0	1.0
GO:0003837	MF	p	beta-ureidopropionase activity	0/52	1/20600	1.0	5	0	1.0	1.0	1.0
GO:0003839	MF	p	gamma-glutamylcyclotransferase activity	0/52	3/20600	1.0	5	0	1.0	1.0	1.0
GO:0003841	MF	p	1-acylglycerol-3-phosphate O-acyltransferase activity	0/52	15/20600	1.0	7	0	1.0	1.0	1.0
GO:0003842	MF	p	1-pyrroline-5-carboxylate dehydrogenase activity	0/52	1/20600	1.0	5	0	1.0	1.0	1.0
GO:0003844	MF	p	1,4-alpha-glucan branching enzyme activity	0/52	1/20600	1.0	5	0	1.0	1.0	1.0
GO:0003845	MF	p	11-beta-hydroxysteroid dehydrogenase [NAD(P)] activity	0/52	2/20600	1.0	6	0	1.0	1.0	1.0
GO:0003846	MF	p	2-acylglycerol O-acyltransferase activity	0/52	6/20600	1.0	7	0	1.0	1.0	1.0
GO:0003847	MF	p	1-alkyl-2-acetylglycerophosphocholine esterase activity	0/52	5/20600	1.0	5	0	1.0	1.0	1.0
GO:0003851	MF	p	2-hydroxyacylsphingosine 1-beta-galactosyltransferase activity	0/52	1/20600	1.0	7	0	1.0	1.0	1.0
GO:0003854	MF	p	3-beta-hydroxy-delta5-steroid dehydrogenase activity	0/52	6/20600	1.0	6	0	1.0	1.0	1.0
GO:0003857	MF	p	3-hydroxyacyl-CoA dehydrogenase activity	0/52	8/20600	1.0	5	0	1.0	1.0	1.0
GO:0003858	MF	p	3-hydroxybutyrate dehydrogenase activity	0/52	2/20600	1.0	5	0	1.0	1.0	1.0
GO:0003860	MF	p	3-hydroxyisobutyryl-CoA hydrolase activity	0/52	1/20600	1.0	6	0	1.0	1.0	1.0
GO:0003863	MF	p	3-methyl-2-oxobutanoate dehydrogenase (2-methylpropanoyl-transferring) activity	0/52	2/20600	1.0	5	0	1.0	1.0	1.0
GO:0003865	MF	p	3-oxo-5-alpha-steroid 4-dehydrogenase activity	0/52	3/20600	1.0	5	0	1.0	1.0	1.0
GO:0003867	MF	p	4-aminobutyrate transaminase activity	0/52	1/20600	1.0	5	0	1.0	1.0	1.0
GO:0003868	MF	p	4-hydroxyphenylpyruvate dioxygenase activity	0/52	2/20600	1.0	5	0	1.0	1.0	1.0
GO:0003870	MF	p	5-aminolevulinate synthase activity	0/52	2/20600	1.0	7	0	1.0	1.0	1.0
GO:0003872	MF	p	6-phosphofructokinase activity	0/52	3/20600	1.0	7	0	1.0	1.0	1.0
GO:0003873	MF	p	6-phosphofructo-2-kinase activity	0/52	4/20600	1.0	7	0	1.0	1.0	1.0
GO:0003874	MF	p	6-pyruvoyltetrahydropterin synthase activity	0/52	1/20600	1.0	5	0	1.0	1.0	1.0
GO:0003875	MF	p	ADP-ribosylarginine hydrolase activity	0/52	2/20600	1.0	5	0	1.0	1.0	1.0
GO:0003876	MF	p	AMP deaminase activity	0/52	3/20600	1.0	6	0	1.0	1.0	1.0
GO:0003877	MF	p	ATP adenylyltransferase activity	0/52	1/20600	1.0	6	0	1.0	1.0	1.0
GO:0003878	MF	p	ATP citrate synthase activity	0/52	1/20600	1.0	5	0	1.0	1.0	1.0
GO:0003880	MF	p	protein C-terminal carboxyl O-methyltransferase activity	0/52	2/20600	1.0	8	0	1.0	1.0	1.0
GO:0003881	MF	p	CDP-diacylglycerol-inositol 3-phosphatidyltransferase activity	0/52	1/20600	1.0	6	0	1.0	1.0	1.0
GO:0003882	MF	p	CDP-diacylglycerol-serine O-phosphatidyltransferase activity	0/52	1/20600	1.0	6	0	1.0	1.0	1.0
GO:0003883	MF	p	CTP synthase activity	0/52	2/20600	1.0	4	0	1.0	1.0	1.0
GO:0003884	MF	p	D-amino-acid oxidase activity	0/52	2/20600	1.0	5	0	1.0	1.0	1.0
GO:0003886	MF	p	DNA (cytosine-5-)-methyltransferase activity	0/52	3/20600	1.0	6	0	1.0	1.0	1.0
GO:0003887	MF	p	DNA-directed DNA polymerase activity	0/52	25/20600	1.0	6	0	1.0	1.0	1.0
GO:0003896	MF	p	DNA primase activity	0/52	3/20600	1.0	8	0	1.0	1.0	1.0
GO:0003899	MF	p	DNA-directed 5'-3' RNA polymerase activity	0/52	40/20600	1.0	7	0	1.0	1.0	1.0
GO:0003904	MF	p	deoxyribodipyrimidine photo-lyase activity	0/52	2/20600	1.0	5	0	1.0	1.0	1.0
GO:0003905	MF	p	alkylbase DNA N-glycosylase activity	0/52	1/20600	1.0	6	0	1.0	1.0	1.0
GO:0003906	MF	p	DNA-(apurinic or apyrimidinic site) endonuclease activity	0/52	14/20600	1.0	3	0	1.0	1.0	1.0
GO:0003908	MF	p	methylated-DNA-[protein]-cysteine S-methyltransferase activity	0/52	1/20600	1.0	6	0	1.0	1.0	1.0
GO:0003909	MF	p	DNA ligase activity	0/52	3/20600	1.0	4	0	1.0	1.0	1.0
GO:0003910	MF	p	DNA ligase (ATP) activity	0/52	3/20600	1.0	5	0	1.0	1.0	1.0
GO:0003912	MF	p	DNA nucleotidylexotransferase activity	0/52	1/20600	1.0	5	0	1.0	1.0	1.0
GO:0003913	MF	p	DNA photolyase activity	0/52	2/20600	1.0	4	0	1.0	1.0	1.0
GO:0003914	MF	p	DNA (6-4) photolyase activity	0/52	2/20600	1.0	5	0	1.0	1.0	1.0
GO:0003916	MF	p	DNA topoisomerase activity	0/52	7/20600	1.0	3	0	1.0	1.0	1.0
GO:0003917	MF	p	DNA topoisomerase type I (single strand cut, ATP-independent) activity	0/52	4/20600	1.0	4	0	1.0	1.0	1.0
GO:0003918	MF	p	DNA topoisomerase type II (double strand cut, ATP-hydrolyzing) activity	0/52	3/20600	1.0	10	0	1.0	1.0	1.0
GO:0003919	MF	p	FMN adenylyltransferase activity	0/52	1/20600	1.0	6	0	1.0	1.0	1.0
GO:0003920	MF	p	GMP reductase activity	0/52	2/20600	1.0	5	0	1.0	1.0	1.0
GO:0003921	MF	p	GMP synthase activity	0/52	1/20600	1.0	4	0	1.0	1.0	1.0
GO:0003922	MF	p	GMP synthase (glutamine-hydrolyzing) activity	0/52	1/20600	1.0	5	0	1.0	1.0	1.0
GO:0003923	MF	p	GPI-anchor transamidase activity	0/52	5/20600	1.0	3	0	1.0	1.0	1.0
GO:0003924	MF	p	GTPase activity	0/52	325/20600	1.0	7	0	1.0	1.0	1.0
GO:0003933	MF	p	GTP cyclohydrolase activity	0/52	1/20600	1.0	6	0	1.0	1.0	1.0
GO:0003934	MF	p	GTP cyclohydrolase I activity	0/52	1/20600	1.0	7	0	1.0	1.0	1.0
GO:0003937	MF	p	IMP cyclohydrolase activity	0/52	1/20600	1.0	6	0	1.0	1.0	1.0
GO:0003938	MF	p	IMP dehydrogenase activity	0/52	2/20600	1.0	5	0	1.0	1.0	1.0
GO:0003939	MF	p	L-iditol 2-dehydrogenase activity	0/52	1/20600	1.0	5	0	1.0	1.0	1.0
GO:0003940	MF	p	L-iduronidase activity	0/52	1/20600	1.0	5	0	1.0	1.0	1.0
GO:0003941	MF	p	L-serine ammonia-lyase activity	0/52	3/20600	1.0	5	0	1.0	1.0	1.0
GO:0003943	MF	p	N-acetylgalactosamine-4-sulfatase activity	0/52	2/20600	1.0	5	0	1.0	1.0	1.0
GO:0003944	MF	p	N-acetylglucosamine-1-phosphodiester alpha-N-acetylglucosaminidase activity	0/52	1/20600	1.0	6	0	1.0	1.0	1.0
GO:0003945	MF	p	N-acetyllactosamine synthase activity	0/52	5/20600	1.0	7	0	1.0	1.0	1.0
GO:0003947	MF	p	(N-acetylneuraminyl)-galactosylglucosylceramide N-acetylgalactosaminyltransferase activity	0/52	1/20600	1.0	6	0	1.0	1.0	1.0
GO:0003948	MF	p	N4-(beta-N-acetylglucosaminyl)-L-asparaginase activity	0/52	2/20600	1.0	5	0	1.0	1.0	1.0
GO:0003950	MF	p	NAD+ ADP-ribosyltransferase activity	0/52	27/20600	1.0	5	0	1.0	1.0	1.0
GO:0003951	MF	p	NAD+ kinase activity	0/52	17/20600	1.0	5	0	1.0	1.0	1.0
GO:0003952	MF	p	NAD+ synthase (glutamine-hydrolyzing) activity	0/52	1/20600	1.0	5	0	1.0	1.0	1.0
GO:0003953	MF	p	NAD+ nucleosidase activity	0/52	16/20600	1.0	5	0	1.0	1.0	1.0
GO:0003954	MF	p	NADH dehydrogenase activity	0/52	46/20600	1.0	4	0	1.0	1.0	1.0
GO:0003955	MF	p	NAD(P)H dehydrogenase (quinone) activity	0/52	3/20600	1.0	5	0	1.0	1.0	1.0
GO:0003956	MF	p	NAD(P)+-protein-arginine ADP-ribosyltransferase activity	0/52	5/20600	1.0	5	0	1.0	1.0	1.0
GO:0003957	MF	p	NAD(P)+ transhydrogenase (B-specific) activity	0/52	1/20600	1.0	8	0	1.0	1.0	1.0
GO:0003958	MF	p	NADPH-hemoprotein reductase activity	0/52	6/20600	1.0	5	0	1.0	1.0	1.0
GO:0003960	MF	p	NADPH:quinone reductase activity	0/52	4/20600	1.0	5	0	1.0	1.0	1.0
GO:0003963	MF	p	RNA-3'-phosphate cyclase activity	0/52	1/20600	1.0	4	0	1.0	1.0	1.0
GO:0003964	MF	p	RNA-directed DNA polymerase activity	0/52	17/20600	1.0	6	0	1.0	1.0	1.0
GO:0003968	MF	p	RNA-directed 5'-3' RNA polymerase activity	0/52	2/20600	1.0	7	0	1.0	1.0	1.0
GO:0003972	MF	p	RNA ligase (ATP) activity	0/52	1/20600	1.0	5	0	1.0	1.0	1.0
GO:0003973	MF	p	(S)-2-hydroxy-acid oxidase activity	0/52	3/20600	1.0	5	0	1.0	1.0	1.0
GO:0003974	MF	p	UDP-N-acetylglucosamine 4-epimerase activity	0/52	1/20600	1.0	5	0	1.0	1.0	1.0
GO:0003975	MF	p	UDP-N-acetylglucosamine-dolichyl-phosphate N-acetylglucosaminephosphotransferase activity	0/52	1/20600	1.0	5	0	1.0	1.0	1.0
GO:0003976	MF	p	UDP-N-acetylglucosamine-lysosomal-enzyme N-acetylglucosaminephosphotransferase activity	0/52	3/20600	1.0	5	0	1.0	1.0	1.0
GO:0003977	MF	p	UDP-N-acetylglucosamine diphosphorylase activity	0/52	2/20600	1.0	6	0	1.0	1.0	1.0
GO:0003978	MF	p	UDP-glucose 4-epimerase activity	0/52	1/20600	1.0	5	0	1.0	1.0	1.0
GO:0003979	MF	p	UDP-glucose 6-dehydrogenase activity	0/52	1/20600	1.0	5	0	1.0	1.0	1.0
GO:0003980	MF	p	UDP-glucose:glycoprotein glucosyltransferase activity	0/52	2/20600	1.0	7	0	1.0	1.0	1.0
GO:0003983	MF	p	UTP:glucose-1-phosphate uridylyltransferase activity	0/52	1/20600	1.0	7	0	1.0	1.0	1.0
GO:0003985	MF	p	acetyl-CoA C-acetyltransferase activity	0/52	4/20600	1.0	7	0	1.0	1.0	1.0
GO:0003986	MF	p	acetyl-CoA hydrolase activity	0/52	5/20600	1.0	6	0	1.0	1.0	1.0
GO:0003987	MF	p	acetate-CoA ligase activity	0/52	3/20600	1.0	5	0	1.0	1.0	1.0
GO:0003988	MF	p	acetyl-CoA C-acyltransferase activity	0/52	7/20600	1.0	6	0	1.0	1.0	1.0
GO:0003989	MF	p	acetyl-CoA carboxylase activity	0/52	2/20600	1.0	5	0	1.0	1.0	1.0
GO:0003990	MF	p	acetylcholinesterase activity	0/52	2/20600	1.0	6	0	1.0	1.0	1.0
GO:0003991	MF	p	acetylglutamate kinase activity	0/52	1/20600	1.0	5	0	1.0	1.0	1.0
GO:0003993	MF	p	acid phosphatase activity	0/52	9/20600	1.0	6	0	1.0	1.0	1.0
GO:0003994	MF	p	aconitate hydratase activity	0/52	3/20600	1.0	5	0	1.0	1.0	1.0
GO:0003995	MF	p	acyl-CoA dehydrogenase activity	0/52	11/20600	1.0	4	0	1.0	1.0	1.0
GO:0003996	MF	p	acyl-CoA ligase activity	0/52	16/20600	1.0	5	0	1.0	1.0	1.0
GO:0003997	MF	p	acyl-CoA oxidase activity	0/52	6/20600	1.0	5	0	1.0	1.0	1.0
GO:0003998	MF	p	acylphosphatase activity	0/52	2/20600	1.0	5	0	1.0	1.0	1.0
GO:0003999	MF	p	adenine phosphoribosyltransferase activity	0/52	1/20600	1.0	6	0	1.0	1.0	1.0
GO:0004000	MF	p	adenosine deaminase activity	0/52	11/20600	1.0	5	0	1.0	1.0	1.0
GO:0004001	MF	p	adenosine kinase activity	0/52	1/20600	1.0	7	0	1.0	1.0	1.0
GO:0004013	MF	p	adenosylhomocysteinase activity	0/52	3/20600	1.0	5	0	1.0	1.0	1.0
GO:0004014	MF	p	adenosylmethionine decarboxylase activity	0/52	1/20600	1.0	5	0	1.0	1.0	1.0
GO:0004016	MF	p	adenylate cyclase activity	0/52	10/20600	1.0	4	0	1.0	1.0	1.0
GO:0004017	MF	p	adenylate kinase activity	0/52	9/20600	1.0	7	0	1.0	1.0	1.0
GO:0004018	MF	p	N6-(1,2-dicarboxyethyl)AMP AMP-lyase (fumarate-forming) activity	0/52	1/20600	1.0	5	0	1.0	1.0	1.0
GO:0004019	MF	p	adenylosuccinate synthase activity	0/52	2/20600	1.0	4	0	1.0	1.0	1.0
GO:0004020	MF	p	adenylylsulfate kinase activity	0/52	2/20600	1.0	5	0	1.0	1.0	1.0
GO:0004021	MF	p	L-alanine:2-oxoglutarate aminotransferase activity	0/52	2/20600	1.0	6	0	1.0	1.0	1.0
GO:0004022	MF	p	alcohol dehydrogenase (NAD+) activity	0/52	9/20600	1.0	6	0	1.0	1.0	1.0
GO:0004024	MF	p	alcohol dehydrogenase activity, zinc-dependent	0/52	7/20600	1.0	7	0	1.0	1.0	1.0
GO:0004027	MF	p	alcohol sulfotransferase activity	0/52	2/20600	1.0	5	0	1.0	1.0	1.0
GO:0004028	MF	p	3-chloroallyl aldehyde dehydrogenase activity	0/52	5/20600	1.0	5	0	1.0	1.0	1.0
GO:0004029	MF	p	aldehyde dehydrogenase (NAD+) activity	0/52	15/20600	1.0	6	0	1.0	1.0	1.0
GO:0004030	MF	p	aldehyde dehydrogenase [NAD(P)+] activity	0/52	16/20600	1.0	5	0	1.0	1.0	1.0
GO:0004031	MF	p	aldehyde oxidase activity	0/52	3/20600	1.0	5	0	1.0	1.0	1.0
GO:0004032	MF	p	alditol:NADP+ 1-oxidoreductase activity	0/52	12/20600	1.0	7	0	1.0	1.0	1.0
GO:0004033	MF	p	aldo-keto reductase (NADP) activity	0/52	25/20600	1.0	5	0	1.0	1.0	1.0
GO:0004034	MF	p	aldose 1-epimerase activity	0/52	1/20600	1.0	5	0	1.0	1.0	1.0
GO:0004035	MF	p	alkaline phosphatase activity	0/52	6/20600	1.0	6	0	1.0	1.0	1.0
GO:0004037	MF	p	allantoicase activity	0/52	1/20600	1.0	5	0	1.0	1.0	1.0
GO:0004040	MF	p	amidase activity	0/52	3/20600	1.0	5	0	1.0	1.0	1.0
GO:0004042	MF	p	acetyl-CoA:L-glutamate N-acetyltransferase activity	0/52	1/20600	1.0	7	0	1.0	1.0	1.0
GO:0004043	MF	p	L-aminoadipate-semialdehyde dehydrogenase activity	0/52	1/20600	1.0	5	0	1.0	1.0	1.0
GO:0004044	MF	p	amidophosphoribosyltransferase activity	0/52	1/20600	1.0	5	0	1.0	1.0	1.0
GO:0004045	MF	p	aminoacyl-tRNA hydrolase activity	0/52	4/20600	1.0	5	0	1.0	1.0	1.0
GO:0004046	MF	p	aminoacylase activity	0/52	5/20600	1.0	5	0	1.0	1.0	1.0
GO:0004047	MF	p	aminomethyltransferase activity	0/52	2/20600	1.0	5	0	1.0	1.0	1.0
GO:0004051	MF	p	arachidonate 5-lipoxygenase activity	0/52	1/20600	1.0	5	0	1.0	1.0	1.0
GO:0004052	MF	p	arachidonate 12(S)-lipoxygenase activity	0/52	3/20600	1.0	5	0	1.0	1.0	1.0
GO:0004053	MF	p	arginase activity	0/52	2/20600	1.0	5	0	1.0	1.0	1.0
GO:0004055	MF	p	argininosuccinate synthase activity	0/52	1/20600	1.0	4	0	1.0	1.0	1.0
GO:0004056	MF	p	argininosuccinate lyase activity	0/52	1/20600	1.0	5	0	1.0	1.0	1.0
GO:0004057	MF	p	arginyltransferase activity	0/52	1/20600	1.0	5	0	1.0	1.0	1.0
GO:0004058	MF	p	aromatic-L-amino-acid decarboxylase activity	0/52	1/20600	1.0	5	0	1.0	1.0	1.0
GO:0004059	MF	p	aralkylamine N-acetyltransferase activity	0/52	1/20600	1.0	7	0	1.0	1.0	1.0
GO:0004060	MF	p	arylamine N-acetyltransferase activity	0/52	3/20600	1.0	7	0	1.0	1.0	1.0
GO:0004061	MF	p	arylformamidase activity	0/52	1/20600	1.0	5	0	1.0	1.0	1.0
GO:0004062	MF	p	aryl sulfotransferase activity	0/52	7/20600	1.0	5	0	1.0	1.0	1.0
GO:0004063	MF	p	aryldialkylphosphatase activity	0/52	2/20600	1.0	6	0	1.0	1.0	1.0
GO:0004064	MF	p	arylesterase activity	0/52	6/20600	1.0	5	0	1.0	1.0	1.0
GO:0004065	MF	p	arylsulfatase activity	0/52	14/20600	1.0	5	0	1.0	1.0	1.0
GO:0004066	MF	p	asparagine synthase (glutamine-hydrolyzing) activity	0/52	2/20600	1.0	5	0	1.0	1.0	1.0
GO:0004067	MF	p	asparaginase activity	0/52	2/20600	1.0	5	0	1.0	1.0	1.0
GO:0004068	MF	p	aspartate 1-decarboxylase activity	0/52	2/20600	1.0	5	0	1.0	1.0	1.0
GO:0004069	MF	p	L-aspartate:2-oxoglutarate aminotransferase activity	0/52	3/20600	1.0	5	0	1.0	1.0	1.0
GO:0004070	MF	p	aspartate carbamoyltransferase activity	0/52	1/20600	1.0	5	0	1.0	1.0	1.0
GO:0004074	MF	p	biliverdin reductase activity	0/52	2/20600	1.0	5	0	1.0	1.0	1.0
GO:0004075	MF	p	biotin carboxylase activity	0/52	1/20600	1.0	4	0	1.0	1.0	1.0
GO:0004077	MF	p	biotin-[acetyl-CoA-carboxylase] ligase activity	0/52	1/20600	1.0	5	0	1.0	1.0	1.0
GO:0004078	MF	p	biotin-[methylcrotonoyl-CoA-carboxylase] ligase activity	0/52	1/20600	1.0	5	0	1.0	1.0	1.0
GO:0004079	MF	p	biotin-[methylmalonyl-CoA-carboxytransferase] ligase activity	0/52	1/20600	1.0	5	0	1.0	1.0	1.0
GO:0004080	MF	p	biotin-[propionyl-CoA-carboxylase (ATP-hydrolyzing)] ligase activity	0/52	1/20600	1.0	5	0	1.0	1.0	1.0
GO:0004081	MF	p	bis(5'-nucleosyl)-tetraphosphatase (asymmetrical) activity	0/52	2/20600	1.0	8	0	1.0	1.0	1.0
GO:0004082	MF	p	bisphosphoglycerate mutase activity	0/52	4/20600	1.0	5	0	1.0	1.0	1.0
GO:0004083	MF	p	bisphosphoglycerate 2-phosphatase activity	0/52	1/20600	1.0	7	0	1.0	1.0	1.0
GO:0004084	MF	p	branched-chain-amino-acid transaminase activity	0/52	2/20600	1.0	5	0	1.0	1.0	1.0
GO:0004085	MF	p	butyryl-CoA dehydrogenase activity	0/52	2/20600	1.0	5	0	1.0	1.0	1.0
GO:0004087	MF	p	carbamoyl-phosphate synthase (ammonia) activity	0/52	1/20600	1.0	4	0	1.0	1.0	1.0
GO:0004088	MF	p	carbamoyl-phosphate synthase (glutamine-hydrolyzing) activity	0/52	2/20600	1.0	5	0	1.0	1.0	1.0
GO:0004089	MF	p	carbonate dehydratase activity	0/52	16/20600	1.0	5	0	1.0	1.0	1.0
GO:0004090	MF	p	carbonyl reductase (NADPH) activity	0/52	5/20600	1.0	5	0	1.0	1.0	1.0
GO:0004092	MF	p	carnitine O-acetyltransferase activity	0/52	1/20600	1.0	7	0	1.0	1.0	1.0
GO:0004095	MF	p	carnitine O-palmitoyltransferase activity	0/52	4/20600	1.0	7	0	1.0	1.0	1.0
GO:0004096	MF	p	catalase activity	0/52	4/20600	1.0	5	0	1.0	1.0	1.0
GO:0004098	MF	p	cerebroside-sulfatase activity	0/52	1/20600	1.0	5	0	1.0	1.0	1.0
GO:0004102	MF	p	choline O-acetyltransferase activity	0/52	1/20600	1.0	7	0	1.0	1.0	1.0
GO:0004103	MF	p	choline kinase activity	0/52	2/20600	1.0	5	0	1.0	1.0	1.0
GO:0004104	MF	p	cholinesterase activity	0/52	3/20600	1.0	5	0	1.0	1.0	1.0
GO:0004105	MF	p	choline-phosphate cytidylyltransferase activity	0/52	2/20600	1.0	6	0	1.0	1.0	1.0
GO:0004108	MF	p	citrate (Si)-synthase activity	0/52	1/20600	1.0	6	0	1.0	1.0	1.0
GO:0004109	MF	p	coproporphyrinogen oxidase activity	0/52	2/20600	1.0	5	0	1.0	1.0	1.0
GO:0004111	MF	p	creatine kinase activity	0/52	5/20600	1.0	5	0	1.0	1.0	1.0
GO:0004112	MF	p	cyclic-nucleotide phosphodiesterase activity	0/52	29/20600	1.0	6	0	1.0	1.0	1.0
GO:0004113	MF	p	2',3'-cyclic-nucleotide 3'-phosphodiesterase activity	0/52	1/20600	1.0	7	0	1.0	1.0	1.0
GO:0004114	MF	p	3',5'-cyclic-nucleotide phosphodiesterase activity	0/52	28/20600	1.0	7	0	1.0	1.0	1.0
GO:0004115	MF	p	3',5'-cyclic-AMP phosphodiesterase activity	0/52	12/20600	1.0	8	0	1.0	1.0	1.0
GO:0004117	MF	p	calmodulin-dependent cyclic-nucleotide phosphodiesterase activity	0/52	3/20600	1.0	8	0	1.0	1.0	1.0
GO:0004118	MF	p	cGMP-stimulated cyclic-nucleotide phosphodiesterase activity	0/52	3/20600	1.0	8	0	1.0	1.0	1.0
GO:0004119	MF	p	cGMP-inhibited cyclic-nucleotide phosphodiesterase activity	0/52	2/20600	1.0	8	0	1.0	1.0	1.0
GO:0004122	MF	p	cystathionine beta-synthase activity	0/52	2/20600	1.0	5	0	1.0	1.0	1.0
GO:0004123	MF	p	cystathionine gamma-lyase activity	0/52	1/20600	1.0	4	0	1.0	1.0	1.0
GO:0004124	MF	p	cysteine synthase activity	0/52	2/20600	1.0	4	0	1.0	1.0	1.0
GO:0004126	MF	p	cytidine deaminase activity	0/52	12/20600	1.0	5	0	1.0	1.0	1.0
GO:0004127	MF	p	cytidylate kinase activity	0/52	4/20600	1.0	7	0	1.0	1.0	1.0
GO:0004128	MF	p	cytochrome-b5 reductase activity, acting on NAD(P)H	0/52	7/20600	1.0	5	0	1.0	1.0	1.0
GO:0004129	MF	p	cytochrome-c oxidase activity	0/52	27/20600	1.0	8	0	1.0	1.0	1.0
GO:0004131	MF	p	cytosine deaminase activity	0/52	1/20600	1.0	5	0	1.0	1.0	1.0
GO:0004132	MF	p	dCMP deaminase activity	0/52	2/20600	1.0	5	0	1.0	1.0	1.0
GO:0004133	MF	p	glycogen debranching enzyme activity	0/52	1/20600	1.0	2	0	1.0	1.0	1.0
GO:0004134	MF	p	4-alpha-glucanotransferase activity	0/52	1/20600	1.0	5	0	1.0	1.0	1.0
GO:0004135	MF	p	amylo-alpha-1,6-glucosidase activity	0/52	1/20600	1.0	7	0	1.0	1.0	1.0
GO:0004136	MF	p	deoxyadenosine kinase activity	0/52	2/20600	1.0	8	0	1.0	1.0	1.0
GO:0004137	MF	p	deoxycytidine kinase activity	0/52	2/20600	1.0	8	0	1.0	1.0	1.0
GO:0004138	MF	p	deoxyguanosine kinase activity	0/52	2/20600	1.0	8	0	1.0	1.0	1.0
GO:0004139	MF	p	deoxyribose-phosphate aldolase activity	0/52	1/20600	1.0	5	0	1.0	1.0	1.0
GO:0004140	MF	p	dephospho-CoA kinase activity	0/52	2/20600	1.0	5	0	1.0	1.0	1.0
GO:0004142	MF	p	diacylglycerol cholinephosphotransferase activity	0/52	3/20600	1.0	6	0	1.0	1.0	1.0
GO:0004143	MF	p	diacylglycerol kinase activity	0/52	11/20600	1.0	5	0	1.0	1.0	1.0
GO:0004144	MF	p	diacylglycerol O-acyltransferase activity	0/52	4/20600	1.0	7	0	1.0	1.0	1.0
GO:0004145	MF	p	diamine N-acetyltransferase activity	0/52	4/20600	1.0	7	0	1.0	1.0	1.0
GO:0004146	MF	p	dihydrofolate reductase activity	0/52	2/20600	1.0	5	0	1.0	1.0	1.0
GO:0004148	MF	p	dihydrolipoyl dehydrogenase activity	0/52	1/20600	1.0	5	0	1.0	1.0	1.0
GO:0004149	MF	p	dihydrolipoyllysine-residue succinyltransferase activity	0/52	1/20600	1.0	7	0	1.0	1.0	1.0
GO:0004151	MF	p	dihydroorotase activity	0/52	1/20600	1.0	5	0	1.0	1.0	1.0
GO:0004152	MF	p	dihydroorotate dehydrogenase activity	0/52	1/20600	1.0	5	0	1.0	1.0	1.0
GO:0004155	MF	p	6,7-dihydropteridine reductase activity	0/52	1/20600	1.0	5	0	1.0	1.0	1.0
GO:0004157	MF	p	dihydropyrimidinase activity	0/52	6/20600	1.0	5	0	1.0	1.0	1.0
GO:0004161	MF	p	dimethylallyltranstransferase activity	0/52	2/20600	1.0	5	0	1.0	1.0	1.0
GO:0004163	MF	p	diphosphomevalonate decarboxylase activity	0/52	1/20600	1.0	5	0	1.0	1.0	1.0
GO:0004164	MF	p	diphthine synthase activity	0/52	1/20600	1.0	6	0	1.0	1.0	1.0
GO:0004165	MF	p	dodecenoyl-CoA delta-isomerase activity	0/52	3/20600	1.0	5	0	1.0	1.0	1.0
GO:0004167	MF	p	dopachrome isomerase activity	0/52	3/20600	1.0	5	0	1.0	1.0	1.0
GO:0004168	MF	p	dolichol kinase activity	0/52	1/20600	1.0	5	0	1.0	1.0	1.0
GO:0004169	MF	p	dolichyl-phosphate-mannose-protein mannosyltransferase activity	0/52	9/20600	1.0	6	0	1.0	1.0	1.0
GO:0004170	MF	p	dUTP diphosphatase activity	0/52	2/20600	1.0	7	0	1.0	1.0	1.0
GO:0004174	MF	p	electron-transferring-flavoprotein dehydrogenase activity	0/52	2/20600	1.0	5	0	1.0	1.0	1.0
GO:0004175	MF	p	endopeptidase activity	0/52	430/20600	0.6294219580008487	5	0	1.0	1.0	1.0
GO:0004176	MF	p	ATP-dependent peptidase activity	0/52	5/20600	1.0	9	0	1.0	1.0	1.0
GO:0004177	MF	p	aminopeptidase activity	0/52	51/20600	1.0	6	0	1.0	1.0	1.0
GO:0004180	MF	p	carboxypeptidase activity	0/52	46/20600	1.0	6	0	1.0	1.0	1.0
GO:0004181	MF	p	metallocarboxypeptidase activity	0/52	29/20600	1.0	7	0	1.0	1.0	1.0
GO:0004185	MF	p	serine-type carboxypeptidase activity	0/52	5/20600	1.0	7	0	1.0	1.0	1.0
GO:0004190	MF	p	aspartic-type endopeptidase activity	0/52	27/20600	1.0	6	0	1.0	1.0	1.0
GO:0004197	MF	p	cysteine-type endopeptidase activity	0/52	115/20600	1.0	6	0	1.0	1.0	1.0
GO:0004198	MF	p	calcium-dependent cysteine-type endopeptidase activity	0/52	17/20600	1.0	7	0	1.0	1.0	1.0
GO:0004222	MF	p	metalloendopeptidase activity	0/52	102/20600	1.0	6	0	1.0	1.0	1.0
GO:0004252	MF	p	serine-type endopeptidase activity	0/52	164/20600	1.0	6	0	1.0	1.0	1.0
GO:0004298	MF	p	threonine-type endopeptidase activity	0/52	21/20600	1.0	6	0	1.0	1.0	1.0
GO:0004300	MF	p	enoyl-CoA hydratase activity	0/52	9/20600	1.0	5	0	1.0	1.0	1.0
GO:0004301	MF	p	epoxide hydrolase activity	0/52	6/20600	1.0	5	0	1.0	1.0	1.0
GO:0004303	MF	p	estradiol 17-beta-dehydrogenase activity	0/52	11/20600	1.0	6	0	1.0	1.0	1.0
GO:0004304	MF	p	estrone sulfotransferase activity	0/52	1/20600	1.0	5	0	1.0	1.0	1.0
GO:0004305	MF	p	ethanolamine kinase activity	0/52	4/20600	1.0	5	0	1.0	1.0	1.0
GO:0004306	MF	p	ethanolamine-phosphate cytidylyltransferase activity	0/52	1/20600	1.0	6	0	1.0	1.0	1.0
GO:0004307	MF	p	ethanolaminephosphotransferase activity	0/52	3/20600	1.0	6	0	1.0	1.0	1.0
GO:0004308	MF	p	exo-alpha-sialidase activity	0/52	4/20600	1.0	6	0	1.0	1.0	1.0
GO:0004309	MF	p	exopolyphosphatase activity	0/52	5/20600	1.0	6	0	1.0	1.0	1.0
GO:0004310	MF	p	farnesyl-diphosphate farnesyltransferase activity	0/52	1/20600	1.0	6	0	1.0	1.0	1.0
GO:0004311	MF	p	farnesyltranstransferase activity	0/52	3/20600	1.0	5	0	1.0	1.0	1.0
GO:0004312	MF	p	fatty acid synthase activity	0/52	11/20600	1.0	5	0	1.0	1.0	1.0
GO:0004313	MF	p	[acyl-carrier-protein] S-acetyltransferase activity	0/52	1/20600	1.0	7	0	1.0	1.0	1.0
GO:0004314	MF	p	[acyl-carrier-protein] S-malonyltransferase activity	0/52	2/20600	1.0	7	0	1.0	1.0	1.0
GO:0004315	MF	p	3-oxoacyl-[acyl-carrier-protein] synthase activity	0/52	2/20600	1.0	6	0	1.0	1.0	1.0
GO:0004316	MF	p	3-oxoacyl-[acyl-carrier-protein] reductase (NADPH) activity	0/52	1/20600	1.0	6	0	1.0	1.0	1.0
GO:0004317	MF	p	3-hydroxypalmitoyl-[acyl-carrier-protein] dehydratase activity	0/52	1/20600	1.0	6	0	1.0	1.0	1.0
GO:0004320	MF	p	oleoyl-[acyl-carrier-protein] hydrolase activity	0/52	2/20600	1.0	7	0	1.0	1.0	1.0
GO:0004321	MF	p	fatty-acyl-CoA synthase activity	0/52	7/20600	1.0	6	0	1.0	1.0	1.0
GO:0004322	MF	p	ferroxidase activity	0/52	9/20600	1.0	5	0	1.0	1.0	1.0
GO:0004324	MF	p	ferredoxin-NADP+ reductase activity	0/52	1/20600	1.0	6	0	1.0	1.0	1.0
GO:0004325	MF	p	ferrochelatase activity	0/52	1/20600	1.0	3	0	1.0	1.0	1.0
GO:0004326	MF	p	tetrahydrofolylpolyglutamate synthase activity	0/52	1/20600	1.0	5	0	1.0	1.0	1.0
GO:0004329	MF	p	formate-tetrahydrofolate ligase activity	0/52	2/20600	1.0	4	0	1.0	1.0	1.0
GO:0004331	MF	p	fructose-2,6-bisphosphate 2-phosphatase activity	0/52	5/20600	1.0	8	0	1.0	1.0	1.0
GO:0004332	MF	p	fructose-bisphosphate aldolase activity	0/52	3/20600	1.0	5	0	1.0	1.0	1.0
GO:0004333	MF	p	fumarate hydratase activity	0/52	1/20600	1.0	5	0	1.0	1.0	1.0
GO:0004334	MF	p	fumarylacetoacetase activity	0/52	1/20600	1.0	5	0	1.0	1.0	1.0
GO:0004335	MF	p	galactokinase activity	0/52	2/20600	1.0	6	0	1.0	1.0	1.0
GO:0004336	MF	p	galactosylceramidase activity	0/52	2/20600	1.0	5	0	1.0	1.0	1.0
GO:0004337	MF	p	geranyltranstransferase activity	0/52	2/20600	1.0	5	0	1.0	1.0	1.0
GO:0004339	MF	p	glucan 1,4-alpha-glucosidase activity	0/52	2/20600	1.0	6	0	1.0	1.0	1.0
GO:0004340	MF	p	glucokinase activity	0/52	5/20600	1.0	7	0	1.0	1.0	1.0
GO:0004341	MF	p	gluconolactonase activity	0/52	1/20600	1.0	5	0	1.0	1.0	1.0
GO:0004342	MF	p	glucosamine-6-phosphate deaminase activity	0/52	2/20600	1.0	5	0	1.0	1.0	1.0
GO:0004343	MF	p	glucosamine 6-phosphate N-acetyltransferase activity	0/52	1/20600	1.0	7	0	1.0	1.0	1.0
GO:0004344	MF	p	glucose dehydrogenase activity	0/52	1/20600	1.0	4	0	1.0	1.0	1.0
GO:0004345	MF	p	glucose-6-phosphate dehydrogenase activity	0/52	2/20600	1.0	5	0	1.0	1.0	1.0
GO:0004346	MF	p	glucose-6-phosphatase activity	0/52	3/20600	1.0	9	0	1.0	1.0	1.0
GO:0004347	MF	p	glucose-6-phosphate isomerase activity	0/52	1/20600	1.0	5	0	1.0	1.0	1.0
GO:0004348	MF	p	glucosylceramidase activity	0/52	3/20600	1.0	5	0	1.0	1.0	1.0
GO:0004349	MF	p	glutamate 5-kinase activity	0/52	1/20600	1.0	6	0	1.0	1.0	1.0
GO:0004350	MF	p	glutamate-5-semialdehyde dehydrogenase activity	0/52	1/20600	1.0	5	0	1.0	1.0	1.0
GO:0004351	MF	p	glutamate decarboxylase activity	0/52	2/20600	1.0	5	0	1.0	1.0	1.0
GO:0004352	MF	p	glutamate dehydrogenase (NAD+) activity	0/52	2/20600	1.0	6	0	1.0	1.0	1.0
GO:0004353	MF	p	glutamate dehydrogenase [NAD(P)+] activity	0/52	2/20600	1.0	5	0	1.0	1.0	1.0
GO:0004356	MF	p	glutamate-ammonia ligase activity	0/52	2/20600	1.0	6	0	1.0	1.0	1.0
GO:0004357	MF	p	glutamate-cysteine ligase activity	0/52	2/20600	1.0	5	0	1.0	1.0	1.0
GO:0004359	MF	p	glutaminase activity	0/52	3/20600	1.0	5	0	1.0	1.0	1.0
GO:0004360	MF	p	glutamine-fructose-6-phosphate transaminase (isomerizing) activity	0/52	2/20600	1.0	6	0	1.0	1.0	1.0
GO:0004361	MF	p	glutaryl-CoA dehydrogenase activity	0/52	1/20600	1.0	5	0	1.0	1.0	1.0
GO:0004362	MF	p	glutathione-disulfide reductase activity	0/52	1/20600	1.0	7	0	1.0	1.0	1.0
GO:0004363	MF	p	glutathione synthase activity	0/52	1/20600	1.0	5	0	1.0	1.0	1.0
GO:0004364	MF	p	glutathione transferase activity	0/52	29/20600	1.0	4	0	1.0	1.0	1.0
GO:0004365	MF	p	glyceraldehyde-3-phosphate dehydrogenase (NAD+) (phosphorylating) activity	0/52	2/20600	1.0	6	0	1.0	1.0	1.0
GO:0004366	MF	p	glycerol-3-phosphate O-acyltransferase activity	0/52	4/20600	1.0	6	0	1.0	1.0	1.0
GO:0004367	MF	p	glycerol-3-phosphate dehydrogenase [NAD+] activity	0/52	2/20600	1.0	6	0	1.0	1.0	1.0
GO:0004368	MF	p	glycerol-3-phosphate dehydrogenase (quinone) activity	0/52	2/20600	1.0	5	0	1.0	1.0	1.0
GO:0004370	MF	p	glycerol kinase activity	0/52	4/20600	1.0	5	0	1.0	1.0	1.0
GO:0004371	MF	p	glycerone kinase activity	0/52	1/20600	1.0	5	0	1.0	1.0	1.0
GO:0004372	MF	p	glycine hydroxymethyltransferase activity	0/52	2/20600	1.0	5	0	1.0	1.0	1.0
GO:0004373	MF	p	glycogen (starch) synthase activity	0/52	2/20600	1.0	7	0	1.0	1.0	1.0
GO:0004375	MF	p	glycine dehydrogenase (decarboxylating) activity	0/52	1/20600	1.0	5	0	1.0	1.0	1.0
GO:0004376	MF	p	glycolipid mannosyltransferase activity	0/52	4/20600	1.0	6	0	1.0	1.0	1.0
GO:0004377	MF	p	GDP-Man:Man3GlcNAc2-PP-Dol alpha-1,2-mannosyltransferase activity	0/52	1/20600	1.0	7	0	1.0	1.0	1.0
GO:0004378	MF	p	GDP-Man:Man1GlcNAc2-PP-Dol alpha-1,3-mannosyltransferase activity	0/52	1/20600	1.0	7	0	1.0	1.0	1.0
GO:0004379	MF	p	glycylpeptide N-tetradecanoyltransferase activity	0/52	2/20600	1.0	6	0	1.0	1.0	1.0
GO:0004380	MF	p	glycoprotein-fucosylgalactoside alpha-N-acetylgalactosaminyltransferase activity	0/52	1/20600	1.0	6	0	1.0	1.0	1.0
GO:0004381	MF	p	fucosylgalactoside 3-alpha-galactosyltransferase activity	0/52	1/20600	1.0	7	0	1.0	1.0	1.0
GO:0004382	MF	p	guanosine-diphosphatase activity	0/52	2/20600	1.0	7	0	1.0	1.0	1.0
GO:0004383	MF	p	guanylate cyclase activity	0/52	9/20600	1.0	4	0	1.0	1.0	1.0
GO:0004385	MF	p	guanylate kinase activity	0/52	9/20600	1.0	7	0	1.0	1.0	1.0
GO:0004386	MF	p	helicase activity	0/52	161/20600	1.0	9	0	1.0	1.0	1.0
GO:0004392	MF	p	heme oxygenase (decyclizing) activity	0/52	2/20600	1.0	4	0	1.0	1.0	1.0
GO:0004394	MF	p	heparan sulfate 2-O-sulfotransferase activity	0/52	1/20600	1.0	6	0	1.0	1.0	1.0
GO:0004395	MF	p	hexaprenyldihydroxybenzoate methyltransferase activity	0/52	1/20600	1.0	7	0	1.0	1.0	1.0
GO:0004396	MF	p	hexokinase activity	0/52	5/20600	1.0	6	0	1.0	1.0	1.0
GO:0004397	MF	p	histidine ammonia-lyase activity	0/52	1/20600	1.0	5	0	1.0	1.0	1.0
GO:0004398	MF	p	histidine decarboxylase activity	0/52	1/20600	1.0	5	0	1.0	1.0	1.0
GO:0004402	MF	p	histone acetyltransferase activity	0/52	61/20600	1.0	9	0	1.0	1.0	1.0
GO:0004407	MF	p	histone deacetylase activity	0/52	28/20600	1.0	5	0	1.0	1.0	1.0
GO:0004408	MF	p	holocytochrome-c synthase activity	0/52	1/20600	1.0	4	0	1.0	1.0	1.0
GO:0004411	MF	p	homogentisate 1,2-dioxygenase activity	0/52	1/20600	1.0	5	0	1.0	1.0	1.0
GO:0004415	MF	p	hyalurononglucosaminidase activity	0/52	8/20600	1.0	6	0	1.0	1.0	1.0
GO:0004416	MF	p	hydroxyacylglutathione hydrolase activity	0/52	2/20600	1.0	5	0	1.0	1.0	1.0
GO:0004418	MF	p	hydroxymethylbilane synthase activity	0/52	1/20600	1.0	4	0	1.0	1.0	1.0
GO:0004419	MF	p	hydroxymethylglutaryl-CoA lyase activity	0/52	2/20600	1.0	5	0	1.0	1.0	1.0
GO:0004420	MF	p	hydroxymethylglutaryl-CoA reductase (NADPH) activity	0/52	1/20600	1.0	5	0	1.0	1.0	1.0
GO:0004421	MF	p	hydroxymethylglutaryl-CoA synthase activity	0/52	2/20600	1.0	5	0	1.0	1.0	1.0
GO:0004422	MF	p	hypoxanthine phosphoribosyltransferase activity	0/52	2/20600	1.0	6	0	1.0	1.0	1.0
GO:0004423	MF	p	iduronate-2-sulfatase activity	0/52	1/20600	1.0	5	0	1.0	1.0	1.0
GO:0004427	MF	p	inorganic diphosphatase activity	0/52	4/20600	1.0	6	0	1.0	1.0	1.0
GO:0004430	MF	p	1-phosphatidylinositol 4-kinase activity	0/52	6/20600	1.0	6	0	1.0	1.0	1.0
GO:0004435	MF	p	phosphatidylinositol phospholipase C activity	0/52	26/20600	1.0	7	0	1.0	1.0	1.0
GO:0004438	MF	p	phosphatidylinositol-3-phosphatase activity	0/52	12/20600	1.0	8	0	1.0	1.0	1.0
GO:0004439	MF	p	phosphatidylinositol-4,5-bisphosphate 5-phosphatase activity	0/52	9/20600	1.0	9	0	1.0	1.0	1.0
GO:0004441	MF	p	inositol-1,4-bisphosphate 1-phosphatase activity	0/52	1/20600	1.0	8	0	1.0	1.0	1.0
GO:0004445	MF	p	inositol-polyphosphate 5-phosphatase activity	0/52	6/20600	1.0	8	0	1.0	1.0	1.0
GO:0004446	MF	p	inositol-hexakisphosphate phosphatase activity	0/52	1/20600	1.0	7	0	1.0	1.0	1.0
GO:0004447	MF	p	iodide peroxidase activity	0/52	2/20600	1.0	5	0	1.0	1.0	1.0
GO:0004448	MF	p	isocitrate dehydrogenase activity	0/52	5/20600	1.0	5	0	1.0	1.0	1.0
GO:0004449	MF	p	isocitrate dehydrogenase (NAD+) activity	0/52	3/20600	1.0	6	0	1.0	1.0	1.0
GO:0004450	MF	p	isocitrate dehydrogenase (NADP+) activity	0/52	2/20600	1.0	6	0	1.0	1.0	1.0
GO:0004452	MF	p	isopentenyl-diphosphate delta-isomerase activity	0/52	2/20600	1.0	5	0	1.0	1.0	1.0
GO:0004454	MF	p	ketohexokinase activity	0/52	1/20600	1.0	6	0	1.0	1.0	1.0
GO:0004457	MF	p	lactate dehydrogenase activity	0/52	9/20600	1.0	4	0	1.0	1.0	1.0
GO:0004458	MF	p	D-lactate dehydrogenase (cytochrome) activity	0/52	1/20600	1.0	5	0	1.0	1.0	1.0
GO:0004459	MF	p	L-lactate dehydrogenase activity	0/52	8/20600	1.0	5	0	1.0	1.0	1.0
GO:0004461	MF	p	lactose synthase activity	0/52	3/20600	1.0	7	0	1.0	1.0	1.0
GO:0004462	MF	p	lactoylglutathione lyase activity	0/52	1/20600	1.0	4	0	1.0	1.0	1.0
GO:0004463	MF	p	leukotriene-A4 hydrolase activity	0/52	1/20600	1.0	5	0	1.0	1.0	1.0
GO:0004464	MF	p	leukotriene-C4 synthase activity	0/52	5/20600	1.0	4	0	1.0	1.0	1.0
GO:0004465	MF	p	lipoprotein lipase activity	0/52	2/20600	1.0	6	0	1.0	1.0	1.0
GO:0004466	MF	p	long-chain-acyl-CoA dehydrogenase activity	0/52	4/20600	1.0	5	0	1.0	1.0	1.0
GO:0004467	MF	p	long-chain fatty acid-CoA ligase activity	0/52	13/20600	1.0	6	0	1.0	1.0	1.0
GO:0004468	MF	p	lysine N-acetyltransferase activity, acting on acetyl phosphate as donor	0/52	6/20600	1.0	7	0	1.0	1.0	1.0
GO:0004470	MF	p	malic enzyme activity	0/52	4/20600	1.0	5	0	1.0	1.0	1.0
GO:0004471	MF	p	malate dehydrogenase (decarboxylating) (NAD+) activity	0/52	3/20600	1.0	6	0	1.0	1.0	1.0
GO:0004473	MF	p	malate dehydrogenase (decarboxylating) (NADP+) activity	0/52	3/20600	1.0	6	0	1.0	1.0	1.0
GO:0004474	MF	p	malate synthase activity	0/52	1/20600	1.0	5	0	1.0	1.0	1.0
GO:0004475	MF	p	mannose-1-phosphate guanylyltransferase activity	0/52	1/20600	1.0	7	0	1.0	1.0	1.0
GO:0004476	MF	p	mannose-6-phosphate isomerase activity	0/52	1/20600	1.0	5	0	1.0	1.0	1.0
GO:0004477	MF	p	methenyltetrahydrofolate cyclohydrolase activity	0/52	3/20600	1.0	6	0	1.0	1.0	1.0
GO:0004478	MF	p	methionine adenosyltransferase activity	0/52	2/20600	1.0	4	0	1.0	1.0	1.0
GO:0004479	MF	p	methionyl-tRNA formyltransferase activity	0/52	1/20600	1.0	5	0	1.0	1.0	1.0
GO:0004482	MF	p	mRNA (guanine-N7-)-methyltransferase activity	0/52	2/20600	1.0	7	0	1.0	1.0	1.0
GO:0004483	MF	p	mRNA (nucleoside-2'-O-)-methyltransferase activity	0/52	2/20600	1.0	7	0	1.0	1.0	1.0
GO:0004484	MF	p	mRNA guanylyltransferase activity	0/52	1/20600	1.0	7	0	1.0	1.0	1.0
GO:0004485	MF	p	methylcrotonoyl-CoA carboxylase activity	0/52	2/20600	1.0	5	0	1.0	1.0	1.0
GO:0004486	MF	p	methylenetetrahydrofolate dehydrogenase [NAD(P)+] activity	0/52	4/20600	1.0	5	0	1.0	1.0	1.0
GO:0004487	MF	p	methylenetetrahydrofolate dehydrogenase (NAD+) activity	0/52	3/20600	1.0	6	0	1.0	1.0	1.0
GO:0004488	MF	p	methylenetetrahydrofolate dehydrogenase (NADP+) activity	0/52	4/20600	1.0	6	0	1.0	1.0	1.0
GO:0004489	MF	p	methylenetetrahydrofolate reductase (NAD(P)H) activity	0/52	1/20600	1.0	5	0	1.0	1.0	1.0
GO:0004490	MF	p	methylglutaconyl-CoA hydratase activity	0/52	1/20600	1.0	5	0	1.0	1.0	1.0
GO:0004491	MF	p	methylmalonate-semialdehyde dehydrogenase (acylating) activity	0/52	1/20600	1.0	5	0	1.0	1.0	1.0
GO:0004493	MF	p	methylmalonyl-CoA epimerase activity	0/52	1/20600	1.0	4	0	1.0	1.0	1.0
GO:0004494	MF	p	methylmalonyl-CoA mutase activity	0/52	1/20600	1.0	4	0	1.0	1.0	1.0
GO:0004496	MF	p	mevalonate kinase activity	0/52	1/20600	1.0	5	0	1.0	1.0	1.0
GO:0004497	MF	p	monooxygenase activity	0/52	104/20600	1.0	3	0	1.0	1.0	1.0
GO:0004498	MF	p	calcidiol 1-monooxygenase activity	0/52	1/20600	1.0	5	0	1.0	1.0	1.0
GO:0004499	MF	p	N,N-dimethylaniline monooxygenase activity	0/52	6/20600	1.0	5	0	1.0	1.0	1.0
GO:0004500	MF	p	dopamine beta-monooxygenase activity	0/52	3/20600	1.0	5	0	1.0	1.0	1.0
GO:0004502	MF	p	kynurenine 3-monooxygenase activity	0/52	1/20600	1.0	5	0	1.0	1.0	1.0
GO:0004503	MF	p	monophenol monooxygenase activity	0/52	2/20600	1.0	5	0	1.0	1.0	1.0
GO:0004504	MF	p	peptidylglycine monooxygenase activity	0/52	1/20600	1.0	5	0	1.0	1.0	1.0
GO:0004505	MF	p	phenylalanine 4-monooxygenase activity	0/52	3/20600	1.0	5	0	1.0	1.0	1.0
GO:0004506	MF	p	squalene monooxygenase activity	0/52	1/20600	1.0	5	0	1.0	1.0	1.0
GO:0004507	MF	p	steroid 11-beta-monooxygenase activity	0/52	2/20600	1.0	5	0	1.0	1.0	1.0
GO:0004508	MF	p	steroid 17-alpha-monooxygenase activity	0/52	1/20600	1.0	5	0	1.0	1.0	1.0
GO:0004509	MF	p	steroid 21-monooxygenase activity	0/52	1/20600	1.0	5	0	1.0	1.0	1.0
GO:0004510	MF	p	tryptophan 5-monooxygenase activity	0/52	2/20600	1.0	5	0	1.0	1.0	1.0
[truncated: 20,307 more rows]
