# Supplementary material for: Expansion and functional analysis of the SR-related protein family across the domains of life
Source: RNA. 2022 Oct;28(10):1298–314. doi: 10.1261/rna.079170.122 (PMC9479744; doi:10.1261/rna.079170.122)
Supplement: Supplemental Material [file supp_079170.122_Supplemental_Tables.zip › FinalUploadedVersions/Supplemental_Table_S18.tsv]

UniProtKB	Q8N5F7	NKAP		GO:0000122	negative regulation of transcription by RNA polymerase II	biological_process	Any process that stops, prevents, or reduces the frequency, rate or extent of transcription mediated by RNA polymerase II. [GOC:go_curators, GOC:txnOH]	GO_REF:0000107	IEA	UniProtKB:Q9D0F4|ensembl:ENSMUSP00000016553	P	NF-kappa-B-activating protein	NKAP	protein	taxon:9606	20200215	Ensembl
UniProtKB	Q8N5F7	NKAP		GO:0003682	chromatin binding	molecular_function	Interacting selectively and non-covalently with chromatin, the network of fibers of DNA, protein, and sometimes RNA, that make up the chromosomes of the eukaryotic nucleus during interphase. [GOC:jl, ISBN:0198506732, PMID:20404130]	PMID:19409814	IDA		F	NF-kappa-B-activating protein	NKAP	protein	taxon:9606	20100430	UniProt
UniProtKB	Q8N5F7	NKAP		GO:0003723	RNA binding	molecular_function	Interacting selectively and non-covalently with an RNA molecule or a portion thereof. [GOC:jl, GOC:mah]	PMID:22681889	HDA		F	NF-kappa-B-activating protein	NKAP	protein	taxon:9606	20140203	UniProt
UniProtKB	Q8N5F7	NKAP		GO:0005515	protein binding	molecular_function	Interacting selectively and non-covalently with any protein or protein complex (a complex of two or more proteins that may include other nonprotein molecules). [GOC:go_curators]	PMID:19409814	IPI	UniProtKB:O15379	F	NF-kappa-B-activating protein	NKAP	protein	taxon:9606	20100426	UniProt
UniProtKB	Q8N5F7	NKAP		GO:0005515	protein binding	molecular_function	Interacting selectively and non-covalently with any protein or protein complex (a complex of two or more proteins that may include other nonprotein molecules). [GOC:go_curators]	PMID:19409814	IPI	UniProtKB:Q86X95	F	NF-kappa-B-activating protein	NKAP	protein	taxon:9606	20100426	UniProt
UniProtKB	Q8N5F7	NKAP		GO:0005515	protein binding	molecular_function	Interacting selectively and non-covalently with any protein or protein complex (a complex of two or more proteins that may include other nonprotein molecules). [GOC:go_curators]	PMID:22365833	IPI	UniProtKB:O43395	F	NF-kappa-B-activating protein	NKAP	protein	taxon:9606	20200222	IntAct
UniProtKB	Q8N5F7	NKAP		GO:0005515	protein binding	molecular_function	Interacting selectively and non-covalently with any protein or protein complex (a complex of two or more proteins that may include other nonprotein molecules). [GOC:go_curators]	PMID:22365833	IPI	UniProtKB:O75400	F	NF-kappa-B-activating protein	NKAP	protein	taxon:9606	20200222	IntAct
UniProtKB	Q8N5F7	NKAP		GO:0005515	protein binding	molecular_function	Interacting selectively and non-covalently with any protein or protein complex (a complex of two or more proteins that may include other nonprotein molecules). [GOC:go_curators]	PMID:22365833	IPI	UniProtKB:Q01081	F	NF-kappa-B-activating protein	NKAP	protein	taxon:9606	20200222	IntAct
UniProtKB	Q8N5F7	NKAP		GO:0005515	protein binding	molecular_function	Interacting selectively and non-covalently with any protein or protein complex (a complex of two or more proteins that may include other nonprotein molecules). [GOC:go_curators]	PMID:22365833	IPI	UniProtKB:Q14562	F	NF-kappa-B-activating protein	NKAP	protein	taxon:9606	20200222	IntAct
UniProtKB	Q8N5F7	NKAP		GO:0005515	protein binding	molecular_function	Interacting selectively and non-covalently with any protein or protein complex (a complex of two or more proteins that may include other nonprotein molecules). [GOC:go_curators]	PMID:22365833	IPI	UniProtKB:Q9UJV9	F	NF-kappa-B-activating protein	NKAP	protein	taxon:9606	20200222	IntAct
UniProtKB	Q8N5F7	NKAP		GO:0005515	protein binding	molecular_function	Interacting selectively and non-covalently with any protein or protein complex (a complex of two or more proteins that may include other nonprotein molecules). [GOC:go_curators]	PMID:22365833	IPI	UniProtKB:Q9Y388	F	NF-kappa-B-activating protein	NKAP	protein	taxon:9606	20200222	IntAct
UniProtKB	Q8N5F7	NKAP		GO:0005515	protein binding	molecular_function	Interacting selectively and non-covalently with any protein or protein complex (a complex of two or more proteins that may include other nonprotein molecules). [GOC:go_curators]	PMID:28514442	IPI	UniProtKB:Q9UJV9	F	NF-kappa-B-activating protein	NKAP	protein	taxon:9606	20200222	IntAct
UniProtKB	Q8N5F7	NKAP		GO:0005654	nucleoplasm	cellular_component	That part of the nuclear content other than the chromosomes or the nucleolus. [GOC:ma, ISBN:0124325653]	GO_REF:0000052	IDA		C	NF-kappa-B-activating protein	NKAP	protein	taxon:9606	20131205	HPA
UniProtKB	Q8N5F7	NKAP		GO:0005829	cytosol	cellular_component	The part of the cytoplasm that does not contain organelles but which does contain other particulate matter, such as protein complexes. [GOC:hjd, GOC:jl]	GO_REF:0000052	IDA		C	NF-kappa-B-activating protein	NKAP	protein	taxon:9606	20131205	HPA
UniProtKB	Q8N5F7	NKAP		GO:0007219	Notch signaling pathway	biological_process	A series of molecular signals initiated by the binding of an extracellular ligand to the receptor Notch on the surface of a target cell, and ending with regulation of a downstream cellular process, e.g. transcription. [GOC:go_curators, GOC:signaling]	GO_REF:0000043	IEA	UniProtKB-KW:KW-0914	P	NF-kappa-B-activating protein	NKAP	protein	taxon:9606	20200222	UniProt
UniProtKB	Q8N5F7	NKAP		GO:0019827	stem cell population maintenance	biological_process	The process by which an organism or tissue maintains a population of stem cells of a single type. This can be achieved by a number of mechanisms: stem cell asymmetric division maintains stem cell numbers; stem cell symmetric division increases them; maintenance of a stem cell niche maintains the conditions for commitment to the stem cell fate for some types of stem cell; stem cells may arise de n…	GO_REF:0000107	IEA	UniProtKB:Q9D0F4|ensembl:ENSMUSP00000016553	P	NF-kappa-B-activating protein	NKAP	protein	taxon:9606	20200215	Ensembl
UniProtKB	Q8N5F7	NKAP		GO:0030851	granulocyte differentiation	biological_process	The process in which a myeloid precursor cell acquires the specialized features of a granulocyte. Granulocytes are a class of leukocytes characterized by the presence of granules in their cytoplasm. These cells are active in allergic immune reactions such as arthritic inflammation and rashes. This class includes basophils, eosinophils and neutrophils. [GOC:ecd, http://life.nthu.edu.tw/~g864204/di…	GO_REF:0000107	IEA	UniProtKB:Q9D0F4|ensembl:ENSMUSP00000016553	P	NF-kappa-B-activating protein	NKAP	protein	taxon:9606	20200215	Ensembl
UniProtKB	Q8N5F7	NKAP		GO:0031490	chromatin DNA binding	molecular_function	Interacting selectively and non-covalently with DNA that is assembled into chromatin. [GOC:mah]	GO_REF:0000107	IEA	UniProtKB:Q9D0F4|ensembl:ENSMUSP00000016553	F	NF-kappa-B-activating protein	NKAP	protein	taxon:9606	20200215	Ensembl
UniProtKB	Q8N5F7	NKAP		GO:0033077	T cell differentiation in thymus	biological_process	The process in which a precursor cell type acquires the specialized features of a T cell via a differentiation pathway dependent upon transit through the thymus. [GOC:add, ISBN:0781735149]	GO_REF:0000107	IEA	UniProtKB:Q9D0F4|ensembl:ENSMUSP00000016553	P	NF-kappa-B-activating protein	NKAP	protein	taxon:9606	20200215	Ensembl
UniProtKB	Q8N5F7	NKAP		GO:0045892	negative regulation of transcription, DNA-templated	biological_process	Any process that stops, prevents, or reduces the frequency, rate or extent of cellular DNA-templated transcription. [GOC:go_curators, GOC:txnOH]	PMID:19409814	IDA		P	NF-kappa-B-activating protein	NKAP	protein	taxon:9606	20100426	UniProt
UniProtKB	Q8N5F7	NKAP		GO:0046638	positive regulation of alpha-beta T cell differentiation	biological_process	Any process that activates or increases the frequency, rate or extent of alpha-beta T cell differentiation. [GOC:ai]	PMID:19409814	IMP		P	NF-kappa-B-activating protein	NKAP	protein	taxon:9606	20100426	UniProt
UniProtKB	Q8N5F7	NKAP		GO:0071425	hematopoietic stem cell proliferation	biological_process	The expansion of a hematopoietic stem cell population by cell division. A hematopoietic stem cell is a stem cell from which all cells of the lymphoid and myeloid lineages develop. [CL:0000037, GOC:add, GOC:BHF, GOC:mah, GOC:rl]	GO_REF:0000107	IEA	UniProtKB:Q9D0F4|ensembl:ENSMUSP00000016553	P	NF-kappa-B-activating protein	NKAP	protein	taxon:9606	20200215	Ensembl
