# Supplementary material for: Expansion and functional analysis of the SR-related protein family across the domains of life
Source: RNA. 2022 Oct;28(10):1298–314. doi: 10.1261/rna.079170.122 (PMC9479744; doi:10.1261/rna.079170.122)
Supplement: Supplemental Material [file supp_079170.122_Supplemental_Tables.zip › FinalUploadedVersions/Supplemental_Table_S2.tsv]

# GO	NS	enrichment	name	ratio_in_study	ratio_in_pop	p_uncorrected	depth	study_count	p_bonferroni	p_sidak	p_holm	study_items
GO:0008380	BP	e	RNA splicing	43/52	368/20600	1.7776195426683287e-67	8	43	3.965158151875974e-63	3.8651862375492937e-63	3.965158151875974e-63	O15042, O75494, O95218, P08621, P26368, P52756, P62995, P84103, Q01081, Q01130, Q02040, Q05519, Q07955, Q08170, Q13242, Q13243, Q13247, Q13427, Q13523, Q13595, Q14004, Q14498, Q14562, Q15287, Q15696, Q16629, Q7L014, Q86X95, Q8IYB3, Q8N2M8, Q8WVK2, Q8WXA9, Q8WXF0, Q92620, Q96IZ7, Q99590, Q9BRL6, Q9BUQ8, Q9H307, Q9H7N4, Q9NYV4, Q9UKV3, Q9UQ35
GO:0006397	BP	e	mRNA processing	44/52	440/20600	2.322992656312814e-66	8	44	5.181667419171363e-62	5.051024153138288e-62	5.181435119905732e-62	O15042, O75494, O95104, O95218, P08621, P26368, P52756, P62995, P84103, Q01081, Q01130, Q02040, Q05519, Q07955, Q08170, Q13242, Q13243, Q13247, Q13523, Q13595, Q14004, Q14498, Q14562, Q15287, Q15696, Q16629, Q7L014, Q86U06, Q86X95, Q8IYB3, Q8N2M8, Q8WVK2, Q8WXA9, Q8WXF0, Q92620, Q96IZ7, Q99590, Q9BRL6, Q9BUQ8, Q9H307, Q9H7N4, Q9NYV4, Q9UKV3, Q9UQ35
GO:0016071	BP	e	mRNA metabolic process	44/52	656/20600	1.9356985400227183e-58	7	44	4.3177691633746756e-54	4.208907011513456e-54	4.317382023666671e-54	O15042, O75494, O95104, O95218, P08621, P26368, P52756, P62995, P84103, Q01081, Q01130, Q02040, Q05519, Q07955, Q08170, Q13242, Q13243, Q13247, Q13523, Q13595, Q14004, Q14498, Q14562, Q15287, Q15696, Q16629, Q7L014, Q86U06, Q86X95, Q8IYB3, Q8N2M8, Q8WVK2, Q8WXA9, Q8WXF0, Q92620, Q96IZ7, Q99590, Q9BRL6, Q9BUQ8, Q9H307, Q9H7N4, Q9NYV4, Q9UKV3, Q9UQ35
GO:0006396	BP	e	RNA processing	46/52	834/20600	4.145956297368718e-58	7	46	9.247970116910662e-54	9.01480482039252e-54	9.246726330021452e-54	O15042, O75494, O95104, O95218, P08621, P26368, P52756, P62995, P84103, Q01081, Q01130, Q02040, Q05519, Q07955, Q08170, Q13242, Q13243, Q13247, Q13427, Q13523, Q13595, Q14004, Q14498, Q14562, Q15287, Q15696, Q16629, Q7L014, Q86U06, Q86X95, Q8IYB3, Q8N2M8, Q8WVK2, Q8WXA9, Q8WXF0, Q92620, Q96IZ7, Q99590, Q9BRL6, Q9BUQ8, Q9H307, Q9H7N4, Q9NYV4, Q9UK58, Q9UKV3, Q9UQ35
GO:0000375	BP	e	RNA splicing, via transesterification reactions	33/52	264/20600	2.8329412316374067e-50	9	33	6.3191587112904e-46	6.159836341512303e-46	6.3180255347977446e-46	O15042, O75494, P08621, P26368, P52756, P62995, P84103, Q01081, Q01130, Q05519, Q07955, Q08170, Q13242, Q13243, Q13247, Q13523, Q13595, Q14004, Q14562, Q15287, Q15696, Q16629, Q7L014, Q8IYB3, Q8WVK2, Q8WXF0, Q92620, Q96IZ7, Q99590, Q9BRL6, Q9BUQ8, Q9H307, Q9UQ35
GO:0000377	BP	e	RNA splicing, via transesterification reactions with bulged adenosine as nucleophile	32/52	259/20600	2.145530092765505e-48	10	32	4.785819424922735e-44	4.665156512825527e-44	4.784746659876353e-44	O15042, O75494, P08621, P26368, P52756, P62995, P84103, Q01081, Q01130, Q05519, Q07955, Q08170, Q13242, Q13243, Q13247, Q13523, Q13595, Q14004, Q14562, Q15287, Q15696, Q16629, Q7L014, Q8IYB3, Q8WVK2, Q8WXF0, Q92620, Q96IZ7, Q9BRL6, Q9BUQ8, Q9H307, Q9UQ35
GO:0000398	BP	e	mRNA splicing, via spliceosome	32/52	259/20600	2.145530092765505e-48	11	32	4.785819424922735e-44	4.665156512825527e-44	4.784746659876353e-44	O15042, O75494, P08621, P26368, P52756, P62995, P84103, Q01081, Q01130, Q05519, Q07955, Q08170, Q13242, Q13243, Q13247, Q13523, Q13595, Q14004, Q14562, Q15287, Q15696, Q16629, Q7L014, Q8IYB3, Q8WVK2, Q8WXF0, Q92620, Q96IZ7, Q9BRL6, Q9BUQ8, Q9H307, Q9UQ35
GO:0016607	CC	e	nuclear speck	35/52	399/20600	4.048159248233123e-48	3	35	9.029824019108803e-44	8.802158751130463e-44	9.02699030763504e-44	O75494, P08621, P26368, P49760, P49761, P84103, Q01081, Q01130, Q02040, Q05519, Q07955, Q08170, Q13242, Q13243, Q13247, Q13427, Q13523, Q14004, Q14498, Q15287, Q16629, Q7L014, Q86X95, Q8IYB3, Q8TF01, Q8WXA9, Q8WXF0, Q96IZ7, Q96S94, Q9BRL6, Q9H307, Q9NYV4, Q9UK58, Q9UKV3, Q9UQ35
GO:0016070	BP	e	RNA metabolic process	46/52	1619/20600	1.0836556222599087e-44	6	46	2.4172022310129523e-40	2.356258297607734e-40	2.4163353065151443e-40	O15042, O75494, O95104, O95218, P08621, P26368, P52756, P62995, P84103, Q01081, Q01130, Q02040, Q05519, Q07955, Q08170, Q13242, Q13243, Q13247, Q13427, Q13523, Q13595, Q14004, Q14498, Q14562, Q15287, Q15696, Q16629, Q7L014, Q86U06, Q86X95, Q8IYB3, Q8N2M8, Q8WVK2, Q8WXA9, Q8WXF0, Q92620, Q96IZ7, Q99590, Q9BRL6, Q9BUQ8, Q9H307, Q9H7N4, Q9NYV4, Q9UK58, Q9UKV3, Q9UQ35
GO:0016604	CC	e	nuclear body	37/52	781/20600	2.9548340026564383e-41	2	37	6.591052726325451e-37	6.424875203704545e-37	6.58839337572306e-37	O75494, P08621, P26368, P49760, P49761, P84103, Q01081, Q01130, Q02040, Q05519, Q07955, Q08170, Q13242, Q13243, Q13247, Q13427, Q13523, Q14004, Q14498, Q14562, Q15287, Q16629, Q7L014, Q86X95, Q8IYB3, Q8TF01, Q8WXA9, Q8WXF0, Q96IZ7, Q96S94, Q99590, Q9BRL6, Q9H307, Q9NYV4, Q9UK58, Q9UKV3, Q9UQ35
GO:0043484	BP	e	regulation of RNA splicing	25/52	143/20600	4.88742077582007e-41	7	25	1.0901880782544248e-36	1.0627016111364222e-36	1.089699336176843e-36	O75494, P08621, P26368, P49759, P49760, P49761, P52756, P62995, P84103, Q01130, Q02040, Q07955, Q08170, Q13242, Q13243, Q13247, Q13595, Q14498, Q15287, Q16629, Q86U06, Q8WXA9, Q8WXF0, Q9BRL6, Q9NYV4
GO:0003723	MF	e	RNA binding	43/52	1662/20600	1.058241175226771e-38	4	43	2.360512765460835e-34	2.3009981204159617e-34	2.359348700168086e-34	O15042, O75494, O95104, O95218, P08621, P26368, P49761, P52756, P62995, P84103, Q01081, Q01130, Q02040, Q05519, Q07955, Q08170, Q13242, Q13243, Q13247, Q13427, Q13523, Q13595, Q14004, Q14498, Q14562, Q15287, Q15696, Q16629, Q7L014, Q86U06, Q8IYB3, Q8TF01, Q8WXA9, Q8WXF0, Q92620, Q99590, Q9BRL6, Q9BUQ8, Q9H307, Q9H7N4, Q9NQ29, Q9UKV3, Q9UQ35
GO:0090304	BP	e	nucleic acid metabolic process	46/52	2218/20600	2.0815571416982473e-38	5	46	4.6431213602721106e-34	4.52605623624474e-34	4.640623491702073e-34	O15042, O75494, O95104, O95218, P08621, P26368, P52756, P62995, P84103, Q01081, Q01130, Q02040, Q05519, Q07955, Q08170, Q13242, Q13243, Q13247, Q13427, Q13523, Q13595, Q14004, Q14498, Q14562, Q15287, Q15696, Q16629, Q7L014, Q86U06, Q86X95, Q8IYB3, Q8N2M8, Q8WVK2, Q8WXA9, Q8WXF0, Q92620, Q96IZ7, Q99590, Q9BRL6, Q9BUQ8, Q9H307, Q9H7N4, Q9NYV4, Q9UK58, Q9UKV3, Q9UQ35
GO:0006139	BP	e	nucleobase-containing compound metabolic process	46/52	2719/20600	2.2622119451149236e-34	4	46	5.0460899647733485e-30	4.918864957769688e-30	5.043149089244699e-30	O15042, O75494, O95104, O95218, P08621, P26368, P52756, P62995, P84103, Q01081, Q01130, Q02040, Q05519, Q07955, Q08170, Q13242, Q13243, Q13247, Q13427, Q13523, Q13595, Q14004, Q14498, Q14562, Q15287, Q15696, Q16629, Q7L014, Q86U06, Q86X95, Q8IYB3, Q8N2M8, Q8WVK2, Q8WXA9, Q8WXF0, Q92620, Q96IZ7, Q99590, Q9BRL6, Q9BUQ8, Q9H307, Q9H7N4, Q9NYV4, Q9UK58, Q9UKV3, Q9UQ35
GO:0048024	BP	e	regulation of mRNA splicing, via spliceosome	20/52	105/20600	2.271908922431605e-33	9	20	5.067720042375938e-29	4.9399496850527846e-29	5.064539369884534e-29	O75494, P08621, P26368, P52756, P62995, P84103, Q01130, Q07955, Q08170, Q13242, Q13243, Q13247, Q13595, Q14498, Q15287, Q16629, Q86U06, Q8WXA9, Q8WXF0, Q9BRL6
GO:0046483	BP	e	heterocycle metabolic process	46/52	2899/20600	4.1667095225826406e-33	3	46	9.294262261072838e-29	9.059929819615473e-29	9.288012196788964e-29	O15042, O75494, O95104, O95218, P08621, P26368, P52756, P62995, P84103, Q01081, Q01130, Q02040, Q05519, Q07955, Q08170, Q13242, Q13243, Q13247, Q13427, Q13523, Q13595, Q14004, Q14498, Q14562, Q15287, Q15696, Q16629, Q7L014, Q86U06, Q86X95, Q8IYB3, Q8N2M8, Q8WVK2, Q8WXA9, Q8WXF0, Q92620, Q96IZ7, Q99590, Q9BRL6, Q9BUQ8, Q9H307, Q9H7N4, Q9NYV4, Q9UK58, Q9UKV3, Q9UQ35
GO:0006725	BP	e	cellular aromatic compound metabolic process	46/52	2943/20600	8.255554172905775e-33	3	46	1.841483913808362e-28	1.7950553313877315e-28	1.8401630251406972e-28	O15042, O75494, O95104, O95218, P08621, P26368, P52756, P62995, P84103, Q01081, Q01130, Q02040, Q05519, Q07955, Q08170, Q13242, Q13243, Q13247, Q13427, Q13523, Q13595, Q14004, Q14498, Q14562, Q15287, Q15696, Q16629, Q7L014, Q86U06, Q86X95, Q8IYB3, Q8N2M8, Q8WVK2, Q8WXA9, Q8WXF0, Q92620, Q96IZ7, Q99590, Q9BRL6, Q9BUQ8, Q9H307, Q9H7N4, Q9NYV4, Q9UK58, Q9UKV3, Q9UQ35
GO:1901360	BP	e	organic cyclic compound metabolic process	46/52	3176/20600	2.608977934286644e-31	3	46	5.8195861802197884e-27	5.6728593287951084e-27	5.8151509177315015e-27	O15042, O75494, O95104, O95218, P08621, P26368, P52756, P62995, P84103, Q01081, Q01130, Q02040, Q05519, Q07955, Q08170, Q13242, Q13243, Q13247, Q13427, Q13523, Q13595, Q14004, Q14498, Q14562, Q15287, Q15696, Q16629, Q7L014, Q86U06, Q86X95, Q8IYB3, Q8N2M8, Q8WVK2, Q8WXA9, Q8WXF0, Q92620, Q96IZ7, Q99590, Q9BRL6, Q9BUQ8, Q9H307, Q9H7N4, Q9NYV4, Q9UK58, Q9UKV3, Q9UQ35
GO:0034641	BP	e	cellular nitrogen compound metabolic process	46/52	3241/20600	6.524945732135233e-31	3	46	1.455454395010085e-26	1.4187586173106514e-26	1.4542799047783008e-26	O15042, O75494, O95104, O95218, P08621, P26368, P52756, P62995, P84103, Q01081, Q01130, Q02040, Q05519, Q07955, Q08170, Q13242, Q13243, Q13247, Q13427, Q13523, Q13595, Q14004, Q14498, Q14562, Q15287, Q15696, Q16629, Q7L014, Q86U06, Q86X95, Q8IYB3, Q8N2M8, Q8WVK2, Q8WXA9, Q8WXF0, Q92620, Q96IZ7, Q99590, Q9BRL6, Q9BUQ8, Q9H307, Q9H7N4, Q9NYV4, Q9UK58, Q9UKV3, Q9UQ35
GO:0050684	BP	e	regulation of mRNA processing	20/52	144/20600	2.0580001548978886e-30	8	20	4.5905751455152304e-26	4.4748348477567387e-26	4.586664945220924e-26	O75494, P08621, P26368, P52756, P62995, P84103, Q01130, Q07955, Q08170, Q13242, Q13243, Q13247, Q13595, Q14498, Q15287, Q16629, Q86U06, Q8WXA9, Q8WXF0, Q9BRL6
GO:0000381	BP	e	regulation of alternative mRNA splicing, via spliceosome	15/52	67/20600	3.6542091694518283e-26	10	15	8.151078973379248e-22	7.945569145628458e-22	8.143770555040344e-22	O75494, P52756, P62995, P84103, Q01130, Q07955, Q08170, Q13242, Q13243, Q13247, Q15287, Q16629, Q8WXA9, Q8WXF0, Q9BRL6
GO:0005681	CC	e	spliceosomal complex	19/52	191/20600	5.576055811142966e-26	3	19	1.2437950092335501e-21	1.212435713250811e-21	1.24262403751321e-21	P08621, P26368, P52756, P62995, Q01081, Q01130, Q02040, Q07955, Q13523, Q13595, Q14562, Q15696, Q8IYB3, Q8WXA9, Q92620, Q9BUQ8, Q9H307, Q9NQ29, Q9UQ35
GO:0003676	MF	e	nucleic acid binding	44/52	4055/20600	1.0021721201983705e-23	3	44	2.2354451313144853e-19	2.179083765490014e-19	2.233240352650049e-19	O15042, O75494, O95104, O95218, P08621, P26368, P49761, P52756, P62995, P84103, Q01081, Q01130, Q02040, Q05519, Q07955, Q08170, Q13242, Q13243, Q13247, Q13427, Q13523, Q13595, Q14004, Q14498, Q14562, Q15287, Q15696, Q16629, Q7L014, Q86U06, Q8IYB3, Q8TF01, Q8WVK2, Q8WXA9, Q8WXF0, Q92620, Q99590, Q9BRL6, Q9BUQ8, Q9H307, Q9H7N4, Q9NQ29, Q9UKV3, Q9UQ35
GO:0043170	BP	e	macromolecule metabolic process	49/52	5982/20600	3.43819684447363e-23	3	49	7.669241881282879e-19	7.475880415500371e-19	7.66133402854059e-19	O15042, O75494, O95104, O95218, P08621, P26368, P49759, P49760, P49761, P52756, P62995, P84103, Q01081, Q01130, Q02040, Q05519, Q07955, Q08170, Q13242, Q13243, Q13247, Q13427, Q13523, Q13595, Q14004, Q14498, Q14562, Q15287, Q15696, Q16629, Q7L014, Q86U06, Q86X95, Q8IYB3, Q8N2M8, Q8WVK2, Q8WXA9, Q8WXF0, Q92620, Q96IZ7, Q99590, Q9BRL6, Q9BUQ8, Q9H307, Q9H7N4, Q9NYV4, Q9UK58, Q9UKV3, Q9UQ35
GO:0005654	CC	e	nucleoplasm	42/52	3642/20600	4.940363687430591e-23	2	42	1.1019975241182676e-18	1.0742133102610617e-18	1.1008118368332844e-18	O15042, O75494, O95104, O95218, P08621, P26368, P49760, P49761, P52756, P62995, P84103, Q01081, Q01130, Q05519, Q07955, Q08170, Q13242, Q13243, Q13247, Q13427, Q13595, Q14004, Q14498, Q14562, Q15287, Q15696, Q16629, Q7L014, Q8IYB3, Q8N2M8, Q8TF01, Q8WVK2, Q8WXA9, Q8WXF0, Q92620, Q96S94, Q99590, Q9BRL6, Q9BUQ8, Q9NYV4, Q9UKV3, Q9UQ35
GO:1903311	BP	e	regulation of mRNA metabolic process	20/52	329/20600	5.185781544423436e-23	7	20	1.1567404312990916e-18	1.1275760068633782e-18	1.1554439859129858e-18	O75494, P08621, P26368, P52756, P62995, P84103, Q01130, Q07955, Q08170, Q13242, Q13243, Q13247, Q13595, Q14498, Q15287, Q16629, Q86U06, Q8WXA9, Q8WXF0, Q9BRL6
GO:0045292	BP	e	mRNA cis splicing, via spliceosome	11/52	27/20600	1.0798125314736818e-22	12	11	2.4086298327051947e-18	2.3479020316801673e-18	2.405822320123363e-18	O75494, P84103, Q01130, Q07955, Q08170, Q13242, Q13243, Q13247, Q16629, Q8WXF0, Q9BRL6
GO:0031124	BP	e	mRNA 3'-end processing	14/52	84/20600	1.7578703316681695e-22	9	14	3.921105561819019e-18	3.822244327467855e-18	3.9163593119235146e-18	P26368, P84103, Q01081, Q01130, Q05519, Q07955, Q08170, Q13242, Q13243, Q13247, Q15287, Q16629, Q8IYB3, Q92620
GO:0006406	BP	e	mRNA export from nucleus	14/52	107/20600	6.473777135511043e-21	9	14	1.4440407278470931e-16	1.4076327182799927e-16	1.4422280702491502e-16	P26368, P84103, Q01081, Q01130, Q05519, Q07955, Q08170, Q13242, Q13243, Q13247, Q15287, Q16629, Q8IYB3, Q92620
GO:0006807	BP	e	nitrogen compound metabolic process	49/52	6757/20600	1.1741696384887222e-20	2	49	2.619102795612944e-16	2.55306842566684e-16	2.6156977036613265e-16	O15042, O75494, O95104, O95218, P08621, P26368, P49759, P49760, P49761, P52756, P62995, P84103, Q01081, Q01130, Q02040, Q05519, Q07955, Q08170, Q13242, Q13243, Q13247, Q13427, Q13523, Q13595, Q14004, Q14498, Q14562, Q15287, Q15696, Q16629, Q7L014, Q86U06, Q86X95, Q8IYB3, Q8N2M8, Q8WVK2, Q8WXA9, Q8WXF0, Q92620, Q96IZ7, Q99590, Q9BRL6, Q9BUQ8, Q9H307, Q9H7N4, Q9NYV4, Q9UK58, Q9UKV3, Q9UQ35
GO:1901363	MF	e	heterocyclic compound binding	47/52	5966/20600	2.2127815480073913e-20	2	47	4.935830520985287e-16	4.811385440341657e-16	4.929192176341265e-16	O15042, O75494, O95104, O95218, P08621, P26368, P49759, P49760, P49761, P52756, P62995, P84103, Q01081, Q01130, Q02040, Q05519, Q07955, Q08170, Q13242, Q13243, Q13247, Q13427, Q13523, Q13595, Q14004, Q14498, Q14562, Q15287, Q15696, Q16629, Q7L014, Q86U06, Q8IYB3, Q8TF01, Q8WVK2, Q8WXA9, Q8WXF0, Q92620, Q99590, Q9BRL6, Q9BUQ8, Q9H307, Q9H7N4, Q9NQ29, Q9NYV4, Q9UKV3, Q9UQ35
GO:0097159	MF	e	organic cyclic compound binding	47/52	6051/20600	4.1931672440377566e-20	2	47	9.35327885455062e-16	9.117458451806208e-16	9.340280036094103e-16	O15042, O75494, O95104, O95218, P08621, P26368, P49759, P49760, P49761, P52756, P62995, P84103, Q01081, Q01130, Q02040, Q05519, Q07955, Q08170, Q13242, Q13243, Q13247, Q13427, Q13523, Q13595, Q14004, Q14498, Q14562, Q15287, Q15696, Q16629, Q7L014, Q86U06, Q8IYB3, Q8TF01, Q8WVK2, Q8WXA9, Q8WXF0, Q92620, Q99590, Q9BRL6, Q9BUQ8, Q9H307, Q9H7N4, Q9NQ29, Q9NYV4, Q9UKV3, Q9UQ35
GO:0006405	BP	e	RNA export from nucleus	14/52	130/20600	1.1182385316869353e-19	8	14	2.494342868780878e-15	2.4314540199562353e-15	2.4907645054794798e-15	P26368, P84103, Q01081, Q01130, Q05519, Q07955, Q08170, Q13242, Q13243, Q13247, Q15287, Q16629, Q8IYB3, Q92620
GO:0031123	BP	e	RNA 3'-end processing	14/52	134/20600	1.7359260339176701e-19	8	14	3.872156611256755e-15	3.774529506820352e-15	3.8664280553448264e-15	P26368, P84103, Q01081, Q01130, Q05519, Q07955, Q08170, Q13242, Q13243, Q13247, Q15287, Q16629, Q8IYB3, Q92620
GO:0044238	BP	e	primary metabolic process	49/52	7228/20600	2.9167321768111917e-19	2	49	6.506062793595044e-15	6.3420280874642025e-15	6.496145904193886e-15	O15042, O75494, O95104, O95218, P08621, P26368, P49759, P49760, P49761, P52756, P62995, P84103, Q01081, Q01130, Q02040, Q05519, Q07955, Q08170, Q13242, Q13243, Q13247, Q13427, Q13523, Q13595, Q14004, Q14498, Q14562, Q15287, Q15696, Q16629, Q7L014, Q86U06, Q86X95, Q8IYB3, Q8N2M8, Q8WVK2, Q8WXA9, Q8WXF0, Q92620, Q96IZ7, Q99590, Q9BRL6, Q9BUQ8, Q9H307, Q9H7N4, Q9NYV4, Q9UK58, Q9UKV3, Q9UQ35
GO:0051028	BP	e	mRNA transport	14/52	151/20600	9.736882949610747e-19	8	14	2.1719091107401734e-14	2.1171496526737842e-14	2.1685012017078096e-14	P26368, P84103, Q01081, Q01130, Q05519, Q07955, Q08170, Q13242, Q13243, Q13247, Q15287, Q16629, Q8IYB3, Q92620
GO:0044237	BP	e	cellular metabolic process	49/52	7467/20600	1.3698644710881181e-18	2	49	3.055619689209156e-14	2.978579596964662e-14	3.050688177113239e-14	O15042, O75494, O95104, O95218, P08621, P26368, P49759, P49760, P49761, P52756, P62995, P84103, Q01081, Q01130, Q02040, Q05519, Q07955, Q08170, Q13242, Q13243, Q13247, Q13427, Q13523, Q13595, Q14004, Q14498, Q14562, Q15287, Q15696, Q16629, Q7L014, Q86U06, Q86X95, Q8IYB3, Q8N2M8, Q8WVK2, Q8WXA9, Q8WXF0, Q92620, Q96IZ7, Q99590, Q9BRL6, Q9BUQ8, Q9H307, Q9H7N4, Q9NYV4, Q9UK58, Q9UKV3, Q9UQ35
GO:0051168	BP	e	nuclear export	14/52	160/20600	2.2350188737939417e-18	7	14	4.9854330998847663e-14	4.85973740966185e-14	4.977163530051729e-14	P26368, P84103, Q01081, Q01130, Q05519, Q07955, Q08170, Q13242, Q13243, Q13247, Q15287, Q16629, Q8IYB3, Q92620
GO:0071704	BP	e	organic substance metabolic process	49/52	7646/20600	4.2178635164385e-18	2	49	9.408366359767718e-14	9.171157058235137e-14	9.392338478405252e-14	O15042, O75494, O95104, O95218, P08621, P26368, P49759, P49760, P49761, P52756, P62995, P84103, Q01081, Q01130, Q02040, Q05519, Q07955, Q08170, Q13242, Q13243, Q13247, Q13427, Q13523, Q13595, Q14004, Q14498, Q14562, Q15287, Q15696, Q16629, Q7L014, Q86U06, Q86X95, Q8IYB3, Q8N2M8, Q8WVK2, Q8WXA9, Q8WXF0, Q92620, Q96IZ7, Q99590, Q9BRL6, Q9BUQ8, Q9H307, Q9H7N4, Q9NYV4, Q9UK58, Q9UKV3, Q9UQ35
GO:0050657	BP	e	nucleic acid transport	14/52	192/20600	3.00005831487049e-17	6	14	6.691930077150115e-13	6.523209175050291e-13	6.68022984972212e-13	P26368, P84103, Q01081, Q01130, Q05519, Q07955, Q08170, Q13242, Q13243, Q13247, Q15287, Q16629, Q8IYB3, Q92620
GO:0050658	BP	e	RNA transport	14/52	192/20600	3.00005831487049e-17	7	14	6.691930077150115e-13	6.523209175050291e-13	6.68022984972212e-13	P26368, P84103, Q01081, Q01130, Q05519, Q07955, Q08170, Q13242, Q13243, Q13247, Q15287, Q16629, Q8IYB3, Q92620
GO:0051236	BP	e	establishment of RNA localization	14/52	194/20600	3.474204016669905e-17	3	14	7.749559479583889e-13	7.554172998972535e-13	7.735315243115543e-13	P26368, P84103, Q01081, Q01130, Q05519, Q07955, Q08170, Q13242, Q13243, Q13247, Q15287, Q16629, Q8IYB3, Q92620
GO:0005634	CC	e	nucleus	42/52	5186/20600	5.880158184477043e-17	5	42	1.3116280846294493e-12	1.2785585409990129e-12	1.3091584181919689e-12	O15042, O75494, O95104, O95218, P08621, P26368, P49759, P49760, P49761, P52756, P62995, P84103, Q01130, Q02040, Q05519, Q07955, Q08170, Q13242, Q13243, Q13247, Q13427, Q13523, Q13595, Q14004, Q14562, Q15287, Q16629, Q7L014, Q86U06, Q86X95, Q8IYB3, Q8WXF0, Q92620, Q96IZ7, Q96S94, Q9BRL6, Q9BUQ8, Q9H7N4, Q9NYV4, Q9UK58, Q9UKV3, Q9UQ35
GO:0006913	BP	e	nucleocytoplasmic transport	15/52	260/20600	6.473936535866157e-17	6	15	1.4440762836903051e-12	1.4076673776682398e-12	1.4412924909798826e-12	P26368, P84103, Q01081, Q01130, Q05519, Q07955, Q08170, Q13242, Q13243, Q13247, Q15287, Q16629, Q8IYB3, Q92620, Q96IZ7
GO:0051169	BP	e	nuclear transport	15/52	263/20600	7.687120423471352e-17	5	15	1.7146890816595197e-12	1.6714573255976694e-12	1.7113067486731924e-12	P26368, P84103, Q01081, Q01130, Q05519, Q07955, Q08170, Q13242, Q13243, Q13247, Q15287, Q16629, Q8IYB3, Q92620, Q96IZ7
GO:1990904	CC	e	ribonucleoprotein complex	20/52	682/20600	8.878059638405773e-17	2	20	1.980339982942792e-12	1.9304104791173795e-12	1.976344856105509e-12	P08621, P26368, P52756, P62995, Q01081, Q01130, Q02040, Q07955, Q13523, Q13595, Q14562, Q15696, Q86U06, Q8IYB3, Q8WXA9, Q92620, Q9BUQ8, Q9H307, Q9NQ29, Q9UQ35
GO:0008152	BP	e	metabolic process	49/52	8217/20600	1.2753015747112108e-16	1	49	2.844687692550827e-12	2.7729657426580325e-12	2.838821305307155e-12	O15042, O75494, O95104, O95218, P08621, P26368, P49759, P49760, P49761, P52756, P62995, P84103, Q01081, Q01130, Q02040, Q05519, Q07955, Q08170, Q13242, Q13243, Q13247, Q13427, Q13523, Q13595, Q14004, Q14498, Q14562, Q15287, Q15696, Q16629, Q7L014, Q86U06, Q86X95, Q8IYB3, Q8N2M8, Q8WVK2, Q8WXA9, Q8WXF0, Q92620, Q96IZ7, Q99590, Q9BRL6, Q9BUQ8, Q9H307, Q9H7N4, Q9NYV4, Q9UK58, Q9UKV3, Q9UQ35
GO:0048025	BP	e	negative regulation of mRNA splicing, via spliceosome	8/52	21/20600	1.8599870911061218e-16	10	8	4.1488872054213156e-12	4.044283005446289e-12	4.140145266093117e-12	O75494, P26368, Q08170, Q13242, Q13247, Q15287, Q16629, Q8WXF0
GO:0033119	BP	e	negative regulation of RNA splicing	8/52	25/20600	9.811150246408277e-16	8	8	2.18847517396383e-11	2.1332980425058914e-11	2.183765821845554e-11	O75494, P26368, Q08170, Q13242, Q13247, Q15287, Q16629, Q8WXF0
GO:0015931	BP	e	nucleobase-containing compound transport	14/52	252/20600	1.3688829303642204e-15	5	14	3.05343026447043e-11	2.976445373298382e-11	3.046722738111645e-11	P26368, P84103, Q01081, Q01130, Q05519, Q07955, Q08170, Q13242, Q13243, Q13247, Q15287, Q16629, Q8IYB3, Q92620
GO:0050686	BP	e	negative regulation of mRNA processing	8/52	30/20600	5.259039256690043e-15	9	8	1.173081296597281e-10	1.1435048765934105e-10	1.170451776968936e-10	O75494, P26368, Q08170, Q13242, Q13247, Q15287, Q16629, Q8WXF0
GO:0071826	BP	e	ribonucleoprotein complex subunit organization	12/52	191/20600	4.255052425318845e-14	4	12	9.491319939916214e-10	9.252019163620194e-10	9.469619172547088e-10	O75494, P52756, Q07955, Q13242, Q13243, Q13247, Q14562, Q15696, Q8WXF0, Q99590, Q9BUQ8, Q9NQ29
GO:0071013	CC	e	catalytic step 2 spliceosome	9/52	86/20600	7.963586785770373e-13	4	9	1.7763576684339395e-08	1.7315710874603153e-08	1.7722166033053388e-08	Q01081, Q07955, Q13523, Q14562, Q8IYB3, Q92620, Q9BUQ8, Q9H307, Q9UQ35
GO:0022618	BP	e	ribonucleoprotein complex assembly	11/52	184/20600	9.390117178490992e-13	6	11	2.0945595378342007e-08	2.0417502629836065e-08	2.0895827757296005e-08	O75494, P52756, Q07955, Q13242, Q13243, Q13247, Q15696, Q8WXF0, Q99590, Q9BUQ8, Q9NQ29
GO:0006376	BP	e	mRNA splice site selection	7/52	31/20600	1.0768193180388945e-12	7	7	2.4019531708175582e-08	2.341393705743999e-08	2.3961383465001482e-08	O75494, Q07955, Q13242, Q13243, Q13247, Q8WXF0, Q9NQ29
GO:1903312	BP	e	negative regulation of mRNA metabolic process	8/52	83/20600	3.2040907244177216e-11	8	8	7.14704476988617e-07	6.966849246767888e-07	7.129422270901873e-07	O75494, P26368, Q08170, Q13242, Q13247, Q15287, Q16629, Q8WXF0
GO:0051252	BP	e	regulation of RNA metabolic process	31/52	3749/20600	3.534684155651768e-11	6	31	7.884466477596834e-07	7.685678641899291e-07	7.864672246325184e-07	O75494, O95104, O95218, P08621, P26368, P49759, P49760, P49761, P52756, P62995, P84103, Q01130, Q02040, Q07955, Q08170, Q13242, Q13243, Q13247, Q13595, Q14004, Q14498, Q15287, Q16629, Q86U06, Q86X95, Q8WXA9, Q8WXF0, Q96S94, Q9BRL6, Q9NYV4, Q9UK58
GO:0003729	MF	e	mRNA binding	11/52	268/20600	5.547449032681693e-11	5	11	1.2374139812299786e-06	1.2062155675022355e-06	1.2342519352813498e-06	P08621, P52756, P62995, P84103, Q07955, Q08170, Q13243, Q13247, Q15287, Q9NQ29, Q9UQ35
GO:0019219	BP	e	regulation of nucleobase-containing compound metabolic process	31/52	4008/20600	2.0705880862040065e-10	5	31	4.618653785086657e-06	4.50220555204737e-06	4.606644374186674e-06	O75494, O95104, O95218, P08621, P26368, P49759, P49760, P49761, P52756, P62995, P84103, Q01130, Q02040, Q07955, Q08170, Q13242, Q13243, Q13247, Q13595, Q14004, Q14498, Q15287, Q16629, Q86U06, Q86X95, Q8WXA9, Q8WXF0, Q96S94, Q9BRL6, Q9NYV4, Q9UK58
GO:0036002	MF	e	pre-mRNA binding	6/52	36/20600	3.529920303267946e-10	5	6	7.87384022846948e-06	7.675320308054679e-06	7.8530136986802e-06	P26368, P62995, Q01081, Q01130, Q13247, Q15696
GO:0043231	CC	e	intracellular membrane-bounded organelle	42/52	8194/20600	1.8277546179707464e-09	4	42	4.076989450845547e-05	3.97419797961561e-05	4.066022923137722e-05	O15042, O75494, O95104, O95218, P08621, P26368, P49759, P49760, P49761, P52756, P62995, P84103, Q01130, Q02040, Q05519, Q07955, Q08170, Q13242, Q13243, Q13247, Q13427, Q13523, Q13595, Q14004, Q14562, Q15287, Q16629, Q7L014, Q86U06, Q86X95, Q8IYB3, Q8WXF0, Q92620, Q96IZ7, Q96S94, Q9BRL6, Q9BUQ8, Q9H7N4, Q9NYV4, Q9UK58, Q9UKV3, Q9UQ35
GO:0010468	BP	e	regulation of gene expression	31/52	4404/20600	2.391898836988179e-09	5	31	5.335369545785832e-05	5.2008510507593156e-05	5.320778962880204e-05	O75494, O95104, O95218, P08621, P26368, P49759, P49760, P49761, P52756, P62995, P84103, Q01130, Q02040, Q07955, Q08170, Q13242, Q13243, Q13247, Q13595, Q14004, Q14498, Q15287, Q16629, Q86U06, Q86X95, Q8WXA9, Q8WXF0, Q96S94, Q9BRL6, Q9NYV4, Q9UK58
GO:0005515	MF	e	protein binding	49/52	11992/20600	6.7915714493604905e-09	2	49	0.0001514927927494351	0.0001476732667891173	0.00015107171531957475	O15042, O75494, O95104, O95218, P08621, P26368, P49759, P49760, P49761, P52756, P62995, P84103, Q01081, Q01130, Q02040, Q05519, Q07955, Q08170, Q13242, Q13243, Q13247, Q13427, Q13523, Q14004, Q14498, Q14562, Q15287, Q15696, Q16629, Q86U06, Q86X95, Q8IYB3, Q8N2M8, Q8WVK2, Q8WXA9, Q8WXF0, Q92620, Q96IZ7, Q96S94, Q99590, Q9BRL6, Q9BUQ8, Q9H307, Q9H7N4, Q9NQ29, Q9NYV4, Q9UK58, Q9UKV3, Q9UQ35
GO:0033120	BP	e	positive regulation of RNA splicing	5/52	37/20600	3.449770249149713e-08	8	5	0.0007695057517753349	0.0007501045172863713	0.0007673323965183706	P08621, P26368, P62995, Q13243, Q13595
GO:0043229	CC	e	intracellular organelle	44/52	9820/20600	6.464709488260114e-08	3	44	0.001442018098451301	0.001405661084613734	0.0014378806843788146	O15042, O75494, O95104, O95218, P08621, P26368, P49759, P49760, P49761, P52756, P62995, P84103, Q01130, Q02040, Q05519, Q07955, Q08170, Q13242, Q13243, Q13247, Q13427, Q13523, Q13595, Q14004, Q14498, Q14562, Q15287, Q16629, Q7L014, Q86U06, Q86X95, Q8IYB3, Q8WXF0, Q92620, Q96IZ7, Q96S94, Q99590, Q9BRL6, Q9BUQ8, Q9H7N4, Q9NYV4, Q9UK58, Q9UKV3, Q9UQ35
GO:0000380	BP	e	alternative mRNA splicing, via spliceosome	4/52	17/20600	8.383790645162913e-08	12	4	0.0018700883413100393	0.0018229385671320992	0.0018646388773906834	Q07955, Q13247, Q14004, Q96IZ7
GO:0050733	MF	e	RS domain binding	3/52	5/20600	1.511659643303264e-07	4	3	0.0033719080003522606	0.0032868934599942228	0.0033619310467064593	O75494, Q8WXF0, Q9NQ29
GO:0005488	MF	e	binding	52/52	15146/20600	2.2216564270463398e-07	1	52	0.004955626826169565	0.004830682629362074	0.004940741728108355	O15042, O75494, O95104, O95218, P08621, P26368, P49759, P49760, P49761, P52756, P62995, P84103, Q01081, Q01130, Q02040, Q05519, Q07955, Q08170, Q13242, Q13243, Q13247, Q13427, Q13523, Q13595, Q14004, Q14498, Q14562, Q15287, Q15696, Q16629, Q7L014, Q86U06, Q86X95, Q8IYB3, Q8N2M8, Q8TF01, Q8WVK2, Q8WXA9, Q8WXF0, Q92620, Q96IZ7, Q96S94, Q99590, Q9BRL6, Q9BUQ8, Q9H307, Q9H7N4, Q9NQ29, Q9NYV4, Q9UK58,…
GO:0031224	CC	p	intrinsic component of membrane	0/52	5341/20600	2.2865063301880005e-07	2	0	0.005100281020117354	0.00497168971615034	0.005084732777072076
GO:0089701	CC	e	U2AF	3/52	6/20600	3.017925825145644e-07	2	3	0.006731785345569874	0.0065620595888520716	0.006710961657376369	P26368, Q01081, Q15696
GO:0016021	CC	p	integral component of membrane	0/52	5171/20600	4.2407822311219087e-07	3	0	0.00945948884474053	0.0092209906128571	0.009429803369122676
GO:0046907	BP	e	intracellular transport	16/52	1497/20600	4.710262343807763e-07	4	16	0.010506711184097597	0.01024180976273693	0.010473268321456562	O75494, P26368, P84103, Q01081, Q01130, Q05519, Q07955, Q08170, Q13242, Q13243, Q13247, Q15287, Q16629, Q8IYB3, Q92620, Q96IZ7
GO:0030628	MF	e	pre-mRNA 3'-splice site binding	3/52	7/20600	5.271949233141618e-07	6	3	0.011759609959445692	0.011463119712562432	0.011721651924967073	P26368, Q01081, Q15696
GO:0043227	CC	e	membrane-bounded organelle	42/52	9858/20600	1.9339983858736675e-06	3	42	0.04313976799529803	0.042052102629905636	0.04299858611312925	O15042, O75494, O95104, O95218, P08621, P26368, P49759, P49760, P49761, P52756, P62995, P84103, Q01130, Q02040, Q05519, Q07955, Q08170, Q13242, Q13243, Q13247, Q13427, Q13523, Q13595, Q14004, Q14562, Q15287, Q16629, Q7L014, Q86U06, Q86X95, Q8IYB3, Q8WXF0, Q92620, Q96IZ7, Q96S94, Q9BRL6, Q9BUQ8, Q9H7N4, Q9NYV4, Q9UK58, Q9UKV3, Q9UQ35
GO:0009987	BP	e	cellular process	50/52	14284/20600	2.5492749474201374e-06	1	50	0.05686412697715359	0.05543043494957786	0.056675480631044495	O15042, O75494, O95104, O95218, P08621, P26368, P49759, P49760, P49761, P52756, P62995, P84103, Q01081, Q01130, Q02040, Q05519, Q07955, Q08170, Q13242, Q13243, Q13247, Q13427, Q13523, Q13595, Q14004, Q14498, Q14562, Q15287, Q15696, Q16629, Q7L014, Q86U06, Q86X95, Q8IYB3, Q8N2M8, Q8WVK2, Q8WXA9, Q8WXF0, Q92620, Q96IZ7, Q99590, Q9BRL6, Q9BUQ8, Q9H307, Q9H7N4, Q9NQ29, Q9NYV4, Q9UK58, Q9UKV3, Q9UQ35
GO:0051171	BP	e	regulation of nitrogen compound metabolic process	31/52	5809/20600	2.8370769998847873e-06	4	31	0.06328383955943007	0.06168828993836249	0.06307105878443871	O75494, O95104, O95218, P08621, P26368, P49759, P49760, P49761, P52756, P62995, P84103, Q01130, Q02040, Q07955, Q08170, Q13242, Q13243, Q13247, Q13595, Q14004, Q14498, Q15287, Q16629, Q86U06, Q86X95, Q8WXA9, Q8WXF0, Q96S94, Q9BRL6, Q9NYV4, Q9UK58
GO:0034622	BP	e	cellular protein-containing complex assembly	11/52	774/20600	2.8984331900241777e-06	5	11	0.0646524507366793	0.06302239488052153	0.06443216981423747	O75494, P52756, Q07955, Q13242, Q13243, Q13247, Q15696, Q8WXF0, Q99590, Q9BUQ8, Q9NQ29
GO:0005684	CC	e	U2-type spliceosomal complex	5/52	93/20600	3.6975324664686163e-06	4	5	0.08247715919704895	0.08039769624063338	0.08219244919713087	P08621, P26368, Q14562, Q9NQ29, Q9UQ35
GO:0043226	CC	e	organelle	44/52	11002/20600	4.015032213418582e-06	2	44	0.08955930855251489	0.08730128625458139	0.08924613603986824	O15042, O75494, O95104, O95218, P08621, P26368, P49759, P49760, P49761, P52756, P62995, P84103, Q01130, Q02040, Q05519, Q07955, Q08170, Q13242, Q13243, Q13247, Q13427, Q13523, Q13595, Q14004, Q14498, Q14562, Q15287, Q16629, Q7L014, Q86U06, Q86X95, Q8IYB3, Q8WXF0, Q92620, Q96IZ7, Q96S94, Q99590, Q9BRL6, Q9BUQ8, Q9H7N4, Q9NYV4, Q9UK58, Q9UKV3, Q9UQ35
GO:0080090	BP	e	regulation of primary metabolic process	31/52	5989/20600	4.724023091844933e-06	4	31	0.10537405908669308	0.10271730593744342	0.10500086126243732	O75494, O95104, O95218, P08621, P26368, P49759, P49760, P49761, P52756, P62995, P84103, Q01130, Q02040, Q07955, Q08170, Q13242, Q13243, Q13247, Q13595, Q14004, Q14498, Q15287, Q16629, Q86U06, Q86X95, Q8WXA9, Q8WXF0, Q96S94, Q9BRL6, Q9NYV4, Q9UK58
GO:0060255	BP	e	regulation of macromolecule metabolic process	31/52	6117/20600	9.848091113166797e-06	4	31	0.21967152037029858	0.21413303197379388	0.21888367308124523	O75494, O95104, O95218, P08621, P26368, P49759, P49760, P49761, P52756, P62995, P84103, Q01130, Q02040, Q07955, Q08170, Q13242, Q13243, Q13247, Q13595, Q14004, Q14498, Q15287, Q16629, Q86U06, Q86X95, Q8WXA9, Q8WXF0, Q96S94, Q9BRL6, Q9NYV4, Q9UK58
GO:0031323	BP	e	regulation of cellular metabolic process	31/52	6194/20600	1.1544173495701441e-05	4	31	0.25750433399511635	0.25101198230802685	0.2565692559419645	O75494, O95104, O95218, P08621, P26368, P49759, P49760, P49761, P52756, P62995, P84103, Q01130, Q02040, Q07955, Q08170, Q13242, Q13243, Q13247, Q13595, Q14004, Q14498, Q15287, Q16629, Q86U06, Q86X95, Q8WXA9, Q8WXF0, Q96S94, Q9BRL6, Q9NYV4, Q9UK58
GO:0007165	BP	p	signal transduction	1/52	4993/20600	1.3498022038199692e-05	4	1	0.3010868795840823	0.2934956989608261	0.29998004177695	Q02040
GO:0071004	CC	e	U2-type prespliceosome	3/52	19/20600	1.4286543128624215e-05	5	3	0.31867563102709173	0.31064099239156384	0.3174898479474159	P08621, P26368, Q9NQ29
GO:0071010	CC	e	prespliceosome	3/52	19/20600	1.4286543128624215e-05	4	3	0.31867563102709173	0.31064099239156384	0.3174898479474159	P08621, P26368, Q9NQ29
GO:0035145	CC	e	exon-exon junction complex	3/52	20/20600	1.6777747617597054e-05	2	3	0.3742444383581199	0.36480876606064205	0.3728183298106241	Q07955, Q15287, Q9H307
GO:0048026	BP	e	positive regulation of mRNA splicing, via spliceosome	3/52	23/20600	2.5925314008386784e-05	10	3	0.5782900542710756	0.5637098631293409	0.5760604772663543	P08621, P62995, Q13595
GO:0061574	CC	e	ASAP complex	2/52	4/20600	3.737702838458014e-05	2	2	0.8337319951464446	0.8127114505936986	0.8304801936769861	Q15287, Q9UKV3
GO:0000245	BP	e	spliceosomal complex assembly	3/52	27/20600	4.25142412680967e-05	7	3	0.948322665726165	0.9244129933598381	0.9445814124945725	P52756, Q15696, Q99590
GO:0003724	MF	e	RNA helicase activity	4/52	77/20600	4.262857289621663e-05	10	4	0.9508729470230082	0.9268989754550979	0.9470790040352449	Q14562, Q7L014, Q92620, Q9BUQ8
GO:0000002	BP	p	mitochondrial genome maintenance	0/52	12/20600	1.0	5	0	1.0	1.0	1.0
GO:0000003	BP	p	reproduction	0/52	13/20600	1.0	1	0	1.0	1.0	1.0
GO:0000009	MF	p	alpha-1,6-mannosyltransferase activity	0/52	1/20600	1.0	6	0	1.0	1.0	1.0
GO:0000010	MF	p	trans-hexaprenyltranstransferase activity	0/52	2/20600	1.0	4	0	1.0	1.0	1.0
GO:0000012	BP	p	single strand break repair	0/52	11/20600	1.0	8	0	1.0	1.0	1.0
GO:0000014	MF	p	single-stranded DNA endodeoxyribonuclease activity	0/52	10/20600	1.0	7	0	1.0	1.0	1.0
GO:0000015	CC	p	phosphopyruvate hydratase complex	0/52	4/20600	1.0	3	0	1.0	1.0	1.0
GO:0000016	MF	p	lactase activity	0/52	1/20600	1.0	5	0	1.0	1.0	1.0
GO:0000018	BP	p	regulation of DNA recombination	0/52	107/20600	1.0	7	0	1.0	1.0	1.0
GO:0000019	BP	p	regulation of mitotic recombination	0/52	6/20600	1.0	8	0	1.0	1.0	1.0
GO:0000022	BP	p	mitotic spindle elongation	0/52	2/20600	1.0	4	0	1.0	1.0	1.0
GO:0000023	BP	p	maltose metabolic process	0/52	3/20600	1.0	6	0	1.0	1.0	1.0
GO:0000026	MF	p	alpha-1,2-mannosyltransferase activity	0/52	3/20600	1.0	6	0	1.0	1.0	1.0
GO:0000027	BP	p	ribosomal large subunit assembly	0/52	28/20600	1.0	7	0	1.0	1.0	1.0
GO:0000028	BP	p	ribosomal small subunit assembly	0/52	17/20600	1.0	7	0	1.0	1.0	1.0
GO:0000030	MF	p	mannosyltransferase activity	0/52	29/20600	1.0	5	0	1.0	1.0	1.0
GO:0000033	MF	p	alpha-1,3-mannosyltransferase activity	0/52	3/20600	1.0	6	0	1.0	1.0	1.0
GO:0000035	MF	p	acyl binding	0/52	2/20600	1.0	2	0	1.0	1.0	1.0
GO:0000036	MF	p	acyl carrier activity	0/52	1/20600	1.0	5	0	1.0	1.0	1.0
GO:0000038	BP	p	very long-chain fatty acid metabolic process	0/52	31/20600	1.0	8	0	1.0	1.0	1.0
GO:0000041	BP	p	transition metal ion transport	0/52	123/20600	1.0	7	0	1.0	1.0	1.0
GO:0000045	BP	p	autophagosome assembly	0/52	59/20600	1.0	6	0	1.0	1.0	1.0
GO:0000048	MF	p	peptidyltransferase activity	0/52	5/20600	1.0	5	0	1.0	1.0	1.0
GO:0000049	MF	p	tRNA binding	0/52	62/20600	1.0	5	0	1.0	1.0	1.0
GO:0000050	BP	p	urea cycle	0/52	11/20600	1.0	6	0	1.0	1.0	1.0
GO:0000052	BP	p	citrulline metabolic process	0/52	7/20600	1.0	8	0	1.0	1.0	1.0
GO:0000053	BP	p	argininosuccinate metabolic process	0/52	1/20600	1.0	8	0	1.0	1.0	1.0
GO:0000054	BP	p	ribosomal subunit export from nucleus	0/52	13/20600	1.0	12	0	1.0	1.0	1.0
GO:0000055	BP	p	ribosomal large subunit export from nucleus	0/52	8/20600	1.0	13	0	1.0	1.0	1.0
GO:0000056	BP	p	ribosomal small subunit export from nucleus	0/52	6/20600	1.0	13	0	1.0	1.0	1.0
GO:0000062	MF	p	fatty-acyl-CoA binding	0/52	22/20600	1.0	8	0	1.0	1.0	1.0
GO:0000064	MF	p	L-ornithine transmembrane transporter activity	0/52	5/20600	1.0	9	0	1.0	1.0	1.0
GO:0000070	BP	p	mitotic sister chromatid segregation	0/52	31/20600	1.0	6	0	1.0	1.0	1.0
GO:0000075	BP	p	cell cycle checkpoint	0/52	132/20600	1.0	6	0	1.0	1.0	1.0
GO:0000076	BP	p	DNA replication checkpoint	0/52	17/20600	1.0	8	0	1.0	1.0	1.0
GO:0000077	BP	p	DNA damage checkpoint	0/52	72/20600	1.0	8	0	1.0	1.0	1.0
GO:0000079	BP	e	regulation of cyclin-dependent protein serine/threonine kinase activity	2/52	98/20600	0.025459329906200156	11	2	1.0	1.0	1.0	Q96S94, Q9UK58
GO:0000082	BP	p	G1/S transition of mitotic cell cycle	0/52	100/20600	1.0	5	0	1.0	1.0	1.0
GO:0000083	BP	p	regulation of transcription involved in G1/S transition of mitotic cell cycle	0/52	28/20600	1.0	10	0	1.0	1.0	1.0
GO:0000086	BP	p	G2/M transition of mitotic cell cycle	0/52	132/20600	1.0	5	0	1.0	1.0	1.0
GO:0000095	MF	p	S-adenosyl-L-methionine transmembrane transporter activity	0/52	1/20600	1.0	5	0	1.0	1.0	1.0
GO:0000096	BP	p	sulfur amino acid metabolic process	0/52	38/20600	1.0	7	0	1.0	1.0	1.0
GO:0000097	BP	p	sulfur amino acid biosynthetic process	0/52	17/20600	1.0	8	0	1.0	1.0	1.0
GO:0000098	BP	p	sulfur amino acid catabolic process	0/52	15/20600	1.0	8	0	1.0	1.0	1.0
GO:0000099	MF	p	sulfur amino acid transmembrane transporter activity	0/52	7/20600	1.0	8	0	1.0	1.0	1.0
GO:0000101	BP	p	sulfur amino acid transport	0/52	7/20600	1.0	9	0	1.0	1.0	1.0
GO:0000103	BP	p	sulfate assimilation	0/52	3/20600	1.0	4	0	1.0	1.0	1.0
GO:0000104	MF	p	succinate dehydrogenase activity	0/52	5/20600	1.0	4	0	1.0	1.0	1.0
GO:0000105	BP	p	histidine biosynthetic process	0/52	2/20600	1.0	9	0	1.0	1.0	1.0
GO:0000109	CC	p	nucleotide-excision repair complex	0/52	12/20600	1.0	3	0	1.0	1.0	1.0
GO:0000110	CC	p	nucleotide-excision repair factor 1 complex	0/52	3/20600	1.0	4	0	1.0	1.0	1.0
GO:0000111	CC	p	nucleotide-excision repair factor 2 complex	0/52	1/20600	1.0	4	0	1.0	1.0	1.0
GO:0000112	CC	p	nucleotide-excision repair factor 3 complex	0/52	1/20600	1.0	4	0	1.0	1.0	1.0
GO:0000117	BP	p	regulation of transcription involved in G2/M transition of mitotic cell cycle	0/52	2/20600	1.0	10	0	1.0	1.0	1.0
GO:0000118	CC	p	histone deacetylase complex	0/52	71/20600	1.0	3	0	1.0	1.0	1.0
GO:0000120	CC	p	RNA polymerase I transcription factor complex	0/52	4/20600	1.0	4	0	1.0	1.0	1.0
GO:0000121	MF	p	glycerol-1-phosphatase activity	0/52	1/20600	1.0	6	0	1.0	1.0	1.0
GO:0000122	BP	p	negative regulation of transcription by RNA polymerase II	2/52	872/20600	1.0	11	2	1.0	1.0	1.0	O95104, Q86X95
GO:0000123	CC	p	histone acetyltransferase complex	0/52	86/20600	1.0	6	0	1.0	1.0	1.0
GO:0000124	CC	p	SAGA complex	0/52	15/20600	1.0	8	0	1.0	1.0	1.0
GO:0000125	CC	p	PCAF complex	0/52	5/20600	1.0	8	0	1.0	1.0	1.0
GO:0000126	CC	p	transcription factor TFIIIB complex	0/52	5/20600	1.0	5	0	1.0	1.0	1.0
GO:0000127	CC	p	transcription factor TFIIIC complex	0/52	6/20600	1.0	5	0	1.0	1.0	1.0
GO:0000132	BP	p	establishment of mitotic spindle orientation	0/52	31/20600	1.0	8	0	1.0	1.0	1.0
GO:0000137	CC	p	Golgi cis cisterna	0/52	27/20600	1.0	5	0	1.0	1.0	1.0
GO:0000138	CC	p	Golgi trans cisterna	0/52	9/20600	1.0	5	0	1.0	1.0	1.0
GO:0000139	CC	p	Golgi membrane	0/52	721/20600	0.26469155060409466	5	0	1.0	1.0	1.0
GO:0000145	CC	p	exocyst	0/52	19/20600	1.0	3	0	1.0	1.0	1.0
GO:0000146	MF	p	microfilament motor activity	0/52	29/20600	1.0	8	0	1.0	1.0	1.0
GO:0000147	BP	p	actin cortical patch assembly	0/52	6/20600	1.0	7	0	1.0	1.0	1.0
GO:0000149	MF	p	SNARE binding	0/52	112/20600	1.0	3	0	1.0	1.0	1.0
GO:0000150	MF	p	recombinase activity	0/52	2/20600	1.0	3	0	1.0	1.0	1.0
GO:0000151	CC	p	ubiquitin ligase complex	0/52	286/20600	1.0	4	0	1.0	1.0	1.0
GO:0000152	CC	p	nuclear ubiquitin ligase complex	0/52	43/20600	1.0	5	0	1.0	1.0	1.0
GO:0000153	CC	p	cytoplasmic ubiquitin ligase complex	0/52	16/20600	1.0	5	0	1.0	1.0	1.0
GO:0000154	BP	p	rRNA modification	0/52	36/20600	1.0	10	0	1.0	1.0	1.0
GO:0000159	CC	p	protein phosphatase type 2A complex	0/52	19/20600	1.0	5	0	1.0	1.0	1.0
GO:0000160	BP	p	phosphorelay signal transduction system	0/52	1/20600	1.0	6	0	1.0	1.0	1.0
GO:0000164	CC	p	protein phosphatase type 1 complex	0/52	9/20600	1.0	5	0	1.0	1.0	1.0
GO:0000165	BP	p	MAPK cascade	0/52	336/20600	1.0	9	0	1.0	1.0	1.0
GO:0000166	MF	e	nucleotide binding	10/52	2147/20600	0.06299169513543032	4	10	1.0	1.0	1.0	P49759, P49760, P49761, Q13523, Q14004, Q14562, Q7L014, Q92620, Q9BUQ8, Q9NYV4
GO:0000170	MF	p	sphingosine hydroxylase activity	0/52	1/20600	1.0	3	0	1.0	1.0	1.0
GO:0000171	MF	p	ribonuclease MRP activity	0/52	2/20600	1.0	6	0	1.0	1.0	1.0
GO:0000172	CC	p	ribonuclease MRP complex	0/52	6/20600	1.0	4	0	1.0	1.0	1.0
GO:0000173	BP	p	inactivation of MAPK activity involved in osmosensory signaling pathway	0/52	1/20600	1.0	14	0	1.0	1.0	1.0
GO:0000175	MF	p	3'-5'-exoribonuclease activity	0/52	35/20600	1.0	8	0	1.0	1.0	1.0
GO:0000176	CC	p	nuclear exosome (RNase complex)	0/52	16/20600	1.0	5	0	1.0	1.0	1.0
GO:0000177	CC	p	cytoplasmic exosome (RNase complex)	0/52	14/20600	1.0	5	0	1.0	1.0	1.0
GO:0000178	CC	p	exosome (RNase complex)	0/52	25/20600	1.0	4	0	1.0	1.0	1.0
GO:0000179	MF	p	rRNA (adenine-N6,N6-)-dimethyltransferase activity	0/52	4/20600	1.0	8	0	1.0	1.0	1.0
GO:0000182	MF	p	rDNA binding	0/52	7/20600	1.0	7	0	1.0	1.0	1.0
GO:0000183	BP	p	chromatin silencing at rDNA	0/52	12/20600	1.0	12	0	1.0	1.0	1.0
GO:0000184	BP	e	nuclear-transcribed mRNA catabolic process, nonsense-mediated decay	1/52	118/20600	0.258508748517288	10	1	1.0	1.0	1.0	Q15287
GO:0000185	BP	p	activation of MAPKKK activity	0/52	12/20600	1.0	13	0	1.0	1.0	1.0
GO:0000186	BP	p	activation of MAPKK activity	0/52	52/20600	1.0	13	0	1.0	1.0	1.0
GO:0000187	BP	p	activation of MAPK activity	0/52	154/20600	1.0	13	0	1.0	1.0	1.0
GO:0000188	BP	p	inactivation of MAPK activity	0/52	27/20600	1.0	13	0	1.0	1.0	1.0
GO:0000209	BP	p	protein polyubiquitination	0/52	306/20600	1.0	10	0	1.0	1.0	1.0
GO:0000210	MF	p	NAD+ diphosphatase activity	0/52	1/20600	1.0	7	0	1.0	1.0	1.0
GO:0000212	BP	p	meiotic spindle organization	0/52	12/20600	1.0	7	0	1.0	1.0	1.0
GO:0000213	MF	p	tRNA-intron endonuclease activity	0/52	2/20600	1.0	8	0	1.0	1.0	1.0
GO:0000214	CC	p	tRNA-intron endonuclease complex	0/52	4/20600	1.0	5	0	1.0	1.0	1.0
GO:0000215	MF	p	tRNA 2'-phosphotransferase activity	0/52	2/20600	1.0	5	0	1.0	1.0	1.0
GO:0000217	MF	p	DNA secondary structure binding	0/52	26/20600	1.0	5	0	1.0	1.0	1.0
GO:0000220	CC	p	vacuolar proton-transporting V-type ATPase, V0 domain	0/52	4/20600	1.0	5	0	1.0	1.0	1.0
GO:0000221	CC	p	vacuolar proton-transporting V-type ATPase, V1 domain	0/52	3/20600	1.0	5	0	1.0	1.0	1.0
GO:0000224	MF	p	peptide-N4-(N-acetyl-beta-glucosaminyl)asparagine amidase activity	0/52	1/20600	1.0	5	0	1.0	1.0	1.0
GO:0000225	MF	p	N-acetylglucosaminylphosphatidylinositol deacetylase activity	0/52	1/20600	1.0	5	0	1.0	1.0	1.0
GO:0000226	BP	p	microtubule cytoskeleton organization	0/52	404/20600	0.6281561116844563	5	0	1.0	1.0	1.0
GO:0000228	CC	p	nuclear chromosome	0/52	61/20600	1.0	6	0	1.0	1.0	1.0
GO:0000235	CC	p	astral microtubule	0/52	8/20600	1.0	8	0	1.0	1.0	1.0
GO:0000242	CC	p	pericentriolar material	0/52	21/20600	1.0	2	0	1.0	1.0	1.0
GO:0000243	CC	e	commitment complex	1/52	5/20600	0.012559013607387587	5	1	1.0	1.0	1.0	P26368
GO:0000244	BP	e	spliceosomal tri-snRNP complex assembly	2/52	13/20600	0.00047887706573387706	8	2	1.0	1.0	1.0	O75494, Q8WXF0
GO:0000246	MF	p	delta24(24-1) sterol reductase activity	0/52	1/20600	1.0	5	0	1.0	1.0	1.0
GO:0000247	MF	p	C-8 sterol isomerase activity	0/52	2/20600	1.0	5	0	1.0	1.0	1.0
GO:0000248	MF	p	C-5 sterol desaturase activity	0/52	2/20600	1.0	5	0	1.0	1.0	1.0
GO:0000249	MF	p	C-22 sterol desaturase activity	0/52	3/20600	1.0	5	0	1.0	1.0	1.0
GO:0000250	MF	p	lanosterol synthase activity	0/52	1/20600	1.0	5	0	1.0	1.0	1.0
GO:0000252	MF	p	C-3 sterol dehydrogenase (C-4 sterol decarboxylase) activity	0/52	1/20600	1.0	5	0	1.0	1.0	1.0
GO:0000253	MF	p	3-keto sterol reductase activity	0/52	5/20600	1.0	5	0	1.0	1.0	1.0
GO:0000254	MF	p	C-4 methylsterol oxidase activity	0/52	3/20600	1.0	5	0	1.0	1.0	1.0
GO:0000255	BP	p	allantoin metabolic process	0/52	2/20600	1.0	5	0	1.0	1.0	1.0
GO:0000256	BP	p	allantoin catabolic process	0/52	1/20600	1.0	6	0	1.0	1.0	1.0
GO:0000257	MF	p	nitrilase activity	0/52	1/20600	1.0	5	0	1.0	1.0	1.0
GO:0000266	BP	p	mitochondrial fission	0/52	19/20600	1.0	5	0	1.0	1.0	1.0
GO:0000268	MF	p	peroxisome targeting sequence binding	0/52	6/20600	1.0	5	0	1.0	1.0	1.0
GO:0000270	BP	p	peptidoglycan metabolic process	0/52	6/20600	1.0	6	0	1.0	1.0	1.0
GO:0000271	BP	p	polysaccharide biosynthetic process	0/52	43/20600	1.0	5	0	1.0	1.0	1.0
GO:0000272	BP	p	polysaccharide catabolic process	0/52	21/20600	1.0	5	0	1.0	1.0	1.0
GO:0000274	CC	p	mitochondrial proton-transporting ATP synthase, stator stalk	0/52	1/20600	1.0	4	0	1.0	1.0	1.0
GO:0000275	CC	p	mitochondrial proton-transporting ATP synthase complex, catalytic core F(1)	0/52	4/20600	1.0	5	0	1.0	1.0	1.0
GO:0000276	CC	p	mitochondrial proton-transporting ATP synthase complex, coupling factor F(o)	0/52	10/20600	1.0	5	0	1.0	1.0	1.0
GO:0000278	BP	e	mitotic cell cycle	1/52	137/20600	0.29348581014781455	3	1	1.0	1.0	1.0	Q01130
GO:0000280	BP	p	nuclear division	0/52	61/20600	1.0	5	0	1.0	1.0	1.0
GO:0000281	BP	p	mitotic cytokinesis	0/52	51/20600	1.0	5	0	1.0	1.0	1.0
GO:0000285	MF	p	1-phosphatidylinositol-3-phosphate 5-kinase activity	0/52	1/20600	1.0	6	0	1.0	1.0	1.0
GO:0000287	MF	p	magnesium ion binding	0/52	215/20600	1.0	5	0	1.0	1.0	1.0
GO:0000288	BP	p	nuclear-transcribed mRNA catabolic process, deadenylation-dependent decay	0/52	10/20600	1.0	10	0	1.0	1.0	1.0
GO:0000289	BP	p	nuclear-transcribed mRNA poly(A) tail shortening	0/52	22/20600	1.0	10	0	1.0	1.0	1.0
GO:0000290	BP	p	deadenylation-dependent decapping of nuclear-transcribed mRNA	0/52	10/20600	1.0	10	0	1.0	1.0	1.0
GO:0000291	BP	p	nuclear-transcribed mRNA catabolic process, exonucleolytic	0/52	35/20600	1.0	10	0	1.0	1.0	1.0
GO:0000293	MF	p	ferric-chelate reductase activity	0/52	3/20600	1.0	5	0	1.0	1.0	1.0
GO:0000294	BP	p	nuclear-transcribed mRNA catabolic process, endonucleolytic cleavage-dependent decay	0/52	2/20600	1.0	10	0	1.0	1.0	1.0
GO:0000295	MF	p	adenine nucleotide transmembrane transporter activity	0/52	31/20600	1.0	6	0	1.0	1.0	1.0
GO:0000296	BP	p	spermine transport	0/52	1/20600	1.0	6	0	1.0	1.0	1.0
GO:0000298	MF	p	endopolyphosphatase activity	0/52	4/20600	1.0	6	0	1.0	1.0	1.0
GO:0000301	BP	p	retrograde transport, vesicle recycling within Golgi	0/52	2/20600	1.0	7	0	1.0	1.0	1.0
GO:0000302	BP	e	response to reactive oxygen species	1/52	184/20600	0.37320382412643377	4	1	1.0	1.0	1.0	P62995
GO:0000303	BP	p	response to superoxide	0/52	6/20600	1.0	6	0	1.0	1.0	1.0
GO:0000304	BP	p	response to singlet oxygen	0/52	1/20600	1.0	6	0	1.0	1.0	1.0
GO:0000305	BP	p	response to oxygen radical	0/52	7/20600	1.0	5	0	1.0	1.0	1.0
GO:0000306	CC	p	extrinsic component of vacuolar membrane	0/52	4/20600	1.0	4	0	1.0	1.0	1.0
GO:0000307	CC	e	cyclin-dependent protein kinase holoenzyme complex	2/52	42/20600	0.005044522826639137	7	2	1.0	1.0	1.0	Q14004, Q9NYV4
GO:0000308	CC	p	cytoplasmic cyclin-dependent protein kinase holoenzyme complex	0/52	2/20600	1.0	8	0	1.0	1.0	1.0
GO:0000309	MF	p	nicotinamide-nucleotide adenylyltransferase activity	0/52	3/20600	1.0	6	0	1.0	1.0	1.0
GO:0000313	CC	p	organellar ribosome	0/52	24/20600	1.0	6	0	1.0	1.0	1.0
GO:0000314	CC	p	organellar small ribosomal subunit	0/52	28/20600	1.0	5	0	1.0	1.0	1.0
GO:0000315	CC	p	organellar large ribosomal subunit	0/52	57/20600	1.0	5	0	1.0	1.0	1.0
GO:0000320	BP	p	re-entry into mitotic cell cycle	0/52	2/20600	1.0	3	0	1.0	1.0	1.0
GO:0000322	CC	p	storage vacuole	0/52	2/20600	1.0	6	0	1.0	1.0	1.0
GO:0000323	CC	p	lytic vacuole	0/52	302/20600	1.0	6	0	1.0	1.0	1.0
GO:0000333	CC	p	telomerase catalytic core complex	0/52	1/20600	1.0	6	0	1.0	1.0	1.0
GO:0000334	MF	p	3-hydroxyanthranilate 3,4-dioxygenase activity	0/52	1/20600	1.0	5	0	1.0	1.0	1.0
GO:0000338	BP	p	protein deneddylation	0/52	10/20600	1.0	9	0	1.0	1.0	1.0
GO:0000339	MF	p	RNA cap binding	0/52	20/20600	1.0	5	0	1.0	1.0	1.0
GO:0000340	MF	p	RNA 7-methylguanosine cap binding	0/52	13/20600	1.0	6	0	1.0	1.0	1.0
GO:0000346	CC	p	transcription export complex	0/52	14/20600	1.0	2	0	1.0	1.0	1.0
GO:0000347	CC	p	THO complex	0/52	6/20600	1.0	2	0	1.0	1.0	1.0
GO:0000349	BP	p	generation of catalytic spliceosome for first transesterification step	0/52	2/20600	1.0	7	0	1.0	1.0	1.0
GO:0000350	BP	p	generation of catalytic spliceosome for second transesterification step	0/52	2/20600	1.0	7	0	1.0	1.0	1.0
GO:0000354	BP	e	cis assembly of pre-catalytic spliceosome	1/52	2/20600	0.005042293975033748	7	1	1.0	1.0	1.0	Q9BUQ8
GO:0000378	BP	p	RNA exon ligation	0/52	1/20600	1.0	7	0	1.0	1.0	1.0
GO:0000379	BP	p	tRNA-type intron splice site recognition and cleavage	0/52	3/20600	1.0	8	0	1.0	1.0	1.0
GO:0000386	MF	p	second spliceosomal transesterification activity	0/52	1/20600	1.0	3	0	1.0	1.0	1.0
GO:0000387	BP	e	spliceosomal snRNP assembly	2/52	39/20600	0.004362463446563283	7	2	1.0	1.0	1.0	O75494, Q8WXF0
GO:0000388	BP	p	spliceosome conformational change to release U4 (or U4atac) and U1 (or U11)	0/52	1/20600	1.0	7	0	1.0	1.0	1.0
GO:0000389	BP	p	mRNA 3'-splice site recognition	0/52	6/20600	1.0	8	0	1.0	1.0	1.0
GO:0000390	BP	e	spliceosomal complex disassembly	1/52	2/20600	0.005042293975033748	6	1	1.0	1.0	1.0	Q14562
GO:0000394	BP	p	RNA splicing, via endonucleolytic cleavage and ligation	0/52	16/20600	1.0	9	0	1.0	1.0	1.0
GO:0000395	BP	e	mRNA 5'-splice site recognition	2/52	6/20600	9.314050870532979e-05	8	2	1.0	1.0	1.0	Q07955, Q8WXF0
GO:0000400	MF	p	four-way junction DNA binding	0/52	17/20600	1.0	6	0	1.0	1.0	1.0
GO:0000403	MF	p	Y-form DNA binding	0/52	5/20600	1.0	6	0	1.0	1.0	1.0
GO:0000404	MF	p	heteroduplex DNA loop binding	0/52	1/20600	1.0	8	0	1.0	1.0	1.0
GO:0000405	MF	p	bubble DNA binding	0/52	8/20600	1.0	6	0	1.0	1.0	1.0
GO:0000406	MF	p	double-strand/single-strand DNA junction binding	0/52	2/20600	1.0	6	0	1.0	1.0	1.0
GO:0000407	CC	p	phagophore assembly site	0/52	25/20600	1.0	2	0	1.0	1.0	1.0
GO:0000408	CC	p	EKC/KEOPS complex	0/52	6/20600	1.0	2	0	1.0	1.0	1.0
GO:0000409	BP	p	regulation of transcription by galactose	0/52	1/20600	1.0	10	0	1.0	1.0	1.0
GO:0000411	BP	p	positive regulation of transcription by galactose	0/52	1/20600	1.0	12	0	1.0	1.0	1.0
GO:0000413	BP	e	protein peptidyl-prolyl isomerization	1/52	46/20600	0.10987256558738856	9	1	1.0	1.0	1.0	Q13427
GO:0000414	BP	p	regulation of histone H3-K36 methylation	0/52	7/20600	1.0	10	0	1.0	1.0	1.0
GO:0000415	BP	p	negative regulation of histone H3-K36 methylation	0/52	1/20600	1.0	11	0	1.0	1.0	1.0
GO:0000416	BP	p	positive regulation of histone H3-K36 methylation	0/52	4/20600	1.0	11	0	1.0	1.0	1.0
GO:0000417	CC	p	HIR complex	0/52	1/20600	1.0	2	0	1.0	1.0	1.0
GO:0000421	CC	p	autophagosome membrane	0/52	34/20600	1.0	6	0	1.0	1.0	1.0
GO:0000422	BP	p	autophagy of mitochondrion	0/52	40/20600	1.0	6	0	1.0	1.0	1.0
GO:0000423	BP	p	mitophagy	0/52	6/20600	1.0	7	0	1.0	1.0	1.0
GO:0000428	CC	p	DNA-directed RNA polymerase complex	0/52	48/20600	1.0	6	0	1.0	1.0	1.0
GO:0000429	BP	p	carbon catabolite regulation of transcription from RNA polymerase II promoter	0/52	4/20600	1.0	11	0	1.0	1.0	1.0
GO:0000430	BP	p	regulation of transcription from RNA polymerase II promoter by glucose	0/52	3/20600	1.0	12	0	1.0	1.0	1.0
GO:0000431	BP	p	regulation of transcription from RNA polymerase II promoter by galactose	0/52	1/20600	1.0	12	0	1.0	1.0	1.0
GO:0000432	BP	p	positive regulation of transcription from RNA polymerase II promoter by glucose	0/52	3/20600	1.0	13	0	1.0	1.0	1.0
GO:0000435	BP	p	positive regulation of transcription from RNA polymerase II promoter by galactose	0/52	1/20600	1.0	13	0	1.0	1.0	1.0
GO:0000436	BP	p	carbon catabolite activation of transcription from RNA polymerase II promoter	0/52	4/20600	1.0	12	0	1.0	1.0	1.0
GO:0000438	CC	p	core TFIIH complex portion of holo TFIIH complex	0/52	3/20600	1.0	6	0	1.0	1.0	1.0
GO:0000439	CC	p	transcription factor TFIIH core complex	0/52	8/20600	1.0	5	0	1.0	1.0	1.0
GO:0000444	CC	p	MIS12/MIND type complex	0/52	4/20600	1.0	2	0	1.0	1.0	1.0
GO:0000445	CC	p	THO complex part of transcription export complex	0/52	6/20600	1.0	3	0	1.0	1.0	1.0
GO:0000447	BP	p	endonucleolytic cleavage in ITS1 to separate SSU-rRNA from 5.8S rRNA and LSU-rRNA from tricistronic rRNA transcript (SSU-rRNA, 5.8S rRNA, LSU-rRNA)	0/52	8/20600	1.0	11	0	1.0	1.0	1.0
GO:0000448	BP	p	cleavage in ITS2 between 5.8S rRNA and LSU-rRNA of tricistronic rRNA transcript (SSU-rRNA, 5.8S rRNA, LSU-rRNA)	0/52	2/20600	1.0	11	0	1.0	1.0	1.0
GO:0000451	BP	p	rRNA 2'-O-methylation	0/52	4/20600	1.0	12	0	1.0	1.0	1.0
GO:0000453	BP	p	enzyme-directed rRNA 2'-O-methylation	0/52	1/20600	1.0	13	0	1.0	1.0	1.0
GO:0000454	BP	p	snoRNA guided rRNA pseudouridine synthesis	0/52	3/20600	1.0	12	0	1.0	1.0	1.0
GO:0000455	BP	p	enzyme-directed rRNA pseudouridine synthesis	0/52	3/20600	1.0	12	0	1.0	1.0	1.0
GO:0000459	BP	p	exonucleolytic trimming involved in rRNA processing	0/52	8/20600	1.0	9	0	1.0	1.0	1.0
GO:0000460	BP	p	maturation of 5.8S rRNA	0/52	18/20600	1.0	10	0	1.0	1.0	1.0
GO:0000461	BP	p	endonucleolytic cleavage to generate mature 3'-end of SSU-rRNA from (SSU-rRNA, 5.8S rRNA, LSU-rRNA)	0/52	1/20600	1.0	11	0	1.0	1.0	1.0
GO:0000462	BP	p	maturation of SSU-rRNA from tricistronic rRNA transcript (SSU-rRNA, 5.8S rRNA, LSU-rRNA)	0/52	28/20600	1.0	11	0	1.0	1.0	1.0
GO:0000463	BP	p	maturation of LSU-rRNA from tricistronic rRNA transcript (SSU-rRNA, 5.8S rRNA, LSU-rRNA)	0/52	13/20600	1.0	11	0	1.0	1.0	1.0
GO:0000466	BP	p	maturation of 5.8S rRNA from tricistronic rRNA transcript (SSU-rRNA, 5.8S rRNA, LSU-rRNA)	0/52	4/20600	1.0	11	0	1.0	1.0	1.0
GO:0000467	BP	p	exonucleolytic trimming to generate mature 3'-end of 5.8S rRNA from tricistronic rRNA transcript (SSU-rRNA, 5.8S rRNA, LSU-rRNA)	0/52	8/20600	1.0	11	0	1.0	1.0	1.0
GO:0000469	BP	p	cleavage involved in rRNA processing	0/52	24/20600	1.0	8	0	1.0	1.0	1.0
GO:0000470	BP	p	maturation of LSU-rRNA	0/52	28/20600	1.0	10	0	1.0	1.0	1.0
GO:0000472	BP	p	endonucleolytic cleavage to generate mature 5'-end of SSU-rRNA from (SSU-rRNA, 5.8S rRNA, LSU-rRNA)	0/52	3/20600	1.0	11	0	1.0	1.0	1.0
GO:0000478	BP	p	endonucleolytic cleavage involved in rRNA processing	0/52	13/20600	1.0	9	0	1.0	1.0	1.0
GO:0000479	BP	p	endonucleolytic cleavage of tricistronic rRNA transcript (SSU-rRNA, 5.8S rRNA, LSU-rRNA)	0/52	13/20600	1.0	10	0	1.0	1.0	1.0
GO:0000480	BP	p	endonucleolytic cleavage in 5'-ETS of tricistronic rRNA transcript (SSU-rRNA, 5.8S rRNA, LSU-rRNA)	0/52	6/20600	1.0	11	0	1.0	1.0	1.0
GO:0000481	BP	p	maturation of 5S rRNA	0/52	1/20600	1.0	10	0	1.0	1.0	1.0
GO:0000491	BP	p	small nucleolar ribonucleoprotein complex assembly	0/52	11/20600	1.0	7	0	1.0	1.0	1.0
GO:0000492	BP	p	box C/D snoRNP assembly	0/52	9/20600	1.0	8	0	1.0	1.0	1.0
GO:0000493	BP	p	box H/ACA snoRNP assembly	0/52	2/20600	1.0	8	0	1.0	1.0	1.0
GO:0000494	BP	p	box C/D snoRNA 3'-end processing	0/52	2/20600	1.0	11	0	1.0	1.0	1.0
GO:0000495	BP	p	box H/ACA snoRNA 3'-end processing	0/52	2/20600	1.0	11	0	1.0	1.0	1.0
GO:0000502	CC	p	proteasome complex	0/52	61/20600	1.0	5	0	1.0	1.0	1.0
GO:0000506	CC	p	glycosylphosphatidylinositol-N-acetylglucosaminyltransferase (GPI-GnT) complex	0/52	8/20600	1.0	4	0	1.0	1.0	1.0
GO:0000578	BP	p	embryonic axis specification	0/52	29/20600	1.0	4	0	1.0	1.0	1.0
GO:0000700	MF	p	mismatch base pair DNA N-glycosylase activity	0/52	4/20600	1.0	6	0	1.0	1.0	1.0
GO:0000701	MF	p	purine-specific mismatch base pair DNA N-glycosylase activity	0/52	2/20600	1.0	7	0	1.0	1.0	1.0
GO:0000702	MF	p	oxidized base lesion DNA N-glycosylase activity	0/52	4/20600	1.0	6	0	1.0	1.0	1.0
GO:0000703	MF	p	oxidized pyrimidine nucleobase lesion DNA N-glycosylase activity	0/52	2/20600	1.0	7	0	1.0	1.0	1.0
GO:0000706	BP	p	meiotic DNA double-strand break processing	0/52	4/20600	1.0	8	0	1.0	1.0	1.0
GO:0000707	BP	p	meiotic DNA recombinase assembly	0/52	1/20600	1.0	8	0	1.0	1.0	1.0
GO:0000710	BP	p	meiotic mismatch repair	0/52	3/20600	1.0	9	0	1.0	1.0	1.0
GO:0000711	BP	p	meiotic DNA repair synthesis	0/52	3/20600	1.0	9	0	1.0	1.0	1.0
GO:0000712	BP	p	resolution of meiotic recombination intermediates	0/52	17/20600	1.0	5	0	1.0	1.0	1.0
GO:0000715	BP	p	nucleotide-excision repair, DNA damage recognition	0/52	23/20600	1.0	5	0	1.0	1.0	1.0
GO:0000717	BP	p	nucleotide-excision repair, DNA duplex unwinding	0/52	22/20600	1.0	8	0	1.0	1.0	1.0
GO:0000718	BP	p	nucleotide-excision repair, DNA damage removal	0/52	1/20600	1.0	8	0	1.0	1.0	1.0
GO:0000719	BP	p	photoreactive repair	0/52	1/20600	1.0	9	0	1.0	1.0	1.0
GO:0000720	BP	p	pyrimidine dimer repair by nucleotide-excision repair	0/52	4/20600	1.0	9	0	1.0	1.0	1.0
GO:0000721	MF	p	(R,R)-butanediol dehydrogenase activity	0/52	1/20600	1.0	5	0	1.0	1.0	1.0
GO:0000722	BP	p	telomere maintenance via recombination	0/52	12/20600	1.0	9	0	1.0	1.0	1.0
GO:0000723	BP	p	telomere maintenance	0/52	94/20600	1.0	7	0	1.0	1.0	1.0
GO:0000724	BP	p	double-strand break repair via homologous recombination	0/52	97/20600	1.0	9	0	1.0	1.0	1.0
GO:0000725	BP	p	recombinational repair	0/52	98/20600	1.0	8	0	1.0	1.0	1.0
GO:0000726	BP	p	non-recombinational repair	0/52	64/20600	1.0	8	0	1.0	1.0	1.0
GO:0000727	BP	p	double-strand break repair via break-induced replication	0/52	11/20600	1.0	10	0	1.0	1.0	1.0
GO:0000729	BP	p	DNA double-strand break processing	0/52	22/20600	1.0	7	0	1.0	1.0	1.0
GO:0000730	BP	p	DNA recombinase assembly	0/52	5/20600	1.0	7	0	1.0	1.0	1.0
GO:0000731	BP	p	DNA synthesis involved in DNA repair	0/52	53/20600	1.0	8	0	1.0	1.0	1.0
GO:0000732	BP	p	strand displacement	0/52	1/20600	1.0	7	0	1.0	1.0	1.0
GO:0000733	BP	p	DNA strand renaturation	0/52	8/20600	1.0	7	0	1.0	1.0	1.0
GO:0000735	BP	p	removal of nonhomologous ends	0/52	1/20600	1.0	7	0	1.0	1.0	1.0
GO:0000737	BP	p	DNA catabolic process, endonucleolytic	0/52	24/20600	1.0	8	0	1.0	1.0	1.0
GO:0000738	BP	p	DNA catabolic process, exonucleolytic	0/52	6/20600	1.0	8	0	1.0	1.0	1.0
GO:0000741	BP	p	karyogamy	0/52	1/20600	1.0	5	0	1.0	1.0	1.0
GO:0000768	BP	p	syncytium formation by plasma membrane fusion	0/52	42/20600	1.0	4	0	1.0	1.0	1.0
GO:0000773	MF	p	phosphatidyl-N-methylethanolamine N-methyltransferase activity	0/52	1/20600	1.0	6	0	1.0	1.0	1.0
GO:0000774	MF	p	adenyl-nucleotide exchange factor activity	0/52	9/20600	1.0	7	0	1.0	1.0	1.0
GO:0000775	CC	p	chromosome, centromeric region	0/52	68/20600	1.0	3	0	1.0	1.0	1.0
GO:0000776	CC	p	kinetochore	0/52	127/20600	1.0	5	0	1.0	1.0	1.0
GO:0000777	CC	p	condensed chromosome kinetochore	0/52	94/20600	1.0	6	0	1.0	1.0	1.0
GO:0000778	CC	p	condensed nuclear chromosome kinetochore	0/52	10/20600	1.0	7	0	1.0	1.0	1.0
GO:0000779	CC	p	condensed chromosome, centromeric region	0/52	20/20600	1.0	4	0	1.0	1.0	1.0
GO:0000780	CC	p	condensed nuclear chromosome, centromeric region	0/52	13/20600	1.0	5	0	1.0	1.0	1.0
GO:0000781	CC	p	chromosome, telomeric region	0/52	143/20600	1.0	3	0	1.0	1.0	1.0
GO:0000782	CC	p	telomere cap complex	0/52	13/20600	1.0	3	0	1.0	1.0	1.0
GO:0000783	CC	p	nuclear telomere cap complex	0/52	13/20600	1.0	4	0	1.0	1.0	1.0
GO:0000784	CC	p	nuclear chromosome, telomeric region	0/52	109/20600	1.0	4	0	1.0	1.0	1.0
GO:0000785	CC	e	chromatin	3/52	1101/20600	0.756826462960466	2	3	1.0	1.0	1.0	Q14004, Q9BUQ8, Q9NYV4
GO:0000786	CC	p	nucleosome	0/52	78/20600	1.0	3	0	1.0	1.0	1.0
GO:0000788	CC	p	nuclear nucleosome	0/52	16/20600	1.0	4	0	1.0	1.0	1.0
GO:0000789	CC	p	cytoplasmic chromatin	0/52	1/20600	1.0	3	0	1.0	1.0	1.0
GO:0000790	CC	p	nuclear chromatin	2/52	953/20600	1.0	3	2	1.0	1.0	1.0	Q14004, Q9NYV4
GO:0000791	CC	p	euchromatin	0/52	39/20600	1.0	3	0	1.0	1.0	1.0
GO:0000792	CC	p	heterochromatin	0/52	74/20600	1.0	3	0	1.0	1.0	1.0
GO:0000793	CC	p	condensed chromosome	0/52	54/20600	1.0	6	0	1.0	1.0	1.0
GO:0000794	CC	p	condensed nuclear chromosome	0/52	28/20600	1.0	7	0	1.0	1.0	1.0
GO:0000795	CC	p	synaptonemal complex	0/52	25/20600	1.0	3	0	1.0	1.0	1.0
GO:0000796	CC	p	condensin complex	0/52	8/20600	1.0	3	0	1.0	1.0	1.0
GO:0000797	CC	p	condensin core heterodimer	0/52	3/20600	1.0	2	0	1.0	1.0	1.0
GO:0000798	CC	p	nuclear cohesin complex	0/52	5/20600	1.0	3	0	1.0	1.0	1.0
GO:0000799	CC	p	nuclear condensin complex	0/52	3/20600	1.0	4	0	1.0	1.0	1.0
GO:0000800	CC	p	lateral element	0/52	14/20600	1.0	2	0	1.0	1.0	1.0
GO:0000801	CC	p	central element	0/52	8/20600	1.0	2	0	1.0	1.0	1.0
GO:0000802	CC	p	transverse filament	0/52	1/20600	1.0	2	0	1.0	1.0	1.0
GO:0000803	CC	p	sex chromosome	0/52	25/20600	1.0	6	0	1.0	1.0	1.0
GO:0000805	CC	p	X chromosome	0/52	10/20600	1.0	7	0	1.0	1.0	1.0
GO:0000806	CC	p	Y chromosome	0/52	2/20600	1.0	7	0	1.0	1.0	1.0
GO:0000808	CC	p	origin recognition complex	0/52	9/20600	1.0	2	0	1.0	1.0	1.0
GO:0000810	MF	p	diacylglycerol diphosphate phosphatase activity	0/52	3/20600	1.0	6	0	1.0	1.0	1.0
GO:0000811	CC	p	GINS complex	0/52	3/20600	1.0	4	0	1.0	1.0	1.0
GO:0000812	CC	p	Swr1 complex	0/52	12/20600	1.0	6	0	1.0	1.0	1.0
GO:0000813	CC	p	ESCRT I complex	0/52	10/20600	1.0	3	0	1.0	1.0	1.0
GO:0000814	CC	p	ESCRT II complex	0/52	3/20600	1.0	3	0	1.0	1.0	1.0
GO:0000815	CC	p	ESCRT III complex	0/52	10/20600	1.0	3	0	1.0	1.0	1.0
GO:0000818	CC	p	nuclear MIS12/MIND complex	0/52	3/20600	1.0	3	0	1.0	1.0	1.0
GO:0000819	BP	p	sister chromatid segregation	0/52	34/20600	1.0	5	0	1.0	1.0	1.0
GO:0000820	BP	p	regulation of glutamine family amino acid metabolic process	0/52	7/20600	1.0	7	0	1.0	1.0	1.0
GO:0000821	BP	p	regulation of arginine metabolic process	0/52	3/20600	1.0	8	0	1.0	1.0	1.0
GO:0000822	MF	p	inositol hexakisphosphate binding	0/52	3/20600	1.0	4	0	1.0	1.0	1.0
GO:0000823	MF	p	inositol-1,4,5-trisphosphate 6-kinase activity	0/52	1/20600	1.0	6	0	1.0	1.0	1.0
GO:0000824	MF	p	inositol tetrakisphosphate 3-kinase activity	0/52	1/20600	1.0	6	0	1.0	1.0	1.0
GO:0000825	MF	p	inositol tetrakisphosphate 6-kinase activity	0/52	2/20600	1.0	6	0	1.0	1.0	1.0
GO:0000827	MF	p	inositol-1,3,4,5,6-pentakisphosphate kinase activity	0/52	2/20600	1.0	5	0	1.0	1.0	1.0
GO:0000828	MF	p	inositol hexakisphosphate kinase activity	0/52	5/20600	1.0	5	0	1.0	1.0	1.0
GO:0000829	MF	p	inositol heptakisphosphate kinase activity	0/52	2/20600	1.0	5	0	1.0	1.0	1.0
GO:0000831	MF	p	inositol hexakisphosphate 6-kinase activity	0/52	1/20600	1.0	6	0	1.0	1.0	1.0
GO:0000832	MF	p	inositol hexakisphosphate 5-kinase activity	0/52	5/20600	1.0	6	0	1.0	1.0	1.0
GO:0000835	CC	p	ER ubiquitin ligase complex	0/52	10/20600	1.0	6	0	1.0	1.0	1.0
GO:0000836	CC	p	Hrd1p ubiquitin ligase complex	0/52	9/20600	1.0	7	0	1.0	1.0	1.0
GO:0000839	CC	p	Hrd1p ubiquitin ligase ERAD-L complex	0/52	8/20600	1.0	8	0	1.0	1.0	1.0
GO:0000900	MF	p	translation repressor activity, mRNA regulatory element binding	0/52	14/20600	1.0	5	0	1.0	1.0	1.0
GO:0000902	BP	p	cell morphogenesis	0/52	220/20600	1.0	4	0	1.0	1.0	1.0
GO:0000904	BP	p	cell morphogenesis involved in differentiation	0/52	130/20600	1.0	5	0	1.0	1.0	1.0
GO:0000910	BP	p	cytokinesis	0/52	78/20600	1.0	3	0	1.0	1.0	1.0
GO:0000912	BP	p	assembly of actomyosin apparatus involved in cytokinesis	0/52	5/20600	1.0	4	0	1.0	1.0	1.0
GO:0000915	BP	p	actomyosin contractile ring assembly	0/52	5/20600	1.0	8	0	1.0	1.0	1.0
GO:0000916	BP	p	actomyosin contractile ring contraction	0/52	1/20600	1.0	5	0	1.0	1.0	1.0
GO:0000917	BP	p	division septum assembly	0/52	1/20600	1.0	5	0	1.0	1.0	1.0
GO:0000921	BP	p	septin ring assembly	0/52	1/20600	1.0	7	0	1.0	1.0	1.0
GO:0000922	CC	p	spindle pole	0/52	147/20600	1.0	2	0	1.0	1.0	1.0
GO:0000923	CC	p	equatorial microtubule organizing center	0/52	5/20600	1.0	3	0	1.0	1.0	1.0
GO:0000930	CC	p	gamma-tubulin complex	0/52	21/20600	1.0	2	0	1.0	1.0	1.0
GO:0000931	CC	p	gamma-tubulin large complex	0/52	8/20600	1.0	3	0	1.0	1.0	1.0
GO:0000932	CC	p	P-body	0/52	88/20600	1.0	7	0	1.0	1.0	1.0
GO:0000938	CC	p	GARP complex	0/52	5/20600	1.0	3	0	1.0	1.0	1.0
GO:0000939	CC	p	condensed chromosome inner kinetochore	0/52	4/20600	1.0	2	0	1.0	1.0	1.0
GO:0000940	CC	p	condensed chromosome outer kinetochore	0/52	14/20600	1.0	2	0	1.0	1.0	1.0
GO:0000941	CC	p	condensed nuclear chromosome inner kinetochore	0/52	2/20600	1.0	3	0	1.0	1.0	1.0
GO:0000942	CC	p	condensed nuclear chromosome outer kinetochore	0/52	4/20600	1.0	3	0	1.0	1.0	1.0
GO:0000956	BP	e	nuclear-transcribed mRNA catabolic process	1/52	193/20600	0.3874292380642935	9	1	1.0	1.0	1.0	Q15287
GO:0000957	BP	p	mitochondrial RNA catabolic process	0/52	3/20600	1.0	8	0	1.0	1.0	1.0
GO:0000958	BP	p	mitochondrial mRNA catabolic process	0/52	3/20600	1.0	9	0	1.0	1.0	1.0
GO:0000959	BP	p	mitochondrial RNA metabolic process	0/52	41/20600	1.0	7	0	1.0	1.0	1.0
GO:0000960	BP	p	regulation of mitochondrial RNA catabolic process	0/52	5/20600	1.0	7	0	1.0	1.0	1.0
GO:0000961	BP	p	negative regulation of mitochondrial RNA catabolic process	0/52	2/20600	1.0	9	0	1.0	1.0	1.0
GO:0000962	BP	p	positive regulation of mitochondrial RNA catabolic process	0/52	3/20600	1.0	8	0	1.0	1.0	1.0
GO:0000963	BP	p	mitochondrial RNA processing	0/52	17/20600	1.0	8	0	1.0	1.0	1.0
GO:0000964	BP	p	mitochondrial RNA 5'-end processing	0/52	4/20600	1.0	9	0	1.0	1.0	1.0
GO:0000965	BP	p	mitochondrial RNA 3'-end processing	0/52	5/20600	1.0	9	0	1.0	1.0	1.0
GO:0000966	BP	p	RNA 5'-end processing	0/52	20/20600	1.0	8	0	1.0	1.0	1.0
GO:0000967	BP	p	rRNA 5'-end processing	0/52	3/20600	1.0	10	0	1.0	1.0	1.0
GO:0000968	BP	p	tRNA exon ligation	0/52	1/20600	1.0	8	0	1.0	1.0	1.0
GO:0000971	BP	p	tRNA exon ligation utilizing 2',3' cyclic phosphate of 5'-exon as source of linkage phosphate	0/52	1/20600	1.0	9	0	1.0	1.0	1.0
GO:0000972	BP	p	transcription-dependent tethering of RNA polymerase II gene DNA at nuclear periphery	0/52	7/20600	1.0	5	0	1.0	1.0	1.0
GO:0000973	BP	p	posttranscriptional tethering of RNA polymerase II gene DNA at nuclear periphery	0/52	3/20600	1.0	6	0	1.0	1.0	1.0
GO:0000974	CC	e	Prp19 complex	1/52	13/20600	0.03233236938845181	2	1	1.0	1.0	1.0	P26368
GO:0000976	MF	p	transcription regulatory region sequence-specific DNA binding	0/52	879/20600	0.17328271471225878	7	0	1.0	1.0	1.0
GO:0000977	MF	p	RNA polymerase II regulatory region sequence-specific DNA binding	0/52	832/20600	0.2744893815377695	8	0	1.0	1.0	1.0
GO:0000978	MF	p	RNA polymerase II cis-regulatory region sequence-specific DNA binding	0/52	602/20600	0.40757366607845713	9	0	1.0	1.0	1.0
GO:0000979	MF	p	RNA polymerase II core promoter sequence-specific DNA binding	0/52	23/20600	1.0	9	0	1.0	1.0	1.0
GO:0000981	MF	p	DNA-binding transcription factor activity, RNA polymerase II-specific	0/52	1026/20600	0.11357351327844048	3	0	1.0	1.0	1.0
GO:0000987	MF	p	cis-regulatory region sequence-specific DNA binding	0/52	627/20600	0.4103620236869267	8	0	1.0	1.0	1.0
GO:0000992	MF	p	RNA polymerase III cis-regulatory region sequence-specific DNA binding	0/52	2/20600	1.0	9	0	1.0	1.0	1.0
GO:0000993	MF	e	RNA polymerase II complex binding	2/52	37/20600	0.003933563707825726	6	2	1.0	1.0	1.0	O95104, Q9H7N4
GO:0000994	MF	p	RNA polymerase III core binding	0/52	1/20600	1.0	6	0	1.0	1.0	1.0
GO:0000995	MF	p	RNA polymerase III general transcription initiation factor activity	0/52	2/20600	1.0	3	0	1.0	1.0	1.0
GO:0001006	MF	p	RNA polymerase III type 3 promoter sequence-specific DNA binding	0/52	2/20600	1.0	10	0	1.0	1.0	1.0
GO:0001010	MF	p	RNA polymerase II sequence-specific DNA-binding transcription factor recruiting activity	0/52	1/20600	1.0	6	0	1.0	1.0	1.0
GO:0001012	MF	p	RNA polymerase II regulatory region DNA binding	0/52	840/20600	0.2759018725679641	6	0	1.0	1.0	1.0
GO:0001013	MF	p	RNA polymerase I regulatory region DNA binding	0/52	8/20600	1.0	6	0	1.0	1.0	1.0
GO:0001016	MF	p	RNA polymerase III regulatory region DNA binding	0/52	8/20600	1.0	6	0	1.0	1.0	1.0
GO:0001018	MF	p	mitochondrial promoter sequence-specific DNA binding	0/52	3/20600	1.0	6	0	1.0	1.0	1.0
GO:0001025	MF	p	RNA polymerase III general transcription initiation factor binding	0/52	3/20600	1.0	5	0	1.0	1.0	1.0
GO:0001030	MF	p	RNA polymerase III type 1 promoter DNA binding	0/52	3/20600	1.0	9	0	1.0	1.0	1.0
GO:0001031	MF	p	RNA polymerase III type 2 promoter DNA binding	0/52	3/20600	1.0	7	0	1.0	1.0	1.0
GO:0001032	MF	p	RNA polymerase III type 3 promoter DNA binding	0/52	5/20600	1.0	7	0	1.0	1.0	1.0
GO:0001042	MF	p	RNA polymerase I core binding	0/52	7/20600	1.0	6	0	1.0	1.0	1.0
GO:0001046	MF	p	core promoter sequence-specific DNA binding	0/52	34/20600	1.0	8	0	1.0	1.0	1.0
GO:0001047	MF	p	core promoter binding	0/52	44/20600	1.0	6	0	1.0	1.0	1.0
GO:0001054	MF	p	RNA polymerase I activity	0/52	2/20600	1.0	8	0	1.0	1.0	1.0
GO:0001055	MF	p	RNA polymerase II activity	0/52	4/20600	1.0	8	0	1.0	1.0	1.0
GO:0001056	MF	p	RNA polymerase III activity	0/52	1/20600	1.0	8	0	1.0	1.0	1.0
GO:0001067	MF	p	regulatory region nucleic acid binding	1/52	992/20600	0.5189518581844307	4	1	1.0	1.0	1.0	Q14004
GO:0001069	MF	p	regulatory region RNA binding	0/52	2/20600	1.0	5	0	1.0	1.0	1.0
GO:0001079	BP	p	nitrogen catabolite regulation of transcription from RNA polymerase II promoter	0/52	1/20600	1.0	11	0	1.0	1.0	1.0
GO:0001080	BP	p	nitrogen catabolite activation of transcription from RNA polymerase II promoter	0/52	1/20600	1.0	12	0	1.0	1.0	1.0
GO:0001085	MF	p	RNA polymerase II transcription factor binding	0/52	59/20600	1.0	4	0	1.0	1.0	1.0
GO:0001091	MF	p	RNA polymerase II general transcription initiation factor binding	0/52	18/20600	1.0	5	0	1.0	1.0	1.0
GO:0001093	MF	p	TFIIB-class transcription factor binding	0/52	3/20600	1.0	6	0	1.0	1.0	1.0
GO:0001094	MF	p	TFIID-class transcription factor complex binding	0/52	11/20600	1.0	6	0	1.0	1.0	1.0
GO:0001096	MF	p	TFIIF-class transcription factor complex binding	0/52	1/20600	1.0	6	0	1.0	1.0	1.0
GO:0001097	MF	p	TFIIH-class transcription factor complex binding	0/52	2/20600	1.0	6	0	1.0	1.0	1.0
GO:0001098	MF	e	basal transcription machinery binding	2/52	55/20600	0.008520603778558226	3	2	1.0	1.0	1.0	O95104, Q9H7N4
GO:0001099	MF	e	basal RNA polymerase II transcription machinery binding	2/52	55/20600	0.008520603778558226	4	2	1.0	1.0	1.0	O95104, Q9H7N4
GO:0001100	BP	p	negative regulation of exit from mitosis	0/52	1/20600	1.0	9	0	1.0	1.0	1.0
GO:0001101	BP	e	response to acid chemical	1/52	343/20600	0.5828069568862445	3	1	1.0	1.0	1.0	P49760
GO:0001102	MF	p	RNA polymerase II activating transcription factor binding	0/52	53/20600	1.0	6	0	1.0	1.0	1.0
GO:0001103	MF	p	RNA polymerase II repressing transcription factor binding	0/52	35/20600	1.0	6	0	1.0	1.0	1.0
GO:0001112	BP	p	DNA-templated transcriptional open complex formation	0/52	1/20600	1.0	6	0	1.0	1.0	1.0
GO:0001113	BP	p	transcriptional open complex formation at RNA polymerase II promoter	0/52	1/20600	1.0	7	0	1.0	1.0	1.0
GO:0001120	BP	p	protein-DNA complex remodeling	0/52	1/20600	1.0	5	0	1.0	1.0	1.0
GO:0001139	MF	p	RNA polymerase II complex recruiting activity	0/52	1/20600	1.0	7	0	1.0	1.0	1.0
GO:0001147	MF	p	transcription termination site sequence-specific DNA binding	0/52	2/20600	1.0	8	0	1.0	1.0	1.0
GO:0001156	MF	p	TFIIIC-class transcription factor complex binding	0/52	3/20600	1.0	6	0	1.0	1.0	1.0
GO:0001160	MF	p	transcription termination site DNA binding	0/52	2/20600	1.0	6	0	1.0	1.0	1.0
GO:0001161	MF	p	intronic transcription regulatory region sequence-specific DNA binding	0/52	16/20600	1.0	7	0	1.0	1.0	1.0
GO:0001162	MF	p	RNA polymerase II intronic transcription regulatory region sequence-specific DNA binding	0/52	13/20600	1.0	9	0	1.0	1.0	1.0
GO:0001163	MF	p	RNA polymerase I regulatory region sequence-specific DNA binding	0/52	8/20600	1.0	7	0	1.0	1.0	1.0
GO:0001164	MF	p	RNA polymerase I core promoter sequence-specific DNA binding	0/52	8/20600	1.0	9	0	1.0	1.0	1.0
GO:0001165	MF	p	RNA polymerase I cis-regulatory region sequence-specific DNA binding	0/52	2/20600	1.0	8	0	1.0	1.0	1.0
GO:0001171	BP	p	reverse transcription	0/52	1/20600	1.0	9	0	1.0	1.0	1.0
GO:0001172	BP	p	transcription, RNA-templated	0/52	2/20600	1.0	9	0	1.0	1.0	1.0
GO:0001173	BP	p	DNA-templated transcriptional start site selection	0/52	1/20600	1.0	8	0	1.0	1.0	1.0
GO:0001174	BP	p	transcriptional start site selection at RNA polymerase II promoter	0/52	1/20600	1.0	9	0	1.0	1.0	1.0
GO:0001179	MF	p	RNA polymerase I general transcription initiation factor binding	0/52	1/20600	1.0	5	0	1.0	1.0	1.0
GO:0001181	MF	p	RNA polymerase I general transcription initiation factor activity	0/52	3/20600	1.0	3	0	1.0	1.0	1.0
GO:0001188	BP	p	RNA polymerase I preinitiation complex assembly	0/52	9/20600	1.0	8	0	1.0	1.0	1.0
GO:0001192	BP	p	maintenance of transcriptional fidelity during DNA-templated transcription elongation	0/52	1/20600	1.0	8	0	1.0	1.0	1.0
GO:0001193	BP	p	maintenance of transcriptional fidelity during DNA-templated transcription elongation from RNA polymerase II promoter	0/52	1/20600	1.0	9	0	1.0	1.0	1.0
GO:0001207	BP	p	histone displacement	0/52	1/20600	1.0	6	0	1.0	1.0	1.0
GO:0001216	MF	p	DNA-binding transcription activator activity	0/52	440/20600	0.6302855963133613	3	0	1.0	1.0	1.0
GO:0001217	MF	p	DNA-binding transcription repressor activity	0/52	252/20600	1.0	3	0	1.0	1.0	1.0
GO:0001221	MF	p	transcription cofactor binding	0/52	44/20600	1.0	4	0	1.0	1.0	1.0
GO:0001222	MF	p	transcription corepressor binding	0/52	13/20600	1.0	5	0	1.0	1.0	1.0
GO:0001223	MF	p	transcription coactivator binding	0/52	26/20600	1.0	5	0	1.0	1.0	1.0
GO:0001224	MF	p	RNA polymerase II transcription cofactor binding	0/52	4/20600	1.0	5	0	1.0	1.0	1.0
GO:0001225	MF	p	RNA polymerase II transcription coactivator binding	0/52	3/20600	1.0	6	0	1.0	1.0	1.0
GO:0001226	MF	p	RNA polymerase II transcription corepressor binding	0/52	1/20600	1.0	6	0	1.0	1.0	1.0
GO:0001227	MF	p	DNA-binding transcription repressor activity, RNA polymerase II-specific	0/52	251/20600	1.0	4	0	1.0	1.0	1.0
GO:0001228	MF	p	DNA-binding transcription activator activity, RNA polymerase II-specific	0/52	437/20600	0.6300057590344084	4	0	1.0	1.0	1.0
GO:0001300	BP	p	chronological cell aging	0/52	2/20600	1.0	4	0	1.0	1.0	1.0
GO:0001302	BP	p	replicative cell aging	0/52	5/20600	1.0	4	0	1.0	1.0	1.0
GO:0001306	BP	p	age-dependent response to oxidative stress	0/52	1/20600	1.0	4	0	1.0	1.0	1.0
GO:0001315	BP	p	age-dependent response to reactive oxygen species	0/52	1/20600	1.0	5	0	1.0	1.0	1.0
GO:0001325	BP	p	formation of extrachromosomal circular DNA	0/52	11/20600	1.0	7	0	1.0	1.0	1.0
GO:0001401	CC	p	SAM complex	0/52	13/20600	1.0	4	0	1.0	1.0	1.0
GO:0001405	CC	p	PAM complex, Tim23 associated import motor	0/52	5/20600	1.0	4	0	1.0	1.0	1.0
GO:0001408	BP	p	guanine nucleotide transport	0/52	1/20600	1.0	8	0	1.0	1.0	1.0
GO:0001409	MF	p	guanine nucleotide transmembrane transporter activity	0/52	1/20600	1.0	6	0	1.0	1.0	1.0
GO:0001501	BP	p	skeletal system development	0/52	167/20600	1.0	4	0	1.0	1.0	1.0
GO:0001502	BP	p	cartilage condensation	0/52	20/20600	1.0	2	0	1.0	1.0	1.0
GO:0001503	BP	p	ossification	0/52	120/20600	1.0	2	0	1.0	1.0	1.0
GO:0001504	BP	p	neurotransmitter uptake	0/52	30/20600	1.0	5	0	1.0	1.0	1.0
GO:0001505	BP	p	regulation of neurotransmitter levels	0/52	320/20600	1.0	3	0	1.0	1.0	1.0
GO:0001507	BP	p	acetylcholine catabolic process in synaptic cleft	0/52	2/20600	1.0	7	0	1.0	1.0	1.0
GO:0001508	BP	p	action potential	0/52	81/20600	1.0	4	0	1.0	1.0	1.0
GO:0001510	BP	p	RNA methylation	0/52	82/20600	1.0	8	0	1.0	1.0	1.0
GO:0001512	MF	p	dihydronicotinamide riboside quinone reductase activity	0/52	1/20600	1.0	3	0	1.0	1.0	1.0
GO:0001514	BP	p	selenocysteine incorporation	0/52	7/20600	1.0	9	0	1.0	1.0	1.0
GO:0001515	MF	p	opioid peptide activity	0/52	4/20600	1.0	5	0	1.0	1.0	1.0
GO:0001516	BP	p	prostaglandin biosynthetic process	0/52	16/20600	1.0	11	0	1.0	1.0	1.0
GO:0001517	MF	p	N-acetylglucosamine 6-O-sulfotransferase activity	0/52	7/20600	1.0	5	0	1.0	1.0	1.0
GO:0001518	CC	p	voltage-gated sodium channel complex	0/52	17/20600	1.0	7	0	1.0	1.0	1.0
GO:0001519	BP	p	peptide amidation	0/52	2/20600	1.0	7	0	1.0	1.0	1.0
GO:0001520	CC	p	outer dense fiber	0/52	6/20600	1.0	6	0	1.0	1.0	1.0
GO:0001522	BP	p	pseudouridine synthesis	0/52	17/20600	1.0	8	0	1.0	1.0	1.0
GO:0001523	BP	p	retinoid metabolic process	0/52	104/20600	1.0	8	0	1.0	1.0	1.0
GO:0001525	BP	p	angiogenesis	0/52	270/20600	1.0	3	0	1.0	1.0	1.0
GO:0001527	CC	p	microfibril	0/52	10/20600	1.0	5	0	1.0	1.0	1.0
GO:0001530	MF	e	lipopolysaccharide binding	1/52	33/20600	0.08008243590305239	3	1	1.0	1.0	1.0	O95218
GO:0001532	MF	p	interleukin-21 receptor activity	0/52	1/20600	1.0	5	0	1.0	1.0	1.0
GO:0001533	CC	p	cornified envelope	0/52	45/20600	1.0	4	0	1.0	1.0	1.0
GO:0001534	CC	p	radial spoke	0/52	4/20600	1.0	2	0	1.0	1.0	1.0
GO:0001535	CC	p	radial spoke head	0/52	1/20600	1.0	2	0	1.0	1.0	1.0
GO:0001536	CC	p	radial spoke stalk	0/52	3/20600	1.0	2	0	1.0	1.0	1.0
GO:0001537	MF	p	N-acetylgalactosamine 4-O-sulfotransferase activity	0/52	5/20600	1.0	5	0	1.0	1.0	1.0
GO:0001539	BP	p	cilium or flagellum-dependent cell motility	0/52	77/20600	1.0	4	0	1.0	1.0	1.0
GO:0001540	MF	p	amyloid-beta binding	0/52	80/20600	1.0	4	0	1.0	1.0	1.0
GO:0001541	BP	p	ovarian follicle development	0/52	38/20600	1.0	4	0	1.0	1.0	1.0
GO:0001542	BP	p	ovulation from ovarian follicle	0/52	8/20600	1.0	4	0	1.0	1.0	1.0
GO:0001543	BP	p	ovarian follicle rupture	0/52	1/20600	1.0	3	0	1.0	1.0	1.0
GO:0001544	BP	p	initiation of primordial ovarian follicle growth	0/52	2/20600	1.0	3	0	1.0	1.0	1.0
GO:0001545	BP	p	primary ovarian follicle growth	0/52	1/20600	1.0	3	0	1.0	1.0	1.0
GO:0001546	BP	p	preantral ovarian follicle growth	0/52	3/20600	1.0	3	0	1.0	1.0	1.0
GO:0001547	BP	p	antral ovarian follicle growth	0/52	4/20600	1.0	3	0	1.0	1.0	1.0
GO:0001550	BP	p	ovarian cumulus expansion	0/52	3/20600	1.0	3	0	1.0	1.0	1.0
GO:0001552	BP	p	ovarian follicle atresia	0/52	1/20600	1.0	3	0	1.0	1.0	1.0
GO:0001553	BP	p	luteinization	0/52	6/20600	1.0	3	0	1.0	1.0	1.0
GO:0001554	BP	p	luteolysis	0/52	4/20600	1.0	3	0	1.0	1.0	1.0
GO:0001555	BP	p	oocyte growth	0/52	3/20600	1.0	4	0	1.0	1.0	1.0
GO:0001556	BP	p	oocyte maturation	0/52	20/20600	1.0	4	0	1.0	1.0	1.0
GO:0001558	BP	p	regulation of cell growth	0/52	415/20600	0.6285114856609797	5	0	1.0	1.0	1.0
GO:0001560	BP	p	regulation of cell growth by extracellular stimulus	0/52	3/20600	1.0	6	0	1.0	1.0	1.0
GO:0001561	BP	p	fatty acid alpha-oxidation	0/52	9/20600	1.0	9	0	1.0	1.0	1.0
GO:0001562	BP	p	response to protozoan	0/52	25/20600	1.0	5	0	1.0	1.0	1.0
GO:0001567	MF	p	cholesterol 25-hydroxylase activity	0/52	1/20600	1.0	5	0	1.0	1.0	1.0
GO:0001568	BP	p	blood vessel development	0/52	120/20600	1.0	3	0	1.0	1.0	1.0
GO:0001569	BP	p	branching involved in blood vessel morphogenesis	0/52	29/20600	1.0	7	0	1.0	1.0	1.0
GO:0001570	BP	p	vasculogenesis	0/52	66/20600	1.0	4	0	1.0	1.0	1.0
GO:0001572	BP	p	lactosylceramide biosynthetic process	0/52	1/20600	1.0	9	0	1.0	1.0	1.0
GO:0001573	BP	p	ganglioside metabolic process	0/52	21/20600	1.0	8	0	1.0	1.0	1.0
GO:0001574	BP	p	ganglioside biosynthetic process	0/52	13/20600	1.0	9	0	1.0	1.0	1.0
GO:0001575	BP	p	globoside metabolic process	0/52	1/20600	1.0	8	0	1.0	1.0	1.0
GO:0001576	BP	p	globoside biosynthetic process	0/52	1/20600	1.0	9	0	1.0	1.0	1.0
GO:0001578	BP	p	microtubule bundle formation	0/52	66/20600	1.0	6	0	1.0	1.0	1.0
GO:0001579	BP	p	medium-chain fatty acid transport	0/52	2/20600	1.0	10	0	1.0	1.0	1.0
GO:0001580	BP	p	detection of chemical stimulus involved in sensory perception of bitter taste	0/52	40/20600	1.0	6	0	1.0	1.0	1.0
GO:0001581	BP	p	detection of chemical stimulus involved in sensory perception of sour taste	0/52	2/20600	1.0	6	0	1.0	1.0	1.0
GO:0001582	BP	p	detection of chemical stimulus involved in sensory perception of sweet taste	0/52	2/20600	1.0	6	0	1.0	1.0	1.0
GO:0001587	MF	p	Gq/11-coupled serotonin receptor activity	0/52	1/20600	1.0	7	0	1.0	1.0	1.0
GO:0001588	MF	p	dopamine neurotransmitter receptor activity, coupled via Gs	0/52	2/20600	1.0	6	0	1.0	1.0	1.0
GO:0001591	MF	p	dopamine neurotransmitter receptor activity, coupled via Gi/Go	0/52	8/20600	1.0	6	0	1.0	1.0	1.0
GO:0001594	MF	p	trace-amine receptor activity	0/52	8/20600	1.0	6	0	1.0	1.0	1.0
GO:0001595	MF	p	angiotensin receptor activity	0/52	4/20600	1.0	6	0	1.0	1.0	1.0
GO:0001596	MF	p	angiotensin type I receptor activity	0/52	1/20600	1.0	7	0	1.0	1.0	1.0
GO:0001601	MF	p	peptide YY receptor activity	0/52	3/20600	1.0	8	0	1.0	1.0	1.0
GO:0001602	MF	p	pancreatic polypeptide receptor activity	0/52	4/20600	1.0	8	0	1.0	1.0	1.0
GO:0001604	MF	p	urotensin II receptor activity	0/52	2/20600	1.0	6	0	1.0	1.0	1.0
GO:0001605	MF	p	adrenomedullin receptor activity	0/52	3/20600	1.0	7	0	1.0	1.0	1.0
GO:0001607	MF	p	neuromedin U receptor activity	0/52	2/20600	1.0	7	0	1.0	1.0	1.0
GO:0001609	MF	p	G protein-coupled adenosine receptor activity	0/52	5/20600	1.0	5	0	1.0	1.0	1.0
GO:0001614	MF	p	purinergic nucleotide receptor activity	0/52	21/20600	1.0	5	0	1.0	1.0	1.0
GO:0001616	MF	p	growth hormone secretagogue receptor activity	0/52	1/20600	1.0	5	0	1.0	1.0	1.0
GO:0001618	MF	p	virus receptor activity	0/52	76/20600	1.0	3	0	1.0	1.0	1.0
GO:0001621	MF	p	G protein-coupled ADP receptor activity	0/52	3/20600	1.0	7	0	1.0	1.0	1.0
GO:0001626	MF	p	nociceptin receptor activity	0/52	1/20600	1.0	7	0	1.0	1.0	1.0
GO:0001632	MF	p	leukotriene B4 receptor activity	0/52	2/20600	1.0	7	0	1.0	1.0	1.0
GO:0001635	MF	p	calcitonin gene-related peptide receptor activity	0/52	4/20600	1.0	7	0	1.0	1.0	1.0
GO:0001637	MF	p	G protein-coupled chemoattractant receptor activity	0/52	26/20600	1.0	6	0	1.0	1.0	1.0
GO:0001640	MF	p	adenylate cyclase inhibiting G protein-coupled glutamate receptor activity	0/52	7/20600	1.0	6	0	1.0	1.0	1.0
GO:0001641	MF	p	group II metabotropic glutamate receptor activity	0/52	2/20600	1.0	7	0	1.0	1.0	1.0
GO:0001642	MF	p	group III metabotropic glutamate receptor activity	0/52	4/20600	1.0	7	0	1.0	1.0	1.0
GO:0001649	BP	p	osteoblast differentiation	0/52	106/20600	1.0	4	0	1.0	1.0	1.0
GO:0001650	CC	e	fibrillar center	1/52	129/20600	0.27896040332127453	2	1	1.0	1.0	1.0	Q7L014
GO:0001651	CC	p	dense fibrillar component	0/52	2/20600	1.0	2	0	1.0	1.0	1.0
GO:0001652	CC	p	granular component	0/52	6/20600	1.0	2	0	1.0	1.0	1.0
GO:0001653	MF	p	peptide receptor activity	0/52	153/20600	1.0	3	0	1.0	1.0	1.0
GO:0001654	BP	p	eye development	0/52	90/20600	1.0	5	0	1.0	1.0	1.0
GO:0001655	BP	p	urogenital system development	0/52	12/20600	1.0	4	0	1.0	1.0	1.0
GO:0001656	BP	p	metanephros development	0/52	35/20600	1.0	5	0	1.0	1.0	1.0
GO:0001657	BP	p	ureteric bud development	0/52	37/20600	1.0	8	0	1.0	1.0	1.0
GO:0001658	BP	p	branching involved in ureteric bud morphogenesis	0/52	42/20600	1.0	7	0	1.0	1.0	1.0
GO:0001659	BP	p	temperature homeostasis	0/52	31/20600	1.0	5	0	1.0	1.0	1.0
GO:0001660	BP	p	fever generation	0/52	3/20600	1.0	7	0	1.0	1.0	1.0
GO:0001661	BP	p	conditioned taste aversion	0/52	5/20600	1.0	8	0	1.0	1.0	1.0
GO:0001662	BP	p	behavioral fear response	0/52	32/20600	1.0	5	0	1.0	1.0	1.0
GO:0001664	MF	p	G protein-coupled receptor binding	0/52	287/20600	1.0	4	0	1.0	1.0	1.0
GO:0001665	MF	p	alpha-N-acetylgalactosaminide alpha-2,6-sialyltransferase activity	0/52	6/20600	1.0	5	0	1.0	1.0	1.0
GO:0001666	BP	p	response to hypoxia	0/52	272/20600	1.0	5	0	1.0	1.0	1.0
GO:0001667	BP	p	ameboidal-type cell migration	0/52	165/20600	1.0	5	0	1.0	1.0	1.0
GO:0001669	CC	e	acrosomal vesicle	1/52	90/20600	0.20384797341510671	9	1	1.0	1.0	1.0	P49761
GO:0001671	MF	p	ATPase activator activity	0/52	25/20600	1.0	5	0	1.0	1.0	1.0
GO:0001672	BP	p	regulation of chromatin assembly or disassembly	0/52	9/20600	1.0	8	0	1.0	1.0	1.0
GO:0001673	CC	p	male germ cell nucleus	0/52	15/20600	1.0	7	0	1.0	1.0	1.0
GO:0001674	CC	p	female germ cell nucleus	0/52	4/20600	1.0	7	0	1.0	1.0	1.0
GO:0001675	BP	p	acrosome assembly	0/52	18/20600	1.0	6	0	1.0	1.0	1.0
GO:0001676	BP	p	long-chain fatty acid metabolic process	0/52	112/20600	1.0	8	0	1.0	1.0	1.0
GO:0001678	BP	e	cellular glucose homeostasis	1/52	79/20600	0.1813094054486572	7	1	1.0	1.0	1.0	P62995
GO:0001680	BP	p	tRNA 3'-terminal CCA addition	0/52	1/20600	1.0	11	0	1.0	1.0	1.0
GO:0001681	MF	p	sialate O-acetylesterase activity	0/52	1/20600	1.0	7	0	1.0	1.0	1.0
GO:0001682	BP	p	tRNA 5'-leader removal	0/52	12/20600	1.0	11	0	1.0	1.0	1.0
GO:0001691	MF	p	pseudophosphatase activity	0/52	2/20600	1.0	5	0	1.0	1.0	1.0
GO:0001692	BP	p	histamine metabolic process	0/52	4/20600	1.0	7	0	1.0	1.0	1.0
GO:0001694	BP	p	histamine biosynthetic process	0/52	2/20600	1.0	8	0	1.0	1.0	1.0
GO:0001695	BP	p	histamine catabolic process	0/52	1/20600	1.0	8	0	1.0	1.0	1.0
GO:0001696	BP	p	gastric acid secretion	0/52	8/20600	1.0	6	0	1.0	1.0	1.0
GO:0001697	BP	p	histamine-induced gastric acid secretion	0/52	1/20600	1.0	7	0	1.0	1.0	1.0
GO:0001698	BP	p	gastrin-induced gastric acid secretion	0/52	1/20600	1.0	7	0	1.0	1.0	1.0
GO:0001701	BP	e	in utero embryonic development	1/52	203/20600	0.4028640213445352	7	1	1.0	1.0	1.0	Q86X95
GO:0001702	BP	p	gastrulation with mouth forming second	0/52	17/20600	1.0	5	0	1.0	1.0	1.0
GO:0001704	BP	p	formation of primary germ layer	0/52	49/20600	1.0	3	0	1.0	1.0	1.0
GO:0001705	BP	p	ectoderm formation	0/52	1/20600	1.0	4	0	1.0	1.0	1.0
GO:0001706	BP	p	endoderm formation	0/52	12/20600	1.0	4	0	1.0	1.0	1.0
GO:0001707	BP	p	mesoderm formation	0/52	39/20600	1.0	4	0	1.0	1.0	1.0
GO:0001708	BP	p	cell fate specification	0/52	79/20600	1.0	3	0	1.0	1.0	1.0
GO:0001709	BP	p	cell fate determination	0/52	40/20600	1.0	3	0	1.0	1.0	1.0
GO:0001710	BP	p	mesodermal cell fate commitment	0/52	3/20600	1.0	5	0	1.0	1.0	1.0
GO:0001711	BP	p	endodermal cell fate commitment	0/52	6/20600	1.0	5	0	1.0	1.0	1.0
GO:0001712	BP	p	ectodermal cell fate commitment	0/52	2/20600	1.0	5	0	1.0	1.0	1.0
GO:0001714	BP	p	endodermal cell fate specification	0/52	5/20600	1.0	4	0	1.0	1.0	1.0
GO:0001716	MF	p	L-amino-acid oxidase activity	0/52	1/20600	1.0	5	0	1.0	1.0	1.0
GO:0001725	CC	p	stress fiber	0/52	69/20600	1.0	4	0	1.0	1.0	1.0
GO:0001726	CC	p	ruffle	0/52	98/20600	1.0	4	0	1.0	1.0	1.0
GO:0001727	MF	p	lipid kinase activity	0/52	5/20600	1.0	5	0	1.0	1.0	1.0
GO:0001729	MF	p	ceramide kinase activity	0/52	2/20600	1.0	6	0	1.0	1.0	1.0
GO:0001730	MF	p	2'-5'-oligoadenylate synthetase activity	0/52	4/20600	1.0	6	0	1.0	1.0	1.0
GO:0001731	BP	p	formation of translation preinitiation complex	0/52	8/20600	1.0	7	0	1.0	1.0	1.0
GO:0001732	BP	p	formation of cytoplasmic translation initiation complex	0/52	16/20600	1.0	7	0	1.0	1.0	1.0
GO:0001733	MF	p	galactosylceramide sulfotransferase activity	0/52	4/20600	1.0	6	0	1.0	1.0	1.0
GO:0001734	MF	p	mRNA (N6-adenosine)-methyltransferase activity	0/52	2/20600	1.0	7	0	1.0	1.0	1.0
GO:0001735	MF	p	prenylcysteine oxidase activity	0/52	2/20600	1.0	5	0	1.0	1.0	1.0
GO:0001736	BP	p	establishment of planar polarity	0/52	21/20600	1.0	4	0	1.0	1.0	1.0
GO:0001738	BP	p	morphogenesis of a polarized epithelium	0/52	6/20600	1.0	5	0	1.0	1.0	1.0
GO:0001739	CC	p	sex chromatin	0/52	6/20600	1.0	5	0	1.0	1.0	1.0
GO:0001740	CC	p	Barr body	0/52	6/20600	1.0	8	0	1.0	1.0	1.0
GO:0001741	CC	p	XY body	0/52	13/20600	1.0	7	0	1.0	1.0	1.0
GO:0001743	BP	p	optic placode formation	0/52	2/20600	1.0	4	0	1.0	1.0	1.0
GO:0001750	CC	p	photoreceptor outer segment	0/52	68/20600	1.0	2	0	1.0	1.0	1.0
GO:0001754	BP	p	eye photoreceptor cell differentiation	0/52	10/20600	1.0	6	0	1.0	1.0	1.0
GO:0001755	BP	p	neural crest cell migration	0/52	52/20600	1.0	6	0	1.0	1.0	1.0
GO:0001756	BP	p	somitogenesis	0/52	46/20600	1.0	5	0	1.0	1.0	1.0
GO:0001757	BP	p	somite specification	0/52	5/20600	1.0	4	0	1.0	1.0	1.0
GO:0001758	MF	p	retinal dehydrogenase activity	0/52	8/20600	1.0	5	0	1.0	1.0	1.0
GO:0001759	BP	p	organ induction	0/52	13/20600	1.0	7	0	1.0	1.0	1.0
GO:0001760	MF	p	aminocarboxymuconate-semialdehyde decarboxylase activity	0/52	1/20600	1.0	5	0	1.0	1.0	1.0
GO:0001763	BP	p	morphogenesis of a branching structure	0/52	151/20600	1.0	3	0	1.0	1.0	1.0
GO:0001764	BP	p	neuron migration	0/52	121/20600	1.0	5	0	1.0	1.0	1.0
GO:0001765	BP	p	membrane raft assembly	0/52	10/20600	1.0	5	0	1.0	1.0	1.0
GO:0001766	BP	p	membrane raft polarization	0/52	3/20600	1.0	6	0	1.0	1.0	1.0
GO:0001767	BP	p	establishment of lymphocyte polarity	0/52	9/20600	1.0	4	0	1.0	1.0	1.0
GO:0001768	BP	p	establishment of T cell polarity	0/52	8/20600	1.0	5	0	1.0	1.0	1.0
GO:0001770	BP	p	establishment of natural killer cell polarity	0/52	1/20600	1.0	5	0	1.0	1.0	1.0
GO:0001771	BP	p	immunological synapse formation	0/52	12/20600	1.0	4	0	1.0	1.0	1.0
GO:0001772	CC	p	immunological synapse	0/52	40/20600	1.0	2	0	1.0	1.0	1.0
GO:0001773	BP	p	myeloid dendritic cell activation	0/52	23/20600	1.0	5	0	1.0	1.0	1.0
GO:0001774	BP	p	microglial cell activation	0/52	30/20600	1.0	6	0	1.0	1.0	1.0
GO:0001775	BP	p	cell activation	2/52	999/20600	1.0	2	2	1.0	1.0	1.0	Q02040, Q14004
GO:0001776	BP	p	leukocyte homeostasis	0/52	58/20600	1.0	5	0	1.0	1.0	1.0
GO:0001777	BP	p	T cell homeostatic proliferation	0/52	1/20600	1.0	7	0	1.0	1.0	1.0
GO:0001778	BP	p	plasma membrane repair	0/52	12/20600	1.0	5	0	1.0	1.0	1.0
GO:0001779	BP	p	natural killer cell differentiation	0/52	12/20600	1.0	6	0	1.0	1.0	1.0
GO:0001780	BP	p	neutrophil homeostasis	0/52	5/20600	1.0	6	0	1.0	1.0	1.0
GO:0001781	BP	p	neutrophil apoptotic process	0/52	2/20600	1.0	6	0	1.0	1.0	1.0
GO:0001782	BP	p	B cell homeostasis	0/52	24/20600	1.0	7	0	1.0	1.0	1.0
GO:0001783	BP	p	B cell apoptotic process	0/52	8/20600	1.0	7	0	1.0	1.0	1.0
GO:0001784	MF	p	phosphotyrosine residue binding	0/52	41/20600	1.0	5	0	1.0	1.0	1.0
GO:0001785	MF	p	prostaglandin J receptor activity	0/52	2/20600	1.0	8	0	1.0	1.0	1.0
GO:0001786	MF	p	phosphatidylserine binding	0/52	58/20600	1.0	5	0	1.0	1.0	1.0
GO:0001787	BP	p	natural killer cell proliferation	0/52	1/20600	1.0	6	0	1.0	1.0	1.0
GO:0001791	MF	p	IgM binding	0/52	2/20600	1.0	4	0	1.0	1.0	1.0
GO:0001792	MF	p	polymeric immunoglobulin receptor activity	0/52	1/20600	1.0	5	0	1.0	1.0	1.0
GO:0001796	BP	p	regulation of type IIa hypersensitivity	0/52	4/20600	1.0	11	0	1.0	1.0	1.0
GO:0001797	BP	p	negative regulation of type IIa hypersensitivity	0/52	1/20600	1.0	12	0	1.0	1.0	1.0
GO:0001798	BP	p	positive regulation of type IIa hypersensitivity	0/52	3/20600	1.0	12	0	1.0	1.0	1.0
GO:0001803	BP	p	regulation of type III hypersensitivity	0/52	2/20600	1.0	10	0	1.0	1.0	1.0
GO:0001805	BP	p	positive regulation of type III hypersensitivity	0/52	2/20600	1.0	11	0	1.0	1.0	1.0
GO:0001806	BP	p	type IV hypersensitivity	0/52	1/20600	1.0	8	0	1.0	1.0	1.0
GO:0001807	BP	p	regulation of type IV hypersensitivity	0/52	3/20600	1.0	10	0	1.0	1.0	1.0
GO:0001808	BP	p	negative regulation of type IV hypersensitivity	0/52	1/20600	1.0	11	0	1.0	1.0	1.0
GO:0001809	BP	p	positive regulation of type IV hypersensitivity	0/52	1/20600	1.0	11	0	1.0	1.0	1.0
GO:0001810	BP	p	regulation of type I hypersensitivity	0/52	3/20600	1.0	10	0	1.0	1.0	1.0
GO:0001811	BP	p	negative regulation of type I hypersensitivity	0/52	1/20600	1.0	11	0	1.0	1.0	1.0
GO:0001812	BP	p	positive regulation of type I hypersensitivity	0/52	2/20600	1.0	11	0	1.0	1.0	1.0
GO:0001813	BP	p	regulation of antibody-dependent cellular cytotoxicity	0/52	2/20600	1.0	12	0	1.0	1.0	1.0
GO:0001814	BP	p	negative regulation of antibody-dependent cellular cytotoxicity	0/52	1/20600	1.0	13	0	1.0	1.0	1.0
GO:0001815	BP	p	positive regulation of antibody-dependent cellular cytotoxicity	0/52	1/20600	1.0	13	0	1.0	1.0	1.0
GO:0001816	BP	p	cytokine production	0/52	100/20600	1.0	2	0	1.0	1.0	1.0
GO:0001817	BP	p	regulation of cytokine production	0/52	717/20600	0.2647142295085168	4	0	1.0	1.0	1.0
GO:0001818	BP	p	negative regulation of cytokine production	0/52	274/20600	1.0	5	0	1.0	1.0	1.0
GO:0001819	BP	p	positive regulation of cytokine production	0/52	449/20600	0.6312283005792674	5	0	1.0	1.0	1.0
GO:0001820	BP	p	serotonin secretion	0/52	3/20600	1.0	7	0	1.0	1.0	1.0
GO:0001821	BP	p	histamine secretion	0/52	7/20600	1.0	7	0	1.0	1.0	1.0
GO:0001822	BP	p	kidney development	0/52	129/20600	1.0	4	0	1.0	1.0	1.0
GO:0001823	BP	p	mesonephros development	0/52	11/20600	1.0	5	0	1.0	1.0	1.0
GO:0001824	BP	p	blastocyst development	0/52	19/20600	1.0	3	0	1.0	1.0	1.0
GO:0001825	BP	p	blastocyst formation	0/52	18/20600	1.0	3	0	1.0	1.0	1.0
GO:0001826	BP	p	inner cell mass cell differentiation	0/52	4/20600	1.0	4	0	1.0	1.0	1.0
GO:0001827	BP	p	inner cell mass cell fate commitment	0/52	2/20600	1.0	4	0	1.0	1.0	1.0
GO:0001828	BP	p	inner cell mass cellular morphogenesis	0/52	2/20600	1.0	6	0	1.0	1.0	1.0
GO:0001829	BP	p	trophectodermal cell differentiation	0/52	13/20600	1.0	4	0	1.0	1.0	1.0
GO:0001831	BP	p	trophectodermal cellular morphogenesis	0/52	2/20600	1.0	6	0	1.0	1.0	1.0
GO:0001832	BP	p	blastocyst growth	0/52	5/20600	1.0	3	0	1.0	1.0	1.0
GO:0001833	BP	p	inner cell mass cell proliferation	0/52	13/20600	1.0	2	0	1.0	1.0	1.0
GO:0001834	BP	p	trophectodermal cell proliferation	0/52	2/20600	1.0	2	0	1.0	1.0	1.0
GO:0001835	BP	p	blastocyst hatching	0/52	29/20600	1.0	4	0	1.0	1.0	1.0
GO:0001836	BP	p	release of cytochrome c from mitochondria	0/52	22/20600	1.0	6	0	1.0	1.0	1.0
GO:0001837	BP	p	epithelial to mesenchymal transition	0/52	68/20600	1.0	5	0	1.0	1.0	1.0
GO:0001838	BP	p	embryonic epithelial tube formation	0/52	23/20600	1.0	5	0	1.0	1.0	1.0
GO:0001839	BP	p	neural plate morphogenesis	0/52	4/20600	1.0	6	0	1.0	1.0	1.0
GO:0001840	BP	p	neural plate development	0/52	1/20600	1.0	5	0	1.0	1.0	1.0
GO:0001841	BP	p	neural tube formation	0/52	7/20600	1.0	6	0	1.0	1.0	1.0
GO:0001842	BP	p	neural fold formation	0/52	3/20600	1.0	6	0	1.0	1.0	1.0
GO:0001843	BP	p	neural tube closure	0/52	78/20600	1.0	5	0	1.0	1.0	1.0
GO:0001844	BP	p	protein insertion into mitochondrial membrane involved in apoptotic signaling pathway	0/52	6/20600	1.0	9	0	1.0	1.0	1.0
GO:0001845	BP	p	phagolysosome assembly	0/52	5/20600	1.0	7	0	1.0	1.0	1.0
GO:0001846	MF	p	opsonin binding	0/52	15/20600	1.0	3	0	1.0	1.0	1.0
GO:0001847	MF	p	opsonin receptor activity	0/52	4/20600	1.0	4	0	1.0	1.0	1.0
GO:0001848	MF	p	complement binding	0/52	21/20600	1.0	3	0	1.0	1.0	1.0
GO:0001849	MF	p	complement component C1q complex binding	0/52	8/20600	1.0	4	0	1.0	1.0	1.0
GO:0001850	MF	p	complement component C3a binding	0/52	1/20600	1.0	4	0	1.0	1.0	1.0
GO:0001851	MF	p	complement component C3b binding	0/52	5/20600	1.0	4	0	1.0	1.0	1.0
GO:0001855	MF	p	complement component C4b binding	0/52	2/20600	1.0	4	0	1.0	1.0	1.0
GO:0001856	MF	p	complement component C5a binding	0/52	1/20600	1.0	4	0	1.0	1.0	1.0
GO:0001861	MF	p	complement component C4b receptor activity	0/52	1/20600	1.0	5	0	1.0	1.0	1.0
GO:0001865	BP	p	NK T cell differentiation	0/52	3/20600	1.0	8	0	1.0	1.0	1.0
GO:0001866	BP	p	NK T cell proliferation	0/52	2/20600	1.0	8	0	1.0	1.0	1.0
GO:0001867	BP	p	complement activation, lectin pathway	0/52	9/20600	1.0	8	0	1.0	1.0	1.0
GO:0001868	BP	p	regulation of complement activation, lectin pathway	0/52	2/20600	1.0	7	0	1.0	1.0	1.0
GO:0001869	BP	p	negative regulation of complement activation, lectin pathway	0/52	2/20600	1.0	8	0	1.0	1.0	1.0
GO:0001872	MF	p	(1->3)-beta-D-glucan binding	0/52	2/20600	1.0	4	0	1.0	1.0	1.0
GO:0001875	MF	p	lipopolysaccharide immune receptor activity	0/52	5/20600	1.0	4	0	1.0	1.0	1.0
GO:0001878	BP	p	response to yeast	0/52	4/20600	1.0	6	0	1.0	1.0	1.0
GO:0001880	BP	p	Mullerian duct regression	0/52	4/20600	1.0	3	0	1.0	1.0	1.0
GO:0001881	BP	p	receptor recycling	0/52	12/20600	1.0	6	0	1.0	1.0	1.0
GO:0001882	MF	p	nucleoside binding	0/52	391/20600	0.6280999283626643	3	0	1.0	1.0	1.0
GO:0001883	MF	p	purine nucleoside binding	0/52	385/20600	1.0	4	0	1.0	1.0	1.0
GO:0001885	BP	p	endothelial cell development	0/52	37/20600	1.0	5	0	1.0	1.0	1.0
GO:0001886	BP	p	endothelial cell morphogenesis	0/52	12/20600	1.0	7	0	1.0	1.0	1.0
GO:0001887	BP	p	selenium compound metabolic process	0/52	5/20600	1.0	3	0	1.0	1.0	1.0
GO:0001888	MF	p	glucuronyl-galactosyl-proteoglycan 4-alpha-N-acetylglucosaminyltransferase activity	0/52	2/20600	1.0	6	0	1.0	1.0	1.0
GO:0001889	BP	e	liver development	1/52	106/20600	0.23554880214402268	5	1	1.0	1.0	1.0	Q13243
GO:0001890	BP	p	placenta development	0/52	37/20600	1.0	4	0	1.0	1.0	1.0
GO:0001891	CC	p	phagocytic cup	0/52	27/20600	1.0	2	0	1.0	1.0	1.0
GO:0001892	BP	p	embryonic placenta development	0/52	20/20600	1.0	5	0	1.0	1.0	1.0
GO:0001893	BP	p	maternal placenta development	0/52	11/20600	1.0	4	0	1.0	1.0	1.0
GO:0001894	BP	p	tissue homeostasis	0/52	153/20600	1.0	5	0	1.0	1.0	1.0
GO:0001895	BP	p	retina homeostasis	0/52	40/20600	1.0	6	0	1.0	1.0	1.0
GO:0001898	BP	p	regulation of cytolysis by symbiont of host cells	0/52	1/20600	1.0	7	0	1.0	1.0	1.0
GO:0001899	BP	p	negative regulation of cytolysis by symbiont of host cells	0/52	1/20600	1.0	8	0	1.0	1.0	1.0
GO:0001906	BP	p	cell killing	0/52	83/20600	1.0	1	0	1.0	1.0	1.0
GO:0001909	BP	p	leukocyte mediated cytotoxicity	0/52	34/20600	1.0	4	0	1.0	1.0	1.0
GO:0001910	BP	p	regulation of leukocyte mediated cytotoxicity	0/52	76/20600	1.0	6	0	1.0	1.0	1.0
GO:0001911	BP	p	negative regulation of leukocyte mediated cytotoxicity	0/52	20/20600	1.0	7	0	1.0	1.0	1.0
GO:0001912	BP	p	positive regulation of leukocyte mediated cytotoxicity	0/52	54/20600	1.0	7	0	1.0	1.0	1.0
GO:0001913	BP	p	T cell mediated cytotoxicity	0/52	11/20600	1.0	6	0	1.0	1.0	1.0
GO:0001914	BP	p	regulation of T cell mediated cytotoxicity	0/52	38/20600	1.0	8	0	1.0	1.0	1.0
GO:0001915	BP	p	negative regulation of T cell mediated cytotoxicity	0/52	7/20600	1.0	9	0	1.0	1.0	1.0
GO:0001916	BP	p	positive regulation of T cell mediated cytotoxicity	0/52	31/20600	1.0	9	0	1.0	1.0	1.0
GO:0001917	CC	p	photoreceptor inner segment	0/52	56/20600	1.0	2	0	1.0	1.0	1.0
GO:0001918	MF	p	farnesylated protein binding	0/52	1/20600	1.0	3	0	1.0	1.0	1.0
GO:0001919	BP	p	regulation of receptor recycling	0/52	23/20600	1.0	5	0	1.0	1.0	1.0
GO:0001920	BP	p	negative regulation of receptor recycling	0/52	4/20600	1.0	6	0	1.0	1.0	1.0
GO:0001921	BP	p	positive regulation of receptor recycling	0/52	14/20600	1.0	6	0	1.0	1.0	1.0
GO:0001922	BP	p	B-1 B cell homeostasis	0/52	3/20600	1.0	8	0	1.0	1.0	1.0
GO:0001923	BP	p	B-1 B cell differentiation	0/52	4/20600	1.0	8	0	1.0	1.0	1.0
GO:0001928	BP	p	regulation of exocyst assembly	0/52	1/20600	1.0	8	0	1.0	1.0	1.0
GO:0001931	CC	p	uropod	0/52	12/20600	1.0	4	0	1.0	1.0	1.0
GO:0001932	BP	p	regulation of protein phosphorylation	3/52	1439/20600	1.0	8	3	1.0	1.0	1.0	Q96S94, Q9NYV4, Q9UK58
GO:0001933	BP	p	negative regulation of protein phosphorylation	0/52	402/20600	0.6281212581293163	9	0	1.0	1.0	1.0
GO:0001934	BP	p	positive regulation of protein phosphorylation	0/52	1005/20600	0.18245018842560537	9	0	1.0	1.0	1.0
GO:0001935	BP	p	endothelial cell proliferation	0/52	23/20600	1.0	3	0	1.0	1.0	1.0
GO:0001936	BP	p	regulation of endothelial cell proliferation	0/52	134/20600	1.0	6	0	1.0	1.0	1.0
GO:0001937	BP	p	negative regulation of endothelial cell proliferation	0/52	41/20600	1.0	7	0	1.0	1.0	1.0
GO:0001938	BP	p	positive regulation of endothelial cell proliferation	0/52	93/20600	1.0	7	0	1.0	1.0	1.0
GO:0001939	CC	p	female pronucleus	0/52	9/20600	1.0	7	0	1.0	1.0	1.0
GO:0001940	CC	p	male pronucleus	0/52	7/20600	1.0	7	0	1.0	1.0	1.0
GO:0001941	BP	p	postsynaptic membrane organization	0/52	12/20600	1.0	4	0	1.0	1.0	1.0
GO:0001942	BP	p	hair follicle development	0/52	37/20600	1.0	4	0	1.0	1.0	1.0
GO:0001944	BP	p	vasculature development	0/52	32/20600	1.0	4	0	1.0	1.0	1.0
GO:0001945	BP	p	lymph vessel development	0/52	7/20600	1.0	3	0	1.0	1.0	1.0
GO:0001946	BP	p	lymphangiogenesis	0/52	12/20600	1.0	3	0	1.0	1.0	1.0
GO:0001947	BP	p	heart looping	0/52	63/20600	1.0	7	0	1.0	1.0	1.0
GO:0001949	BP	p	sebaceous gland cell differentiation	0/52	1/20600	1.0	6	0	1.0	1.0	1.0
GO:0001951	BP	p	intestinal D-glucose absorption	0/52	3/20600	1.0	7	0	1.0	1.0	1.0
GO:0001952	BP	p	regulation of cell-matrix adhesion	0/52	120/20600	1.0	5	0	1.0	1.0	1.0
GO:0001953	BP	p	negative regulation of cell-matrix adhesion	0/52	38/20600	1.0	7	0	1.0	1.0	1.0
GO:0001954	BP	p	positive regulation of cell-matrix adhesion	0/52	55/20600	1.0	6	0	1.0	1.0	1.0
GO:0001955	BP	p	blood vessel maturation	0/52	8/20600	1.0	4	0	1.0	1.0	1.0
GO:0001956	BP	p	positive regulation of neurotransmitter secretion	0/52	23/20600	1.0	8	0	1.0	1.0	1.0
GO:0001957	BP	p	intramembranous ossification	0/52	6/20600	1.0	4	0	1.0	1.0	1.0
GO:0001958	BP	p	endochondral ossification	0/52	29/20600	1.0	4	0	1.0	1.0	1.0
GO:0001959	BP	p	regulation of cytokine-mediated signaling pathway	0/52	161/20600	1.0	6	0	1.0	1.0	1.0
GO:0001960	BP	p	negative regulation of cytokine-mediated signaling pathway	0/52	59/20600	1.0	7	0	1.0	1.0	1.0
GO:0001961	BP	p	positive regulation of cytokine-mediated signaling pathway	0/52	50/20600	1.0	7	0	1.0	1.0	1.0
GO:0001962	MF	p	alpha-1,3-galactosyltransferase activity	0/52	1/20600	1.0	6	0	1.0	1.0	1.0
GO:0001963	BP	p	synaptic transmission, dopaminergic	0/52	16/20600	1.0	8	0	1.0	1.0	1.0
GO:0001964	BP	p	startle response	0/52	13/20600	1.0	5	0	1.0	1.0	1.0
GO:0001965	MF	p	G-protein alpha-subunit binding	0/52	26/20600	1.0	3	0	1.0	1.0	1.0
GO:0001966	BP	p	thigmotaxis	0/52	2/20600	1.0	3	0	1.0	1.0	1.0
GO:0001967	BP	p	suckling behavior	0/52	13/20600	1.0	3	0	1.0	1.0	1.0
GO:0001968	MF	p	fibronectin binding	0/52	27/20600	1.0	3	0	1.0	1.0	1.0
GO:0001969	BP	p	regulation of activation of membrane attack complex	0/52	3/20600	1.0	7	0	1.0	1.0	1.0
GO:0001970	BP	p	positive regulation of activation of membrane attack complex	0/52	2/20600	1.0	8	0	1.0	1.0	1.0
GO:0001971	BP	p	negative regulation of activation of membrane attack complex	0/52	1/20600	1.0	8	0	1.0	1.0	1.0
GO:0001972	MF	p	retinoic acid binding	0/52	27/20600	1.0	6	0	1.0	1.0	1.0
GO:0001973	BP	p	G protein-coupled adenosine receptor signaling pathway	0/52	8/20600	1.0	8	0	1.0	1.0	1.0
GO:0001974	BP	p	blood vessel remodeling	0/52	32/20600	1.0	3	0	1.0	1.0	1.0
GO:0001975	BP	p	response to amphetamine	0/52	33/20600	1.0	6	0	1.0	1.0	1.0
GO:0001976	BP	p	nervous system process involved in regulation of systemic arterial blood pressure	0/52	6/20600	1.0	4	0	1.0	1.0	1.0
GO:0001977	BP	p	renal system process involved in regulation of blood volume	0/52	15/20600	1.0	5	0	1.0	1.0	1.0
GO:0001980	BP	p	regulation of systemic arterial blood pressure by ischemic conditions	0/52	1/20600	1.0	5	0	1.0	1.0	1.0
GO:0001984	BP	p	artery vasodilation involved in baroreceptor response to increased systemic arterial blood pressure	0/52	1/20600	1.0	9	0	1.0	1.0	1.0
GO:0001985	BP	p	negative regulation of heart rate involved in baroreceptor response to increased systemic arterial blood pressure	0/52	1/20600	1.0	9	0	1.0	1.0	1.0
GO:0001990	BP	p	regulation of systemic arterial blood pressure by hormone	0/52	25/20600	1.0	6	0	1.0	1.0	1.0
GO:0001991	BP	p	regulation of systemic arterial blood pressure by circulatory renin-angiotensin	0/52	1/20600	1.0	8	0	1.0	1.0	1.0
GO:0001992	BP	p	regulation of systemic arterial blood pressure by vasopressin	0/52	5/20600	1.0	7	0	1.0	1.0	1.0
GO:0001994	BP	p	norepinephrine-epinephrine vasoconstriction involved in regulation of systemic arterial blood pressure	0/52	4/20600	1.0	9	0	1.0	1.0	1.0
GO:0001996	BP	p	positive regulation of heart rate by epinephrine-norepinephrine	0/52	3/20600	1.0	9	0	1.0	1.0	1.0
GO:0001997	BP	p	positive regulation of the force of heart contraction by epinephrine-norepinephrine	0/52	2/20600	1.0	10	0	1.0	1.0	1.0
GO:0001998	BP	p	angiotensin-mediated vasoconstriction involved in regulation of systemic arterial blood pressure	0/52	1/20600	1.0	9	0	1.0	1.0	1.0
GO:0002001	BP	p	renin secretion into blood stream	0/52	2/20600	1.0	9	0	1.0	1.0	1.0
GO:0002003	BP	p	angiotensin maturation	0/52	12/20600	1.0	8	0	1.0	1.0	1.0
GO:0002007	BP	p	detection of hypoxic conditions in blood by chemoreceptor signaling	0/52	1/20600	1.0	4	0	1.0	1.0	1.0
GO:0002009	BP	p	morphogenesis of an epithelium	0/52	292/20600	1.0	4	0	1.0	1.0	1.0
GO:0002011	BP	p	morphogenesis of an epithelial sheet	0/52	20/20600	1.0	5	0	1.0	1.0	1.0
GO:0002016	BP	p	regulation of blood volume by renin-angiotensin	0/52	5/20600	1.0	8	0	1.0	1.0	1.0
GO:0002017	BP	p	regulation of blood volume by renal aldosterone	0/52	2/20600	1.0	7	0	1.0	1.0	1.0
GO:0002018	BP	p	renin-angiotensin regulation of aldosterone production	0/52	4/20600	1.0	12	0	1.0	1.0	1.0
GO:0002019	BP	p	regulation of renal output by angiotensin	0/52	3/20600	1.0	9	0	1.0	1.0	1.0
GO:0002020	MF	p	protease binding	0/52	132/20600	1.0	4	0	1.0	1.0	1.0
GO:0002021	BP	p	response to dietary excess	0/52	10/20600	1.0	5	0	1.0	1.0	1.0
GO:0002023	BP	p	reduction of food intake in response to dietary excess	0/52	5/20600	1.0	4	0	1.0	1.0	1.0
GO:0002024	BP	p	diet induced thermogenesis	0/52	12/20600	1.0	3	0	1.0	1.0	1.0
GO:0002025	BP	p	norepinephrine-epinephrine-mediated vasodilation involved in regulation of systemic arterial blood pressure	0/52	3/20600	1.0	9	0	1.0	1.0	1.0
GO:0002026	BP	p	regulation of the force of heart contraction	0/52	27/20600	1.0	7	0	1.0	1.0	1.0
GO:0002027	BP	p	regulation of heart rate	0/52	96/20600	1.0	7	0	1.0	1.0	1.0
GO:0002028	BP	p	regulation of sodium ion transport	0/52	85/20600	1.0	7	0	1.0	1.0	1.0
GO:0002029	BP	p	desensitization of G protein-coupled receptor signaling pathway	0/52	5/20600	1.0	8	0	1.0	1.0	1.0
GO:0002031	BP	p	G protein-coupled receptor internalization	0/52	13/20600	1.0	8	0	1.0	1.0	1.0
GO:0002032	BP	p	desensitization of G protein-coupled receptor signaling pathway by arrestin	0/52	3/20600	1.0	9	0	1.0	1.0	1.0
GO:0002033	BP	p	angiotensin-mediated vasodilation involved in regulation of systemic arterial blood pressure	0/52	1/20600	1.0	9	0	1.0	1.0	1.0
GO:0002034	BP	p	regulation of blood vessel diameter by renin-angiotensin	0/52	3/20600	1.0	8	0	1.0	1.0	1.0
GO:0002035	BP	p	brain renin-angiotensin system	0/52	1/20600	1.0	9	0	1.0	1.0	1.0
GO:0002036	BP	p	regulation of L-glutamate import across plasma membrane	0/52	6/20600	1.0	10	0	1.0	1.0	1.0
GO:0002037	BP	p	negative regulation of L-glutamate import across plasma membrane	0/52	1/20600	1.0	11	0	1.0	1.0	1.0
GO:0002038	BP	p	positive regulation of L-glutamate import across plasma membrane	0/52	3/20600	1.0	11	0	1.0	1.0	1.0
GO:0002039	MF	p	p53 binding	0/52	66/20600	1.0	3	0	1.0	1.0	1.0
GO:0002040	BP	p	sprouting angiogenesis	0/52	31/20600	1.0	4	0	1.0	1.0	1.0
GO:0002041	BP	p	intussusceptive angiogenesis	0/52	1/20600	1.0	4	0	1.0	1.0	1.0
GO:0002042	BP	p	cell migration involved in sprouting angiogenesis	0/52	21/20600	1.0	9	0	1.0	1.0	1.0
GO:0002043	BP	p	blood vessel endothelial cell proliferation involved in sprouting angiogenesis	0/52	7/20600	1.0	4	0	1.0	1.0	1.0
GO:0002046	MF	p	opsin binding	0/52	4/20600	1.0	3	0	1.0	1.0	1.0
GO:0002051	BP	p	osteoblast fate commitment	0/52	4/20600	1.0	4	0	1.0	1.0	1.0
GO:0002052	BP	p	positive regulation of neuroblast proliferation	0/52	23/20600	1.0	8	0	1.0	1.0	1.0
GO:0002053	BP	p	positive regulation of mesenchymal cell proliferation	0/52	25/20600	1.0	6	0	1.0	1.0	1.0
GO:0002054	MF	p	nucleobase binding	0/52	5/20600	1.0	3	0	1.0	1.0	1.0
GO:0002055	MF	p	adenine binding	0/52	1/20600	1.0	5	0	1.0	1.0	1.0
GO:0002058	MF	p	uracil binding	0/52	2/20600	1.0	5	0	1.0	1.0	1.0
GO:0002059	MF	p	thymine binding	0/52	1/20600	1.0	5	0	1.0	1.0	1.0
GO:0002060	MF	p	purine nucleobase binding	0/52	3/20600	1.0	4	0	1.0	1.0	1.0
GO:0002061	MF	p	pyrimidine nucleobase binding	0/52	2/20600	1.0	4	0	1.0	1.0	1.0
GO:0002062	BP	p	chondrocyte differentiation	0/52	43/20600	1.0	4	0	1.0	1.0	1.0
GO:0002063	BP	p	chondrocyte development	0/52	21/20600	1.0	4	0	1.0	1.0	1.0
GO:0002064	BP	p	epithelial cell development	0/52	127/20600	1.0	4	0	1.0	1.0	1.0
GO:0002065	BP	p	columnar/cuboidal epithelial cell differentiation	0/52	51/20600	1.0	5	0	1.0	1.0	1.0
GO:0002066	BP	p	columnar/cuboidal epithelial cell development	0/52	31/20600	1.0	5	0	1.0	1.0	1.0
GO:0002067	BP	p	glandular epithelial cell differentiation	0/52	23/20600	1.0	6	0	1.0	1.0	1.0
GO:0002068	BP	p	glandular epithelial cell development	0/52	17/20600	1.0	6	0	1.0	1.0	1.0
GO:0002069	BP	p	columnar/cuboidal epithelial cell maturation	0/52	7/20600	1.0	5	0	1.0	1.0	1.0
GO:0002070	BP	p	epithelial cell maturation	0/52	16/20600	1.0	4	0	1.0	1.0	1.0
GO:0002071	BP	p	glandular epithelial cell maturation	0/52	3/20600	1.0	6	0	1.0	1.0	1.0
GO:0002072	BP	p	optic cup morphogenesis involved in camera-type eye development	0/52	2/20600	1.0	6	0	1.0	1.0	1.0
GO:0002074	BP	p	extraocular skeletal muscle development	0/52	4/20600	1.0	7	0	1.0	1.0	1.0
GO:0002076	BP	p	osteoblast development	0/52	19/20600	1.0	4	0	1.0	1.0	1.0
GO:0002077	BP	p	acrosome matrix dispersal	0/52	1/20600	1.0	7	0	1.0	1.0	1.0
GO:0002079	CC	p	inner acrosomal membrane	0/52	5/20600	1.0	4	0	1.0	1.0	1.0
GO:0002080	CC	p	acrosomal membrane	0/52	20/20600	1.0	7	0	1.0	1.0	1.0
GO:0002081	CC	p	outer acrosomal membrane	0/52	4/20600	1.0	4	0	1.0	1.0	1.0
GO:0002082	BP	p	regulation of oxidative phosphorylation	0/52	30/20600	1.0	8	0	1.0	1.0	1.0
GO:0002083	MF	p	4-hydroxybenzoate decaprenyltransferase activity	0/52	1/20600	1.0	6	0	1.0	1.0	1.0
GO:0002084	BP	p	protein depalmitoylation	0/52	9/20600	1.0	8	0	1.0	1.0	1.0
GO:0002085	BP	p	inhibition of neuroepithelial cell differentiation	0/52	5/20600	1.0	7	0	1.0	1.0	1.0
GO:0002086	BP	p	diaphragm contraction	0/52	2/20600	1.0	8	0	1.0	1.0	1.0
GO:0002087	BP	p	regulation of respiratory gaseous exchange by nervous system process	0/52	13/20600	1.0	6	0	1.0	1.0	1.0
GO:0002088	BP	p	lens development in camera-type eye	0/52	41/20600	1.0	3	0	1.0	1.0	1.0
GO:0002089	BP	p	lens morphogenesis in camera-type eye	0/52	12/20600	1.0	3	0	1.0	1.0	1.0
GO:0002090	BP	p	regulation of receptor internalization	0/52	56/20600	1.0	8	0	1.0	1.0	1.0
GO:0002091	BP	p	negative regulation of receptor internalization	0/52	13/20600	1.0	9	0	1.0	1.0	1.0
GO:0002092	BP	p	positive regulation of receptor internalization	0/52	26/20600	1.0	9	0	1.0	1.0	1.0
GO:0002093	BP	p	auditory receptor cell morphogenesis	0/52	2/20600	1.0	7	0	1.0	1.0	1.0
GO:0002094	MF	p	polyprenyltransferase activity	0/52	2/20600	1.0	5	0	1.0	1.0	1.0
GO:0002095	CC	p	caveolar macromolecular signaling complex	0/52	2/20600	1.0	4	0	1.0	1.0	1.0
GO:0002096	CC	p	polkadots	0/52	2/20600	1.0	2	0	1.0	1.0	1.0
GO:0002097	BP	p	tRNA wobble base modification	0/52	22/20600	1.0	11	0	1.0	1.0	1.0
GO:0002098	BP	p	tRNA wobble uridine modification	0/52	18/20600	1.0	12	0	1.0	1.0	1.0
GO:0002100	BP	p	tRNA wobble adenosine to inosine editing	0/52	2/20600	1.0	12	0	1.0	1.0	1.0
GO:0002101	BP	p	tRNA wobble cytosine modification	0/52	2/20600	1.0	12	0	1.0	1.0	1.0
GO:0002102	CC	p	podosome	0/52	28/20600	1.0	5	0	1.0	1.0	1.0
GO:0002112	MF	p	interleukin-33 receptor binding	0/52	1/20600	1.0	5	0	1.0	1.0	1.0
GO:0002113	MF	p	interleukin-33 binding	0/52	1/20600	1.0	4	0	1.0	1.0	1.0
GO:0002114	MF	p	interleukin-33 receptor activity	0/52	2/20600	1.0	5	0	1.0	1.0	1.0
GO:0002115	BP	p	store-operated calcium entry	0/52	8/20600	1.0	9	0	1.0	1.0	1.0
GO:0002116	CC	p	semaphorin receptor complex	0/52	11/20600	1.0	3	0	1.0	1.0	1.0
GO:0002118	BP	p	aggressive behavior	0/52	8/20600	1.0	2	0	1.0	1.0	1.0
GO:0002121	BP	p	inter-male aggressive behavior	0/52	2/20600	1.0	3	0	1.0	1.0	1.0
GO:0002125	BP	p	maternal aggressive behavior	0/52	4/20600	1.0	3	0	1.0	1.0	1.0
GO:0002127	BP	p	tRNA wobble base cytosine methylation	0/52	1/20600	1.0	13	0	1.0	1.0	1.0
GO:0002128	BP	p	tRNA nucleoside ribose methylation	0/52	1/20600	1.0	12	0	1.0	1.0	1.0
GO:0002133	CC	p	polycystin complex	0/52	2/20600	1.0	2	0	1.0	1.0	1.0
GO:0002134	MF	p	UTP binding	0/52	2/20600	1.0	7	0	1.0	1.0	1.0
GO:0002135	MF	p	CTP binding	0/52	1/20600	1.0	7	0	1.0	1.0	1.0
GO:0002138	BP	p	retinoic acid biosynthetic process	0/52	7/20600	1.0	10	0	1.0	1.0	1.0
GO:0002139	CC	p	stereocilia coupling link	0/52	5/20600	1.0	2	0	1.0	1.0	1.0
GO:0002141	CC	p	stereocilia ankle link	0/52	5/20600	1.0	3	0	1.0	1.0	1.0
GO:0002142	CC	p	stereocilia ankle link complex	0/52	6/20600	1.0	2	0	1.0	1.0	1.0
GO:0002143	BP	p	tRNA wobble position uridine thiolation	0/52	4/20600	1.0	13	0	1.0	1.0	1.0
GO:0002144	CC	p	cytosolic tRNA wobble base thiouridylase complex	0/52	1/20600	1.0	2	0	1.0	1.0	1.0
GO:0002148	BP	p	hypochlorous acid metabolic process	0/52	1/20600	1.0	5	0	1.0	1.0	1.0
GO:0002149	BP	p	hypochlorous acid biosynthetic process	0/52	1/20600	1.0	6	0	1.0	1.0	1.0
GO:0002151	MF	p	G-quadruplex RNA binding	0/52	6/20600	1.0	5	0	1.0	1.0	1.0
GO:0002152	BP	p	bile acid conjugation	0/52	1/20600	1.0	8	0	1.0	1.0	1.0
GO:0002153	MF	p	steroid receptor RNA activator RNA binding	0/52	2/20600	1.0	6	0	1.0	1.0	1.0
GO:0002154	BP	p	thyroid hormone mediated signaling pathway	0/52	3/20600	1.0	6	0	1.0	1.0	1.0
GO:0002155	BP	p	regulation of thyroid hormone mediated signaling pathway	0/52	4/20600	1.0	6	0	1.0	1.0	1.0
GO:0002158	BP	p	osteoclast proliferation	0/52	4/20600	1.0	3	0	1.0	1.0	1.0
GO:0002159	BP	p	desmosome assembly	0/52	4/20600	1.0	6	0	1.0	1.0	1.0
GO:0002161	MF	p	aminoacyl-tRNA editing activity	0/52	13/20600	1.0	5	0	1.0	1.0	1.0
GO:0002162	MF	p	dystroglycan binding	0/52	10/20600	1.0	3	0	1.0	1.0	1.0
GO:0002169	CC	p	3-methylcrotonyl-CoA carboxylase complex, mitochondrial	0/52	2/20600	1.0	4	0	1.0	1.0	1.0
GO:0002175	BP	p	protein localization to paranode region of axon	0/52	5/20600	1.0	5	0	1.0	1.0	1.0
GO:0002176	BP	p	male germ cell proliferation	0/52	2/20600	1.0	3	0	1.0	1.0	1.0
GO:0002177	CC	p	manchette	0/52	11/20600	1.0	2	0	1.0	1.0	1.0
GO:0002178	CC	p	palmitoyltransferase complex	0/52	11/20600	1.0	4	0	1.0	1.0	1.0
GO:0002181	BP	p	cytoplasmic translation	0/52	42/20600	1.0	8	0	1.0	1.0	1.0
GO:0002183	BP	p	cytoplasmic translational initiation	0/52	11/20600	1.0	4	0	1.0	1.0	1.0
GO:0002184	BP	p	cytoplasmic translational termination	0/52	3/20600	1.0	7	0	1.0	1.0	1.0
GO:0002188	BP	p	translation reinitiation	0/52	3/20600	1.0	5	0	1.0	1.0	1.0
GO:0002189	CC	p	ribose phosphate diphosphokinase complex	0/52	5/20600	1.0	5	0	1.0	1.0	1.0
GO:0002190	BP	p	cap-independent translational initiation	0/52	2/20600	1.0	5	0	1.0	1.0	1.0
GO:0002191	BP	p	cap-dependent translational initiation	0/52	2/20600	1.0	5	0	1.0	1.0	1.0
GO:0002192	BP	p	IRES-dependent translational initiation of linear mRNA	0/52	2/20600	1.0	7	0	1.0	1.0	1.0
GO:0002193	CC	p	MAML1-RBP-Jkappa- ICN1 complex	0/52	3/20600	1.0	2	0	1.0	1.0	1.0
GO:0002194	BP	p	hepatocyte cell migration	0/52	1/20600	1.0	5	0	1.0	1.0	1.0
GO:0002196	MF	p	Ser-tRNA(Ala) hydrolase activity	0/52	2/20600	1.0	6	0	1.0	1.0	1.0
GO:0002199	CC	p	zona pellucida receptor complex	0/52	8/20600	1.0	2	0	1.0	1.0	1.0
GO:0002200	BP	p	somatic diversification of immune receptors	0/52	48/20600	1.0	2	0	1.0	1.0	1.0
GO:0002204	BP	p	somatic recombination of immunoglobulin genes involved in immune response	0/52	19/20600	1.0	11	0	1.0	1.0	1.0
GO:0002208	BP	p	somatic diversification of immunoglobulins involved in immune response	0/52	19/20600	1.0	4	0	1.0	1.0	1.0
GO:0002209	BP	p	behavioral defense response	0/52	33/20600	1.0	4	0	1.0	1.0	1.0
GO:0002215	BP	p	defense response to nematode	0/52	2/20600	1.0	6	0	1.0	1.0	1.0
GO:0002218	BP	p	activation of innate immune response	0/52	144/20600	1.0	8	0	1.0	1.0	1.0
GO:0002220	BP	p	innate immune response activating cell surface receptor signaling pathway	0/52	115/20600	1.0	10	0	1.0	1.0	1.0
GO:0002221	BP	p	pattern recognition receptor signaling pathway	0/52	122/20600	1.0	5	0	1.0	1.0	1.0
GO:0002223	BP	p	stimulatory C-type lectin receptor signaling pathway	0/52	112/20600	1.0	11	0	1.0	1.0	1.0
GO:0002224	BP	p	toll-like receptor signaling pathway	0/52	100/20600	1.0	6	0	1.0	1.0	1.0
GO:0002225	BP	p	positive regulation of antimicrobial peptide production	0/52	3/20600	1.0	8	0	1.0	1.0	1.0
GO:0002227	BP	p	innate immune response in mucosa	0/52	19/20600	1.0	7	0	1.0	1.0	1.0
GO:0002228	BP	p	natural killer cell mediated immunity	0/52	20/20600	1.0	7	0	1.0	1.0	1.0
GO:0002230	BP	p	positive regulation of defense response to virus by host	0/52	27/20600	1.0	8	0	1.0	1.0	1.0
GO:0002232	BP	p	leukocyte chemotaxis involved in inflammatory response	0/52	6/20600	1.0	7	0	1.0	1.0	1.0
GO:0002237	BP	p	response to molecule of bacterial origin	0/52	311/20600	1.0	4	0	1.0	1.0	1.0
GO:0002238	BP	p	response to molecule of fungal origin	0/52	4/20600	1.0	4	0	1.0	1.0	1.0
GO:0002244	BP	p	hematopoietic progenitor cell differentiation	0/52	88/20600	1.0	4	0	1.0	1.0	1.0
GO:0002246	BP	p	wound healing involved in inflammatory response	0/52	1/20600	1.0	5	0	1.0	1.0	1.0
GO:0002248	BP	p	connective tissue replacement involved in inflammatory response wound healing	0/52	5/20600	1.0	4	0	1.0	1.0	1.0
GO:0002250	BP	p	adaptive immune response	0/52	416/20600	0.6285572079093167	3	0	1.0	1.0	1.0
GO:0002251	BP	p	organ or tissue specific immune response	0/52	29/20600	1.0	3	0	1.0	1.0	1.0
GO:0002252	BP	p	immune effector process	1/52	1065/20600	0.5235875573332269	2	1	1.0	1.0	1.0	Q14004
GO:0002253	BP	p	activation of immune response	0/52	514/20600	0.6420479021034795	6	0	1.0	1.0	1.0
GO:0002254	BP	p	kinin cascade	0/52	2/20600	1.0	6	0	1.0	1.0	1.0
GO:0002260	BP	p	lymphocyte homeostasis	0/52	48/20600	1.0	6	0	1.0	1.0	1.0
GO:0002262	BP	p	myeloid cell homeostasis	0/52	23/20600	1.0	5	0	1.0	1.0	1.0
GO:0002263	BP	p	cell activation involved in immune response	1/52	612/20600	1.0	3	1	1.0	1.0	1.0	Q14004
GO:0002264	BP	p	endothelial cell activation involved in immune response	0/52	1/20600	1.0	4	0	1.0	1.0	1.0
GO:0002265	BP	p	astrocyte activation involved in immune response	0/52	4/20600	1.0	5	0	1.0	1.0	1.0
GO:0002266	BP	p	follicular dendritic cell activation	0/52	3/20600	1.0	3	0	1.0	1.0	1.0
GO:0002268	BP	p	follicular dendritic cell differentiation	0/52	2/20600	1.0	4	0	1.0	1.0	1.0
GO:0002269	BP	p	leukocyte activation involved in inflammatory response	0/52	30/20600	1.0	4	0	1.0	1.0	1.0
GO:0002270	BP	p	plasmacytoid dendritic cell activation	0/52	1/20600	1.0	4	0	1.0	1.0	1.0
GO:0002274	BP	p	myeloid leukocyte activation	1/52	580/20600	1.0	4	1	1.0	1.0	1.0	Q14004
GO:0002275	BP	p	myeloid cell activation involved in immune response	1/52	517/20600	1.0	5	1	1.0	1.0	1.0	Q14004
GO:0002276	BP	p	basophil activation involved in immune response	0/52	3/20600	1.0	7	0	1.0	1.0	1.0
GO:0002277	BP	p	myeloid dendritic cell activation involved in immune response	0/52	3/20600	1.0	6	0	1.0	1.0	1.0
GO:0002278	BP	p	eosinophil activation involved in immune response	0/52	4/20600	1.0	7	0	1.0	1.0	1.0
GO:0002279	BP	p	mast cell activation involved in immune response	0/52	14/20600	1.0	6	0	1.0	1.0	1.0
GO:0002280	BP	p	monocyte activation involved in immune response	0/52	1/20600	1.0	6	0	1.0	1.0	1.0
GO:0002281	BP	p	macrophage activation involved in immune response	0/52	14/20600	1.0	6	0	1.0	1.0	1.0
GO:0002282	BP	p	microglial cell activation involved in immune response	0/52	4/20600	1.0	7	0	1.0	1.0	1.0
GO:0002283	BP	p	neutrophil activation involved in immune response	1/52	487/20600	1.0	7	1	1.0	1.0	1.0	Q14004
GO:0002285	BP	p	lymphocyte activation involved in immune response	0/52	100/20600	1.0	5	0	1.0	1.0	1.0
GO:0002286	BP	p	T cell activation involved in immune response	0/52	54/20600	1.0	6	0	1.0	1.0	1.0
GO:0002287	BP	p	alpha-beta T cell activation involved in immune response	0/52	19/20600	1.0	7	0	1.0	1.0	1.0
GO:0002291	BP	p	T cell activation via T cell receptor contact with antigen bound to MHC molecule on antigen presenting cell	0/52	4/20600	1.0	7	0	1.0	1.0	1.0
GO:0002292	BP	p	T cell differentiation involved in immune response	0/52	23/20600	1.0	7	0	1.0	1.0	1.0
GO:0002293	BP	p	alpha-beta T cell differentiation involved in immune response	0/52	19/20600	1.0	8	0	1.0	1.0	1.0
GO:0002294	BP	p	CD4-positive, alpha-beta T cell differentiation involved in immune response	0/52	18/20600	1.0	9	0	1.0	1.0	1.0
GO:0002295	BP	p	T-helper cell lineage commitment	0/52	10/20600	1.0	7	0	1.0	1.0	1.0
GO:0002296	BP	p	T-helper 1 cell lineage commitment	0/52	3/20600	1.0	8	0	1.0	1.0	1.0
GO:0002299	BP	p	alpha-beta intraepithelial T cell differentiation	0/52	1/20600	1.0	8	0	1.0	1.0	1.0
GO:0002300	BP	p	CD8-positive, alpha-beta intraepithelial T cell differentiation	0/52	1/20600	1.0	9	0	1.0	1.0	1.0
GO:0002302	BP	p	CD8-positive, alpha-beta T cell differentiation involved in immune response	0/52	1/20600	1.0	9	0	1.0	1.0	1.0
GO:0002304	BP	p	gamma-delta intraepithelial T cell differentiation	0/52	2/20600	1.0	8	0	1.0	1.0	1.0
GO:0002305	BP	p	CD8-positive, gamma-delta intraepithelial T cell differentiation	0/52	2/20600	1.0	9	0	1.0	1.0	1.0
GO:0002309	BP	p	T cell proliferation involved in immune response	0/52	4/20600	1.0	7	0	1.0	1.0	1.0
GO:0002312	BP	p	B cell activation involved in immune response	0/52	44/20600	1.0	6	0	1.0	1.0	1.0
GO:0002313	BP	p	mature B cell differentiation involved in immune response	0/52	18/20600	1.0	8	0	1.0	1.0	1.0
GO:0002314	BP	p	germinal center B cell differentiation	0/52	3/20600	1.0	9	0	1.0	1.0	1.0
GO:0002315	BP	p	marginal zone B cell differentiation	0/52	9/20600	1.0	9	0	1.0	1.0	1.0
GO:0002316	BP	p	follicular B cell differentiation	0/52	2/20600	1.0	9	0	1.0	1.0	1.0
GO:0002317	BP	p	plasma cell differentiation	0/52	3/20600	1.0	9	0	1.0	1.0	1.0
GO:0002318	BP	p	myeloid progenitor cell differentiation	0/52	4/20600	1.0	5	0	1.0	1.0	1.0
GO:0002320	BP	p	lymphoid progenitor cell differentiation	0/52	12/20600	1.0	5	0	1.0	1.0	1.0
GO:0002322	BP	p	B cell proliferation involved in immune response	0/52	6/20600	1.0	7	0	1.0	1.0	1.0
GO:0002323	BP	p	natural killer cell activation involved in immune response	0/52	24/20600	1.0	6	0	1.0	1.0	1.0
GO:0002326	BP	p	B cell lineage commitment	0/52	6/20600	1.0	4	0	1.0	1.0	1.0
GO:0002327	BP	p	immature B cell differentiation	0/52	6/20600	1.0	7	0	1.0	1.0	1.0
GO:0002328	BP	p	pro-B cell differentiation	0/52	4/20600	1.0	6	0	1.0	1.0	1.0
GO:0002329	BP	p	pre-B cell differentiation	0/52	2/20600	1.0	8	0	1.0	1.0	1.0
GO:0002331	BP	p	pre-B cell allelic exclusion	0/52	3/20600	1.0	6	0	1.0	1.0	1.0
GO:0002332	BP	p	transitional stage B cell differentiation	0/52	1/20600	1.0	8	0	1.0	1.0	1.0
GO:0002333	BP	p	transitional one stage B cell differentiation	0/52	1/20600	1.0	9	0	1.0	1.0	1.0
GO:0002335	BP	p	mature B cell differentiation	0/52	23/20600	1.0	7	0	1.0	1.0	1.0
GO:0002336	BP	p	B-1 B cell lineage commitment	0/52	1/20600	1.0	5	0	1.0	1.0	1.0
GO:0002337	BP	p	B-1a B cell differentiation	0/52	2/20600	1.0	9	0	1.0	1.0	1.0
GO:0002339	BP	p	B cell selection	0/52	3/20600	1.0	2	0	1.0	1.0	1.0
GO:0002343	BP	p	peripheral B cell selection	0/52	1/20600	1.0	3	0	1.0	1.0	1.0
GO:0002344	BP	p	B cell affinity maturation	0/52	1/20600	1.0	4	0	1.0	1.0	1.0
GO:0002347	BP	p	response to tumor cell	0/52	11/20600	1.0	3	0	1.0	1.0	1.0
GO:0002352	BP	p	B cell negative selection	0/52	2/20600	1.0	3	0	1.0	1.0	1.0
GO:0002353	BP	p	plasma kallikrein-kinin cascade	0/52	2/20600	1.0	7	0	1.0	1.0	1.0
GO:0002355	BP	p	detection of tumor cell	0/52	1/20600	1.0	4	0	1.0	1.0	1.0
GO:0002357	BP	p	defense response to tumor cell	0/52	4/20600	1.0	4	0	1.0	1.0	1.0
GO:0002358	BP	p	B cell homeostatic proliferation	0/52	2/20600	1.0	7	0	1.0	1.0	1.0
GO:0002360	BP	p	T cell lineage commitment	0/52	21/20600	1.0	4	0	1.0	1.0	1.0
GO:0002361	BP	p	CD4-positive, CD25-positive, alpha-beta regulatory T cell differentiation	0/52	2/20600	1.0	9	0	1.0	1.0	1.0
GO:0002362	BP	p	CD4-positive, CD25-positive, alpha-beta regulatory T cell lineage commitment	0/52	2/20600	1.0	7	0	1.0	1.0	1.0
GO:0002363	BP	p	alpha-beta T cell lineage commitment	0/52	14/20600	1.0	5	0	1.0	1.0	1.0
GO:0002364	BP	p	NK T cell lineage commitment	0/52	1/20600	1.0	6	0	1.0	1.0	1.0
GO:0002366	BP	p	leukocyte activation involved in immune response	1/52	608/20600	1.0	4	1	1.0	1.0	1.0	Q14004
GO:0002367	BP	p	cytokine production involved in immune response	0/52	22/20600	1.0	3	0	1.0	1.0	1.0
GO:0002368	BP	p	B cell cytokine production	0/52	1/20600	1.0	6	0	1.0	1.0	1.0
GO:0002369	BP	p	T cell cytokine production	0/52	12/20600	1.0	6	0	1.0	1.0	1.0
GO:0002371	BP	p	dendritic cell cytokine production	0/52	2/20600	1.0	4	0	1.0	1.0	1.0
GO:0002372	BP	p	myeloid dendritic cell cytokine production	0/52	1/20600	1.0	5	0	1.0	1.0	1.0
GO:0002374	BP	p	cytokine secretion involved in immune response	0/52	4/20600	1.0	10	0	1.0	1.0	1.0
GO:0002376	BP	p	immune system process	2/52	2409/20600	0.08382778894298755	1	2	1.0	1.0	1.0	Q02040, Q14004
GO:0002377	BP	p	immunoglobulin production	0/52	112/20600	1.0	3	0	1.0	1.0	1.0
GO:0002378	BP	p	immunoglobulin biosynthetic process	0/52	3/20600	1.0	5	0	1.0	1.0	1.0
GO:0002379	BP	p	immunoglobulin biosynthetic process involved in immune response	0/52	1/20600	1.0	6	0	1.0	1.0	1.0
GO:0002380	BP	p	immunoglobulin secretion involved in immune response	0/52	1/20600	1.0	10	0	1.0	1.0	1.0
GO:0002381	BP	p	immunoglobulin production involved in immunoglobulin mediated immune response	0/52	5/20600	1.0	4	0	1.0	1.0	1.0
GO:0002383	BP	p	immune response in brain or nervous system	0/52	1/20600	1.0	4	0	1.0	1.0	1.0
GO:0002384	BP	p	hepatic immune response	0/52	2/20600	1.0	4	0	1.0	1.0	1.0
GO:0002385	BP	p	mucosal immune response	0/52	26/20600	1.0	4	0	1.0	1.0	1.0
GO:0002386	BP	p	immune response in mucosal-associated lymphoid tissue	0/52	1/20600	1.0	5	0	1.0	1.0	1.0
GO:0002387	BP	p	immune response in gut-associated lymphoid tissue	0/52	1/20600	1.0	6	0	1.0	1.0	1.0
GO:0002395	BP	p	immune response in nasopharyngeal-associated lymphoid tissue	0/52	1/20600	1.0	7	0	1.0	1.0	1.0
GO:0002396	BP	p	MHC protein complex assembly	0/52	2/20600	1.0	6	0	1.0	1.0	1.0
GO:0002398	BP	p	MHC class Ib protein complex assembly	0/52	1/20600	1.0	7	0	1.0	1.0	1.0
GO:0002399	BP	p	MHC class II protein complex assembly	0/52	1/20600	1.0	7	0	1.0	1.0	1.0
GO:0002407	BP	p	dendritic cell chemotaxis	0/52	18/20600	1.0	7	0	1.0	1.0	1.0
GO:0002408	BP	p	myeloid dendritic cell chemotaxis	0/52	3/20600	1.0	8	0	1.0	1.0	1.0
GO:0002414	BP	p	immunoglobulin transcytosis in epithelial cells	0/52	3/20600	1.0	6	0	1.0	1.0	1.0
GO:0002415	BP	p	immunoglobulin transcytosis in epithelial cells mediated by polymeric immunoglobulin receptor	0/52	2/20600	1.0	7	0	1.0	1.0	1.0
GO:0002416	BP	p	IgG immunoglobulin transcytosis in epithelial cells mediated by FcRn immunoglobulin receptor	0/52	1/20600	1.0	7	0	1.0	1.0	1.0
GO:0002418	BP	p	immune response to tumor cell	0/52	4/20600	1.0	4	0	1.0	1.0	1.0
GO:0002419	BP	p	T cell mediated cytotoxicity directed against tumor cell target	0/52	1/20600	1.0	7	0	1.0	1.0	1.0
GO:0002424	BP	p	T cell mediated immune response to tumor cell	0/52	1/20600	1.0	6	0	1.0	1.0	1.0
GO:0002426	BP	p	immunoglobulin production in mucosal tissue	0/52	1/20600	1.0	5	0	1.0	1.0	1.0
GO:0002428	BP	p	antigen processing and presentation of peptide antigen via MHC class Ib	0/52	11/20600	1.0	4	0	1.0	1.0	1.0
GO:0002429	BP	p	immune response-activating cell surface receptor signaling pathway	0/52	441/20600	0.6303827513765619	8	0	1.0	1.0	1.0
GO:0002430	BP	p	complement receptor mediated signaling pathway	0/52	13/20600	1.0	9	0	1.0	1.0	1.0
GO:0002431	BP	p	Fc receptor mediated stimulatory signaling pathway	0/52	137/20600	1.0	9	0	1.0	1.0	1.0
GO:0002432	BP	p	granuloma formation	0/52	1/20600	1.0	3	0	1.0	1.0	1.0
GO:0002433	BP	p	immune response-regulating cell surface receptor signaling pathway involved in phagocytosis	0/52	135/20600	1.0	7	0	1.0	1.0	1.0
GO:0002434	BP	p	immune complex clearance	0/52	2/20600	1.0	3	0	1.0	1.0	1.0
GO:0002436	BP	p	immune complex clearance by monocytes and macrophages	0/52	1/20600	1.0	4	0	1.0	1.0	1.0
GO:0002437	BP	p	inflammatory response to antigenic stimulus	0/52	36/20600	1.0	5	0	1.0	1.0	1.0
GO:0002438	BP	p	acute inflammatory response to antigenic stimulus	0/52	9/20600	1.0	6	0	1.0	1.0	1.0
GO:0002439	BP	p	chronic inflammatory response to antigenic stimulus	0/52	2/20600	1.0	6	0	1.0	1.0	1.0
GO:0002440	BP	p	production of molecular mediator of immune response	0/52	135/20600	1.0	2	0	1.0	1.0	1.0
GO:0002441	BP	p	histamine secretion involved in inflammatory response	0/52	3/20600	1.0	8	0	1.0	1.0	1.0
GO:0002442	BP	p	serotonin secretion involved in inflammatory response	0/52	3/20600	1.0	8	0	1.0	1.0	1.0
GO:0002443	BP	p	leukocyte mediated immunity	0/52	96/20600	1.0	3	0	1.0	1.0	1.0
GO:0002444	BP	p	myeloid leukocyte mediated immunity	0/52	16/20600	1.0	4	0	1.0	1.0	1.0
GO:0002446	BP	p	neutrophil mediated immunity	0/52	13/20600	1.0	5	0	1.0	1.0	1.0
GO:0002448	BP	p	mast cell mediated immunity	0/52	2/20600	1.0	5	0	1.0	1.0	1.0
GO:0002449	BP	p	lymphocyte mediated immunity	0/52	77/20600	1.0	4	0	1.0	1.0	1.0
GO:0002451	BP	p	peripheral B cell tolerance induction	0/52	1/20600	1.0	7	0	1.0	1.0	1.0
GO:0002455	BP	p	humoral immune response mediated by circulating immunoglobulin	0/52	6/20600	1.0	7	0	1.0	1.0	1.0
GO:0002456	BP	p	T cell mediated immunity	0/52	35/20600	1.0	5	0	1.0	1.0	1.0
GO:0002457	BP	p	T cell antigen processing and presentation	0/52	3/20600	1.0	3	0	1.0	1.0	1.0
GO:0002458	BP	p	peripheral T cell tolerance induction	0/52	1/20600	1.0	7	0	1.0	1.0	1.0
GO:0002460	BP	p	adaptive immune response based on somatic recombination of immune receptors built from immunoglobulin superfamily domains	0/52	72/20600	1.0	4	0	1.0	1.0	1.0
GO:0002461	BP	p	tolerance induction dependent upon immune response	0/52	2/20600	1.0	5	0	1.0	1.0	1.0
GO:0002465	BP	p	peripheral tolerance induction	0/52	2/20600	1.0	6	0	1.0	1.0	1.0
GO:0002467	BP	p	germinal center formation	0/52	8/20600	1.0	5	0	1.0	1.0	1.0
GO:0002468	BP	p	dendritic cell antigen processing and presentation	0/52	1/20600	1.0	3	0	1.0	1.0	1.0
GO:0002470	BP	p	plasmacytoid dendritic cell antigen processing and presentation	0/52	1/20600	1.0	4	0	1.0	1.0	1.0
GO:0002474	BP	p	antigen processing and presentation of peptide antigen via MHC class I	0/52	96/20600	1.0	4	0	1.0	1.0	1.0
GO:0002475	BP	p	antigen processing and presentation via MHC class Ib	0/52	18/20600	1.0	3	0	1.0	1.0	1.0
GO:0002476	BP	p	antigen processing and presentation of endogenous peptide antigen via MHC class Ib	0/52	10/20600	1.0	5	0	1.0	1.0	1.0
GO:0002477	BP	p	antigen processing and presentation of exogenous peptide antigen via MHC class Ib	0/52	3/20600	1.0	5	0	1.0	1.0	1.0
GO:0002478	BP	p	antigen processing and presentation of exogenous peptide antigen	0/52	175/20600	1.0	4	0	1.0	1.0	1.0
GO:0002479	BP	p	antigen processing and presentation of exogenous peptide antigen via MHC class I, TAP-dependent	0/52	75/20600	1.0	6	0	1.0	1.0	1.0
GO:0002480	BP	p	antigen processing and presentation of exogenous peptide antigen via MHC class I, TAP-independent	0/52	9/20600	1.0	6	0	1.0	1.0	1.0
GO:0002481	BP	p	antigen processing and presentation of exogenous protein antigen via MHC class Ib, TAP-dependent	0/52	1/20600	1.0	6	0	1.0	1.0	1.0
GO:0002483	BP	p	antigen processing and presentation of endogenous peptide antigen	0/52	19/20600	1.0	4	0	1.0	1.0	1.0
GO:0002484	BP	p	antigen processing and presentation of endogenous peptide antigen via MHC class I via ER pathway	0/52	3/20600	1.0	6	0	1.0	1.0	1.0
GO:0002485	BP	p	antigen processing and presentation of endogenous peptide antigen via MHC class I via ER pathway, TAP-dependent	0/52	1/20600	1.0	7	0	1.0	1.0	1.0
GO:0002486	BP	p	antigen processing and presentation of endogenous peptide antigen via MHC class I via ER pathway, TAP-independent	0/52	3/20600	1.0	7	0	1.0	1.0	1.0
GO:0002488	BP	p	antigen processing and presentation of endogenous peptide antigen via MHC class Ib via ER pathway	0/52	1/20600	1.0	6	0	1.0	1.0	1.0
GO:0002489	BP	p	antigen processing and presentation of endogenous peptide antigen via MHC class Ib via ER pathway, TAP-dependent	0/52	1/20600	1.0	7	0	1.0	1.0	1.0
GO:0002495	BP	p	antigen processing and presentation of peptide antigen via MHC class II	0/52	100/20600	1.0	4	0	1.0	1.0	1.0
GO:0002501	BP	p	peptide antigen assembly with MHC protein complex	0/52	6/20600	1.0	6	0	1.0	1.0	1.0
GO:0002502	BP	p	peptide antigen assembly with MHC class I protein complex	0/52	2/20600	1.0	7	0	1.0	1.0	1.0
GO:0002503	BP	p	peptide antigen assembly with MHC class II protein complex	0/52	4/20600	1.0	7	0	1.0	1.0	1.0
GO:0002504	BP	p	antigen processing and presentation of peptide or polysaccharide antigen via MHC class II	0/52	100/20600	1.0	3	0	1.0	1.0	1.0
GO:0002507	BP	p	tolerance induction	0/52	12/20600	1.0	2	0	1.0	1.0	1.0
GO:0002508	BP	p	central tolerance induction	0/52	2/20600	1.0	3	0	1.0	1.0	1.0
GO:0002509	BP	p	central tolerance induction to self antigen	0/52	1/20600	1.0	4	0	1.0	1.0	1.0
GO:0002513	BP	p	tolerance induction to self antigen	0/52	3/20600	1.0	3	0	1.0	1.0	1.0
GO:0002514	BP	p	B cell tolerance induction	0/52	1/20600	1.0	3	0	1.0	1.0	1.0
GO:0002517	BP	p	T cell tolerance induction	0/52	2/20600	1.0	3	0	1.0	1.0	1.0
GO:0002518	BP	p	lymphocyte chemotaxis across high endothelial venule	0/52	1/20600	1.0	8	0	1.0	1.0	1.0
GO:0002519	BP	p	natural killer cell tolerance induction	0/52	3/20600	1.0	3	0	1.0	1.0	1.0
GO:0002520	BP	p	immune system development	0/52	4/20600	1.0	4	0	1.0	1.0	1.0
GO:0002521	BP	p	leukocyte differentiation	0/52	289/20600	1.0	4	0	1.0	1.0	1.0
GO:0002522	BP	p	leukocyte migration involved in immune response	0/52	2/20600	1.0	6	0	1.0	1.0	1.0
GO:0002523	BP	p	leukocyte migration involved in inflammatory response	0/52	16/20600	1.0	6	0	1.0	1.0	1.0
GO:0002524	BP	p	hypersensitivity	0/52	1/20600	1.0	7	0	1.0	1.0	1.0
GO:0002526	BP	p	acute inflammatory response	0/52	63/20600	1.0	5	0	1.0	1.0	1.0
GO:0002528	BP	p	regulation of vascular permeability involved in acute inflammatory response	0/52	4/20600	1.0	6	0	1.0	1.0	1.0
GO:0002532	BP	p	production of molecular mediator involved in inflammatory response	0/52	10/20600	1.0	2	0	1.0	1.0	1.0
GO:0002534	BP	p	cytokine production involved in inflammatory response	0/52	3/20600	1.0	3	0	1.0	1.0	1.0
GO:0002536	BP	p	respiratory burst involved in inflammatory response	0/52	1/20600	1.0	4	0	1.0	1.0	1.0
GO:0002537	BP	p	nitric oxide production involved in inflammatory response	0/52	2/20600	1.0	3	0	1.0	1.0	1.0
GO:0002538	BP	p	arachidonic acid metabolite production involved in inflammatory response	0/52	1/20600	1.0	3	0	1.0	1.0	1.0
GO:0002540	BP	p	leukotriene production involved in inflammatory response	0/52	1/20600	1.0	4	0	1.0	1.0	1.0
GO:0002541	BP	p	activation of plasma proteins involved in acute inflammatory response	0/52	1/20600	1.0	7	0	1.0	1.0	1.0
GO:0002542	BP	p	Factor XII activation	0/52	2/20600	1.0	10	0	1.0	1.0	1.0
GO:0002543	BP	p	activation of blood coagulation via clotting cascade	0/52	2/20600	1.0	9	0	1.0	1.0	1.0
GO:0002544	BP	p	chronic inflammatory response	0/52	9/20600	1.0	5	0	1.0	1.0	1.0
GO:0002548	BP	p	monocyte chemotaxis	0/52	43/20600	1.0	7	0	1.0	1.0	1.0
GO:0002551	BP	p	mast cell chemotaxis	0/52	5/20600	1.0	8	0	1.0	1.0	1.0
GO:0002553	BP	p	histamine secretion by mast cell	0/52	3/20600	1.0	9	0	1.0	1.0	1.0
GO:0002554	BP	p	serotonin secretion by platelet	0/52	3/20600	1.0	9	0	1.0	1.0	1.0
GO:0002561	BP	p	basophil degranulation	0/52	1/20600	1.0	9	0	1.0	1.0	1.0
GO:0002562	BP	p	somatic diversification of immune receptors via germline recombination within a single locus	0/52	36/20600	1.0	9	0	1.0	1.0	1.0
GO:0002566	BP	p	somatic diversification of immune receptors via somatic mutation	0/52	18/20600	1.0	3	0	1.0	1.0	1.0
GO:0002568	BP	p	somatic diversification of T cell receptor genes	0/52	5/20600	1.0	3	0	1.0	1.0	1.0
GO:0002572	BP	p	pro-T cell differentiation	0/52	1/20600	1.0	6	0	1.0	1.0	1.0
GO:0002573	BP	p	myeloid leukocyte differentiation	0/52	98/20600	1.0	5	0	1.0	1.0	1.0
GO:0002576	BP	p	platelet degranulation	0/52	124/20600	1.0	8	0	1.0	1.0	1.0
GO:0002577	BP	p	regulation of antigen processing and presentation	0/52	20/20600	1.0	4	0	1.0	1.0	1.0
GO:0002578	BP	p	negative regulation of antigen processing and presentation	0/52	9/20600	1.0	5	0	1.0	1.0	1.0
GO:0002579	BP	p	positive regulation of antigen processing and presentation	0/52	9/20600	1.0	5	0	1.0	1.0	1.0
GO:0002580	BP	p	regulation of antigen processing and presentation of peptide or polysaccharide antigen via MHC class II	0/52	5/20600	1.0	5	0	1.0	1.0	1.0
GO:0002581	BP	p	negative regulation of antigen processing and presentation of peptide or polysaccharide antigen via MHC class II	0/52	3/20600	1.0	6	0	1.0	1.0	1.0
GO:0002582	BP	p	positive regulation of antigen processing and presentation of peptide or polysaccharide antigen via MHC class II	0/52	2/20600	1.0	6	0	1.0	1.0	1.0
GO:0002583	BP	p	regulation of antigen processing and presentation of peptide antigen	0/52	6/20600	1.0	5	0	1.0	1.0	1.0
GO:0002584	BP	p	negative regulation of antigen processing and presentation of peptide antigen	0/52	4/20600	1.0	6	0	1.0	1.0	1.0
GO:0002585	BP	p	positive regulation of antigen processing and presentation of peptide antigen	0/52	2/20600	1.0	6	0	1.0	1.0	1.0
GO:0002586	BP	p	regulation of antigen processing and presentation of peptide antigen via MHC class II	0/52	4/20600	1.0	6	0	1.0	1.0	1.0
GO:0002587	BP	p	negative regulation of antigen processing and presentation of peptide antigen via MHC class II	0/52	2/20600	1.0	7	0	1.0	1.0	1.0
GO:0002588	BP	p	positive regulation of antigen processing and presentation of peptide antigen via MHC class II	0/52	2/20600	1.0	7	0	1.0	1.0	1.0
GO:0002589	BP	p	regulation of antigen processing and presentation of peptide antigen via MHC class I	0/52	2/20600	1.0	6	0	1.0	1.0	1.0
GO:0002590	BP	p	negative regulation of antigen processing and presentation of peptide antigen via MHC class I	0/52	2/20600	1.0	7	0	1.0	1.0	1.0
GO:0002604	BP	p	regulation of dendritic cell antigen processing and presentation	0/52	11/20600	1.0	5	0	1.0	1.0	1.0
GO:0002605	BP	p	negative regulation of dendritic cell antigen processing and presentation	0/52	4/20600	1.0	6	0	1.0	1.0	1.0
GO:0002606	BP	p	positive regulation of dendritic cell antigen processing and presentation	0/52	7/20600	1.0	6	0	1.0	1.0	1.0
GO:0002616	BP	p	regulation of macrophage antigen processing and presentation	0/52	1/20600	1.0	5	0	1.0	1.0	1.0
GO:0002617	BP	p	negative regulation of macrophage antigen processing and presentation	0/52	1/20600	1.0	6	0	1.0	1.0	1.0
GO:0002622	BP	p	regulation of B cell antigen processing and presentation	0/52	1/20600	1.0	8	0	1.0	1.0	1.0
GO:0002625	BP	p	regulation of T cell antigen processing and presentation	0/52	2/20600	1.0	8	0	1.0	1.0	1.0
GO:0002626	BP	p	negative regulation of T cell antigen processing and presentation	0/52	1/20600	1.0	9	0	1.0	1.0	1.0
GO:0002634	BP	p	regulation of germinal center formation	0/52	9/20600	1.0	7	0	1.0	1.0	1.0
GO:0002635	BP	p	negative regulation of germinal center formation	0/52	2/20600	1.0	8	0	1.0	1.0	1.0
GO:0002636	BP	p	positive regulation of germinal center formation	0/52	3/20600	1.0	8	0	1.0	1.0	1.0
GO:0002637	BP	p	regulation of immunoglobulin production	0/52	69/20600	1.0	6	0	1.0	1.0	1.0
GO:0002638	BP	p	negative regulation of immunoglobulin production	0/52	13/20600	1.0	7	0	1.0	1.0	1.0
GO:0002639	BP	p	positive regulation of immunoglobulin production	0/52	46/20600	1.0	7	0	1.0	1.0	1.0
GO:0002640	BP	p	regulation of immunoglobulin biosynthetic process	0/52	1/20600	1.0	7	0	1.0	1.0	1.0
GO:0002642	BP	p	positive regulation of immunoglobulin biosynthetic process	0/52	1/20600	1.0	8	0	1.0	1.0	1.0
GO:0002643	BP	p	regulation of tolerance induction	0/52	17/20600	1.0	5	0	1.0	1.0	1.0
GO:0002644	BP	p	negative regulation of tolerance induction	0/52	1/20600	1.0	6	0	1.0	1.0	1.0
GO:0002645	BP	p	positive regulation of tolerance induction	0/52	9/20600	1.0	6	0	1.0	1.0	1.0
GO:0002646	BP	p	regulation of central tolerance induction	0/52	1/20600	1.0	6	0	1.0	1.0	1.0
GO:0002648	BP	p	positive regulation of central tolerance induction	0/52	1/20600	1.0	7	0	1.0	1.0	1.0
GO:0002649	BP	p	regulation of tolerance induction to self antigen	0/52	1/20600	1.0	6	0	1.0	1.0	1.0
GO:0002651	BP	p	positive regulation of tolerance induction to self antigen	0/52	1/20600	1.0	7	0	1.0	1.0	1.0
GO:0002652	BP	p	regulation of tolerance induction dependent upon immune response	0/52	3/20600	1.0	7	0	1.0	1.0	1.0
GO:0002654	BP	p	positive regulation of tolerance induction dependent upon immune response	0/52	2/20600	1.0	8	0	1.0	1.0	1.0
GO:0002658	BP	p	regulation of peripheral tolerance induction	0/52	2/20600	1.0	8	0	1.0	1.0	1.0
GO:0002660	BP	p	positive regulation of peripheral tolerance induction	0/52	2/20600	1.0	9	0	1.0	1.0	1.0
GO:0002661	BP	p	regulation of B cell tolerance induction	0/52	2/20600	1.0	6	0	1.0	1.0	1.0
GO:0002663	BP	p	positive regulation of B cell tolerance induction	0/52	2/20600	1.0	7	0	1.0	1.0	1.0
GO:0002664	BP	p	regulation of T cell tolerance induction	0/52	10/20600	1.0	6	0	1.0	1.0	1.0
GO:0002666	BP	p	positive regulation of T cell tolerance induction	0/52	6/20600	1.0	7	0	1.0	1.0	1.0
GO:0002667	BP	p	regulation of T cell anergy	0/52	5/20600	1.0	7	0	1.0	1.0	1.0
GO:0002669	BP	p	positive regulation of T cell anergy	0/52	2/20600	1.0	8	0	1.0	1.0	1.0
GO:0002673	BP	p	regulation of acute inflammatory response	0/52	45/20600	1.0	7	0	1.0	1.0	1.0
GO:0002674	BP	p	negative regulation of acute inflammatory response	0/52	12/20600	1.0	8	0	1.0	1.0	1.0
GO:0002675	BP	p	positive regulation of acute inflammatory response	0/52	29/20600	1.0	8	0	1.0	1.0	1.0
GO:0002676	BP	p	regulation of chronic inflammatory response	0/52	9/20600	1.0	7	0	1.0	1.0	1.0
GO:0002677	BP	p	negative regulation of chronic inflammatory response	0/52	4/20600	1.0	8	0	1.0	1.0	1.0
GO:0002678	BP	p	positive regulation of chronic inflammatory response	0/52	4/20600	1.0	8	0	1.0	1.0	1.0
GO:0002679	BP	p	respiratory burst involved in defense response	0/52	7/20600	1.0	3	0	1.0	1.0	1.0
GO:0002681	BP	p	somatic recombination of T cell receptor gene segments	0/52	5/20600	1.0	10	0	1.0	1.0	1.0
GO:0002682	BP	p	regulation of immune system process	1/52	1600/20600	0.18600878016509906	3	1	1.0	1.0	1.0	Q9UKV3
GO:0002683	BP	p	negative regulation of immune system process	0/52	425/20600	0.6290658007237047	4	0	1.0	1.0	1.0
GO:0002684	BP	p	positive regulation of immune system process	1/52	1075/20600	0.5246429248345834	4	1	1.0	1.0	1.0	Q9UKV3
GO:0002685	BP	p	regulation of leukocyte migration	0/52	201/20600	1.0	7	0	1.0	1.0	1.0
GO:0002686	BP	p	negative regulation of leukocyte migration	0/52	45/20600	1.0	8	0	1.0	1.0	1.0
GO:0002687	BP	p	positive regulation of leukocyte migration	0/52	135/20600	1.0	8	0	1.0	1.0	1.0
GO:0002688	BP	p	regulation of leukocyte chemotaxis	0/52	115/20600	1.0	8	0	1.0	1.0	1.0
GO:0002689	BP	p	negative regulation of leukocyte chemotaxis	0/52	18/20600	1.0	9	0	1.0	1.0	1.0
GO:0002690	BP	p	positive regulation of leukocyte chemotaxis	0/52	89/20600	1.0	9	0	1.0	1.0	1.0
GO:0002691	BP	p	regulation of cellular extravasation	0/52	34/20600	1.0	8	0	1.0	1.0	1.0
GO:0002692	BP	p	negative regulation of cellular extravasation	0/52	9/20600	1.0	9	0	1.0	1.0	1.0
GO:0002693	BP	p	positive regulation of cellular extravasation	0/52	21/20600	1.0	9	0	1.0	1.0	1.0
GO:0002694	BP	p	regulation of leukocyte activation	0/52	609/20600	0.4082340017693262	5	0	1.0	1.0	1.0
GO:0002695	BP	p	negative regulation of leukocyte activation	0/52	180/20600	1.0	6	0	1.0	1.0	1.0
GO:0002696	BP	p	positive regulation of leukocyte activation	0/52	409/20600	0.6282837093809329	6	0	1.0	1.0	1.0
GO:0002697	BP	p	regulation of immune effector process	0/52	472/20600	0.6342984103305791	4	0	1.0	1.0	1.0
GO:0002698	BP	p	negative regulation of immune effector process	0/52	122/20600	1.0	5	0	1.0	1.0	1.0
GO:0002699	BP	p	positive regulation of immune effector process	0/52	224/20600	1.0	5	0	1.0	1.0	1.0
GO:0002700	BP	p	regulation of production of molecular mediator of immune response	0/52	149/20600	1.0	5	0	1.0	1.0	1.0
GO:0002701	BP	p	negative regulation of production of molecular mediator of immune response	0/52	37/20600	1.0	6	0	1.0	1.0	1.0
GO:0002702	BP	p	positive regulation of production of molecular mediator of immune response	0/52	103/20600	1.0	6	0	1.0	1.0	1.0
GO:0002703	BP	p	regulation of leukocyte mediated immunity	0/52	211/20600	1.0	5	0	1.0	1.0	1.0
GO:0002704	BP	p	negative regulation of leukocyte mediated immunity	0/52	51/20600	1.0	6	0	1.0	1.0	1.0
GO:0002705	BP	p	positive regulation of leukocyte mediated immunity	0/52	139/20600	1.0	6	0	1.0	1.0	1.0
GO:0002706	BP	p	regulation of lymphocyte mediated immunity	0/52	153/20600	1.0	6	0	1.0	1.0	1.0
GO:0002707	BP	p	negative regulation of lymphocyte mediated immunity	0/52	41/20600	1.0	7	0	1.0	1.0	1.0
GO:0002708	BP	p	positive regulation of lymphocyte mediated immunity	0/52	108/20600	1.0	7	0	1.0	1.0	1.0
GO:0002709	BP	p	regulation of T cell mediated immunity	0/52	75/20600	1.0	7	0	1.0	1.0	1.0
GO:0002710	BP	p	negative regulation of T cell mediated immunity	0/52	19/20600	1.0	8	0	1.0	1.0	1.0
GO:0002711	BP	p	positive regulation of T cell mediated immunity	0/52	53/20600	1.0	8	0	1.0	1.0	1.0
GO:0002712	BP	p	regulation of B cell mediated immunity	0/52	55/20600	1.0	7	0	1.0	1.0	1.0
GO:0002713	BP	p	negative regulation of B cell mediated immunity	0/52	11/20600	1.0	8	0	1.0	1.0	1.0
GO:0002714	BP	p	positive regulation of B cell mediated immunity	0/52	40/20600	1.0	8	0	1.0	1.0	1.0
GO:0002715	BP	p	regulation of natural killer cell mediated immunity	0/52	44/20600	1.0	7	0	1.0	1.0	1.0
GO:0002716	BP	p	negative regulation of natural killer cell mediated immunity	0/52	17/20600	1.0	8	0	1.0	1.0	1.0
GO:0002717	BP	p	positive regulation of natural killer cell mediated immunity	0/52	28/20600	1.0	8	0	1.0	1.0	1.0
GO:0002718	BP	p	regulation of cytokine production involved in immune response	0/52	87/20600	1.0	6	0	1.0	1.0	1.0
GO:0002719	BP	p	negative regulation of cytokine production involved in immune response	0/52	25/20600	1.0	7	0	1.0	1.0	1.0
GO:0002720	BP	p	positive regulation of cytokine production involved in immune response	0/52	57/20600	1.0	7	0	1.0	1.0	1.0
GO:0002721	BP	p	regulation of B cell cytokine production	0/52	1/20600	1.0	8	0	1.0	1.0	1.0
GO:0002724	BP	p	regulation of T cell cytokine production	0/52	32/20600	1.0	8	0	1.0	1.0	1.0
GO:0002725	BP	p	negative regulation of T cell cytokine production	0/52	9/20600	1.0	9	0	1.0	1.0	1.0
GO:0002726	BP	p	positive regulation of T cell cytokine production	0/52	20/20600	1.0	9	0	1.0	1.0	1.0
GO:0002727	BP	p	regulation of natural killer cell cytokine production	0/52	9/20600	1.0	8	0	1.0	1.0	1.0
GO:0002728	BP	p	negative regulation of natural killer cell cytokine production	0/52	2/20600	1.0	9	0	1.0	1.0	1.0
GO:0002729	BP	p	positive regulation of natural killer cell cytokine production	0/52	8/20600	1.0	9	0	1.0	1.0	1.0
GO:0002730	BP	p	regulation of dendritic cell cytokine production	0/52	12/20600	1.0	7	0	1.0	1.0	1.0
GO:0002731	BP	p	negative regulation of dendritic cell cytokine production	0/52	2/20600	1.0	8	0	1.0	1.0	1.0
GO:0002732	BP	p	positive regulation of dendritic cell cytokine production	0/52	8/20600	1.0	8	0	1.0	1.0	1.0
GO:0002733	BP	p	regulation of myeloid dendritic cell cytokine production	0/52	6/20600	1.0	8	0	1.0	1.0	1.0
GO:0002735	BP	p	positive regulation of myeloid dendritic cell cytokine production	0/52	6/20600	1.0	9	0	1.0	1.0	1.0
GO:0002736	BP	p	regulation of plasmacytoid dendritic cell cytokine production	0/52	1/20600	1.0	8	0	1.0	1.0	1.0
GO:0002737	BP	p	negative regulation of plasmacytoid dendritic cell cytokine production	0/52	1/20600	1.0	9	0	1.0	1.0	1.0
GO:0002739	BP	p	regulation of cytokine secretion involved in immune response	0/52	16/20600	1.0	9	0	1.0	1.0	1.0
GO:0002740	BP	p	negative regulation of cytokine secretion involved in immune response	0/52	6/20600	1.0	10	0	1.0	1.0	1.0
GO:0002741	BP	p	positive regulation of cytokine secretion involved in immune response	0/52	8/20600	1.0	10	0	1.0	1.0	1.0
GO:0002752	BP	p	cell surface pattern recognition receptor signaling pathway	0/52	2/20600	1.0	11	0	1.0	1.0	1.0
GO:0002753	BP	p	cytoplasmic pattern recognition receptor signaling pathway	0/52	36/20600	1.0	6	0	1.0	1.0	1.0
GO:0002755	BP	p	MyD88-dependent toll-like receptor signaling pathway	0/52	32/20600	1.0	7	0	1.0	1.0	1.0
GO:0002756	BP	p	MyD88-independent toll-like receptor signaling pathway	0/52	32/20600	1.0	7	0	1.0	1.0	1.0
GO:0002757	BP	p	immune response-activating signal transduction	0/52	441/20600	0.6303827513765619	7	0	1.0	1.0	1.0
GO:0002758	BP	p	innate immune response-activating signal transduction	0/52	116/20600	1.0	9	0	1.0	1.0	1.0
GO:0002759	BP	p	regulation of antimicrobial humoral response	0/52	6/20600	1.0	6	0	1.0	1.0	1.0
GO:0002760	BP	p	positive regulation of antimicrobial humoral response	0/52	4/20600	1.0	7	0	1.0	1.0	1.0
GO:0002761	BP	e	regulation of myeloid leukocyte differentiation	1/52	118/20600	0.258508748517288	7	1	1.0	1.0	1.0	Q9UKV3
GO:0002762	BP	p	negative regulation of myeloid leukocyte differentiation	0/52	48/20600	1.0	8	0	1.0	1.0	1.0
GO:0002763	BP	e	positive regulation of myeloid leukocyte differentiation	1/52	57/20600	0.1343389344331734	8	1	1.0	1.0	1.0	Q9UKV3
GO:0002764	BP	p	immune response-regulating signaling pathway	0/52	477/20600	0.6350833691377983	5	0	1.0	1.0	1.0
GO:0002765	BP	p	immune response-inhibiting signal transduction	0/52	8/20600	1.0	6	0	1.0	1.0	1.0
GO:0002767	BP	p	immune response-inhibiting cell surface receptor signaling pathway	0/52	6/20600	1.0	7	0	1.0	1.0	1.0
GO:0002768	BP	p	immune response-regulating cell surface receptor signaling pathway	0/52	474/20600	0.6346075857982025	6	0	1.0	1.0	1.0
GO:0002769	BP	p	natural killer cell inhibitory signaling pathway	0/52	2/20600	1.0	8	0	1.0	1.0	1.0
GO:0002774	BP	p	Fc receptor mediated inhibitory signaling pathway	0/52	3/20600	1.0	8	0	1.0	1.0	1.0
GO:0002775	BP	p	antimicrobial peptide production	0/52	1/20600	1.0	3	0	1.0	1.0	1.0
GO:0002777	BP	p	antimicrobial peptide biosynthetic process	0/52	1/20600	1.0	7	0	1.0	1.0	1.0
GO:0002778	BP	p	antibacterial peptide production	0/52	1/20600	1.0	4	0	1.0	1.0	1.0
GO:0002780	BP	p	antibacterial peptide biosynthetic process	0/52	1/20600	1.0	8	0	1.0	1.0	1.0
GO:0002784	BP	p	regulation of antimicrobial peptide production	0/52	4/20600	1.0	7	0	1.0	1.0	1.0
GO:0002785	BP	p	negative regulation of antimicrobial peptide production	0/52	1/20600	1.0	8	0	1.0	1.0	1.0
GO:0002786	BP	p	regulation of antibacterial peptide production	0/52	4/20600	1.0	8	0	1.0	1.0	1.0
GO:0002787	BP	p	negative regulation of antibacterial peptide production	0/52	1/20600	1.0	9	0	1.0	1.0	1.0
GO:0002790	BP	p	peptide secretion	0/52	179/20600	1.0	7	0	1.0	1.0	1.0
GO:0002791	BP	p	regulation of peptide secretion	0/52	505/20600	0.6401780113166549	6	0	1.0	1.0	1.0
GO:0002792	BP	p	negative regulation of peptide secretion	0/52	138/20600	1.0	7	0	1.0	1.0	1.0
GO:0002793	BP	p	positive regulation of peptide secretion	0/52	297/20600	1.0	7	0	1.0	1.0	1.0
GO:0002803	BP	p	positive regulation of antibacterial peptide production	0/52	3/20600	1.0	9	0	1.0	1.0	1.0
GO:0002812	BP	p	biosynthetic process of antibacterial peptides active against Gram-negative bacteria	0/52	1/20600	1.0	9	0	1.0	1.0	1.0
GO:0002819	BP	p	regulation of adaptive immune response	0/52	168/20600	1.0	5	0	1.0	1.0	1.0
GO:0002820	BP	p	negative regulation of adaptive immune response	0/52	46/20600	1.0	6	0	1.0	1.0	1.0
GO:0002821	BP	p	positive regulation of adaptive immune response	0/52	112/20600	1.0	6	0	1.0	1.0	1.0
GO:0002822	BP	p	regulation of adaptive immune response based on somatic recombination of immune receptors built from immunoglobulin superfamily domains	0/52	153/20600	1.0	6	0	1.0	1.0	1.0
GO:0002823	BP	p	negative regulation of adaptive immune response based on somatic recombination of immune receptors built from immunoglobulin superfamily domains	0/52	41/20600	1.0	7	0	1.0	1.0	1.0
GO:0002824	BP	p	positive regulation of adaptive immune response based on somatic recombination of immune receptors built from immunoglobulin superfamily domains	0/52	107/20600	1.0	7	0	1.0	1.0	1.0
GO:0002825	BP	p	regulation of T-helper 1 type immune response	0/52	27/20600	1.0	7	0	1.0	1.0	1.0
GO:0002826	BP	p	negative regulation of T-helper 1 type immune response	0/52	7/20600	1.0	8	0	1.0	1.0	1.0
GO:0002827	BP	p	positive regulation of T-helper 1 type immune response	0/52	20/20600	1.0	8	0	1.0	1.0	1.0
GO:0002828	BP	p	regulation of type 2 immune response	0/52	31/20600	1.0	5	0	1.0	1.0	1.0
GO:0002829	BP	p	negative regulation of type 2 immune response	0/52	14/20600	1.0	6	0	1.0	1.0	1.0
GO:0002830	BP	p	positive regulation of type 2 immune response	0/52	16/20600	1.0	6	0	1.0	1.0	1.0
GO:0002831	BP	p	regulation of response to biotic stimulus	0/52	399/20600	0.6280866110320353	4	0	1.0	1.0	1.0
GO:0002832	BP	p	negative regulation of response to biotic stimulus	0/52	93/20600	1.0	5	0	1.0	1.0	1.0
GO:0002833	BP	p	positive regulation of response to biotic stimulus	0/52	248/20600	1.0	5	0	1.0	1.0	1.0
GO:0002834	BP	p	regulation of response to tumor cell	0/52	15/20600	1.0	5	0	1.0	1.0	1.0
GO:0002835	BP	p	negative regulation of response to tumor cell	0/52	2/20600	1.0	6	0	1.0	1.0	1.0
GO:0002836	BP	p	positive regulation of response to tumor cell	0/52	12/20600	1.0	6	0	1.0	1.0	1.0
GO:0002837	BP	p	regulation of immune response to tumor cell	0/52	15/20600	1.0	6	0	1.0	1.0	1.0
GO:0002838	BP	p	negative regulation of immune response to tumor cell	0/52	2/20600	1.0	7	0	1.0	1.0	1.0
GO:0002839	BP	p	positive regulation of immune response to tumor cell	0/52	12/20600	1.0	7	0	1.0	1.0	1.0
GO:0002840	BP	p	regulation of T cell mediated immune response to tumor cell	0/52	4/20600	1.0	8	0	1.0	1.0	1.0
GO:0002842	BP	p	positive regulation of T cell mediated immune response to tumor cell	0/52	3/20600	1.0	9	0	1.0	1.0	1.0
GO:0002843	BP	p	regulation of tolerance induction to tumor cell	0/52	1/20600	1.0	9	0	1.0	1.0	1.0
GO:0002845	BP	p	positive regulation of tolerance induction to tumor cell	0/52	1/20600	1.0	10	0	1.0	1.0	1.0
GO:0002849	BP	p	regulation of peripheral T cell tolerance induction	0/52	1/20600	1.0	9	0	1.0	1.0	1.0
GO:0002851	BP	p	positive regulation of peripheral T cell tolerance induction	0/52	1/20600	1.0	10	0	1.0	1.0	1.0
GO:0002852	BP	p	regulation of T cell mediated cytotoxicity directed against tumor cell target	0/52	1/20600	1.0	9	0	1.0	1.0	1.0
GO:0002854	BP	p	positive regulation of T cell mediated cytotoxicity directed against tumor cell target	0/52	1/20600	1.0	10	0	1.0	1.0	1.0
GO:0002855	BP	p	regulation of natural killer cell mediated immune response to tumor cell	0/52	9/20600	1.0	8	0	1.0	1.0	1.0
GO:0002856	BP	p	negative regulation of natural killer cell mediated immune response to tumor cell	0/52	2/20600	1.0	9	0	1.0	1.0	1.0
GO:0002857	BP	p	positive regulation of natural killer cell mediated immune response to tumor cell	0/52	7/20600	1.0	9	0	1.0	1.0	1.0
GO:0002858	BP	p	regulation of natural killer cell mediated cytotoxicity directed against tumor cell target	0/52	8/20600	1.0	9	0	1.0	1.0	1.0
GO:0002859	BP	p	negative regulation of natural killer cell mediated cytotoxicity directed against tumor cell target	0/52	2/20600	1.0	10	0	1.0	1.0	1.0
GO:0002860	BP	p	positive regulation of natural killer cell mediated cytotoxicity directed against tumor cell target	0/52	6/20600	1.0	10	0	1.0	1.0	1.0
GO:0002861	BP	p	regulation of inflammatory response to antigenic stimulus	0/52	26/20600	1.0	7	0	1.0	1.0	1.0
GO:0002862	BP	p	negative regulation of inflammatory response to antigenic stimulus	0/52	13/20600	1.0	8	0	1.0	1.0	1.0
GO:0002863	BP	p	positive regulation of inflammatory response to antigenic stimulus	0/52	12/20600	1.0	8	0	1.0	1.0	1.0
GO:0002864	BP	p	regulation of acute inflammatory response to antigenic stimulus	0/52	14/20600	1.0	8	0	1.0	1.0	1.0
GO:0002865	BP	p	negative regulation of acute inflammatory response to antigenic stimulus	0/52	5/20600	1.0	9	0	1.0	1.0	1.0
GO:0002866	BP	p	positive regulation of acute inflammatory response to antigenic stimulus	0/52	8/20600	1.0	9	0	1.0	1.0	1.0
GO:0002874	BP	p	regulation of chronic inflammatory response to antigenic stimulus	0/52	3/20600	1.0	8	0	1.0	1.0	1.0
GO:0002875	BP	p	negative regulation of chronic inflammatory response to antigenic stimulus	0/52	1/20600	1.0	9	0	1.0	1.0	1.0
GO:0002876	BP	p	positive regulation of chronic inflammatory response to antigenic stimulus	0/52	2/20600	1.0	9	0	1.0	1.0	1.0
GO:0002877	BP	p	regulation of acute inflammatory response to non-antigenic stimulus	0/52	3/20600	1.0	8	0	1.0	1.0	1.0
GO:0002878	BP	p	negative regulation of acute inflammatory response to non-antigenic stimulus	0/52	1/20600	1.0	9	0	1.0	1.0	1.0
GO:0002879	BP	p	positive regulation of acute inflammatory response to non-antigenic stimulus	0/52	2/20600	1.0	9	0	1.0	1.0	1.0
GO:0002880	BP	p	regulation of chronic inflammatory response to non-antigenic stimulus	0/52	1/20600	1.0	8	0	1.0	1.0	1.0
GO:0002882	BP	p	positive regulation of chronic inflammatory response to non-antigenic stimulus	0/52	1/20600	1.0	9	0	1.0	1.0	1.0
GO:0002883	BP	p	regulation of hypersensitivity	0/52	9/20600	1.0	9	0	1.0	1.0	1.0
GO:0002884	BP	p	negative regulation of hypersensitivity	0/52	2/20600	1.0	10	0	1.0	1.0	1.0
GO:0002885	BP	p	positive regulation of hypersensitivity	0/52	6/20600	1.0	10	0	1.0	1.0	1.0
GO:0002886	BP	p	regulation of myeloid leukocyte mediated immunity	0/52	58/20600	1.0	6	0	1.0	1.0	1.0
GO:0002887	BP	p	negative regulation of myeloid leukocyte mediated immunity	0/52	10/20600	1.0	7	0	1.0	1.0	1.0
GO:0002888	BP	p	positive regulation of myeloid leukocyte mediated immunity	0/52	32/20600	1.0	7	0	1.0	1.0	1.0
GO:0002889	BP	p	regulation of immunoglobulin mediated immune response	0/52	55/20600	1.0	8	0	1.0	1.0	1.0
GO:0002890	BP	p	negative regulation of immunoglobulin mediated immune response	0/52	11/20600	1.0	9	0	1.0	1.0	1.0
GO:0002891	BP	p	positive regulation of immunoglobulin mediated immune response	0/52	40/20600	1.0	9	0	1.0	1.0	1.0
GO:0002892	BP	p	regulation of type II hypersensitivity	0/52	4/20600	1.0	10	0	1.0	1.0	1.0
GO:0002893	BP	p	negative regulation of type II hypersensitivity	0/52	1/20600	1.0	11	0	1.0	1.0	1.0
GO:0002894	BP	p	positive regulation of type II hypersensitivity	0/52	3/20600	1.0	11	0	1.0	1.0	1.0
GO:0002895	BP	p	regulation of central B cell tolerance induction	0/52	1/20600	1.0	7	0	1.0	1.0	1.0
GO:0002897	BP	p	positive regulation of central B cell tolerance induction	0/52	1/20600	1.0	8	0	1.0	1.0	1.0
GO:0002902	BP	p	regulation of B cell apoptotic process	0/52	18/20600	1.0	9	0	1.0	1.0	1.0
GO:0002903	BP	p	negative regulation of B cell apoptotic process	0/52	12/20600	1.0	10	0	1.0	1.0	1.0
GO:0002904	BP	p	positive regulation of B cell apoptotic process	0/52	3/20600	1.0	10	0	1.0	1.0	1.0
GO:0002905	BP	p	regulation of mature B cell apoptotic process	0/52	4/20600	1.0	10	0	1.0	1.0	1.0
GO:0002906	BP	p	negative regulation of mature B cell apoptotic process	0/52	4/20600	1.0	11	0	1.0	1.0	1.0
GO:0002911	BP	p	regulation of lymphocyte anergy	0/52	5/20600	1.0	6	0	1.0	1.0	1.0
GO:0002913	BP	p	positive regulation of lymphocyte anergy	0/52	2/20600	1.0	7	0	1.0	1.0	1.0
GO:0002920	BP	p	regulation of humoral immune response	0/52	136/20600	1.0	5	0	1.0	1.0	1.0
GO:0002921	BP	p	negative regulation of humoral immune response	0/52	12/20600	1.0	6	0	1.0	1.0	1.0
GO:0002922	BP	p	positive regulation of humoral immune response	0/52	17/20600	1.0	6	0	1.0	1.0	1.0
GO:0002923	BP	p	regulation of humoral immune response mediated by circulating immunoglobulin	0/52	11/20600	1.0	9	0	1.0	1.0	1.0
GO:0002924	BP	p	negative regulation of humoral immune response mediated by circulating immunoglobulin	0/52	6/20600	1.0	10	0	1.0	1.0	1.0
GO:0002925	BP	p	positive regulation of humoral immune response mediated by circulating immunoglobulin	0/52	5/20600	1.0	10	0	1.0	1.0	1.0
GO:0002926	BP	p	tRNA wobble base 5-methoxycarbonylmethyl-2-thiouridinylation	0/52	1/20600	1.0	13	0	1.0	1.0	1.0
GO:0002930	BP	p	trabecular meshwork development	0/52	2/20600	1.0	4	0	1.0	1.0	1.0
GO:0002931	BP	p	response to ischemia	0/52	53/20600	1.0	3	0	1.0	1.0	1.0
GO:0002933	BP	p	lipid hydroxylation	0/52	7/20600	1.0	6	0	1.0	1.0	1.0
GO:0002934	BP	p	desmosome organization	0/52	10/20600	1.0	5	0	1.0	1.0	1.0
GO:0002939	BP	p	tRNA N1-guanine methylation	0/52	1/20600	1.0	12	0	1.0	1.0	1.0
GO:0002940	BP	p	tRNA N2-guanine methylation	0/52	2/20600	1.0	12	0	1.0	1.0	1.0
GO:0002943	BP	p	tRNA dihydrouridine synthesis	0/52	4/20600	1.0	11	0	1.0	1.0	1.0
GO:0002944	CC	e	cyclin K-CDK12 complex	1/52	2/20600	0.005042293975033748	8	1	1.0	1.0	1.0	Q9NYV4
GO:0002945	CC	e	cyclin K-CDK13 complex	1/52	2/20600	0.005042293975033748	8	1	1.0	1.0	1.0	Q14004
GO:0002946	BP	p	tRNA C5-cytosine methylation	0/52	2/20600	1.0	12	0	1.0	1.0	1.0
GO:0002947	CC	p	tumor necrosis factor receptor superfamily complex	0/52	4/20600	1.0	3	0	1.0	1.0	1.0
GO:0002949	BP	p	tRNA threonylcarbamoyladenosine modification	0/52	3/20600	1.0	11	0	1.0	1.0	1.0
GO:0002950	MF	p	ceramide phosphoethanolamine synthase activity	0/52	3/20600	1.0	5	0	1.0	1.0	1.0
GO:0002951	MF	p	leukotriene-C(4) hydrolase	0/52	2/20600	1.0	5	0	1.0	1.0	1.0
GO:0002953	MF	p	5'-deoxynucleotidase activity	0/52	1/20600	1.0	6	0	1.0	1.0	1.0
GO:0003002	BP	e	regionalization	1/52	254/20600	0.4758385816029611	3	1	1.0	1.0	1.0	P62995
GO:0003006	BP	p	developmental process involved in reproduction	0/52	925/20600	0.1744559254074144	2	0	1.0	1.0	1.0
GO:0003007	BP	p	heart morphogenesis	0/52	38/20600	1.0	4	0	1.0	1.0	1.0
GO:0003008	BP	p	system process	0/52	1459/20600	0.05065574596122634	2	0	1.0	1.0	1.0
GO:0003009	BP	p	skeletal muscle contraction	0/52	30/20600	1.0	6	0	1.0	1.0	1.0
GO:0003010	BP	p	voluntary skeletal muscle contraction	0/52	3/20600	1.0	7	0	1.0	1.0	1.0
GO:0003011	BP	p	involuntary skeletal muscle contraction	0/52	3/20600	1.0	7	0	1.0	1.0	1.0
GO:0003012	BP	p	muscle system process	0/52	253/20600	1.0	3	0	1.0	1.0	1.0
GO:0003013	BP	p	circulatory system process	0/52	208/20600	1.0	3	0	1.0	1.0	1.0
GO:0003014	BP	p	renal system process	0/52	107/20600	1.0	3	0	1.0	1.0	1.0
GO:0003015	BP	p	heart process	0/52	19/20600	1.0	4	0	1.0	1.0	1.0
GO:0003016	BP	p	respiratory system process	0/52	17/20600	1.0	3	0	1.0	1.0	1.0
GO:0003017	BP	p	lymph circulation	0/52	2/20600	1.0	4	0	1.0	1.0	1.0
GO:0003018	BP	p	vascular process in circulatory system	0/52	160/20600	1.0	4	0	1.0	1.0	1.0
GO:0003025	BP	p	regulation of systemic arterial blood pressure by baroreceptor feedback	0/52	1/20600	1.0	5	0	1.0	1.0	1.0
GO:0003026	BP	p	regulation of systemic arterial blood pressure by aortic arch baroreceptor feedback	0/52	1/20600	1.0	5	0	1.0	1.0	1.0
GO:0003029	BP	p	detection of hypoxic conditions in blood by carotid body chemoreceptor signaling	0/52	1/20600	1.0	5	0	1.0	1.0	1.0
GO:0003032	BP	p	detection of oxygen	0/52	2/20600	1.0	4	0	1.0	1.0	1.0
GO:0003044	BP	p	regulation of systemic arterial blood pressure mediated by a chemical signal	0/52	26/20600	1.0	5	0	1.0	1.0	1.0
GO:0003050	BP	p	regulation of systemic arterial blood pressure by atrial natriuretic peptide	0/52	2/20600	1.0	7	0	1.0	1.0	1.0
GO:0003051	BP	p	angiotensin-mediated drinking behavior	0/52	2/20600	1.0	4	0	1.0	1.0	1.0
GO:0003056	BP	p	regulation of vascular smooth muscle contraction	0/52	8/20600	1.0	8	0	1.0	1.0	1.0
GO:0003057	BP	p	regulation of the force of heart contraction by chemical signal	0/52	6/20600	1.0	8	0	1.0	1.0	1.0
GO:0003058	BP	p	hormonal regulation of the force of heart contraction	0/52	1/20600	1.0	9	0	1.0	1.0	1.0
GO:0003062	BP	p	regulation of heart rate by chemical signal	0/52	5/20600	1.0	8	0	1.0	1.0	1.0
GO:0003064	BP	p	regulation of heart rate by hormone	0/52	2/20600	1.0	9	0	1.0	1.0	1.0
GO:0003065	BP	p	positive regulation of heart rate by epinephrine	0/52	1/20600	1.0	9	0	1.0	1.0	1.0
GO:0003069	BP	p	acetylcholine-mediated vasodilation involved in regulation of systemic arterial blood pressure	0/52	1/20600	1.0	9	0	1.0	1.0	1.0
GO:0003071	BP	p	renal system process involved in regulation of systemic arterial blood pressure	0/52	20/20600	1.0	4	0	1.0	1.0	1.0
GO:0003072	BP	p	renal control of peripheral vascular resistance involved in regulation of systemic arterial blood pressure	0/52	3/20600	1.0	5	0	1.0	1.0	1.0
GO:0003073	BP	p	regulation of systemic arterial blood pressure	0/52	42/20600	1.0	4	0	1.0	1.0	1.0
GO:0003081	BP	p	regulation of systemic arterial blood pressure by renin-angiotensin	0/52	10/20600	1.0	7	0	1.0	1.0	1.0
GO:0003083	BP	p	negative regulation of renal output by angiotensin	0/52	1/20600	1.0	10	0	1.0	1.0	1.0
GO:0003084	BP	p	positive regulation of systemic arterial blood pressure	0/52	13/20600	1.0	5	0	1.0	1.0	1.0
GO:0003085	BP	p	negative regulation of systemic arterial blood pressure	0/52	17/20600	1.0	5	0	1.0	1.0	1.0
GO:0003091	BP	p	renal water homeostasis	0/52	34/20600	1.0	7	0	1.0	1.0	1.0
GO:0003093	BP	p	regulation of glomerular filtration	0/52	10/20600	1.0	6	0	1.0	1.0	1.0
GO:0003094	BP	p	glomerular filtration	0/52	13/20600	1.0	5	0	1.0	1.0	1.0
GO:0003095	BP	p	pressure natriuresis	0/52	3/20600	1.0	6	0	1.0	1.0	1.0
GO:0003096	BP	p	renal sodium ion transport	0/52	6/20600	1.0	8	0	1.0	1.0	1.0
GO:0003097	BP	p	renal water transport	0/52	5/20600	1.0	6	0	1.0	1.0	1.0
GO:0003099	BP	p	positive regulation of the force of heart contraction by chemical signal	0/52	3/20600	1.0	9	0	1.0	1.0	1.0
GO:0003100	BP	p	regulation of systemic arterial blood pressure by endothelin	0/52	6/20600	1.0	7	0	1.0	1.0	1.0
GO:0003104	BP	p	positive regulation of glomerular filtration	0/52	4/20600	1.0	7	0	1.0	1.0	1.0
GO:0003105	BP	p	negative regulation of glomerular filtration	0/52	3/20600	1.0	7	0	1.0	1.0	1.0
GO:0003106	BP	p	negative regulation of glomerular filtration by angiotensin	0/52	1/20600	1.0	11	0	1.0	1.0	1.0
GO:0003108	BP	p	negative regulation of the force of heart contraction by chemical signal	0/52	1/20600	1.0	9	0	1.0	1.0	1.0
GO:0003127	BP	p	detection of nodal flow	0/52	2/20600	1.0	4	0	1.0	1.0	1.0
GO:0003128	BP	p	heart field specification	0/52	11/20600	1.0	5	0	1.0	1.0	1.0
GO:0003130	BP	p	BMP signaling pathway involved in heart induction	0/52	2/20600	1.0	12	0	1.0	1.0	1.0
GO:0003131	BP	p	mesodermal-endodermal cell signaling	0/52	1/20600	1.0	4	0	1.0	1.0	1.0
GO:0003136	BP	p	negative regulation of heart induction by canonical Wnt signaling pathway	0/52	1/20600	1.0	10	0	1.0	1.0	1.0
GO:0003138	BP	p	primary heart field specification	0/52	3/20600	1.0	6	0	1.0	1.0	1.0
GO:0003139	BP	p	secondary heart field specification	0/52	11/20600	1.0	6	0	1.0	1.0	1.0
GO:0003140	BP	p	determination of left/right asymmetry in lateral mesoderm	0/52	3/20600	1.0	6	0	1.0	1.0	1.0
GO:0003142	BP	p	cardiogenic plate morphogenesis	0/52	1/20600	1.0	3	0	1.0	1.0	1.0
GO:0003143	BP	p	embryonic heart tube morphogenesis	0/52	69/20600	1.0	6	0	1.0	1.0	1.0
GO:0003144	BP	p	embryonic heart tube formation	0/52	1/20600	1.0	6	0	1.0	1.0	1.0
GO:0003147	BP	p	neural crest cell migration involved in heart formation	0/52	1/20600	1.0	7	0	1.0	1.0	1.0
GO:0003148	BP	p	outflow tract septum morphogenesis	0/52	28/20600	1.0	4	0	1.0	1.0	1.0
GO:0003149	BP	p	membranous septum morphogenesis	0/52	10/20600	1.0	3	0	1.0	1.0	1.0
GO:0003150	BP	p	muscular septum morphogenesis	0/52	6/20600	1.0	5	0	1.0	1.0	1.0
GO:0003151	BP	p	outflow tract morphogenesis	0/52	46/20600	1.0	3	0	1.0	1.0	1.0
GO:0003156	BP	p	regulation of animal organ formation	0/52	34/20600	1.0	6	0	1.0	1.0	1.0
GO:0003157	BP	p	endocardium development	0/52	3/20600	1.0	3	0	1.0	1.0	1.0
GO:0003158	BP	p	endothelium development	0/52	8/20600	1.0	5	0	1.0	1.0	1.0
GO:0003159	BP	p	morphogenesis of an endothelium	0/52	12/20600	1.0	5	0	1.0	1.0	1.0
GO:0003160	BP	p	endocardium morphogenesis	0/52	2/20600	1.0	3	0	1.0	1.0	1.0
GO:0003161	BP	p	cardiac conduction system development	0/52	5/20600	1.0	7	0	1.0	1.0	1.0
GO:0003162	BP	p	atrioventricular node development	0/52	2/20600	1.0	7	0	1.0	1.0	1.0
GO:0003165	BP	p	Purkinje myocyte development	0/52	1/20600	1.0	8	0	1.0	1.0	1.0
GO:0003166	BP	p	bundle of His development	0/52	3/20600	1.0	8	0	1.0	1.0	1.0
GO:0003167	BP	p	atrioventricular bundle cell differentiation	0/52	1/20600	1.0	8	0	1.0	1.0	1.0
GO:0003168	BP	p	Purkinje myocyte differentiation	0/52	1/20600	1.0	8	0	1.0	1.0	1.0
GO:0003169	BP	p	coronary vein morphogenesis	0/52	2/20600	1.0	6	0	1.0	1.0	1.0
GO:0003170	BP	p	heart valve development	0/52	14/20600	1.0	3	0	1.0	1.0	1.0
GO:0003171	BP	p	atrioventricular valve development	0/52	2/20600	1.0	4	0	1.0	1.0	1.0
GO:0003174	BP	p	mitral valve development	0/52	1/20600	1.0	5	0	1.0	1.0	1.0
GO:0003175	BP	p	tricuspid valve development	0/52	1/20600	1.0	5	0	1.0	1.0	1.0
GO:0003176	BP	p	aortic valve development	0/52	4/20600	1.0	5	0	1.0	1.0	1.0
GO:0003177	BP	p	pulmonary valve development	0/52	4/20600	1.0	5	0	1.0	1.0	1.0
GO:0003179	BP	p	heart valve morphogenesis	0/52	48/20600	1.0	3	0	1.0	1.0	1.0
GO:0003180	BP	p	aortic valve morphogenesis	0/52	28/20600	1.0	4	0	1.0	1.0	1.0
GO:0003181	BP	p	atrioventricular valve morphogenesis	0/52	19/20600	1.0	4	0	1.0	1.0	1.0
GO:0003182	BP	p	coronary sinus valve morphogenesis	0/52	1/20600	1.0	4	0	1.0	1.0	1.0
GO:0003183	BP	p	mitral valve morphogenesis	0/52	7/20600	1.0	5	0	1.0	1.0	1.0
GO:0003184	BP	p	pulmonary valve morphogenesis	0/52	15/20600	1.0	4	0	1.0	1.0	1.0
GO:0003185	BP	p	sinoatrial valve morphogenesis	0/52	1/20600	1.0	4	0	1.0	1.0	1.0
GO:0003186	BP	p	tricuspid valve morphogenesis	0/52	4/20600	1.0	5	0	1.0	1.0	1.0
GO:0003188	BP	p	heart valve formation	0/52	12/20600	1.0	3	0	1.0	1.0	1.0
GO:0003190	BP	p	atrioventricular valve formation	0/52	8/20600	1.0	4	0	1.0	1.0	1.0
GO:0003192	BP	p	mitral valve formation	0/52	3/20600	1.0	5	0	1.0	1.0	1.0
GO:0003193	BP	p	pulmonary valve formation	0/52	2/20600	1.0	4	0	1.0	1.0	1.0
GO:0003195	BP	p	tricuspid valve formation	0/52	2/20600	1.0	5	0	1.0	1.0	1.0
GO:0003197	BP	p	endocardial cushion development	0/52	9/20600	1.0	5	0	1.0	1.0	1.0
GO:0003198	BP	p	epithelial to mesenchymal transition involved in endocardial cushion formation	0/52	13/20600	1.0	7	0	1.0	1.0	1.0
GO:0003199	BP	p	endocardial cushion to mesenchymal transition involved in heart valve formation	0/52	2/20600	1.0	8	0	1.0	1.0	1.0
GO:0003203	BP	p	endocardial cushion morphogenesis	0/52	19/20600	1.0	5	0	1.0	1.0	1.0
GO:0003205	BP	p	cardiac chamber development	0/52	9/20600	1.0	3	0	1.0	1.0	1.0
GO:0003206	BP	p	cardiac chamber morphogenesis	0/52	33/20600	1.0	3	0	1.0	1.0	1.0
GO:0003207	BP	p	cardiac chamber formation	0/52	11/20600	1.0	3	0	1.0	1.0	1.0
GO:0003208	BP	p	cardiac ventricle morphogenesis	0/52	28/20600	1.0	4	0	1.0	1.0	1.0
GO:0003209	BP	p	cardiac atrium morphogenesis	0/52	7/20600	1.0	4	0	1.0	1.0	1.0
GO:0003210	BP	p	cardiac atrium formation	0/52	1/20600	1.0	4	0	1.0	1.0	1.0
GO:0003211	BP	p	cardiac ventricle formation	0/52	10/20600	1.0	4	0	1.0	1.0	1.0
GO:0003213	BP	p	cardiac right atrium morphogenesis	0/52	1/20600	1.0	5	0	1.0	1.0	1.0
GO:0003214	BP	p	cardiac left ventricle morphogenesis	0/52	10/20600	1.0	5	0	1.0	1.0	1.0
GO:0003215	BP	p	cardiac right ventricle morphogenesis	0/52	13/20600	1.0	5	0	1.0	1.0	1.0
GO:0003218	BP	p	cardiac left ventricle formation	0/52	2/20600	1.0	5	0	1.0	1.0	1.0
GO:0003219	BP	p	cardiac right ventricle formation	0/52	4/20600	1.0	5	0	1.0	1.0	1.0
GO:0003220	BP	p	left ventricular cardiac muscle tissue morphogenesis	0/52	2/20600	1.0	7	0	1.0	1.0	1.0
GO:0003221	BP	p	right ventricular cardiac muscle tissue morphogenesis	0/52	3/20600	1.0	7	0	1.0	1.0	1.0
GO:0003222	BP	p	ventricular trabecula myocardium morphogenesis	0/52	16/20600	1.0	7	0	1.0	1.0	1.0
GO:0003223	BP	p	ventricular compact myocardium morphogenesis	0/52	8/20600	1.0	7	0	1.0	1.0	1.0
GO:0003226	BP	p	right ventricular compact myocardium morphogenesis	0/52	1/20600	1.0	8	0	1.0	1.0	1.0
GO:0003228	BP	p	atrial cardiac muscle tissue development	0/52	1/20600	1.0	3	0	1.0	1.0	1.0
GO:0003229	BP	p	ventricular cardiac muscle tissue development	0/52	7/20600	1.0	7	0	1.0	1.0	1.0
GO:0003231	BP	p	cardiac ventricle development	0/52	6/20600	1.0	4	0	1.0	1.0	1.0
GO:0003236	BP	p	sinus venosus morphogenesis	0/52	1/20600	1.0	4	0	1.0	1.0	1.0
GO:0003241	BP	p	growth involved in heart morphogenesis	0/52	4/20600	1.0	4	0	1.0	1.0	1.0
GO:0003245	BP	p	cardiac muscle tissue growth involved in heart morphogenesis	0/52	1/20600	1.0	5	0	1.0	1.0	1.0
GO:0003247	BP	p	post-embryonic cardiac muscle cell growth involved in heart morphogenesis	0/52	1/20600	1.0	5	0	1.0	1.0	1.0
GO:0003250	BP	p	regulation of cell proliferation involved in heart valve morphogenesis	0/52	3/20600	1.0	8	0	1.0	1.0	1.0
GO:0003251	BP	p	positive regulation of cell proliferation involved in heart valve morphogenesis	0/52	1/20600	1.0	9	0	1.0	1.0	1.0
GO:0003252	BP	p	negative regulation of cell proliferation involved in heart valve morphogenesis	0/52	2/20600	1.0	9	0	1.0	1.0	1.0
GO:0003253	BP	p	cardiac neural crest cell migration involved in outflow tract morphogenesis	0/52	4/20600	1.0	7	0	1.0	1.0	1.0
GO:0003254	BP	p	regulation of membrane depolarization	0/52	44/20600	1.0	6	0	1.0	1.0	1.0
GO:0003256	BP	p	regulation of transcription from RNA polymerase II promoter involved in myocardial precursor cell differentiation	0/52	7/20600	1.0	12	0	1.0	1.0	1.0
GO:0003257	BP	p	positive regulation of transcription from RNA polymerase II promoter involved in myocardial precursor cell differentiation	0/52	4/20600	1.0	13	0	1.0	1.0	1.0
GO:0003259	BP	p	cardioblast anterior-lateral migration	0/52	1/20600	1.0	8	0	1.0	1.0	1.0
GO:0003260	BP	p	cardioblast migration	0/52	1/20600	1.0	7	0	1.0	1.0	1.0
GO:0003264	BP	p	regulation of cardioblast proliferation	0/52	8/20600	1.0	8	0	1.0	1.0	1.0
GO:0003266	BP	p	regulation of secondary heart field cardioblast proliferation	0/52	7/20600	1.0	9	0	1.0	1.0	1.0
GO:0003270	BP	p	Notch signaling pathway involved in regulation of secondary heart field cardioblast proliferation	0/52	1/20600	1.0	8	0	1.0	1.0	1.0
GO:0003271	BP	p	smoothened signaling pathway involved in regulation of secondary heart field cardioblast proliferation	0/52	1/20600	1.0	7	0	1.0	1.0	1.0
GO:0003272	BP	p	endocardial cushion formation	0/52	6/20600	1.0	3	0	1.0	1.0	1.0
GO:0003273	BP	p	cell migration involved in endocardial cushion formation	0/52	4/20600	1.0	6	0	1.0	1.0	1.0
GO:0003274	BP	p	endocardial cushion fusion	0/52	4/20600	1.0	5	0	1.0	1.0	1.0
GO:0003277	BP	p	apoptotic process involved in endocardial cushion morphogenesis	0/52	1/20600	1.0	8	0	1.0	1.0	1.0
GO:0003278	BP	p	apoptotic process involved in heart morphogenesis	0/52	4/20600	1.0	7	0	1.0	1.0	1.0
GO:0003279	BP	p	cardiac septum development	0/52	49/20600	1.0	3	0	1.0	1.0	1.0
GO:0003281	BP	p	ventricular septum development	0/52	33/20600	1.0	4	0	1.0	1.0	1.0
GO:0003283	BP	p	atrial septum development	0/52	9/20600	1.0	4	0	1.0	1.0	1.0
GO:0003284	BP	p	septum primum development	0/52	1/20600	1.0	5	0	1.0	1.0	1.0
GO:0003285	BP	p	septum secundum development	0/52	1/20600	1.0	5	0	1.0	1.0	1.0
GO:0003289	BP	p	atrial septum primum morphogenesis	0/52	5/20600	1.0	5	0	1.0	1.0	1.0
GO:0003290	BP	p	atrial septum secundum morphogenesis	0/52	2/20600	1.0	5	0	1.0	1.0	1.0
GO:0003294	BP	p	atrial ventricular junction remodeling	0/52	1/20600	1.0	3	0	1.0	1.0	1.0
GO:0003299	BP	p	muscle hypertrophy in response to stress	0/52	14/20600	1.0	5	0	1.0	1.0	1.0
GO:0003300	BP	p	cardiac muscle hypertrophy	0/52	21/20600	1.0	6	0	1.0	1.0	1.0
GO:0003306	BP	p	Wnt signaling pathway involved in heart development	0/52	5/20600	1.0	8	0	1.0	1.0	1.0
GO:0003307	BP	p	regulation of Wnt signaling pathway involved in heart development	0/52	8/20600	1.0	7	0	1.0	1.0	1.0
GO:0003308	BP	p	negative regulation of Wnt signaling pathway involved in heart development	0/52	7/20600	1.0	8	0	1.0	1.0	1.0
GO:0003309	BP	p	type B pancreatic cell differentiation	0/52	6/20600	1.0	8	0	1.0	1.0	1.0
GO:0003310	BP	p	pancreatic A cell differentiation	0/52	3/20600	1.0	8	0	1.0	1.0	1.0
GO:0003311	BP	p	pancreatic D cell differentiation	0/52	1/20600	1.0	8	0	1.0	1.0	1.0
GO:0003318	BP	p	cell migration to the midline involved in heart development	0/52	1/20600	1.0	6	0	1.0	1.0	1.0
GO:0003322	BP	p	pancreatic A cell development	0/52	1/20600	1.0	7	0	1.0	1.0	1.0
GO:0003323	BP	p	type B pancreatic cell development	0/52	12/20600	1.0	7	0	1.0	1.0	1.0
GO:0003326	BP	p	pancreatic A cell fate commitment	0/52	2/20600	1.0	5	0	1.0	1.0	1.0
GO:0003327	BP	p	type B pancreatic cell fate commitment	0/52	1/20600	1.0	5	0	1.0	1.0	1.0
GO:0003329	BP	p	pancreatic PP cell fate commitment	0/52	2/20600	1.0	5	0	1.0	1.0	1.0
GO:0003330	BP	p	regulation of extracellular matrix constituent secretion	0/52	7/20600	1.0	7	0	1.0	1.0	1.0
GO:0003331	BP	p	positive regulation of extracellular matrix constituent secretion	0/52	3/20600	1.0	8	0	1.0	1.0	1.0
GO:0003332	BP	p	negative regulation of extracellular matrix constituent secretion	0/52	4/20600	1.0	8	0	1.0	1.0	1.0
GO:0003333	BP	p	amino acid transmembrane transport	0/52	77/20600	1.0	9	0	1.0	1.0	1.0
GO:0003334	BP	p	keratinocyte development	0/52	9/20600	1.0	5	0	1.0	1.0	1.0
GO:0003335	BP	p	corneocyte development	0/52	2/20600	1.0	4	0	1.0	1.0	1.0
GO:0003336	BP	p	corneocyte desquamation	0/52	1/20600	1.0	8	0	1.0	1.0	1.0
GO:0003337	BP	p	mesenchymal to epithelial transition involved in metanephros morphogenesis	0/52	8/20600	1.0	6	0	1.0	1.0	1.0
GO:0003338	BP	p	metanephros morphogenesis	0/52	4/20600	1.0	5	0	1.0	1.0	1.0
GO:0003339	BP	p	regulation of mesenchymal to epithelial transition involved in metanephros morphogenesis	0/52	8/20600	1.0	7	0	1.0	1.0	1.0
GO:0003340	BP	p	negative regulation of mesenchymal to epithelial transition involved in metanephros morphogenesis	0/52	3/20600	1.0	8	0	1.0	1.0	1.0
GO:0003341	BP	p	cilium movement	0/52	67/20600	1.0	4	0	1.0	1.0	1.0
GO:0003342	BP	p	proepicardium development	0/52	3/20600	1.0	5	0	1.0	1.0	1.0
GO:0003344	BP	p	pericardium morphogenesis	0/52	7/20600	1.0	6	0	1.0	1.0	1.0
GO:0003345	BP	p	proepicardium cell migration involved in pericardium morphogenesis	0/52	1/20600	1.0	6	0	1.0	1.0	1.0
GO:0003348	BP	p	cardiac endothelial cell differentiation	0/52	5/20600	1.0	6	0	1.0	1.0	1.0
GO:0003350	BP	p	pulmonary myocardium development	0/52	2/20600	1.0	6	0	1.0	1.0	1.0
GO:0003351	BP	p	epithelial cilium movement involved in extracellular fluid movement	0/52	29/20600	1.0	5	0	1.0	1.0	1.0
GO:0003352	BP	p	regulation of cilium movement	0/52	17/20600	1.0	6	0	1.0	1.0	1.0
GO:0003353	BP	p	positive regulation of cilium movement	0/52	1/20600	1.0	7	0	1.0	1.0	1.0
GO:0003356	BP	p	regulation of cilium beat frequency	0/52	12/20600	1.0	7	0	1.0	1.0	1.0
GO:0003357	BP	p	noradrenergic neuron differentiation	0/52	5/20600	1.0	5	0	1.0	1.0	1.0
GO:0003358	BP	p	noradrenergic neuron development	0/52	3/20600	1.0	5	0	1.0	1.0	1.0
GO:0003359	BP	p	noradrenergic neuron fate commitment	0/52	1/20600	1.0	5	0	1.0	1.0	1.0
GO:0003360	BP	p	brainstem development	0/52	7/20600	1.0	3	0	1.0	1.0	1.0
GO:0003363	BP	p	lamellipodium assembly involved in ameboidal cell migration	0/52	1/20600	1.0	7	0	1.0	1.0	1.0
GO:0003365	BP	p	establishment of cell polarity involved in ameboidal cell migration	0/52	3/20600	1.0	4	0	1.0	1.0	1.0
GO:0003366	BP	p	cell-matrix adhesion involved in ameboidal cell migration	0/52	2/20600	1.0	5	0	1.0	1.0	1.0
GO:0003373	BP	p	dynamin family protein polymerization involved in membrane fission	0/52	2/20600	1.0	7	0	1.0	1.0	1.0
GO:0003374	BP	p	dynamin family protein polymerization involved in mitochondrial fission	0/52	2/20600	1.0	8	0	1.0	1.0	1.0
GO:0003376	BP	p	sphingosine-1-phosphate receptor signaling pathway	0/52	10/20600	1.0	6	0	1.0	1.0	1.0
GO:0003382	BP	p	epithelial cell morphogenesis	0/52	30/20600	1.0	6	0	1.0	1.0	1.0
GO:0003383	BP	p	apical constriction	0/52	4/20600	1.0	5	0	1.0	1.0	1.0
GO:0003400	BP	p	regulation of COPII vesicle coating	0/52	4/20600	1.0	8	0	1.0	1.0	1.0
GO:0003401	BP	p	axis elongation	0/52	16/20600	1.0	4	0	1.0	1.0	1.0
GO:0003402	BP	p	planar cell polarity pathway involved in axis elongation	0/52	4/20600	1.0	10	0	1.0	1.0	1.0
GO:0003404	BP	p	optic vesicle morphogenesis	0/52	2/20600	1.0	4	0	1.0	1.0	1.0
GO:0003406	BP	p	retinal pigment epithelium development	0/52	5/20600	1.0	5	0	1.0	1.0	1.0
GO:0003407	BP	p	neural retina development	0/52	14/20600	1.0	3	0	1.0	1.0	1.0
GO:0003408	BP	p	optic cup formation involved in camera-type eye development	0/52	3/20600	1.0	3	0	1.0	1.0	1.0
GO:0003409	BP	p	optic cup structural organization	0/52	1/20600	1.0	3	0	1.0	1.0	1.0
GO:0003413	BP	p	chondrocyte differentiation involved in endochondral bone morphogenesis	0/52	7/20600	1.0	5	0	1.0	1.0	1.0
GO:0003414	BP	p	chondrocyte morphogenesis involved in endochondral bone morphogenesis	0/52	17/20600	1.0	7	0	1.0	1.0	1.0
GO:0003415	BP	p	chondrocyte hypertrophy	0/52	4/20600	1.0	4	0	1.0	1.0	1.0
GO:0003416	BP	p	endochondral bone growth	0/52	8/20600	1.0	5	0	1.0	1.0	1.0
GO:0003417	BP	p	growth plate cartilage development	0/52	6/20600	1.0	6	0	1.0	1.0	1.0
GO:0003418	BP	p	growth plate cartilage chondrocyte differentiation	0/52	3/20600	1.0	6	0	1.0	1.0	1.0
GO:0003419	BP	p	growth plate cartilage chondrocyte proliferation	0/52	2/20600	1.0	2	0	1.0	1.0	1.0
GO:0003420	BP	p	regulation of growth plate cartilage chondrocyte proliferation	0/52	2/20600	1.0	6	0	1.0	1.0	1.0
GO:0003421	BP	p	growth plate cartilage axis specification	0/52	1/20600	1.0	4	0	1.0	1.0	1.0
GO:0003422	BP	p	growth plate cartilage morphogenesis	0/52	17/20600	1.0	5	0	1.0	1.0	1.0
GO:0003429	BP	p	growth plate cartilage chondrocyte morphogenesis	0/52	17/20600	1.0	8	0	1.0	1.0	1.0
GO:0003430	BP	p	growth plate cartilage chondrocyte growth	0/52	2/20600	1.0	5	0	1.0	1.0	1.0
GO:0003431	BP	p	growth plate cartilage chondrocyte development	0/52	2/20600	1.0	6	0	1.0	1.0	1.0
GO:0003433	BP	p	chondrocyte development involved in endochondral bone morphogenesis	0/52	4/20600	1.0	5	0	1.0	1.0	1.0
GO:0003674	MF	e	molecular_function	52/52	17505/20600	0.0003186972632063556	0	52	1.0	1.0	1.0	O15042, O75494, O95104, O95218, P08621, P26368, P49759, P49760, P49761, P52756, P62995, P84103, Q01081, Q01130, Q02040, Q05519, Q07955, Q08170, Q13242, Q13243, Q13247, Q13427, Q13523, Q13595, Q14004, Q14498, Q14562, Q15287, Q15696, Q16629, Q7L014, Q86U06, Q86X95, Q8IYB3, Q8N2M8, Q8TF01, Q8WVK2, Q8WXA9, Q8WXF0, Q92620, Q96IZ7, Q96S94, Q99590, Q9BRL6, Q9BUQ8, Q9H307, Q9H7N4, Q9NQ29, Q9NYV4, Q9UK58,…
GO:0003677	MF	p	DNA binding	4/52	2502/20600	0.40072806423319224	4	4	1.0	1.0	1.0	P52756, Q14004, Q8IYB3, Q9H307
GO:0003678	MF	p	DNA helicase activity	0/52	79/20600	1.0	10	0	1.0	1.0	1.0
GO:0003680	MF	p	AT DNA binding	0/52	9/20600	1.0	7	0	1.0	1.0	1.0
GO:0003682	MF	p	chromatin binding	0/52	558/20600	0.40574115443946523	2	0	1.0	1.0	1.0
GO:0003684	MF	p	damaged DNA binding	0/52	67/20600	1.0	5	0	1.0	1.0	1.0
GO:0003688	MF	p	DNA replication origin binding	0/52	23/20600	1.0	7	0	1.0	1.0	1.0
GO:0003689	MF	p	DNA clamp loader activity	0/52	9/20600	1.0	11	0	1.0	1.0	1.0
GO:0003690	MF	p	double-stranded DNA binding	0/52	1017/20600	0.18425360970381333	5	0	1.0	1.0	1.0
GO:0003691	MF	p	double-stranded telomeric DNA binding	0/52	9/20600	1.0	7	0	1.0	1.0	1.0
GO:0003692	MF	p	left-handed Z-DNA binding	0/52	1/20600	1.0	6	0	1.0	1.0	1.0
GO:0003696	MF	p	satellite DNA binding	0/52	4/20600	1.0	7	0	1.0	1.0	1.0
GO:0003697	MF	p	single-stranded DNA binding	0/52	117/20600	1.0	5	0	1.0	1.0	1.0
GO:0003700	MF	p	DNA-binding transcription factor activity	2/52	1291/20600	0.771544890115188	2	2	1.0	1.0	1.0	O95218, Q86X95
GO:0003707	MF	p	steroid hormone receptor activity	0/52	55/20600	1.0	3	0	1.0	1.0	1.0
GO:0003711	MF	p	transcription elongation regulator activity	0/52	1/20600	1.0	2	0	1.0	1.0	1.0
GO:0003712	MF	e	transcription coregulator activity	2/52	594/20600	0.6626001179347354	2	2	1.0	1.0	1.0	Q01130, Q86X95
GO:0003713	MF	p	transcription coactivator activity	0/52	336/20600	1.0	3	0	1.0	1.0	1.0
GO:0003714	MF	e	transcription corepressor activity	2/52	244/20600	0.1262348916120246	3	2	1.0	1.0	1.0	Q01130, Q86X95
GO:0003720	MF	p	telomerase activity	0/52	6/20600	1.0	7	0	1.0	1.0	1.0
GO:0003721	MF	p	telomerase RNA reverse transcriptase activity	0/52	1/20600	1.0	7	0	1.0	1.0	1.0
GO:0003725	MF	p	double-stranded RNA binding	0/52	75/20600	1.0	5	0	1.0	1.0	1.0
GO:0003726	MF	p	double-stranded RNA adenosine deaminase activity	0/52	5/20600	1.0	6	0	1.0	1.0	1.0
GO:0003727	MF	e	single-stranded RNA binding	1/52	82/20600	0.18751761012784235	5	1	1.0	1.0	1.0	P26368
GO:0003730	MF	e	mRNA 3'-UTR binding	1/52	89/20600	0.20182441872042983	6	1	1.0	1.0	1.0	Q15287
GO:0003735	MF	p	structural constituent of ribosome	0/52	164/20600	1.0	2	0	1.0	1.0	1.0
GO:0003743	MF	p	translation initiation factor activity	0/52	51/20600	1.0	6	0	1.0	1.0	1.0
GO:0003746	MF	p	translation elongation factor activity	0/52	21/20600	1.0	6	0	1.0	1.0	1.0
GO:0003747	MF	p	translation release factor activity	0/52	7/20600	1.0	7	0	1.0	1.0	1.0
GO:0003755	MF	e	peptidyl-prolyl cis-trans isomerase activity	1/52	46/20600	0.10987256558738856	4	1	1.0	1.0	1.0	Q13427
GO:0003756	MF	p	protein disulfide isomerase activity	0/52	21/20600	1.0	5	0	1.0	1.0	1.0
GO:0003774	MF	p	motor activity	0/52	133/20600	1.0	7	0	1.0	1.0	1.0
GO:0003777	MF	p	microtubule motor activity	0/52	77/20600	1.0	8	0	1.0	1.0	1.0
GO:0003779	MF	p	actin binding	0/52	434/20600	0.6297435793262746	4	0	1.0	1.0	1.0
GO:0003785	MF	p	actin monomer binding	0/52	29/20600	1.0	5	0	1.0	1.0	1.0
GO:0003796	MF	p	lysozyme activity	0/52	9/20600	1.0	5	0	1.0	1.0	1.0
GO:0003810	MF	p	protein-glutamine gamma-glutamyltransferase activity	0/52	9/20600	1.0	5	0	1.0	1.0	1.0
GO:0003823	MF	p	antigen binding	0/52	187/20600	1.0	2	0	1.0	1.0	1.0
GO:0003824	MF	p	catalytic activity	12/52	5753/20600	0.5362640987951	1	12	1.0	1.0	1.0	P49759, P49760, P49761, Q13427, Q13523, Q14004, Q14562, Q7L014, Q92620, Q9BUQ8, Q9NYV4, Q9UKV3
GO:0003826	MF	p	alpha-ketoacid dehydrogenase activity	0/52	2/20600	1.0	3	0	1.0	1.0	1.0
GO:0003827	MF	p	alpha-1,3-mannosylglycoprotein 2-beta-N-acetylglucosaminyltransferase activity	0/52	1/20600	1.0	6	0	1.0	1.0	1.0
GO:0003828	MF	p	alpha-N-acetylneuraminate alpha-2,8-sialyltransferase activity	0/52	5/20600	1.0	5	0	1.0	1.0	1.0
GO:0003829	MF	p	beta-1,3-galactosyl-O-glycosyl-glycoprotein beta-1,6-N-acetylglucosaminyltransferase activity	0/52	3/20600	1.0	6	0	1.0	1.0	1.0
GO:0003830	MF	p	beta-1,4-mannosylglycoprotein 4-beta-N-acetylglucosaminyltransferase activity	0/52	1/20600	1.0	6	0	1.0	1.0	1.0
GO:0003831	MF	p	beta-N-acetylglucosaminylglycopeptide beta-1,4-galactosyltransferase activity	0/52	5/20600	1.0	7	0	1.0	1.0	1.0
GO:0003834	MF	p	beta-carotene 15,15'-monooxygenase activity	0/52	2/20600	1.0	5	0	1.0	1.0	1.0
GO:0003835	MF	p	beta-galactoside alpha-2,6-sialyltransferase activity	0/52	2/20600	1.0	5	0	1.0	1.0	1.0
GO:0003836	MF	p	beta-galactoside (CMP) alpha-2,3-sialyltransferase activity	0/52	3/20600	1.0	5	0	1.0	1.0	1.0
GO:0003837	MF	p	beta-ureidopropionase activity	0/52	1/20600	1.0	5	0	1.0	1.0	1.0
GO:0003839	MF	p	gamma-glutamylcyclotransferase activity	0/52	3/20600	1.0	5	0	1.0	1.0	1.0
GO:0003841	MF	p	1-acylglycerol-3-phosphate O-acyltransferase activity	0/52	15/20600	1.0	7	0	1.0	1.0	1.0
GO:0003842	MF	p	1-pyrroline-5-carboxylate dehydrogenase activity	0/52	1/20600	1.0	5	0	1.0	1.0	1.0
GO:0003844	MF	p	1,4-alpha-glucan branching enzyme activity	0/52	1/20600	1.0	5	0	1.0	1.0	1.0
GO:0003845	MF	p	11-beta-hydroxysteroid dehydrogenase [NAD(P)] activity	0/52	2/20600	1.0	6	0	1.0	1.0	1.0
GO:0003846	MF	p	2-acylglycerol O-acyltransferase activity	0/52	6/20600	1.0	7	0	1.0	1.0	1.0
GO:0003847	MF	p	1-alkyl-2-acetylglycerophosphocholine esterase activity	0/52	5/20600	1.0	5	0	1.0	1.0	1.0
GO:0003851	MF	p	2-hydroxyacylsphingosine 1-beta-galactosyltransferase activity	0/52	1/20600	1.0	7	0	1.0	1.0	1.0
GO:0003854	MF	p	3-beta-hydroxy-delta5-steroid dehydrogenase activity	0/52	6/20600	1.0	6	0	1.0	1.0	1.0
GO:0003857	MF	p	3-hydroxyacyl-CoA dehydrogenase activity	0/52	8/20600	1.0	5	0	1.0	1.0	1.0
GO:0003858	MF	p	3-hydroxybutyrate dehydrogenase activity	0/52	2/20600	1.0	5	0	1.0	1.0	1.0
GO:0003860	MF	p	3-hydroxyisobutyryl-CoA hydrolase activity	0/52	1/20600	1.0	6	0	1.0	1.0	1.0
GO:0003863	MF	p	3-methyl-2-oxobutanoate dehydrogenase (2-methylpropanoyl-transferring) activity	0/52	2/20600	1.0	5	0	1.0	1.0	1.0
GO:0003865	MF	p	3-oxo-5-alpha-steroid 4-dehydrogenase activity	0/52	3/20600	1.0	5	0	1.0	1.0	1.0
GO:0003867	MF	p	4-aminobutyrate transaminase activity	0/52	1/20600	1.0	5	0	1.0	1.0	1.0
GO:0003868	MF	p	4-hydroxyphenylpyruvate dioxygenase activity	0/52	2/20600	1.0	5	0	1.0	1.0	1.0
GO:0003870	MF	p	5-aminolevulinate synthase activity	0/52	2/20600	1.0	7	0	1.0	1.0	1.0
GO:0003872	MF	p	6-phosphofructokinase activity	0/52	3/20600	1.0	7	0	1.0	1.0	1.0
GO:0003873	MF	p	6-phosphofructo-2-kinase activity	0/52	4/20600	1.0	7	0	1.0	1.0	1.0
GO:0003874	MF	p	6-pyruvoyltetrahydropterin synthase activity	0/52	1/20600	1.0	5	0	1.0	1.0	1.0
GO:0003875	MF	p	ADP-ribosylarginine hydrolase activity	0/52	2/20600	1.0	5	0	1.0	1.0	1.0
GO:0003876	MF	p	AMP deaminase activity	0/52	3/20600	1.0	6	0	1.0	1.0	1.0
GO:0003877	MF	p	ATP adenylyltransferase activity	0/52	1/20600	1.0	6	0	1.0	1.0	1.0
GO:0003878	MF	p	ATP citrate synthase activity	0/52	1/20600	1.0	5	0	1.0	1.0	1.0
GO:0003880	MF	p	protein C-terminal carboxyl O-methyltransferase activity	0/52	2/20600	1.0	8	0	1.0	1.0	1.0
GO:0003881	MF	p	CDP-diacylglycerol-inositol 3-phosphatidyltransferase activity	0/52	1/20600	1.0	6	0	1.0	1.0	1.0
GO:0003882	MF	p	CDP-diacylglycerol-serine O-phosphatidyltransferase activity	0/52	1/20600	1.0	6	0	1.0	1.0	1.0
GO:0003883	MF	p	CTP synthase activity	0/52	2/20600	1.0	4	0	1.0	1.0	1.0
GO:0003884	MF	p	D-amino-acid oxidase activity	0/52	2/20600	1.0	5	0	1.0	1.0	1.0
GO:0003886	MF	p	DNA (cytosine-5-)-methyltransferase activity	0/52	3/20600	1.0	6	0	1.0	1.0	1.0
GO:0003887	MF	p	DNA-directed DNA polymerase activity	0/52	25/20600	1.0	6	0	1.0	1.0	1.0
GO:0003896	MF	p	DNA primase activity	0/52	3/20600	1.0	8	0	1.0	1.0	1.0
GO:0003899	MF	p	DNA-directed 5'-3' RNA polymerase activity	0/52	40/20600	1.0	7	0	1.0	1.0	1.0
GO:0003904	MF	p	deoxyribodipyrimidine photo-lyase activity	0/52	2/20600	1.0	5	0	1.0	1.0	1.0
GO:0003905	MF	p	alkylbase DNA N-glycosylase activity	0/52	1/20600	1.0	6	0	1.0	1.0	1.0
GO:0003906	MF	p	DNA-(apurinic or apyrimidinic site) endonuclease activity	0/52	14/20600	1.0	3	0	1.0	1.0	1.0
GO:0003908	MF	p	methylated-DNA-[protein]-cysteine S-methyltransferase activity	0/52	1/20600	1.0	6	0	1.0	1.0	1.0
GO:0003909	MF	p	DNA ligase activity	0/52	3/20600	1.0	4	0	1.0	1.0	1.0
GO:0003910	MF	p	DNA ligase (ATP) activity	0/52	3/20600	1.0	5	0	1.0	1.0	1.0
GO:0003912	MF	p	DNA nucleotidylexotransferase activity	0/52	1/20600	1.0	5	0	1.0	1.0	1.0
GO:0003913	MF	p	DNA photolyase activity	0/52	2/20600	1.0	4	0	1.0	1.0	1.0
GO:0003914	MF	p	DNA (6-4) photolyase activity	0/52	2/20600	1.0	5	0	1.0	1.0	1.0
GO:0003916	MF	p	DNA topoisomerase activity	0/52	7/20600	1.0	3	0	1.0	1.0	1.0
GO:0003917	MF	p	DNA topoisomerase type I (single strand cut, ATP-independent) activity	0/52	4/20600	1.0	4	0	1.0	1.0	1.0
GO:0003918	MF	p	DNA topoisomerase type II (double strand cut, ATP-hydrolyzing) activity	0/52	3/20600	1.0	10	0	1.0	1.0	1.0
GO:0003919	MF	p	FMN adenylyltransferase activity	0/52	1/20600	1.0	6	0	1.0	1.0	1.0
GO:0003920	MF	p	GMP reductase activity	0/52	2/20600	1.0	5	0	1.0	1.0	1.0
GO:0003921	MF	p	GMP synthase activity	0/52	1/20600	1.0	4	0	1.0	1.0	1.0
GO:0003922	MF	p	GMP synthase (glutamine-hydrolyzing) activity	0/52	1/20600	1.0	5	0	1.0	1.0	1.0
GO:0003923	MF	p	GPI-anchor transamidase activity	0/52	5/20600	1.0	3	0	1.0	1.0	1.0
GO:0003924	MF	p	GTPase activity	0/52	325/20600	1.0	7	0	1.0	1.0	1.0
GO:0003933	MF	p	GTP cyclohydrolase activity	0/52	1/20600	1.0	6	0	1.0	1.0	1.0
GO:0003934	MF	p	GTP cyclohydrolase I activity	0/52	1/20600	1.0	7	0	1.0	1.0	1.0
GO:0003937	MF	p	IMP cyclohydrolase activity	0/52	1/20600	1.0	6	0	1.0	1.0	1.0
GO:0003938	MF	p	IMP dehydrogenase activity	0/52	2/20600	1.0	5	0	1.0	1.0	1.0
GO:0003939	MF	p	L-iditol 2-dehydrogenase activity	0/52	1/20600	1.0	5	0	1.0	1.0	1.0
GO:0003940	MF	p	L-iduronidase activity	0/52	1/20600	1.0	5	0	1.0	1.0	1.0
GO:0003941	MF	p	L-serine ammonia-lyase activity	0/52	3/20600	1.0	5	0	1.0	1.0	1.0
GO:0003943	MF	p	N-acetylgalactosamine-4-sulfatase activity	0/52	2/20600	1.0	5	0	1.0	1.0	1.0
GO:0003944	MF	p	N-acetylglucosamine-1-phosphodiester alpha-N-acetylglucosaminidase activity	0/52	1/20600	1.0	6	0	1.0	1.0	1.0
GO:0003945	MF	p	N-acetyllactosamine synthase activity	0/52	5/20600	1.0	7	0	1.0	1.0	1.0
GO:0003947	MF	p	(N-acetylneuraminyl)-galactosylglucosylceramide N-acetylgalactosaminyltransferase activity	0/52	1/20600	1.0	6	0	1.0	1.0	1.0
GO:0003948	MF	p	N4-(beta-N-acetylglucosaminyl)-L-asparaginase activity	0/52	2/20600	1.0	5	0	1.0	1.0	1.0
GO:0003950	MF	p	NAD+ ADP-ribosyltransferase activity	0/52	27/20600	1.0	5	0	1.0	1.0	1.0
GO:0003951	MF	p	NAD+ kinase activity	0/52	17/20600	1.0	5	0	1.0	1.0	1.0
GO:0003952	MF	p	NAD+ synthase (glutamine-hydrolyzing) activity	0/52	1/20600	1.0	5	0	1.0	1.0	1.0
GO:0003953	MF	p	NAD+ nucleosidase activity	0/52	16/20600	1.0	5	0	1.0	1.0	1.0
GO:0003954	MF	p	NADH dehydrogenase activity	0/52	46/20600	1.0	4	0	1.0	1.0	1.0
GO:0003955	MF	p	NAD(P)H dehydrogenase (quinone) activity	0/52	3/20600	1.0	5	0	1.0	1.0	1.0
GO:0003956	MF	p	NAD(P)+-protein-arginine ADP-ribosyltransferase activity	0/52	5/20600	1.0	5	0	1.0	1.0	1.0
GO:0003957	MF	p	NAD(P)+ transhydrogenase (B-specific) activity	0/52	1/20600	1.0	8	0	1.0	1.0	1.0
GO:0003958	MF	p	NADPH-hemoprotein reductase activity	0/52	6/20600	1.0	5	0	1.0	1.0	1.0
GO:0003960	MF	p	NADPH:quinone reductase activity	0/52	4/20600	1.0	5	0	1.0	1.0	1.0
GO:0003963	MF	p	RNA-3'-phosphate cyclase activity	0/52	1/20600	1.0	4	0	1.0	1.0	1.0
GO:0003964	MF	p	RNA-directed DNA polymerase activity	0/52	17/20600	1.0	6	0	1.0	1.0	1.0
GO:0003968	MF	p	RNA-directed 5'-3' RNA polymerase activity	0/52	2/20600	1.0	7	0	1.0	1.0	1.0
GO:0003972	MF	p	RNA ligase (ATP) activity	0/52	1/20600	1.0	5	0	1.0	1.0	1.0
GO:0003973	MF	p	(S)-2-hydroxy-acid oxidase activity	0/52	3/20600	1.0	5	0	1.0	1.0	1.0
GO:0003974	MF	p	UDP-N-acetylglucosamine 4-epimerase activity	0/52	1/20600	1.0	5	0	1.0	1.0	1.0
GO:0003975	MF	p	UDP-N-acetylglucosamine-dolichyl-phosphate N-acetylglucosaminephosphotransferase activity	0/52	1/20600	1.0	5	0	1.0	1.0	1.0
GO:0003976	MF	p	UDP-N-acetylglucosamine-lysosomal-enzyme N-acetylglucosaminephosphotransferase activity	0/52	3/20600	1.0	5	0	1.0	1.0	1.0
GO:0003977	MF	p	UDP-N-acetylglucosamine diphosphorylase activity	0/52	2/20600	1.0	6	0	1.0	1.0	1.0
GO:0003978	MF	p	UDP-glucose 4-epimerase activity	0/52	1/20600	1.0	5	0	1.0	1.0	1.0
GO:0003979	MF	p	UDP-glucose 6-dehydrogenase activity	0/52	1/20600	1.0	5	0	1.0	1.0	1.0
GO:0003980	MF	p	UDP-glucose:glycoprotein glucosyltransferase activity	0/52	2/20600	1.0	7	0	1.0	1.0	1.0
GO:0003983	MF	p	UTP:glucose-1-phosphate uridylyltransferase activity	0/52	1/20600	1.0	7	0	1.0	1.0	1.0
GO:0003985	MF	p	acetyl-CoA C-acetyltransferase activity	0/52	4/20600	1.0	7	0	1.0	1.0	1.0
GO:0003986	MF	p	acetyl-CoA hydrolase activity	0/52	5/20600	1.0	6	0	1.0	1.0	1.0
GO:0003987	MF	p	acetate-CoA ligase activity	0/52	3/20600	1.0	5	0	1.0	1.0	1.0
GO:0003988	MF	p	acetyl-CoA C-acyltransferase activity	0/52	7/20600	1.0	6	0	1.0	1.0	1.0
GO:0003989	MF	p	acetyl-CoA carboxylase activity	0/52	2/20600	1.0	5	0	1.0	1.0	1.0
GO:0003990	MF	p	acetylcholinesterase activity	0/52	2/20600	1.0	6	0	1.0	1.0	1.0
GO:0003991	MF	p	acetylglutamate kinase activity	0/52	1/20600	1.0	5	0	1.0	1.0	1.0
GO:0003993	MF	p	acid phosphatase activity	0/52	9/20600	1.0	6	0	1.0	1.0	1.0
GO:0003994	MF	p	aconitate hydratase activity	0/52	3/20600	1.0	5	0	1.0	1.0	1.0
GO:0003995	MF	p	acyl-CoA dehydrogenase activity	0/52	11/20600	1.0	4	0	1.0	1.0	1.0
GO:0003996	MF	p	acyl-CoA ligase activity	0/52	16/20600	1.0	5	0	1.0	1.0	1.0
GO:0003997	MF	p	acyl-CoA oxidase activity	0/52	6/20600	1.0	5	0	1.0	1.0	1.0
GO:0003998	MF	p	acylphosphatase activity	0/52	2/20600	1.0	5	0	1.0	1.0	1.0
GO:0003999	MF	p	adenine phosphoribosyltransferase activity	0/52	1/20600	1.0	6	0	1.0	1.0	1.0
GO:0004000	MF	p	adenosine deaminase activity	0/52	11/20600	1.0	5	0	1.0	1.0	1.0
GO:0004001	MF	p	adenosine kinase activity	0/52	1/20600	1.0	7	0	1.0	1.0	1.0
GO:0004013	MF	p	adenosylhomocysteinase activity	0/52	3/20600	1.0	5	0	1.0	1.0	1.0
GO:0004014	MF	p	adenosylmethionine decarboxylase activity	0/52	1/20600	1.0	5	0	1.0	1.0	1.0
GO:0004016	MF	p	adenylate cyclase activity	0/52	10/20600	1.0	4	0	1.0	1.0	1.0
GO:0004017	MF	p	adenylate kinase activity	0/52	9/20600	1.0	7	0	1.0	1.0	1.0
GO:0004018	MF	p	N6-(1,2-dicarboxyethyl)AMP AMP-lyase (fumarate-forming) activity	0/52	1/20600	1.0	5	0	1.0	1.0	1.0
GO:0004019	MF	p	adenylosuccinate synthase activity	0/52	2/20600	1.0	4	0	1.0	1.0	1.0
GO:0004020	MF	p	adenylylsulfate kinase activity	0/52	2/20600	1.0	5	0	1.0	1.0	1.0
GO:0004021	MF	p	L-alanine:2-oxoglutarate aminotransferase activity	0/52	2/20600	1.0	6	0	1.0	1.0	1.0
GO:0004022	MF	p	alcohol dehydrogenase (NAD+) activity	0/52	9/20600	1.0	6	0	1.0	1.0	1.0
GO:0004024	MF	p	alcohol dehydrogenase activity, zinc-dependent	0/52	7/20600	1.0	7	0	1.0	1.0	1.0
GO:0004027	MF	p	alcohol sulfotransferase activity	0/52	2/20600	1.0	5	0	1.0	1.0	1.0
GO:0004028	MF	p	3-chloroallyl aldehyde dehydrogenase activity	0/52	5/20600	1.0	5	0	1.0	1.0	1.0
GO:0004029	MF	p	aldehyde dehydrogenase (NAD+) activity	0/52	15/20600	1.0	6	0	1.0	1.0	1.0
GO:0004030	MF	p	aldehyde dehydrogenase [NAD(P)+] activity	0/52	16/20600	1.0	5	0	1.0	1.0	1.0
GO:0004031	MF	p	aldehyde oxidase activity	0/52	3/20600	1.0	5	0	1.0	1.0	1.0
GO:0004032	MF	p	alditol:NADP+ 1-oxidoreductase activity	0/52	12/20600	1.0	7	0	1.0	1.0	1.0
GO:0004033	MF	p	aldo-keto reductase (NADP) activity	0/52	25/20600	1.0	5	0	1.0	1.0	1.0
GO:0004034	MF	p	aldose 1-epimerase activity	0/52	1/20600	1.0	5	0	1.0	1.0	1.0
GO:0004035	MF	p	alkaline phosphatase activity	0/52	6/20600	1.0	6	0	1.0	1.0	1.0
GO:0004037	MF	p	allantoicase activity	0/52	1/20600	1.0	5	0	1.0	1.0	1.0
GO:0004040	MF	p	amidase activity	0/52	3/20600	1.0	5	0	1.0	1.0	1.0
GO:0004042	MF	p	acetyl-CoA:L-glutamate N-acetyltransferase activity	0/52	1/20600	1.0	7	0	1.0	1.0	1.0
GO:0004043	MF	p	L-aminoadipate-semialdehyde dehydrogenase activity	0/52	1/20600	1.0	5	0	1.0	1.0	1.0
GO:0004044	MF	p	amidophosphoribosyltransferase activity	0/52	1/20600	1.0	5	0	1.0	1.0	1.0
GO:0004045	MF	p	aminoacyl-tRNA hydrolase activity	0/52	4/20600	1.0	5	0	1.0	1.0	1.0
GO:0004046	MF	p	aminoacylase activity	0/52	5/20600	1.0	5	0	1.0	1.0	1.0
GO:0004047	MF	p	aminomethyltransferase activity	0/52	2/20600	1.0	5	0	1.0	1.0	1.0
GO:0004051	MF	p	arachidonate 5-lipoxygenase activity	0/52	1/20600	1.0	5	0	1.0	1.0	1.0
GO:0004052	MF	p	arachidonate 12(S)-lipoxygenase activity	0/52	3/20600	1.0	5	0	1.0	1.0	1.0
GO:0004053	MF	p	arginase activity	0/52	2/20600	1.0	5	0	1.0	1.0	1.0
GO:0004055	MF	p	argininosuccinate synthase activity	0/52	1/20600	1.0	4	0	1.0	1.0	1.0
GO:0004056	MF	p	argininosuccinate lyase activity	0/52	1/20600	1.0	5	0	1.0	1.0	1.0
GO:0004057	MF	p	arginyltransferase activity	0/52	1/20600	1.0	5	0	1.0	1.0	1.0
GO:0004058	MF	p	aromatic-L-amino-acid decarboxylase activity	0/52	1/20600	1.0	5	0	1.0	1.0	1.0
GO:0004059	MF	p	aralkylamine N-acetyltransferase activity	0/52	1/20600	1.0	7	0	1.0	1.0	1.0
GO:0004060	MF	p	arylamine N-acetyltransferase activity	0/52	3/20600	1.0	7	0	1.0	1.0	1.0
GO:0004061	MF	p	arylformamidase activity	0/52	1/20600	1.0	5	0	1.0	1.0	1.0
GO:0004062	MF	p	aryl sulfotransferase activity	0/52	7/20600	1.0	5	0	1.0	1.0	1.0
GO:0004063	MF	p	aryldialkylphosphatase activity	0/52	2/20600	1.0	6	0	1.0	1.0	1.0
GO:0004064	MF	p	arylesterase activity	0/52	6/20600	1.0	5	0	1.0	1.0	1.0
GO:0004065	MF	p	arylsulfatase activity	0/52	14/20600	1.0	5	0	1.0	1.0	1.0
GO:0004066	MF	p	asparagine synthase (glutamine-hydrolyzing) activity	0/52	2/20600	1.0	5	0	1.0	1.0	1.0
GO:0004067	MF	p	asparaginase activity	0/52	2/20600	1.0	5	0	1.0	1.0	1.0
GO:0004068	MF	p	aspartate 1-decarboxylase activity	0/52	2/20600	1.0	5	0	1.0	1.0	1.0
GO:0004069	MF	p	L-aspartate:2-oxoglutarate aminotransferase activity	0/52	3/20600	1.0	5	0	1.0	1.0	1.0
GO:0004070	MF	p	aspartate carbamoyltransferase activity	0/52	1/20600	1.0	5	0	1.0	1.0	1.0
GO:0004074	MF	p	biliverdin reductase activity	0/52	2/20600	1.0	5	0	1.0	1.0	1.0
GO:0004075	MF	p	biotin carboxylase activity	0/52	1/20600	1.0	4	0	1.0	1.0	1.0
GO:0004077	MF	p	biotin-[acetyl-CoA-carboxylase] ligase activity	0/52	1/20600	1.0	5	0	1.0	1.0	1.0
GO:0004078	MF	p	biotin-[methylcrotonoyl-CoA-carboxylase] ligase activity	0/52	1/20600	1.0	5	0	1.0	1.0	1.0
GO:0004079	MF	p	biotin-[methylmalonyl-CoA-carboxytransferase] ligase activity	0/52	1/20600	1.0	5	0	1.0	1.0	1.0
GO:0004080	MF	p	biotin-[propionyl-CoA-carboxylase (ATP-hydrolyzing)] ligase activity	0/52	1/20600	1.0	5	0	1.0	1.0	1.0
GO:0004081	MF	p	bis(5'-nucleosyl)-tetraphosphatase (asymmetrical) activity	0/52	2/20600	1.0	8	0	1.0	1.0	1.0
GO:0004082	MF	p	bisphosphoglycerate mutase activity	0/52	4/20600	1.0	5	0	1.0	1.0	1.0
GO:0004083	MF	p	bisphosphoglycerate 2-phosphatase activity	0/52	1/20600	1.0	7	0	1.0	1.0	1.0
GO:0004084	MF	p	branched-chain-amino-acid transaminase activity	0/52	2/20600	1.0	5	0	1.0	1.0	1.0
GO:0004085	MF	p	butyryl-CoA dehydrogenase activity	0/52	2/20600	1.0	5	0	1.0	1.0	1.0
GO:0004087	MF	p	carbamoyl-phosphate synthase (ammonia) activity	0/52	1/20600	1.0	4	0	1.0	1.0	1.0
GO:0004088	MF	p	carbamoyl-phosphate synthase (glutamine-hydrolyzing) activity	0/52	2/20600	1.0	5	0	1.0	1.0	1.0
GO:0004089	MF	p	carbonate dehydratase activity	0/52	16/20600	1.0	5	0	1.0	1.0	1.0
GO:0004090	MF	p	carbonyl reductase (NADPH) activity	0/52	5/20600	1.0	5	0	1.0	1.0	1.0
GO:0004092	MF	p	carnitine O-acetyltransferase activity	0/52	1/20600	1.0	7	0	1.0	1.0	1.0
GO:0004095	MF	p	carnitine O-palmitoyltransferase activity	0/52	4/20600	1.0	7	0	1.0	1.0	1.0
GO:0004096	MF	p	catalase activity	0/52	4/20600	1.0	5	0	1.0	1.0	1.0
GO:0004098	MF	p	cerebroside-sulfatase activity	0/52	1/20600	1.0	5	0	1.0	1.0	1.0
GO:0004102	MF	p	choline O-acetyltransferase activity	0/52	1/20600	1.0	7	0	1.0	1.0	1.0
GO:0004103	MF	p	choline kinase activity	0/52	2/20600	1.0	5	0	1.0	1.0	1.0
GO:0004104	MF	p	cholinesterase activity	0/52	3/20600	1.0	5	0	1.0	1.0	1.0
GO:0004105	MF	p	choline-phosphate cytidylyltransferase activity	0/52	2/20600	1.0	6	0	1.0	1.0	1.0
GO:0004108	MF	p	citrate (Si)-synthase activity	0/52	1/20600	1.0	6	0	1.0	1.0	1.0
GO:0004109	MF	p	coproporphyrinogen oxidase activity	0/52	2/20600	1.0	5	0	1.0	1.0	1.0
GO:0004111	MF	p	creatine kinase activity	0/52	5/20600	1.0	5	0	1.0	1.0	1.0
GO:0004112	MF	p	cyclic-nucleotide phosphodiesterase activity	0/52	29/20600	1.0	6	0	1.0	1.0	1.0
GO:0004113	MF	p	2',3'-cyclic-nucleotide 3'-phosphodiesterase activity	0/52	1/20600	1.0	7	0	1.0	1.0	1.0
GO:0004114	MF	p	3',5'-cyclic-nucleotide phosphodiesterase activity	0/52	28/20600	1.0	7	0	1.0	1.0	1.0
GO:0004115	MF	p	3',5'-cyclic-AMP phosphodiesterase activity	0/52	12/20600	1.0	8	0	1.0	1.0	1.0
GO:0004117	MF	p	calmodulin-dependent cyclic-nucleotide phosphodiesterase activity	0/52	3/20600	1.0	8	0	1.0	1.0	1.0
GO:0004118	MF	p	cGMP-stimulated cyclic-nucleotide phosphodiesterase activity	0/52	3/20600	1.0	8	0	1.0	1.0	1.0
GO:0004119	MF	p	cGMP-inhibited cyclic-nucleotide phosphodiesterase activity	0/52	2/20600	1.0	8	0	1.0	1.0	1.0
GO:0004122	MF	p	cystathionine beta-synthase activity	0/52	2/20600	1.0	5	0	1.0	1.0	1.0
GO:0004123	MF	p	cystathionine gamma-lyase activity	0/52	1/20600	1.0	4	0	1.0	1.0	1.0
GO:0004124	MF	p	cysteine synthase activity	0/52	2/20600	1.0	4	0	1.0	1.0	1.0
GO:0004126	MF	p	cytidine deaminase activity	0/52	12/20600	1.0	5	0	1.0	1.0	1.0
GO:0004127	MF	p	cytidylate kinase activity	0/52	4/20600	1.0	7	0	1.0	1.0	1.0
GO:0004128	MF	p	cytochrome-b5 reductase activity, acting on NAD(P)H	0/52	7/20600	1.0	5	0	1.0	1.0	1.0
GO:0004129	MF	p	cytochrome-c oxidase activity	0/52	27/20600	1.0	8	0	1.0	1.0	1.0
GO:0004131	MF	p	cytosine deaminase activity	0/52	1/20600	1.0	5	0	1.0	1.0	1.0
GO:0004132	MF	p	dCMP deaminase activity	0/52	2/20600	1.0	5	0	1.0	1.0	1.0
GO:0004133	MF	p	glycogen debranching enzyme activity	0/52	1/20600	1.0	2	0	1.0	1.0	1.0
GO:0004134	MF	p	4-alpha-glucanotransferase activity	0/52	1/20600	1.0	5	0	1.0	1.0	1.0
GO:0004135	MF	p	amylo-alpha-1,6-glucosidase activity	0/52	1/20600	1.0	7	0	1.0	1.0	1.0
GO:0004136	MF	p	deoxyadenosine kinase activity	0/52	2/20600	1.0	8	0	1.0	1.0	1.0
GO:0004137	MF	p	deoxycytidine kinase activity	0/52	2/20600	1.0	8	0	1.0	1.0	1.0
GO:0004138	MF	p	deoxyguanosine kinase activity	0/52	2/20600	1.0	8	0	1.0	1.0	1.0
GO:0004139	MF	p	deoxyribose-phosphate aldolase activity	0/52	1/20600	1.0	5	0	1.0	1.0	1.0
GO:0004140	MF	p	dephospho-CoA kinase activity	0/52	2/20600	1.0	5	0	1.0	1.0	1.0
GO:0004142	MF	p	diacylglycerol cholinephosphotransferase activity	0/52	3/20600	1.0	6	0	1.0	1.0	1.0
GO:0004143	MF	p	diacylglycerol kinase activity	0/52	11/20600	1.0	5	0	1.0	1.0	1.0
GO:0004144	MF	p	diacylglycerol O-acyltransferase activity	0/52	4/20600	1.0	7	0	1.0	1.0	1.0
GO:0004145	MF	p	diamine N-acetyltransferase activity	0/52	4/20600	1.0	7	0	1.0	1.0	1.0
GO:0004146	MF	p	dihydrofolate reductase activity	0/52	2/20600	1.0	5	0	1.0	1.0	1.0
GO:0004148	MF	p	dihydrolipoyl dehydrogenase activity	0/52	1/20600	1.0	5	0	1.0	1.0	1.0
GO:0004149	MF	p	dihydrolipoyllysine-residue succinyltransferase activity	0/52	1/20600	1.0	7	0	1.0	1.0	1.0
GO:0004151	MF	p	dihydroorotase activity	0/52	1/20600	1.0	5	0	1.0	1.0	1.0
GO:0004152	MF	p	dihydroorotate dehydrogenase activity	0/52	1/20600	1.0	5	0	1.0	1.0	1.0
GO:0004155	MF	p	6,7-dihydropteridine reductase activity	0/52	1/20600	1.0	5	0	1.0	1.0	1.0
GO:0004157	MF	p	dihydropyrimidinase activity	0/52	6/20600	1.0	5	0	1.0	1.0	1.0
GO:0004161	MF	p	dimethylallyltranstransferase activity	0/52	2/20600	1.0	5	0	1.0	1.0	1.0
GO:0004163	MF	p	diphosphomevalonate decarboxylase activity	0/52	1/20600	1.0	5	0	1.0	1.0	1.0
GO:0004164	MF	p	diphthine synthase activity	0/52	1/20600	1.0	6	0	1.0	1.0	1.0
GO:0004165	MF	p	dodecenoyl-CoA delta-isomerase activity	0/52	3/20600	1.0	5	0	1.0	1.0	1.0
GO:0004167	MF	p	dopachrome isomerase activity	0/52	3/20600	1.0	5	0	1.0	1.0	1.0
GO:0004168	MF	p	dolichol kinase activity	0/52	1/20600	1.0	5	0	1.0	1.0	1.0
GO:0004169	MF	p	dolichyl-phosphate-mannose-protein mannosyltransferase activity	0/52	9/20600	1.0	6	0	1.0	1.0	1.0
GO:0004170	MF	p	dUTP diphosphatase activity	0/52	2/20600	1.0	7	0	1.0	1.0	1.0
GO:0004174	MF	p	electron-transferring-flavoprotein dehydrogenase activity	0/52	2/20600	1.0	5	0	1.0	1.0	1.0
GO:0004175	MF	p	endopeptidase activity	0/52	430/20600	0.6294219580008487	5	0	1.0	1.0	1.0
GO:0004176	MF	p	ATP-dependent peptidase activity	0/52	5/20600	1.0	9	0	1.0	1.0	1.0
GO:0004177	MF	p	aminopeptidase activity	0/52	51/20600	1.0	6	0	1.0	1.0	1.0
GO:0004180	MF	p	carboxypeptidase activity	0/52	46/20600	1.0	6	0	1.0	1.0	1.0
GO:0004181	MF	p	metallocarboxypeptidase activity	0/52	29/20600	1.0	7	0	1.0	1.0	1.0
GO:0004185	MF	p	serine-type carboxypeptidase activity	0/52	5/20600	1.0	7	0	1.0	1.0	1.0
GO:0004190	MF	p	aspartic-type endopeptidase activity	0/52	27/20600	1.0	6	0	1.0	1.0	1.0
GO:0004197	MF	p	cysteine-type endopeptidase activity	0/52	115/20600	1.0	6	0	1.0	1.0	1.0
GO:0004198	MF	p	calcium-dependent cysteine-type endopeptidase activity	0/52	17/20600	1.0	7	0	1.0	1.0	1.0
GO:0004222	MF	p	metalloendopeptidase activity	0/52	102/20600	1.0	6	0	1.0	1.0	1.0
GO:0004252	MF	p	serine-type endopeptidase activity	0/52	164/20600	1.0	6	0	1.0	1.0	1.0
GO:0004298	MF	p	threonine-type endopeptidase activity	0/52	21/20600	1.0	6	0	1.0	1.0	1.0
GO:0004300	MF	p	enoyl-CoA hydratase activity	0/52	9/20600	1.0	5	0	1.0	1.0	1.0
GO:0004301	MF	p	epoxide hydrolase activity	0/52	6/20600	1.0	5	0	1.0	1.0	1.0
GO:0004303	MF	p	estradiol 17-beta-dehydrogenase activity	0/52	11/20600	1.0	6	0	1.0	1.0	1.0
GO:0004304	MF	p	estrone sulfotransferase activity	0/52	1/20600	1.0	5	0	1.0	1.0	1.0
GO:0004305	MF	p	ethanolamine kinase activity	0/52	4/20600	1.0	5	0	1.0	1.0	1.0
GO:0004306	MF	p	ethanolamine-phosphate cytidylyltransferase activity	0/52	1/20600	1.0	6	0	1.0	1.0	1.0
GO:0004307	MF	p	ethanolaminephosphotransferase activity	0/52	3/20600	1.0	6	0	1.0	1.0	1.0
GO:0004308	MF	p	exo-alpha-sialidase activity	0/52	4/20600	1.0	6	0	1.0	1.0	1.0
GO:0004309	MF	p	exopolyphosphatase activity	0/52	5/20600	1.0	6	0	1.0	1.0	1.0
GO:0004310	MF	p	farnesyl-diphosphate farnesyltransferase activity	0/52	1/20600	1.0	6	0	1.0	1.0	1.0
GO:0004311	MF	p	farnesyltranstransferase activity	0/52	3/20600	1.0	5	0	1.0	1.0	1.0
GO:0004312	MF	p	fatty acid synthase activity	0/52	11/20600	1.0	5	0	1.0	1.0	1.0
GO:0004313	MF	p	[acyl-carrier-protein] S-acetyltransferase activity	0/52	1/20600	1.0	7	0	1.0	1.0	1.0
GO:0004314	MF	p	[acyl-carrier-protein] S-malonyltransferase activity	0/52	2/20600	1.0	7	0	1.0	1.0	1.0
GO:0004315	MF	p	3-oxoacyl-[acyl-carrier-protein] synthase activity	0/52	2/20600	1.0	6	0	1.0	1.0	1.0
GO:0004316	MF	p	3-oxoacyl-[acyl-carrier-protein] reductase (NADPH) activity	0/52	1/20600	1.0	6	0	1.0	1.0	1.0
GO:0004317	MF	p	3-hydroxypalmitoyl-[acyl-carrier-protein] dehydratase activity	0/52	1/20600	1.0	6	0	1.0	1.0	1.0
GO:0004320	MF	p	oleoyl-[acyl-carrier-protein] hydrolase activity	0/52	2/20600	1.0	7	0	1.0	1.0	1.0
GO:0004321	MF	p	fatty-acyl-CoA synthase activity	0/52	7/20600	1.0	6	0	1.0	1.0	1.0
GO:0004322	MF	p	ferroxidase activity	0/52	9/20600	1.0	5	0	1.0	1.0	1.0
GO:0004324	MF	p	ferredoxin-NADP+ reductase activity	0/52	1/20600	1.0	6	0	1.0	1.0	1.0
GO:0004325	MF	p	ferrochelatase activity	0/52	1/20600	1.0	3	0	1.0	1.0	1.0
GO:0004326	MF	p	tetrahydrofolylpolyglutamate synthase activity	0/52	1/20600	1.0	5	0	1.0	1.0	1.0
GO:0004329	MF	p	formate-tetrahydrofolate ligase activity	0/52	2/20600	1.0	4	0	1.0	1.0	1.0
GO:0004331	MF	p	fructose-2,6-bisphosphate 2-phosphatase activity	0/52	5/20600	1.0	8	0	1.0	1.0	1.0
GO:0004332	MF	p	fructose-bisphosphate aldolase activity	0/52	3/20600	1.0	5	0	1.0	1.0	1.0
GO:0004333	MF	p	fumarate hydratase activity	0/52	1/20600	1.0	5	0	1.0	1.0	1.0
GO:0004334	MF	p	fumarylacetoacetase activity	0/52	1/20600	1.0	5	0	1.0	1.0	1.0
GO:0004335	MF	p	galactokinase activity	0/52	2/20600	1.0	6	0	1.0	1.0	1.0
GO:0004336	MF	p	galactosylceramidase activity	0/52	2/20600	1.0	5	0	1.0	1.0	1.0
GO:0004337	MF	p	geranyltranstransferase activity	0/52	2/20600	1.0	5	0	1.0	1.0	1.0
GO:0004339	MF	p	glucan 1,4-alpha-glucosidase activity	0/52	2/20600	1.0	6	0	1.0	1.0	1.0
GO:0004340	MF	p	glucokinase activity	0/52	5/20600	1.0	7	0	1.0	1.0	1.0
GO:0004341	MF	p	gluconolactonase activity	0/52	1/20600	1.0	5	0	1.0	1.0	1.0
GO:0004342	MF	p	glucosamine-6-phosphate deaminase activity	0/52	2/20600	1.0	5	0	1.0	1.0	1.0
GO:0004343	MF	p	glucosamine 6-phosphate N-acetyltransferase activity	0/52	1/20600	1.0	7	0	1.0	1.0	1.0
GO:0004344	MF	p	glucose dehydrogenase activity	0/52	1/20600	1.0	4	0	1.0	1.0	1.0
GO:0004345	MF	p	glucose-6-phosphate dehydrogenase activity	0/52	2/20600	1.0	5	0	1.0	1.0	1.0
GO:0004346	MF	p	glucose-6-phosphatase activity	0/52	3/20600	1.0	9	0	1.0	1.0	1.0
GO:0004347	MF	p	glucose-6-phosphate isomerase activity	0/52	1/20600	1.0	5	0	1.0	1.0	1.0
GO:0004348	MF	p	glucosylceramidase activity	0/52	3/20600	1.0	5	0	1.0	1.0	1.0
GO:0004349	MF	p	glutamate 5-kinase activity	0/52	1/20600	1.0	6	0	1.0	1.0	1.0
GO:0004350	MF	p	glutamate-5-semialdehyde dehydrogenase activity	0/52	1/20600	1.0	5	0	1.0	1.0	1.0
GO:0004351	MF	p	glutamate decarboxylase activity	0/52	2/20600	1.0	5	0	1.0	1.0	1.0
GO:0004352	MF	p	glutamate dehydrogenase (NAD+) activity	0/52	2/20600	1.0	6	0	1.0	1.0	1.0
GO:0004353	MF	p	glutamate dehydrogenase [NAD(P)+] activity	0/52	2/20600	1.0	5	0	1.0	1.0	1.0
GO:0004356	MF	p	glutamate-ammonia ligase activity	0/52	2/20600	1.0	6	0	1.0	1.0	1.0
GO:0004357	MF	p	glutamate-cysteine ligase activity	0/52	2/20600	1.0	5	0	1.0	1.0	1.0
GO:0004359	MF	p	glutaminase activity	0/52	3/20600	1.0	5	0	1.0	1.0	1.0
GO:0004360	MF	p	glutamine-fructose-6-phosphate transaminase (isomerizing) activity	0/52	2/20600	1.0	6	0	1.0	1.0	1.0
GO:0004361	MF	p	glutaryl-CoA dehydrogenase activity	0/52	1/20600	1.0	5	0	1.0	1.0	1.0
GO:0004362	MF	p	glutathione-disulfide reductase activity	0/52	1/20600	1.0	7	0	1.0	1.0	1.0
GO:0004363	MF	p	glutathione synthase activity	0/52	1/20600	1.0	5	0	1.0	1.0	1.0
GO:0004364	MF	p	glutathione transferase activity	0/52	29/20600	1.0	4	0	1.0	1.0	1.0
GO:0004365	MF	p	glyceraldehyde-3-phosphate dehydrogenase (NAD+) (phosphorylating) activity	0/52	2/20600	1.0	6	0	1.0	1.0	1.0
GO:0004366	MF	p	glycerol-3-phosphate O-acyltransferase activity	0/52	4/20600	1.0	6	0	1.0	1.0	1.0
GO:0004367	MF	p	glycerol-3-phosphate dehydrogenase [NAD+] activity	0/52	2/20600	1.0	6	0	1.0	1.0	1.0
GO:0004368	MF	p	glycerol-3-phosphate dehydrogenase (quinone) activity	0/52	2/20600	1.0	5	0	1.0	1.0	1.0
GO:0004370	MF	p	glycerol kinase activity	0/52	4/20600	1.0	5	0	1.0	1.0	1.0
GO:0004371	MF	p	glycerone kinase activity	0/52	1/20600	1.0	5	0	1.0	1.0	1.0
GO:0004372	MF	p	glycine hydroxymethyltransferase activity	0/52	2/20600	1.0	5	0	1.0	1.0	1.0
GO:0004373	MF	p	glycogen (starch) synthase activity	0/52	2/20600	1.0	7	0	1.0	1.0	1.0
GO:0004375	MF	p	glycine dehydrogenase (decarboxylating) activity	0/52	1/20600	1.0	5	0	1.0	1.0	1.0
GO:0004376	MF	p	glycolipid mannosyltransferase activity	0/52	4/20600	1.0	6	0	1.0	1.0	1.0
GO:0004377	MF	p	GDP-Man:Man3GlcNAc2-PP-Dol alpha-1,2-mannosyltransferase activity	0/52	1/20600	1.0	7	0	1.0	1.0	1.0
GO:0004378	MF	p	GDP-Man:Man1GlcNAc2-PP-Dol alpha-1,3-mannosyltransferase activity	0/52	1/20600	1.0	7	0	1.0	1.0	1.0
GO:0004379	MF	p	glycylpeptide N-tetradecanoyltransferase activity	0/52	2/20600	1.0	6	0	1.0	1.0	1.0
GO:0004380	MF	p	glycoprotein-fucosylgalactoside alpha-N-acetylgalactosaminyltransferase activity	0/52	1/20600	1.0	6	0	1.0	1.0	1.0
GO:0004381	MF	p	fucosylgalactoside 3-alpha-galactosyltransferase activity	0/52	1/20600	1.0	7	0	1.0	1.0	1.0
GO:0004382	MF	p	guanosine-diphosphatase activity	0/52	2/20600	1.0	7	0	1.0	1.0	1.0
GO:0004383	MF	p	guanylate cyclase activity	0/52	9/20600	1.0	4	0	1.0	1.0	1.0
GO:0004385	MF	p	guanylate kinase activity	0/52	9/20600	1.0	7	0	1.0	1.0	1.0
[truncated: 20,307 more rows]
