# Supplementary material for: Expansion and functional analysis of the SR-related protein family across the domains of life
Source: RNA. 2022 Oct;28(10):1298–314. doi: 10.1261/rna.079170.122 (PMC9479744; doi:10.1261/rna.079170.122)
Supplement: Supplemental Material [file supp_079170.122_Supplemental_Tables.zip › FinalUploadedVersions/Supplemental_Table_S5.tsv]

Combined S+R Composition Threshold	Total # of Long/Caceres Proteins Detected	Total # of New SR-related Protein Candidates from This Study	# of Identified Proteins, This study + Long/Caceres + Known RBP	UniProt IDs, This study + Long/Caceres + Known RBP	# of Identified Proteins, This study + Long/Caceres	UniProt IDs, This study + Long/Caceres	# of Identified Proteins, This study + Known RBP	UniProt IDs, This study + Known RBP	# of Identified Proteins, This study only	UniProt IDs, This study only	# of Identified Proteins, Long/Caceres + Known RBP	UniProt IDs, Long/Caceres + Known RBP	# of Identified Proteins, Long/Caceres only	UniProt IDs, Long/Caceres only
60	51	288	47	Q07955, Q14562, Q13523, O75494, Q9BUQ8, O95218, P84103, Q9H307, P49761, Q8N2M8, P49760, Q02040, Q9BRL6, Q9UKV3, Q9UQ35, Q8WXF0, Q13243, Q13595, Q15287, Q9H7N4, Q15696, Q08170, Q16629, Q8TF01, Q14004, P08621, Q96IZ7, Q99590, P62995, Q14498, Q86U06, O95104, Q05519, Q9NQ29, Q8IYB3, Q13247, Q13242, Q01130, P52756, Q7L014, Q13427, Q01081, Q92620, Q8WXA9, Q8WVK2, O15042, P26368	4	Q9UK58, Q9NYV4, Q86X95, Q96S94	72	Q8IWX8, Q5T481, A6NEQ0, Q7Z6E9, Q86WB0, Q14966, Q14739, Q9NRA8, Q8WUQ7, Q92834, O43395, Q9UBC3, Q8IX12, P0DJD4, A6NDE4, Q8N5F7, Q86US8, P0C7P1, Q14152, Q9BQ39, Q96F86, O95071, Q8IXT5, Q9NYF8, Q5T200, Q5VV67, Q8NAV1, Q8N5L8, Q9HAZ1, Q9UBK2, Q4VXA5, Q96T58, Q9HCD5, Q5VTL8, Q66PJ3, O15047, Q8N684, Q9P1Y6, Q12872, Q86VM9, Q9Y2W1, O95232, Q15415, Q7L2J0, Q8NDT2, O94913, Q9Y383, Q16630, Q6UN15, Q9Y388,…	216	Q9NQ76, A6NNC1, O15075, P22459, Q03164, P20700, Q9Y6R9, Q9Y2H9, P22004, O43597, Q96P71, Q5KSL6, Q5SXM2, Q70EK9, O60359, O95049, Q6P1M3, Q6RI45, P53355, Q86YZ3, Q99607, P53671, Q15173, Q9BSW7, Q4ZG55, Q8IXF0, A0A5F9ZHI8, O60759, Q9H8G2, P18825, Q96AC6, O14686, A6NLJ0, Q9H5I5, Q9Y4K1, Q8N1N4, P42568, Q9BQI7, A8MUN3, Q9UGJ0, Q96MT3, Q9Y2E4, O14646, Q86X51, Q13515, Q9ULK5, Q5BKX6, Q13387, O15040, Q7Z…	1	P49759	0
65	50	134	46	Q07955, Q14562, Q13523, O75494, Q9BUQ8, O95218, P84103, Q9H307, P49761, Q8N2M8, P49760, Q02040, Q9BRL6, Q9UKV3, Q9UQ35, Q8WXF0, Q13243, Q13595, Q15287, Q9H7N4, Q15696, Q08170, Q16629, Q8TF01, Q14004, P08621, Q96IZ7, Q99590, P62995, Q14498, Q86U06, O95104, Q05519, Q9NQ29, Q8IYB3, Q13247, Q01130, P52756, Q7L014, Q13427, Q01081, Q92620, Q8WXA9, Q8WVK2, O15042, P26368	4	Q9UK58, Q9NYV4, Q86X95, Q96S94	43	Q8IWX8, Q7Z6E9, Q14966, Q14739, Q8WUQ7, Q8IX12, Q8N5F7, Q14152, Q9BQ39, Q96F86, Q9NYF8, Q5T200, Q5VV67, Q8NAV1, Q9HAZ1, Q96T58, Q9UBK2, Q5VTL8, Q66PJ3, Q9NRA8, Q9P1Y6, Q8N684, Q12872, Q86VM9, Q9Y2W1, O95232, Q7L2J0, O94913, Q9Y383, Q16630, Q9Y388, A7MD48, Q9H3Q1, Q9P2N5, Q7L4I2, P0DN76, Q9UPN6, Q5T8P6, Q9UKJ3, Q9UPN3, P15924, Q15695, P18583	91	Q9NQ76, P20700, Q9Y6R9, Q5SXM2, Q70EK9, O60359, Q86YZ3, Q6P1M3, Q6RI45, Q15173, A0A5F9ZHI8, O60759, Q9H8G2, P18825, Q9H5I5, Q8N1N4, Q96MT3, O14646, Q9Y2E4, Q9ULK5, Q9UFE4, Q14669, P55201, Q9NXX6, Q7Z3G6, Q8TF62, Q9BYW2, Q9BUV0, Q717R9, P11801, Q9H160, P27987, Q15170, Q9H992, P10070, Q5M9Q1, Q07157, P10071, Q9NSI6, Q9HB15, Q96PV6, Q9NXE8, Q8WZ42, B3KS81, Q9H4A3, Q8N699, Q8WXF8, Q6ZUB1, Q96MS0, Q9B…	2	Q13242, P49759	0
70	49	83	45	Q07955, Q14562, Q13523, O75494, Q9BUQ8, O95218, P84103, Q9H307, P49761, Q8N2M8, P49760, Q02040, Q9BRL6, Q9UKV3, Q9UQ35, Q8WXF0, Q13243, Q13595, Q15287, Q9H7N4, Q15696, Q08170, Q16629, Q8TF01, Q14004, P08621, Q96IZ7, Q99590, P62995, Q14498, Q86U06, O95104, Q05519, Q9NQ29, Q8IYB3, Q13247, Q01130, Q7L014, Q13427, Q01081, Q92620, Q8WXA9, Q8WVK2, O15042, P26368	4	Q9UK58, Q9NYV4, Q86X95, Q96S94	35	Q8IWX8, Q7Z6E9, Q14966, Q14739, Q8WUQ7, Q8IX12, Q8N5F7, Q9NYF8, Q5T200, Q5VV67, Q8NAV1, Q96T58, Q9UBK2, Q5VTL8, Q66PJ3, Q8N684, Q9P1Y6, Q12872, Q86VM9, Q9Y2W1, O95232, Q9Y383, Q16630, Q9Y388, A7MD48, Q9P2N5, Q7L4I2, P0DN76, Q9UPN6, Q5T8P6, Q9UKJ3, Q9UPN3, P15924, Q15695, P18583	48	Q9NQ76, Q99457, Q8N699, Q68DN1, Q8WXF8, Q9Y6R9, Q9BW71, Q9NXX6, Q96MS0, Q7Z3G6, Q8TF62, Q6IQ55, Q9BSF8, Q9BYW2, Q93075, A6NNA2, Q96QZ7, Q9BUV0, P04553, Q5SXM2, Q8TC71, Q6RI45, Q86YZ3, A1L390, A6H8Y1, Q15173, Q9H6B4, P30414, O60759, Q15170, Q9NWB6, Q9NQS7, Q9NS56, Q0VD83, Q9H5P4, A0A1B0GVG4, Q96N46, Q8IVE3, P10643, Q5M9Q1, P08151, Q9NSI6, Q6ZSZ5, Q96PV6, Q9NXE8, A0A5F9ZHI8, B3KS81, Q9UFE4	3	Q13242, P49759, P52756	0
75	43	46	41	Q07955, Q13523, O75494, Q9BUQ8, O95218, P84103, Q9H307, P49761, Q8N2M8, P49760, Q02040, Q9BRL6, Q9UKV3, Q9UQ35, Q8WXF0, Q13243, Q13595, Q15287, Q9H7N4, Q15696, Q08170, Q16629, Q8TF01, Q14004, P08621, Q96IZ7, P62995, Q14498, Q86U06, O95104, Q05519, Q9NQ29, Q8IYB3, Q13247, Q01130, Q7L014, Q13427, Q01081, Q8WXA9, Q8WVK2, P26368	2	Q9UK58, Q96S94	29	Q8IWX8, Q7Z6E9, Q14966, Q14739, Q8WUQ7, Q9NYF8, Q5T200, Q5VV67, Q8NAV1, Q9UBK2, Q5VTL8, Q66PJ3, Q8N684, Q9P1Y6, Q12872, Q86VM9, Q9Y2W1, O95232, Q9Y383, A7MD48, Q9P2N5, Q7L4I2, P0DN76, Q9UPN6, Q5T8P6, Q9UKJ3, P15924, Q15695, P18583	17	Q96MS0, Q96N46, P10643, P30414, P08151, Q9BYW2, Q15170, A6NNA2, Q9NQS7, Q9BUV0, P04553, Q9NWB6, Q9NS56, Q6RI45, Q8TC71, Q96PV6, Q9NXX6	7	Q14562, Q99590, Q13242, P52756, P49759, Q92620, O15042	2	Q9NYV4, Q86X95
80	38	24	37	Q07955, Q13523, O75494, Q9BUQ8, O95218, P84103, Q9H307, Q8N2M8, P49760, Q02040, Q9BRL6, Q9UKV3, Q9UQ35, Q13243, Q13595, Q15287, Q9H7N4, Q15696, Q08170, Q16629, Q8TF01, Q14004, P08621, Q96IZ7, P62995, Q14498, O95104, Q05519, Q9NQ29, Q8IYB3, Q13247, Q01130, Q7L014, Q01081, Q8WXA9, Q8WVK2, P26368	1	Q9UK58	21	Q8IWX8, Q7Z6E9, Q14966, Q14739, Q9NYF8, Q5VV67, Q8NAV1, Q9UBK2, Q5VTL8, Q66PJ3, Q86VM9, Q9Y2W1, O95232, Q9Y383, A7MD48, Q7L4I2, P0DN76, Q9UPN6, Q9UKJ3, Q15695, P18583	3	A6NNA2, Q9BUV0, P30414	11	Q14562, Q8WXF0, Q99590, Q13242, Q86U06, P52756, Q13427, P49759, Q92620, O15042, P49761	3	Q9NYV4, Q86X95, Q96S94
85	26	16	25	Q07955, Q13523, O95218, P84103, Q9H307, Q8N2M8, Q9BRL6, Q9UKV3, Q9UQ35, Q13243, Q9H7N4, Q15696, Q08170, Q16629, Q96IZ7, P62995, O95104, Q05519, Q9NQ29, Q8IYB3, Q13247, Q01130, Q7L014, Q8WXA9, Q8WVK2	1	Q9UK58	14	Q8IWX8, Q9Y2W1, O95232, Q9UPN6, Q9Y383, Q14739, Q9UKJ3, Q9NYF8, Q86VM9, Q5VV67, A7MD48, Q66PJ3, P18583, Q7L4I2	2	P30414, Q9BUV0	23	Q14562, O75494, Q9BUQ8, P49761, P49759, P49760, Q02040, Q8WXF0, Q13595, Q15287, Q8TF01, Q14004, P08621, Q99590, Q14498, Q86U06, Q13242, P52756, Q13427, Q01081, Q92620, O15042, P26368	3	Q9NYV4, Q86X95, Q96S94
90	16	9	16	Q9UKV3, Q07955, Q13247, Q13243, P62995, Q01130, Q15696, O95218, O95104, Q7L014, Q05519, Q8N2M8, Q9H7N4, Q8WXA9, Q08170, Q16629	0		8	Q8IWX8, O95232, Q9NYF8, Q5VV67, A7MD48, Q66PJ3, P18583, Q86VM9	1	Q9BUV0	32	Q14562, Q13523, O75494, Q9BUQ8, P84103, Q9H307, P49761, P49759, P49760, Q02040, Q9BRL6, Q9UQ35, Q8WXF0, Q13595, Q15287, Q8TF01, Q14004, P08621, Q96IZ7, Q99590, Q14498, Q86U06, Q9NQ29, Q8IYB3, Q13242, P52756, Q13427, Q01081, Q92620, Q8WVK2, O15042, P26368	4	Q9UK58, Q9NYV4, Q86X95, Q96S94
95	8	1	8	Q9UKV3, Q07955, Q13247, Q13243, Q01130, Q15696, O95218, Q8WXA9	0		1	Q8IWX8	0		40	Q14562, Q13523, O75494, Q9BUQ8, P84103, Q9H307, P49761, Q8N2M8, P49759, P49760, Q02040, Q9BRL6, Q9UQ35, Q8WXF0, Q13595, Q15287, Q9H7N4, Q08170, Q16629, Q8TF01, Q14004, P08621, Q96IZ7, Q99590, P62995, Q14498, Q86U06, O95104, Q05519, Q9NQ29, Q8IYB3, Q13242, P52756, Q7L014, Q13427, Q01081, Q92620, Q8WVK2, O15042, P26368	4	Q9UK58, Q9NYV4, Q86X95, Q96S94
