# Supplementary material for: Expansion and functional analysis of the SR-related protein family across the domains of life
Source: RNA. 2022 Oct;28(10):1298–314. doi: 10.1261/rna.079170.122 (PMC9479744; doi:10.1261/rna.079170.122)
Supplement: Supplemental Material [file supp_079170.122_Supplemental_Tables.zip › FinalUploadedVersions/Supplemental_Table_S6.tsv]

GO term	70% S+R, Ratio in Study	65% S+R, Ratio in Study	60% S+R, Ratio in Study	70% S+R, Ratio in Population	65% S+R, Ratio in Population	60% S+R, Ratio in Population	70% S+R, lnOR	65% S+R, lnOR	60% S+R, lnOR	70% S+R, Sidak p-value	65% S+R, Sidak p-value	60% S+R, Sidak p-value	70% S+R, Associated Proteins	65% S+R, Associated Proteins	60% S+R, Associated Proteins
RNA splicing	18/35	19/43	33/72	368/20600	368/20600	368/20600	4.11340544143136	3.8251470712063402	3.93190667219059	1.6967862387357005e-18	4.5431161933357856e-18	1.9505564699647277e-34	A7MD48, O95232, P0DN76, P18583, Q12872, Q14966, Q15695, Q5T200, Q5VTL8, Q66PJ3, Q8IWX8, Q8IX12, Q8N684, Q8NAV1, Q8WUQ7, Q9UBK2, Q9Y2W1, Q9Y388	A7MD48, O94913, O95232, P0DN76, P18583, Q12872, Q14966, Q15695, Q5T200, Q5VTL8, Q66PJ3, Q8IWX8, Q8IX12, Q8N684, Q8NAV1, Q8WUQ7, Q9UBK2, Q9Y2W1, Q9Y388	A6NDE4, A6NEQ0, A7MD48, O43395, O75400, O75526, O94913, O95232, P0C7P1, P0DJD3, P0DJD4, P0DN76, P18583, P38159, P49756, Q12872, Q14966, Q15415, Q15695, Q5T200, Q5T481, Q5VTL8, Q66PJ3, Q6UN15, Q8IWX8, Q8IX12, Q8N684, Q8NAV1, Q8NDT2, Q8WUQ7, Q9UBK2, Q9Y2W1, Q9Y388
nitrogen compound metabolic process	25/35	29/43	52/72	6757/20600	6757/20600	6757/20600	1.6364754974382736	1.4487284141830896	1.6789917997760146	0.090400311442664	0.09247715130291784	1.8701339389509492e-07	A7MD48, O95232, P0DN76, P15924, P18583, Q12872, Q14966, Q15695, Q16630, Q5T200, Q5T8P6, Q5VTL8, Q66PJ3, Q7Z6E9, Q8IWX8, Q8IX12, Q8N684, Q8NAV1, Q8WUQ7, Q9P1Y6, Q9P2N5, Q9UBK2, Q9UPN6, Q9Y2W1, Q9Y388	A7MD48, O94913, O95232, P0DN76, P15924, P18583, Q12872, Q14966, Q15695, Q16630, Q5T200, Q5T8P6, Q5VTL8, Q66PJ3, Q7L2J0, Q7Z6E9, Q8IWX8, Q8IX12, Q8N684, Q8NAV1, Q8WUQ7, Q96F86, Q9HAZ1, Q9P1Y6, Q9P2N5, Q9UBK2, Q9UPN6, Q9Y2W1, Q9Y388	A6NDE4, A6NEQ0, A7MD48, O00571, O15047, O43395, O75400, O75526, O94913, O95071, O95232, P0C7P1, P0DJD3, P0DJD4, P0DN76, P15924, P18583, P18615, P38159, P49756, Q12872, Q14966, Q15415, Q15695, Q16630, Q53F19, Q5T200, Q5T481, Q5T8P6, Q5VTL8, Q66PJ3, Q6UN15, Q7L2J0, Q7Z6E9, Q86US8, Q86WB0, Q86YN6, Q8IWX8, Q8IX12, Q8N684, Q8NAV1, Q8NDT2, Q8WUQ7, Q96F86, Q9HAZ1, Q9P1Y6, Q9P2N5, Q9UBC3, Q9UBK2, Q9UPN6,…
nucleobase-containing compound metabolic process	24/35	27/43	48/72	2719/20600	2719/20600	2719/20600	2.6718836823599514	2.4158072234574397	2.593089834647109	1.4826235011442469e-09	1.072840156973041e-09	2.800327229456187e-21	A7MD48, O95232, P0DN76, P18583, Q12872, Q14966, Q15695, Q16630, Q5T200, Q5T8P6, Q5VTL8, Q66PJ3, Q7Z6E9, Q8IWX8, Q8IX12, Q8N684, Q8NAV1, Q8WUQ7, Q9P1Y6, Q9P2N5, Q9UBK2, Q9UPN6, Q9Y2W1, Q9Y388	A7MD48, O94913, O95232, P0DN76, P18583, Q12872, Q14966, Q15695, Q16630, Q5T200, Q5T8P6, Q5VTL8, Q66PJ3, Q7L2J0, Q7Z6E9, Q8IWX8, Q8IX12, Q8N684, Q8NAV1, Q8WUQ7, Q96F86, Q9P1Y6, Q9P2N5, Q9UBK2, Q9UPN6, Q9Y2W1, Q9Y388	A6NDE4, A6NEQ0, A7MD48, O00571, O43395, O75400, O75526, O94913, O95071, O95232, P0C7P1, P0DJD3, P0DJD4, P0DN76, P18583, P18615, P38159, P49756, Q12872, Q14966, Q15415, Q15695, Q16630, Q53F19, Q5T200, Q5T481, Q5T8P6, Q5VTL8, Q66PJ3, Q6UN15, Q7L2J0, Q7Z6E9, Q86US8, Q86YN6, Q8IWX8, Q8IX12, Q8N684, Q8NAV1, Q8NDT2, Q8WUQ7, Q96F86, Q9P1Y6, Q9P2N5, Q9UBC3, Q9UBK2, Q9UPN6, Q9Y2W1, Q9Y388
RNA splicing, via transesterification reactions	9/35	10/43	20/72	264/20600	264/20600	264/20600	3.3167331487307417	3.18726720187127	3.4649080065942712	9.33808808873873e-06	2.89678090530844e-06	2.5891600670518968e-17	P0DN76, Q12872, Q15695, Q8IWX8, Q8IX12, Q8N684, Q8NAV1, Q8WUQ7, Q9Y388	O94913, P0DN76, Q12872, Q15695, Q8IWX8, Q8IX12, Q8N684, Q8NAV1, Q8WUQ7, Q9Y388	A6NEQ0, O43395, O75400, O75526, O94913, P0C7P1, P0DJD3, P0DJD4, P0DN76, P38159, Q12872, Q15415, Q15695, Q6UN15, Q8IWX8, Q8IX12, Q8N684, Q8NAV1, Q8WUQ7, Q9Y388
metabolic process	26/35	31/43	54/72	8217/20600	8217/20600	8217/20600	1.4734334672605949	1.362010200507629	1.51387044117227	0.9380500379228999	0.5925074745746491	3.651026105724522e-05	A7MD48, O95232, P0DN76, P15924, P18583, Q12872, Q14739, Q14966, Q15695, Q16630, Q5T200, Q5T8P6, Q5VTL8, Q66PJ3, Q7Z6E9, Q8IWX8, Q8IX12, Q8N684, Q8NAV1, Q8WUQ7, Q9P1Y6, Q9P2N5, Q9UBK2, Q9UPN6, Q9Y2W1, Q9Y388	A7MD48, O94913, O95232, P0DN76, P15924, P18583, Q12872, Q14152, Q14739, Q14966, Q15695, Q16630, Q5T200, Q5T8P6, Q5VTL8, Q66PJ3, Q7L2J0, Q7Z6E9, Q8IWX8, Q8IX12, Q8N684, Q8NAV1, Q8WUQ7, Q96F86, Q9HAZ1, Q9P1Y6, Q9P2N5, Q9UBK2, Q9UPN6, Q9Y2W1, Q9Y388	A6NDE4, A6NEQ0, A7MD48, O00571, O15047, O43395, O75400, O75526, O94913, O95071, O95232, P0C7P1, P0DJD3, P0DJD4, P0DN76, P15924, P18583, P18615, P38159, P49756, Q12872, Q14152, Q14739, Q14966, Q15415, Q15695, Q16630, Q53F19, Q5T200, Q5T481, Q5T8P6, Q5VTL8, Q66PJ3, Q6UN15, Q7L2J0, Q7Z6E9, Q86US8, Q86WB0, Q86YN6, Q8IWX8, Q8IX12, Q8N684, Q8NAV1, Q8NDT2, Q8WUQ7, Q96F86, Q9HAZ1, Q9P1Y6, Q9P2N5, Q9UBC3,…
organic substance metabolic process	26/35	30/43	53/72	7646/20600	7646/20600	7646/20600	1.5908052041902085	1.3663972925510874	1.558562979792577	0.22579483872792677	0.43489390132698397	7.698157295964712e-06	A7MD48, O95232, P0DN76, P15924, P18583, Q12872, Q14739, Q14966, Q15695, Q16630, Q5T200, Q5T8P6, Q5VTL8, Q66PJ3, Q7Z6E9, Q8IWX8, Q8IX12, Q8N684, Q8NAV1, Q8WUQ7, Q9P1Y6, Q9P2N5, Q9UBK2, Q9UPN6, Q9Y2W1, Q9Y388	A7MD48, O94913, O95232, P0DN76, P15924, P18583, Q12872, Q14739, Q14966, Q15695, Q16630, Q5T200, Q5T8P6, Q5VTL8, Q66PJ3, Q7L2J0, Q7Z6E9, Q8IWX8, Q8IX12, Q8N684, Q8NAV1, Q8WUQ7, Q96F86, Q9HAZ1, Q9P1Y6, Q9P2N5, Q9UBK2, Q9UPN6, Q9Y2W1, Q9Y388	A6NDE4, A6NEQ0, A7MD48, O00571, O15047, O43395, O75400, O75526, O94913, O95071, O95232, P0C7P1, P0DJD3, P0DJD4, P0DN76, P15924, P18583, P18615, P38159, P49756, Q12872, Q14739, Q14966, Q15415, Q15695, Q16630, Q53F19, Q5T200, Q5T481, Q5T8P6, Q5VTL8, Q66PJ3, Q6UN15, Q7L2J0, Q7Z6E9, Q86US8, Q86WB0, Q86YN6, Q8IWX8, Q8IX12, Q8N684, Q8NAV1, Q8NDT2, Q8WUQ7, Q96F86, Q9HAZ1, Q9P1Y6, Q9P2N5, Q9UBC3, Q9UBK2,…
U2-type prespliceosome	2/35	2/43	4/72	19/20600	19/20600	19/20600	4.2939451666244075	4.07649125328197	4.387550565323711	1.0	1.0	0.011109390468903031	O95232, Q9Y383	O95232, Q9Y383	O75400, O75526, O95232, Q9Y383
mRNA metabolic process	22/35	24/43	40/72	656/20600	656/20600	656/20600	3.974075729022291	3.6844559606930636	3.698974431828118	1.797604674732423e-20	7.717349445298401e-21	9.792277078487005e-37	A7MD48, P0DN76, P18583, Q12872, Q15695, Q16630, Q5T200, Q5T8P6, Q5VTL8, Q66PJ3, Q7Z6E9, Q8IWX8, Q8IX12, Q8N684, Q8NAV1, Q8WUQ7, Q9P1Y6, Q9P2N5, Q9UBK2, Q9UPN6, Q9Y2W1, Q9Y388	A7MD48, O94913, P0DN76, P18583, Q12872, Q15695, Q16630, Q5T200, Q5T8P6, Q5VTL8, Q66PJ3, Q7Z6E9, Q8IWX8, Q8IX12, Q8N684, Q8NAV1, Q8WUQ7, Q96F86, Q9P1Y6, Q9P2N5, Q9UBK2, Q9UPN6, Q9Y2W1, Q9Y388	A6NDE4, A6NEQ0, A7MD48, O43395, O75400, O75526, O94913, P0C7P1, P0DJD3, P0DJD4, P0DN76, P18583, P38159, P49756, Q12872, Q15415, Q15695, Q16630, Q53F19, Q5T200, Q5T481, Q5T8P6, Q5VTL8, Q66PJ3, Q6UN15, Q7Z6E9, Q86US8, Q8IWX8, Q8IX12, Q8N684, Q8NAV1, Q8NDT2, Q8WUQ7, Q96F86, Q9P1Y6, Q9P2N5, Q9UBK2, Q9UPN6, Q9Y2W1, Q9Y388
RNA processing	24/35	25/43	40/72	834/20600	834/20600	834/20600	3.9742862127285816	3.523512649292298	3.436158405484186	1.6202405129246155e-21	7.100116939576328e-20	1.426417258742444e-32	A7MD48, O95232, P0DN76, P18583, Q12872, Q14966, Q15695, Q16630, Q5T200, Q5T8P6, Q5VTL8, Q66PJ3, Q7Z6E9, Q8IWX8, Q8IX12, Q8N684, Q8NAV1, Q8WUQ7, Q9P1Y6, Q9P2N5, Q9UBK2, Q9UPN6, Q9Y2W1, Q9Y388	A7MD48, O94913, O95232, P0DN76, P18583, Q12872, Q14966, Q15695, Q16630, Q5T200, Q5T8P6, Q5VTL8, Q66PJ3, Q7Z6E9, Q8IWX8, Q8IX12, Q8N684, Q8NAV1, Q8WUQ7, Q9P1Y6, Q9P2N5, Q9UBK2, Q9UPN6, Q9Y2W1, Q9Y388	A6NDE4, A6NEQ0, A7MD48, O43395, O75400, O75526, O94913, O95232, P0C7P1, P0DJD3, P0DJD4, P0DN76, P18583, P38159, P49756, Q12872, Q14966, Q15415, Q15695, Q16630, Q53F19, Q5T200, Q5T481, Q5T8P6, Q5VTL8, Q66PJ3, Q6UN15, Q7Z6E9, Q8IWX8, Q8IX12, Q8N684, Q8NAV1, Q8NDT2, Q8WUQ7, Q9P1Y6, Q9P2N5, Q9UBK2, Q9UPN6, Q9Y2W1, Q9Y388
cellular nitrogen compound metabolic process	24/35	27/43	48/72	3241/20600	3241/20600	3241/20600	2.4651865352658056	2.2089208432176757	2.384913845964287	7.482769245503283e-08	7.984485979169428e-08	6.861309450659442e-18	A7MD48, O95232, P0DN76, P18583, Q12872, Q14966, Q15695, Q16630, Q5T200, Q5T8P6, Q5VTL8, Q66PJ3, Q7Z6E9, Q8IWX8, Q8IX12, Q8N684, Q8NAV1, Q8WUQ7, Q9P1Y6, Q9P2N5, Q9UBK2, Q9UPN6, Q9Y2W1, Q9Y388	A7MD48, O94913, O95232, P0DN76, P18583, Q12872, Q14966, Q15695, Q16630, Q5T200, Q5T8P6, Q5VTL8, Q66PJ3, Q7L2J0, Q7Z6E9, Q8IWX8, Q8IX12, Q8N684, Q8NAV1, Q8WUQ7, Q96F86, Q9P1Y6, Q9P2N5, Q9UBK2, Q9UPN6, Q9Y2W1, Q9Y388	A6NDE4, A6NEQ0, A7MD48, O00571, O43395, O75400, O75526, O94913, O95071, O95232, P0C7P1, P0DJD3, P0DJD4, P0DN76, P18583, P18615, P38159, P49756, Q12872, Q14966, Q15415, Q15695, Q16630, Q53F19, Q5T200, Q5T481, Q5T8P6, Q5VTL8, Q66PJ3, Q6UN15, Q7L2J0, Q7Z6E9, Q86US8, Q86YN6, Q8IWX8, Q8IX12, Q8N684, Q8NAV1, Q8NDT2, Q8WUQ7, Q96F86, Q9P1Y6, Q9P2N5, Q9UBC3, Q9UBK2, Q9UPN6, Q9Y2W1, Q9Y388
mRNA processing	22/35	23/43	38/72	440/20600	440/20600	440/20600	4.401422336287932	4.017138886848911	4.024541336984482	2.6282974867396916e-24	3.028343624566898e-23	2.9928013829616437e-40	A7MD48, P0DN76, P18583, Q12872, Q15695, Q16630, Q5T200, Q5T8P6, Q5VTL8, Q66PJ3, Q7Z6E9, Q8IWX8, Q8IX12, Q8N684, Q8NAV1, Q8WUQ7, Q9P1Y6, Q9P2N5, Q9UBK2, Q9UPN6, Q9Y2W1, Q9Y388	A7MD48, O94913, P0DN76, P18583, Q12872, Q15695, Q16630, Q5T200, Q5T8P6, Q5VTL8, Q66PJ3, Q7Z6E9, Q8IWX8, Q8IX12, Q8N684, Q8NAV1, Q8WUQ7, Q9P1Y6, Q9P2N5, Q9UBK2, Q9UPN6, Q9Y2W1, Q9Y388	A6NDE4, A6NEQ0, A7MD48, O43395, O75400, O75526, O94913, P0C7P1, P0DJD3, P0DJD4, P0DN76, P18583, P38159, P49756, Q12872, Q15415, Q15695, Q16630, Q53F19, Q5T200, Q5T481, Q5T8P6, Q5VTL8, Q66PJ3, Q6UN15, Q7Z6E9, Q8IWX8, Q8IX12, Q8N684, Q8NAV1, Q8NDT2, Q8WUQ7, Q9P1Y6, Q9P2N5, Q9UBK2, Q9UPN6, Q9Y2W1, Q9Y388
binding	35/35	43/43	72/72	15146/20600	15146/20600	15146/20600	inf	inf	inf	0.5994622004921626	0.05198095117161635	8.16133420777094e-06	A7MD48, O95232, P0DN76, P15924, P18583, Q12872, Q14739, Q14966, Q15695, Q16630, Q5T200, Q5T8P6, Q5VTL8, Q5VV67, Q66PJ3, Q7L4I2, Q7Z6E9, Q86VM9, Q8IWX8, Q8IX12, Q8N5F7, Q8N684, Q8NAV1, Q8WUQ7, Q96T58, Q9NYF8, Q9P1Y6, Q9P2N5, Q9UBK2, Q9UKJ3, Q9UPN3, Q9UPN6, Q9Y2W1, Q9Y383, Q9Y388	A7MD48, O94913, O95232, P0DN76, P15924, P18583, Q12872, Q14152, Q14739, Q14966, Q15695, Q16630, Q5T200, Q5T8P6, Q5VTL8, Q5VV67, Q66PJ3, Q7L2J0, Q7L4I2, Q7Z6E9, Q86VM9, Q8IWX8, Q8IX12, Q8N5F7, Q8N684, Q8NAV1, Q8WUQ7, Q96F86, Q96T58, Q9BQ39, Q9H3Q1, Q9HAZ1, Q9NRA8, Q9NYF8, Q9P1Y6, Q9P2N5, Q9UBK2, Q9UKJ3, Q9UPN3, Q9UPN6, Q9Y2W1, Q9Y383, Q9Y388	A6NDE4, A6NEQ0, A7MD48, O00571, O15047, O43395, O75400, O75526, O94913, O95071, O95232, P0C7P1, P0DJD3, P0DJD4, P0DN76, P15924, P18583, P18615, P38159, P49756, Q12872, Q14152, Q14739, Q14966, Q15415, Q15695, Q16630, Q4VXA5, Q53F19, Q5T200, Q5T481, Q5T8P6, Q5VTL8, Q5VV67, Q66PJ3, Q6UN15, Q7L2J0, Q7L4I2, Q7Z6E9, Q86US8, Q86VM9, Q86WB0, Q86YN6, Q8IWX8, Q8IX12, Q8IXT5, Q8N5F7, Q8N5L8, Q8N684, Q8NAV1,…
regulation of mRNA splicing, via spliceosome	4/35	4/43	10/72	105/20600	105/20600	105/20600	3.263609163612109	3.0336437151200073	3.5464803362578414	0.6424326654718685	1.0	6.848908457301273e-08	A7MD48, P18583, Q12872, Q9Y2W1	A7MD48, P18583, Q12872, Q9Y2W1	A6NDE4, A7MD48, P0DJD3, P18583, P38159, P49756, Q12872, Q15415, Q8NDT2, Q9Y2W1
regulation of mRNA processing	6/35	6/43	13/72	144/20600	144/20600	144/20600	3.4218227882354526	3.1778089903496607	3.535357700549235	0.00313825104453763	0.01125752396260993	5.94062438426439e-11	A7MD48, P18583, Q12872, Q16630, Q8N684, Q9Y2W1	A7MD48, P18583, Q12872, Q16630, Q8N684, Q9Y2W1	A6NDE4, A7MD48, P0DJD3, P18583, P18615, P38159, P49756, Q12872, Q15415, Q16630, Q8N684, Q8NDT2, Q9Y2W1
nucleoplasm	17/35	19/43	33/72	3642/20600	3642/20600	3642/20600	1.4846649870773216	1.3084061721256401	1.3779524404528416	0.5945330445142823	1.0	0.000689933518942177	O95232, P0DN76, Q14966, Q16630, Q5T200, Q5VV67, Q8IWX8, Q8IX12, Q8N5F7, Q8N684, Q8NAV1, Q8WUQ7, Q96T58, Q9NYF8, Q9UBK2, Q9UPN6, Q9Y2W1	O94913, O95232, P0DN76, Q14152, Q14966, Q16630, Q5T200, Q5VV67, Q8IWX8, Q8IX12, Q8N5F7, Q8N684, Q8NAV1, Q8WUQ7, Q96T58, Q9NYF8, Q9UBK2, Q9UPN6, Q9Y2W1	O00571, O15047, O43395, O75400, O94913, O95071, O95232, P0DN76, P18615, P38159, Q14152, Q14966, Q16630, Q5T200, Q5VV67, Q6UN15, Q86WB0, Q86YN6, Q8IWX8, Q8IX12, Q8N5F7, Q8N684, Q8NAV1, Q8NDT2, Q8WUQ7, Q96T58, Q9HCD5, Q9NYF8, Q9UBC3, Q9UBK2, Q9UPN6, Q9UPT8, Q9Y2W1
mRNA binding	7/35	11/43	18/72	268/20600	268/20600	268/20600	2.9677584215115846	3.301459450133303	3.297218626982169	0.006246611516876457	1.2737929209381096e-07	3.087935488749833e-14	A7MD48, O95232, Q16630, Q5T8P6, Q9P2N5, Q9UPN6, Q9Y383	A7MD48, O94913, O95232, Q14152, Q16630, Q5T8P6, Q96F86, Q9NRA8, Q9P2N5, Q9UPN6, Q9Y383	A7MD48, O00571, O75526, O94913, O95232, P0DJD3, P38159, P49756, Q14152, Q16630, Q53F19, Q5T481, Q5T8P6, Q96F86, Q9NRA8, Q9P2N5, Q9UPN6, Q9Y383
RNA metabolic process	24/35	27/43	46/72	1619/20600	1619/20600	1619/20600	3.25614360525969	3.000852231483219	3.0596279833597704	1.0208689581396957e-14	2.0428195244699454e-15	6.728734402777241e-29	A7MD48, O95232, P0DN76, P18583, Q12872, Q14966, Q15695, Q16630, Q5T200, Q5T8P6, Q5VTL8, Q66PJ3, Q7Z6E9, Q8IWX8, Q8IX12, Q8N684, Q8NAV1, Q8WUQ7, Q9P1Y6, Q9P2N5, Q9UBK2, Q9UPN6, Q9Y2W1, Q9Y388	A7MD48, O94913, O95232, P0DN76, P18583, Q12872, Q14966, Q15695, Q16630, Q5T200, Q5T8P6, Q5VTL8, Q66PJ3, Q7L2J0, Q7Z6E9, Q8IWX8, Q8IX12, Q8N684, Q8NAV1, Q8WUQ7, Q96F86, Q9P1Y6, Q9P2N5, Q9UBK2, Q9UPN6, Q9Y2W1, Q9Y388	A6NDE4, A6NEQ0, A7MD48, O00571, O43395, O75400, O75526, O94913, O95232, P0C7P1, P0DJD3, P0DJD4, P0DN76, P18583, P18615, P38159, P49756, Q12872, Q14966, Q15415, Q15695, Q16630, Q53F19, Q5T200, Q5T481, Q5T8P6, Q5VTL8, Q66PJ3, Q6UN15, Q7L2J0, Q7Z6E9, Q86US8, Q86YN6, Q8IWX8, Q8IX12, Q8N684, Q8NAV1, Q8NDT2, Q8WUQ7, Q96F86, Q9P1Y6, Q9P2N5, Q9UBK2, Q9UPN6, Q9Y2W1, Q9Y388
nuclear speck	14/35	15/43	23/72	399/20600	399/20600	399/20600	3.5537388515116515	3.33730349397363	3.2251435924610745	2.907235866050627e-11	3.1366613254909684e-11	7.580518857951806e-18	O95232, P0DN76, P18583, Q14966, Q16630, Q5T200, Q66PJ3, Q7Z6E9, Q86VM9, Q8WUQ7, Q9NYF8, Q9P2N5, Q9Y2W1, Q9Y383	O95232, P0DN76, P18583, Q14966, Q16630, Q5T200, Q66PJ3, Q7Z6E9, Q86VM9, Q8WUQ7, Q9NRA8, Q9NYF8, Q9P2N5, Q9Y2W1, Q9Y383	O15047, O43395, O75400, O95232, P0DJD3, P0DN76, P18583, P49756, Q14966, Q15415, Q16630, Q53F19, Q5T200, Q66PJ3, Q7Z6E9, Q86VM9, Q8NDT2, Q8WUQ7, Q9NRA8, Q9NYF8, Q9P2N5, Q9Y2W1, Q9Y383
regulation of alternative mRNA splicing, via spliceosome	2/35	2/43	7/72	67/20600	67/20600	67/20600	2.9504325143243277	2.7329776890190933	3.6037962868625577	1.0	1.0	7.562209713955276e-05	A7MD48, Q9Y2W1	A7MD48, Q9Y2W1	A7MD48, P0DJD3, P38159, P49756, Q15415, Q8NDT2, Q9Y2W1
nucleic acid metabolic process	24/35	27/43	48/72	2218/20600	2218/20600	2218/20600	2.905205530023337	2.649391212342549	2.8284854598044764	1.458950888097663e-11	6.508591572471038e-12	2.7645057672785195e-25	A7MD48, O95232, P0DN76, P18583, Q12872, Q14966, Q15695, Q16630, Q5T200, Q5T8P6, Q5VTL8, Q66PJ3, Q7Z6E9, Q8IWX8, Q8IX12, Q8N684, Q8NAV1, Q8WUQ7, Q9P1Y6, Q9P2N5, Q9UBK2, Q9UPN6, Q9Y2W1, Q9Y388	A7MD48, O94913, O95232, P0DN76, P18583, Q12872, Q14966, Q15695, Q16630, Q5T200, Q5T8P6, Q5VTL8, Q66PJ3, Q7L2J0, Q7Z6E9, Q8IWX8, Q8IX12, Q8N684, Q8NAV1, Q8WUQ7, Q96F86, Q9P1Y6, Q9P2N5, Q9UBK2, Q9UPN6, Q9Y2W1, Q9Y388	A6NDE4, A6NEQ0, A7MD48, O00571, O43395, O75400, O75526, O94913, O95071, O95232, P0C7P1, P0DJD3, P0DJD4, P0DN76, P18583, P18615, P38159, P49756, Q12872, Q14966, Q15415, Q15695, Q16630, Q53F19, Q5T200, Q5T481, Q5T8P6, Q5VTL8, Q66PJ3, Q6UN15, Q7L2J0, Q7Z6E9, Q86US8, Q86YN6, Q8IWX8, Q8IX12, Q8N684, Q8NAV1, Q8NDT2, Q8WUQ7, Q96F86, Q9P1Y6, Q9P2N5, Q9UBC3, Q9UBK2, Q9UPN6, Q9Y2W1, Q9Y388
nuclear body	15/35	16/43	25/72	781/20600	781/20600	781/20600	2.964522468164326	2.7299091170411853	2.632708921405459	1.4656477365061903e-08	3.465252448115334e-08	1.242523406680456e-13	O95232, P0DN76, P18583, Q14966, Q16630, Q5T200, Q66PJ3, Q7Z6E9, Q86VM9, Q8WUQ7, Q9NYF8, Q9P2N5, Q9UBK2, Q9Y2W1, Q9Y383	O95232, P0DN76, P18583, Q14966, Q16630, Q5T200, Q66PJ3, Q7Z6E9, Q86VM9, Q8WUQ7, Q9NRA8, Q9NYF8, Q9P2N5, Q9UBK2, Q9Y2W1, Q9Y383	O15047, O43395, O75400, O95232, P0DJD3, P0DN76, P18583, P18615, P49756, Q14966, Q15415, Q16630, Q53F19, Q5T200, Q66PJ3, Q7Z6E9, Q86VM9, Q8NDT2, Q8WUQ7, Q9NRA8, Q9NYF8, Q9P2N5, Q9UBK2, Q9Y2W1, Q9Y383
spliceosomal complex	8/35	8/43	13/72	191/20600	191/20600	191/20600	3.496525960222725	3.236622184499013	3.226464554134473	1.947764885301524e-05	0.00011264061412853338	2.370843659641136e-09	O95232, P0DN76, Q15695, Q5VTL8, Q8NAV1, Q8WUQ7, Q9Y383, Q9Y388	O95232, P0DN76, Q15695, Q5VTL8, Q8NAV1, Q8WUQ7, Q9Y383, Q9Y388	A6NDE4, O43395, O75400, O75526, O95232, P0DN76, P38159, Q15695, Q5VTL8, Q8NAV1, Q8WUQ7, Q9Y383, Q9Y388
organic cyclic compound binding	34/35	42/43	70/72	6051/20600	6051/20600	6051/20600	4.409225255502689	4.62186480005632	4.444145070218319	4.1525710884987914e-13	2.7248795514338836e-17	1.2161013426519186e-30	A7MD48, O95232, P0DN76, P15924, P18583, Q12872, Q14739, Q14966, Q15695, Q16630, Q5T200, Q5T8P6, Q5VTL8, Q5VV67, Q66PJ3, Q7L4I2, Q7Z6E9, Q86VM9, Q8IWX8, Q8IX12, Q8N5F7, Q8N684, Q8NAV1, Q8WUQ7, Q96T58, Q9NYF8, Q9P2N5, Q9UBK2, Q9UKJ3, Q9UPN3, Q9UPN6, Q9Y2W1, Q9Y383, Q9Y388	A7MD48, O94913, O95232, P0DN76, P15924, P18583, Q12872, Q14152, Q14739, Q14966, Q15695, Q16630, Q5T200, Q5T8P6, Q5VTL8, Q5VV67, Q66PJ3, Q7L2J0, Q7L4I2, Q7Z6E9, Q86VM9, Q8IWX8, Q8IX12, Q8N5F7, Q8N684, Q8NAV1, Q8WUQ7, Q96F86, Q96T58, Q9BQ39, Q9H3Q1, Q9HAZ1, Q9NRA8, Q9NYF8, Q9P2N5, Q9UBK2, Q9UKJ3, Q9UPN3, Q9UPN6, Q9Y2W1, Q9Y383, Q9Y388	A6NDE4, A6NEQ0, A7MD48, O00571, O15047, O43395, O75400, O75526, O94913, O95071, O95232, P0C7P1, P0DJD3, P0DJD4, P0DN76, P15924, P18583, P18615, P38159, P49756, Q12872, Q14152, Q14739, Q14966, Q15415, Q15695, Q16630, Q4VXA5, Q53F19, Q5T200, Q5T481, Q5T8P6, Q5VTL8, Q5VV67, Q66PJ3, Q6UN15, Q7L2J0, Q7L4I2, Q7Z6E9, Q86US8, Q86VM9, Q86YN6, Q8IWX8, Q8IX12, Q8IXT5, Q8N5F7, Q8N5L8, Q8N684, Q8NAV1, Q8NDT2,…
RNA splicing, via transesterification reactions with bulged adenosine as nucleophile	9/35	10/43	20/72	259/20600	259/20600	259/20600	3.336781929874318	3.207394811130143	3.4858591492841025	7.885717016535904e-06	2.4021553359315926e-06	1.7620062819283992e-17	P0DN76, Q12872, Q15695, Q8IWX8, Q8IX12, Q8N684, Q8NAV1, Q8WUQ7, Q9Y388	O94913, P0DN76, Q12872, Q15695, Q8IWX8, Q8IX12, Q8N684, Q8NAV1, Q8WUQ7, Q9Y388	A6NEQ0, O43395, O75400, O75526, O94913, P0C7P1, P0DJD3, P0DJD4, P0DN76, P38159, Q12872, Q15415, Q15695, Q6UN15, Q8IWX8, Q8IX12, Q8N684, Q8NAV1, Q8WUQ7, Q9Y388
U2 snRNP	1/35	1/43	4/72	22/20600	22/20600	22/20600	3.359441244150103	3.147742666544185	4.2050827491140454	1.0	1.0	0.02080074270322233	Q9Y388	Q9Y388	A6NEQ0, P0C7P1, P0DJD4, Q9Y388
positive regulation of RNA export from nucleus	3/35	3/43	3/72	8/20600	8/20600	8/20600	5.954541193003384	5.731008460909792	5.184369359065857	0.005438894162629789	0.0102404276136436	0.049227618775883476	Q16630, Q5T8P6, Q9P2N5	Q16630, Q5T8P6, Q9P2N5	Q16630, Q5T8P6, Q9P2N5
heterocyclic compound binding	34/35	42/43	70/72	5966/20600	5966/20600	5966/20600	4.4292783524507655	4.641936973988106	4.464284817690943	2.5779693238881714e-13	1.509616494520271e-17	4.543259148131029e-31	A7MD48, O95232, P0DN76, P15924, P18583, Q12872, Q14739, Q14966, Q15695, Q16630, Q5T200, Q5T8P6, Q5VTL8, Q5VV67, Q66PJ3, Q7L4I2, Q7Z6E9, Q86VM9, Q8IWX8, Q8IX12, Q8N5F7, Q8N684, Q8NAV1, Q8WUQ7, Q96T58, Q9NYF8, Q9P2N5, Q9UBK2, Q9UKJ3, Q9UPN3, Q9UPN6, Q9Y2W1, Q9Y383, Q9Y388	A7MD48, O94913, O95232, P0DN76, P15924, P18583, Q12872, Q14152, Q14739, Q14966, Q15695, Q16630, Q5T200, Q5T8P6, Q5VTL8, Q5VV67, Q66PJ3, Q7L2J0, Q7L4I2, Q7Z6E9, Q86VM9, Q8IWX8, Q8IX12, Q8N5F7, Q8N684, Q8NAV1, Q8WUQ7, Q96F86, Q96T58, Q9BQ39, Q9H3Q1, Q9HAZ1, Q9NRA8, Q9NYF8, Q9P2N5, Q9UBK2, Q9UKJ3, Q9UPN3, Q9UPN6, Q9Y2W1, Q9Y383, Q9Y388	A6NDE4, A6NEQ0, A7MD48, O00571, O15047, O43395, O75400, O75526, O94913, O95071, O95232, P0C7P1, P0DJD3, P0DJD4, P0DN76, P15924, P18583, P18615, P38159, P49756, Q12872, Q14152, Q14739, Q14966, Q15415, Q15695, Q16630, Q4VXA5, Q53F19, Q5T200, Q5T481, Q5T8P6, Q5VTL8, Q5VV67, Q66PJ3, Q6UN15, Q7L2J0, Q7L4I2, Q7Z6E9, Q86US8, Q86VM9, Q86YN6, Q8IWX8, Q8IX12, Q8IXT5, Q8N5F7, Q8N5L8, Q8N684, Q8NAV1, Q8NDT2,…
mRNA cleavage	2/35	3/43	4/72	25/20600	25/20600	25/20600	3.991372252890065	4.2485764075865164	4.050785788476131	1.0	0.41030307315345543	0.03568731084313069	Q16630, Q8N684	O94913, Q16630, Q8N684	O94913, Q16630, Q6UN15, Q8N684
ribonucleoprotein complex subunit organization	5/35	6/43	8/72	191/20600	191/20600	191/20600	2.9047540949181556	2.882402419510001	2.6316627659145335	0.3661631439664953	0.05852618079068536	0.007392085442307644	O95232, Q12872, Q16630, Q8N684, Q9Y383	O95232, Q12872, Q14152, Q16630, Q8N684, Q9Y383	O43395, O95232, P38159, Q12872, Q14152, Q16630, Q8N684, Q9Y383
mRNA splicing, via spliceosome	9/35	10/43	20/72	259/20600	259/20600	259/20600	3.336781929874318	3.207394811130143	3.4858591492841025	7.885717016535904e-06	2.4021553359315926e-06	1.7620062819283992e-17	P0DN76, Q12872, Q15695, Q8IWX8, Q8IX12, Q8N684, Q8NAV1, Q8WUQ7, Q9Y388	O94913, P0DN76, Q12872, Q15695, Q8IWX8, Q8IX12, Q8N684, Q8NAV1, Q8WUQ7, Q9Y388	A6NEQ0, O43395, O75400, O75526, O94913, P0C7P1, P0DJD3, P0DJD4, P0DN76, P38159, Q12872, Q15415, Q15695, Q6UN15, Q8IWX8, Q8IX12, Q8N684, Q8NAV1, Q8WUQ7, Q9Y388
Sm-like protein family complex	3/35	3/43	9/72	77/20600	77/20600	77/20600	3.256552337001046	3.033018294150659	3.7608091852741974	1.0	1.0	1.3466780825463048e-07	O95232, Q9Y383, Q9Y388	O95232, Q9Y383, Q9Y388	A6NEQ0, O43395, O75400, O75526, O95232, P0C7P1, P0DJD4, Q9Y383, Q9Y388
nucleic acid binding	34/35	41/43	69/72	4055/20600	4055/20600	4055/20600	4.940853395027043	4.436599687395095	4.558608595408261	5.51708027754207e-19	1.2520220721625136e-22	8.462038149644356e-41	A7MD48, O95232, P0DN76, P15924, P18583, Q12872, Q14739, Q14966, Q15695, Q16630, Q5T200, Q5T8P6, Q5VTL8, Q5VV67, Q66PJ3, Q7L4I2, Q7Z6E9, Q86VM9, Q8IWX8, Q8IX12, Q8N5F7, Q8N684, Q8NAV1, Q8WUQ7, Q96T58, Q9NYF8, Q9P2N5, Q9UBK2, Q9UKJ3, Q9UPN3, Q9UPN6, Q9Y2W1, Q9Y383, Q9Y388	A7MD48, O94913, O95232, P0DN76, P15924, P18583, Q12872, Q14152, Q14739, Q14966, Q15695, Q16630, Q5T200, Q5T8P6, Q5VTL8, Q5VV67, Q66PJ3, Q7L2J0, Q7L4I2, Q7Z6E9, Q86VM9, Q8IWX8, Q8IX12, Q8N5F7, Q8N684, Q8NAV1, Q8WUQ7, Q96F86, Q96T58, Q9BQ39, Q9H3Q1, Q9NRA8, Q9NYF8, Q9P2N5, Q9UBK2, Q9UKJ3, Q9UPN3, Q9UPN6, Q9Y2W1, Q9Y383, Q9Y388	A6NDE4, A6NEQ0, A7MD48, O00571, O15047, O43395, O75400, O75526, O94913, O95071, O95232, P0C7P1, P0DJD3, P0DJD4, P0DN76, P15924, P18583, P18615, P38159, P49756, Q12872, Q14152, Q14739, Q14966, Q15415, Q15695, Q16630, Q4VXA5, Q53F19, Q5T200, Q5T481, Q5T8P6, Q5VTL8, Q5VV67, Q66PJ3, Q6UN15, Q7L2J0, Q7L4I2, Q7Z6E9, Q86US8, Q86VM9, Q86YN6, Q8IWX8, Q8IX12, Q8IXT5, Q8N5F7, Q8N5L8, Q8N684, Q8NAV1, Q8NDT2,…
regulation of RNA splicing	4/35	5/43	13/72	143/20600	143/20600	143/20600	2.9423971016420967	2.9688191864735445	3.5430695989106984	1.0	0.254352333236845	5.4187972819304846e-11	A7MD48, P18583, Q12872, Q9Y2W1	A7MD48, P18583, Q12872, Q9HAZ1, Q9Y2W1	A6NDE4, A7MD48, P0DJD3, P0DJD4, P18583, P38159, P49756, Q12872, Q15415, Q5T481, Q8NDT2, Q9HAZ1, Q9Y2W1
ribonucleoprotein complex assembly	5/35	6/43	8/72	184/20600	184/20600	184/20600	2.9434583946595483	2.921318244151157	2.671008929421861	0.3057835795983969	0.04714399976229081	0.0055587243647551	O95232, Q12872, Q16630, Q8N684, Q9Y383	O95232, Q12872, Q14152, Q16630, Q8N684, Q9Y383	O43395, O95232, P38159, Q12872, Q14152, Q16630, Q8N684, Q9Y383
cellular aromatic compound metabolic process	24/35	27/43	48/72	2943/20600	2943/20600	2943/20600	2.57942659447751	2.323261067932405	2.4999342159607734	8.754897959666255e-09	7.57510271004155e-09	9.62087097601314e-20	A7MD48, O95232, P0DN76, P18583, Q12872, Q14966, Q15695, Q16630, Q5T200, Q5T8P6, Q5VTL8, Q66PJ3, Q7Z6E9, Q8IWX8, Q8IX12, Q8N684, Q8NAV1, Q8WUQ7, Q9P1Y6, Q9P2N5, Q9UBK2, Q9UPN6, Q9Y2W1, Q9Y388	A7MD48, O94913, O95232, P0DN76, P18583, Q12872, Q14966, Q15695, Q16630, Q5T200, Q5T8P6, Q5VTL8, Q66PJ3, Q7L2J0, Q7Z6E9, Q8IWX8, Q8IX12, Q8N684, Q8NAV1, Q8WUQ7, Q96F86, Q9P1Y6, Q9P2N5, Q9UBK2, Q9UPN6, Q9Y2W1, Q9Y388	A6NDE4, A6NEQ0, A7MD48, O00571, O43395, O75400, O75526, O94913, O95071, O95232, P0C7P1, P0DJD3, P0DJD4, P0DN76, P18583, P18615, P38159, P49756, Q12872, Q14966, Q15415, Q15695, Q16630, Q53F19, Q5T200, Q5T481, Q5T8P6, Q5VTL8, Q66PJ3, Q6UN15, Q7L2J0, Q7Z6E9, Q86US8, Q86YN6, Q8IWX8, Q8IX12, Q8N684, Q8NAV1, Q8NDT2, Q8WUQ7, Q96F86, Q9P1Y6, Q9P2N5, Q9UBC3, Q9UBK2, Q9UPN6, Q9Y2W1, Q9Y388
cellular metabolic process	25/35	30/43	53/72	7467/20600	7467/20600	7467/20600	1.4835175178638738	1.4039182659953986	1.5961631914985686	0.5946256210586305	0.20125080347673266	4.5420710635119084e-06	A7MD48, O95232, P0DN76, P15924, P18583, Q12872, Q14966, Q15695, Q16630, Q5T200, Q5T8P6, Q5VTL8, Q66PJ3, Q7Z6E9, Q8IWX8, Q8IX12, Q8N684, Q8NAV1, Q8WUQ7, Q9P1Y6, Q9P2N5, Q9UBK2, Q9UPN6, Q9Y2W1, Q9Y388	A7MD48, O94913, O95232, P0DN76, P15924, P18583, Q12872, Q14152, Q14966, Q15695, Q16630, Q5T200, Q5T8P6, Q5VTL8, Q66PJ3, Q7L2J0, Q7Z6E9, Q8IWX8, Q8IX12, Q8N684, Q8NAV1, Q8WUQ7, Q96F86, Q9HAZ1, Q9P1Y6, Q9P2N5, Q9UBK2, Q9UPN6, Q9Y2W1, Q9Y388	A6NDE4, A6NEQ0, A7MD48, O00571, O15047, O43395, O75400, O75526, O94913, O95071, O95232, P0C7P1, P0DJD3, P0DJD4, P0DN76, P15924, P18583, P18615, P38159, P49756, Q12872, Q14152, Q14966, Q15415, Q15695, Q16630, Q53F19, Q5T200, Q5T481, Q5T8P6, Q5VTL8, Q66PJ3, Q6UN15, Q7L2J0, Q7Z6E9, Q86US8, Q86WB0, Q86YN6, Q8IWX8, Q8IX12, Q8N684, Q8NAV1, Q8NDT2, Q8WUQ7, Q96F86, Q9HAZ1, Q9P1Y6, Q9P2N5, Q9UBC3, Q9UBK2,…
spliceosomal snRNP complex	3/35	3/43	9/72	61/20600	61/20600	61/20600	3.5009549455777336	3.277421207456642	4.029854879940733	1.0	1.0	1.513005770384026e-08	O95232, Q9Y383, Q9Y388	O95232, Q9Y383, Q9Y388	A6NEQ0, O43395, O75400, O75526, O95232, P0C7P1, P0DJD4, Q9Y383, Q9Y388
nucleus	20/35	22/43	42/72	5186/20600	5186/20600	5186/20600	1.379885950024408	1.1387214032784343	1.431969257972373	1.0	1.0	6.765157137086502e-05	A7MD48, O95232, P15924, Q12872, Q14739, Q14966, Q16630, Q5T8P6, Q5VV67, Q66PJ3, Q8IX12, Q8N684, Q8NAV1, Q8WUQ7, Q9NYF8, Q9P2N5, Q9UBK2, Q9UPN6, Q9Y2W1, Q9Y388	A7MD48, O95232, P15924, Q12872, Q14739, Q14966, Q16630, Q5T8P6, Q5VV67, Q66PJ3, Q8IX12, Q8N684, Q8NAV1, Q8WUQ7, Q9HAZ1, Q9NRA8, Q9NYF8, Q9P2N5, Q9UBK2, Q9UPN6, Q9Y2W1, Q9Y388	A6NDE4, A6NEQ0, A7MD48, O00571, O15047, O43395, O95071, O95232, P0C7P1, P0DJD3, P0DJD4, P15924, P18615, P38159, Q12872, Q14739, Q14966, Q15415, Q16630, Q53F19, Q5T481, Q5T8P6, Q5VV67, Q66PJ3, Q86US8, Q86WB0, Q86YN6, Q8IX12, Q8N5L8, Q8N684, Q8NAV1, Q8WUQ7, Q9HAZ1, Q9NRA8, Q9NYF8, Q9P2N5, Q9UBC3, Q9UBK2, Q9UPN6, Q9UPT8, Q9Y2W1, Q9Y388
positive regulation of nucleobase-containing compound transport	3/35	3/43	3/72	9/20600	9/20600	9/20600	5.772170996894261	5.548638245867038	5.0019990752649495	0.008148836850069912	0.015338274843004717	0.07365602144097719	Q16630, Q5T8P6, Q9P2N5	Q16630, Q5T8P6, Q9P2N5	Q16630, Q5T8P6, Q9P2N5
U2-type spliceosomal complex	4/35	4/43	7/72	93/20600	93/20600	93/20600	3.3906795344800784	3.1607143151830868	3.24252246979519	0.3981025548666644	0.9127636180896492	0.000766648298530046	O95232, Q8NAV1, Q9Y383, Q9Y388	O95232, Q8NAV1, Q9Y383, Q9Y388	O43395, O75400, O75526, O95232, Q8NAV1, Q9Y383, Q9Y388
mRNA cleavage factor complex	3/35	4/43	5/72	27/20600	27/20600	27/20600	4.38500072330961	4.517075826920005	4.242175644914855	0.2778645974736824	0.006063016291263652	0.0007487910143261217	Q16630, Q8N684, Q9UPN6	O94913, Q16630, Q8N684, Q9UPN6	O94913, Q16630, Q6UN15, Q8N684, Q9UPN6
heterocycle metabolic process	24/35	27/43	48/72	2899/20600	2899/20600	2899/20600	2.5971053914719553	2.340956315236014	2.5177417301831566	6.25070129815923e-09	5.229817719156922e-09	4.9196918843461107e-20	A7MD48, O95232, P0DN76, P18583, Q12872, Q14966, Q15695, Q16630, Q5T200, Q5T8P6, Q5VTL8, Q66PJ3, Q7Z6E9, Q8IWX8, Q8IX12, Q8N684, Q8NAV1, Q8WUQ7, Q9P1Y6, Q9P2N5, Q9UBK2, Q9UPN6, Q9Y2W1, Q9Y388	A7MD48, O94913, O95232, P0DN76, P18583, Q12872, Q14966, Q15695, Q16630, Q5T200, Q5T8P6, Q5VTL8, Q66PJ3, Q7L2J0, Q7Z6E9, Q8IWX8, Q8IX12, Q8N684, Q8NAV1, Q8WUQ7, Q96F86, Q9P1Y6, Q9P2N5, Q9UBK2, Q9UPN6, Q9Y2W1, Q9Y388	A6NDE4, A6NEQ0, A7MD48, O00571, O43395, O75400, O75526, O94913, O95071, O95232, P0C7P1, P0DJD3, P0DJD4, P0DN76, P18583, P18615, P38159, P49756, Q12872, Q14966, Q15415, Q15695, Q16630, Q53F19, Q5T200, Q5T481, Q5T8P6, Q5VTL8, Q66PJ3, Q6UN15, Q7L2J0, Q7Z6E9, Q86US8, Q86YN6, Q8IWX8, Q8IX12, Q8N684, Q8NAV1, Q8NDT2, Q8WUQ7, Q96F86, Q9P1Y6, Q9P2N5, Q9UBC3, Q9UBK2, Q9UPN6, Q9Y2W1, Q9Y388
regulation of mRNA metabolic process	6/35	6/43	13/72	329/20600	329/20600	329/20600	2.562326248767771	2.3183088701270096	2.6457014663807046	0.37861907139551804	1.0	2.296928634714223e-06	A7MD48, P18583, Q12872, Q16630, Q8N684, Q9Y2W1	A7MD48, P18583, Q12872, Q16630, Q8N684, Q9Y2W1	A6NDE4, A7MD48, P0DJD3, P18583, P18615, P38159, P49756, Q12872, Q15415, Q16630, Q8N684, Q8NDT2, Q9Y2W1
U1 snRNP	2/35	2/43	4/72	21/20600	21/20600	21/20600	4.182622193703233	3.9651682424474375	4.262289918469471	1.0	1.0	0.017063805867692638	O95232, Q9Y383	O95232, Q9Y383	O75400, O75526, O95232, Q9Y383
RNA binding	34/35	41/43	68/72	1662/20600	1662/20600	1662/20600	5.980125937316581	5.478446515602506	5.307926011394892	3.4742660565599243e-32	1.5923248485198314e-38	2.0697147590128794e-65	A7MD48, O95232, P0DN76, P15924, P18583, Q12872, Q14739, Q14966, Q15695, Q16630, Q5T200, Q5T8P6, Q5VTL8, Q5VV67, Q66PJ3, Q7L4I2, Q7Z6E9, Q86VM9, Q8IWX8, Q8IX12, Q8N5F7, Q8N684, Q8NAV1, Q8WUQ7, Q96T58, Q9NYF8, Q9P2N5, Q9UBK2, Q9UKJ3, Q9UPN3, Q9UPN6, Q9Y2W1, Q9Y383, Q9Y388	A7MD48, O94913, O95232, P0DN76, P15924, P18583, Q12872, Q14152, Q14739, Q14966, Q15695, Q16630, Q5T200, Q5T8P6, Q5VTL8, Q5VV67, Q66PJ3, Q7L2J0, Q7L4I2, Q7Z6E9, Q86VM9, Q8IWX8, Q8IX12, Q8N5F7, Q8N684, Q8NAV1, Q8WUQ7, Q96F86, Q96T58, Q9BQ39, Q9H3Q1, Q9NRA8, Q9NYF8, Q9P2N5, Q9UBK2, Q9UKJ3, Q9UPN3, Q9UPN6, Q9Y2W1, Q9Y383, Q9Y388	A6NDE4, A6NEQ0, A7MD48, O00571, O15047, O43395, O75400, O75526, O94913, O95071, O95232, P0C7P1, P0DJD3, P0DJD4, P0DN76, P15924, P18583, P18615, P38159, P49756, Q12872, Q14152, Q14739, Q14966, Q15415, Q15695, Q16630, Q4VXA5, Q53F19, Q5T200, Q5T481, Q5T8P6, Q5VTL8, Q5VV67, Q66PJ3, Q6UN15, Q7L2J0, Q7L4I2, Q7Z6E9, Q86US8, Q86VM9, Q86YN6, Q8IWX8, Q8IX12, Q8IXT5, Q8N5F7, Q8N5L8, Q8N684, Q8NAV1, Q8NDT2,…
small nuclear ribonucleoprotein complex	3/35	3/43	9/72	67/20600	67/20600	67/20600	3.4022222469332863	3.1786883945944604	3.9203625190536027	1.0	1.0	3.669190514315297e-08	O95232, Q9Y383, Q9Y388	O95232, Q9Y383, Q9Y388	A6NEQ0, O43395, O75400, O75526, O95232, P0C7P1, P0DJD4, Q9Y383, Q9Y388
primary metabolic process	26/35	30/43	53/72	7228/20600	7228/20600	7228/20600	1.6790028892575029	1.4546351295514546	1.6469912514418235	0.06152018159717551	0.13429421422202234	1.113790999662981e-06	A7MD48, O95232, P0DN76, P15924, P18583, Q12872, Q14739, Q14966, Q15695, Q16630, Q5T200, Q5T8P6, Q5VTL8, Q66PJ3, Q7Z6E9, Q8IWX8, Q8IX12, Q8N684, Q8NAV1, Q8WUQ7, Q9P1Y6, Q9P2N5, Q9UBK2, Q9UPN6, Q9Y2W1, Q9Y388	A7MD48, O94913, O95232, P0DN76, P15924, P18583, Q12872, Q14739, Q14966, Q15695, Q16630, Q5T200, Q5T8P6, Q5VTL8, Q66PJ3, Q7L2J0, Q7Z6E9, Q8IWX8, Q8IX12, Q8N684, Q8NAV1, Q8WUQ7, Q96F86, Q9HAZ1, Q9P1Y6, Q9P2N5, Q9UBK2, Q9UPN6, Q9Y2W1, Q9Y388	A6NDE4, A6NEQ0, A7MD48, O00571, O15047, O43395, O75400, O75526, O94913, O95071, O95232, P0C7P1, P0DJD3, P0DJD4, P0DN76, P15924, P18583, P18615, P38159, P49756, Q12872, Q14739, Q14966, Q15415, Q15695, Q16630, Q53F19, Q5T200, Q5T481, Q5T8P6, Q5VTL8, Q66PJ3, Q6UN15, Q7L2J0, Q7Z6E9, Q86US8, Q86WB0, Q86YN6, Q8IWX8, Q8IX12, Q8N684, Q8NAV1, Q8NDT2, Q8WUQ7, Q96F86, Q9HAZ1, Q9P1Y6, Q9P2N5, Q9UBC3, Q9UBK2,…
organic cyclic compound metabolic process	25/35	28/43	49/72	3176/20600	3176/20600	3176/20600	2.6258453495054415	2.334374292394418	2.472779679539214	3.7636024108580836e-09	4.991330605222013e-09	2.460881603772898e-19	A7MD48, O95232, P0DN76, P18583, Q12872, Q14739, Q14966, Q15695, Q16630, Q5T200, Q5T8P6, Q5VTL8, Q66PJ3, Q7Z6E9, Q8IWX8, Q8IX12, Q8N684, Q8NAV1, Q8WUQ7, Q9P1Y6, Q9P2N5, Q9UBK2, Q9UPN6, Q9Y2W1, Q9Y388	A7MD48, O94913, O95232, P0DN76, P18583, Q12872, Q14739, Q14966, Q15695, Q16630, Q5T200, Q5T8P6, Q5VTL8, Q66PJ3, Q7L2J0, Q7Z6E9, Q8IWX8, Q8IX12, Q8N684, Q8NAV1, Q8WUQ7, Q96F86, Q9P1Y6, Q9P2N5, Q9UBK2, Q9UPN6, Q9Y2W1, Q9Y388	A6NDE4, A6NEQ0, A7MD48, O00571, O43395, O75400, O75526, O94913, O95071, O95232, P0C7P1, P0DJD3, P0DJD4, P0DN76, P18583, P18615, P38159, P49756, Q12872, Q14739, Q14966, Q15415, Q15695, Q16630, Q53F19, Q5T200, Q5T481, Q5T8P6, Q5VTL8, Q66PJ3, Q6UN15, Q7L2J0, Q7Z6E9, Q86US8, Q86YN6, Q8IWX8, Q8IX12, Q8N684, Q8NAV1, Q8NDT2, Q8WUQ7, Q96F86, Q9P1Y6, Q9P2N5, Q9UBC3, Q9UBK2, Q9UPN6, Q9Y2W1, Q9Y388
macromolecule metabolic process	25/35	29/43	52/72	5982/20600	5982/20600	5982/20600	1.8132930570802173	1.6256386699933527	1.8563717650472429	0.005590569863082896	0.004450393585510089	8.911916555176086e-10	A7MD48, O95232, P0DN76, P15924, P18583, Q12872, Q14966, Q15695, Q16630, Q5T200, Q5T8P6, Q5VTL8, Q66PJ3, Q7Z6E9, Q8IWX8, Q8IX12, Q8N684, Q8NAV1, Q8WUQ7, Q9P1Y6, Q9P2N5, Q9UBK2, Q9UPN6, Q9Y2W1, Q9Y388	A7MD48, O94913, O95232, P0DN76, P15924, P18583, Q12872, Q14966, Q15695, Q16630, Q5T200, Q5T8P6, Q5VTL8, Q66PJ3, Q7L2J0, Q7Z6E9, Q8IWX8, Q8IX12, Q8N684, Q8NAV1, Q8WUQ7, Q96F86, Q9HAZ1, Q9P1Y6, Q9P2N5, Q9UBK2, Q9UPN6, Q9Y2W1, Q9Y388	A6NDE4, A6NEQ0, A7MD48, O00571, O15047, O43395, O75400, O75526, O94913, O95071, O95232, P0C7P1, P0DJD3, P0DJD4, P0DN76, P15924, P18583, P18615, P38159, P49756, Q12872, Q14966, Q15415, Q15695, Q16630, Q53F19, Q5T200, Q5T481, Q5T8P6, Q5VTL8, Q66PJ3, Q6UN15, Q7L2J0, Q7Z6E9, Q86US8, Q86WB0, Q86YN6, Q8IWX8, Q8IX12, Q8N684, Q8NAV1, Q8NDT2, Q8WUQ7, Q96F86, Q9HAZ1, Q9P1Y6, Q9P2N5, Q9UBC3, Q9UBK2, Q9UPN6,…
ribonucleoprotein complex	9/35	10/43	20/72	682/20600	682/20600	682/20600	2.3254556295046385	2.193540148646207	2.4459880058108565	0.03215224850498056	0.022975261174495255	2.568056765425797e-09	O95232, P0DN76, Q15695, Q16630, Q5VTL8, Q8NAV1, Q8WUQ7, Q9Y383, Q9Y388	O95232, P0DN76, Q14152, Q15695, Q16630, Q5VTL8, Q8NAV1, Q8WUQ7, Q9Y383, Q9Y388	A6NDE4, A6NEQ0, O00571, O43395, O75400, O75526, O95232, P0C7P1, P0DJD4, P0DN76, P38159, Q14152, Q15695, Q16630, Q5VTL8, Q86US8, Q8NAV1, Q8WUQ7, Q9Y383, Q9Y388
prespliceosome	2/35	2/43	4/72	19/20600	19/20600	19/20600	4.2939451666244075	4.07649125328197	4.387550565323711	1.0	1.0	0.011109390468903031	O95232, Q9Y383	O95232, Q9Y383	O75400, O75526, O95232, Q9Y383
