# Supplementary material for: Expansion and functional analysis of the SR-related protein family across the domains of life
Source: RNA. 2022 Oct;28(10):1298–314. doi: 10.1261/rna.079170.122 (PMC9479744; doi:10.1261/rna.079170.122)
Supplement: Supplemental Material [file supp_079170.122_Supplemental_Tables.zip › FinalUploadedVersions/Supplemental_Table_S7.tsv]

Protein	Common Gene Name	Isoform of	Main isoform is in Long & Caceres Proteins?	Original Protein Identified as SR Prot?	All Isoforms Identified as SR Prot?	Perfect Overlap in Existing RS domains Across SR Isoforms?	All Isoforms Identified as SR Prots	All Associated Isoforms	S-R Composition Thresholds where Protein Identified	Domain Sequences Identified at Each Corresponding S-R Composition Threshold	Domain Boundaries at Each Corresponding S-R Composition Threshold	Final Merged Domains	Merged Domain Boundaries
A6NNA2	SRRM3	Not Applicable	0	Not Applicable	1	1	A6NNA2,A0A087WXA3	A6NNA2,A0A087WXA3	20_50,20_55,20_60,25_45,30_40,30_45,45_25,45_25	RRRRRRRRRRRSRSSASAPRRRGRRRPR,RRRRRRRSRSSASAPRRRGRRRPR,RRRRRRRSRSSASAPRRRGRRR,RRDRSDSGSRRKRRHRSRSS,RRDRSDSGSRRKRRHRSRSS,RRDRSDSGSRRKRRHRSRSS,RGSSRSLSRARSSSDSGSGR,RSWSSSRSPSKSRSRSAEKR	(385-412),(389-412),(389-410),(210-229),(210-229),(210-229),(417-436),(497-516)	RRDRSDSGSRRKRRHRSRSS,RRRRRRRRRRRSRSSASAPRRRGRRRPR,RGSSRSLSRARSSSDSGSGR,RSWSSSRSPSKSRSRSAEKR	(210-229),(385-412),(417-436),(497-516)
A7MD48	SRRM4	Not Applicable	0	Not Applicable	Not Applicable	Not Applicable	A7MD48	A7MD48	20_50,25_45,25_45,25_50,30_40,30_45,30_45,30_50,35_35,35_35,35_40,35_40,35_45,35_45,40_30,40_30,40_35,40_35,40_40,40_40,40_45,40_45,45_25,45_25,45_30,45_30,45_35,45_40,45_40,45_45,45_45,50_20,50_25,50_30,50_35,50_40,50_40,55_20,55_20,55_25,55_25,55_30,55_30,55_35,55_35,60_20,60_20,60_25,60_25,60_30	SRSYSRSRSRSRSRRRSRTR,SRSASRSYSRSRSRSRSRRRSRTRTSSSS,SRSRSRSRSRSRSRSRSQSRS,SRSYSRSRSRSRSRRRSRTR,SSRSASRSYSRSRSRSRSRRRSRTRTSSSSSSRSPSPGSRSRSRSRSRSRSRSRSQSRSYS,SRSASRSYSRSRSRSRSRRRSRTRTSSSS,SRSRSRSRSRSRSRSRSQSRS,SRSYSRSRSRSRSRRRSRTR,RSSRSRRSPSYSRYSPSRER,SSSRSASRSYSRSRSRSRSRRRSRTRTSSSSSSRSPSPGSRSRSRSRSRSRSRSRSQSRSYSS,SSRSASRSYSRSRSRSRSRRRSRTRTSSSSSSRS,SPGSRSRSRSRSRSRSRSRSQSRSYS,SRSASRSYSRSRSRSRSRRRSRT…	(546-565),(542-570),(579-599),(546-565),(541-601),(542-570),(579-599),(546-565),(447-466),(540-602),(541-574),(576-601),(542-570),(579-599),(442-466),(538-605),(447-466),(540-602),(541-574),(576-601),(542-570),(579-599),(434-464),(538-611),(442-464),(538-605),(540-602),(541-574),(579-599),(542-570),(579-599),(534-610),(538-607),(538-605),(540-602),(541-574),(579-599),(534-559),(562-608),(538-559)…	SYSSKSGKRSPPSRSSRSRRSPSYSRYSPSRER,SSWYSSSSSRSASRSYSRSRSRSRSRRRSRTRTSSSSSSRSPSPGSRSRSRSRSRSRSRSRSQSRSYSSADSYSSTRR	(434-466),(534-611)
O75494	SRSF10	Not Applicable	1	Not Applicable	0	0	O75494,O75494-2,O75494-3,O75494-4,O75494-5,O75494-6,Q5JRI1	O75494,O75494-2,O75494-3,O75494-4,O75494-5,O75494-6,Q5JRI1,Q6IQ42,R4GMP8	20_50,25_45,25_50,30_40,30_45,30_50,40_30,45_25,45_30,50_20,50_25,50_30	RYRRSRSRSYERRRSRSRS,RYRRSRSRSYERRRSRSRS,RYRRSRSRSYERRRSRSRS,RYRRSRSRSYERRRSRSRS,RYRRSRSRSYERRRSRSRS,RYRRSRSRSYERRRSRSRS,RSKSQSRSQSRSRSKSRSRS,RSKSQSRSQSRSRSKSRSRSWTSPKS,RSKSQSRSQSRSRSKSRSRS,RSKSQSRSQSRSRSKSRSRSWTSPKSS,RSKSQSRSQSRSRSKSRSRSWTS,RSKSQSRSQSRSRSKSRSRS	(115-133),(115-133),(115-133),(115-133),(115-133),(115-133),(234-253),(234-259),(234-253),(234-260),(234-256),(234-253)	RYRRSRSRSYERRRSRSRS,RSKSQSRSQSRSRSKSRSRSWTSPKSS	(115-133),(234-260)
O95104	SCAF4	Not Applicable	1	Not Applicable	1	1	O95104,O95104-2,O95104-3	O95104,O95104-2,O95104-3	20_50,20_55,20_60,25_45,25_50,25_55,25_60,30_40,30_45,30_50,30_55,30_60,35_35,35_40,35_45,35_50,35_55,40_30,40_35,40_40,40_45,40_50	RSPKRRRSRSGSRSRRSRHRRSRSRSRDRRRHSPRSRSQERRDR,RRRSRSGSRSRRSRHRRSRSRSRDRRRHSPRSR,SRSRRSRHRRSRSRSRDRRR,RSASRSPKRRRSRSGSRSRRSRHRRSRSRSRDRRRHSPRSRSQERR,RSPKRRRSRSGSRSRRSRHRRSRSRSRDRRRHSPRSRSQERR,RRRSRSGSRSRRSRHRRSRSRSRDRRRHSPRSR,SRSRRSRHRRSRSRSRDRRR,RKSRSRSASRSPKRRRSRSGSRSRRSRHRRSRSRSRDRRRHSPRSRSQER,RSASRSPKRRRSRSGSRSRRSRHRRSRSRSRDRRRHSPRSRSQER,RSPKRRRSRSGSRSRRSRHRRSRSRSRDRRRHSPRSRS,RRRSRSGSRSRRSRHRRS…	(441-484),(445-477),(452-471),(437-482),(441-482),(445-477),(452-471),(432-481),(437-481),(441-478),(445-473),(452-471),(429-469),(432-469),(437-469),(445-469),(445-465),(434-467),(434-467),(434-467),(447-467),(447-467)	SDNRKSRSRSASRSPKRRRSRSGSRSRRSRHRRSRSRSRDRRRHSPRSRSQERRDR	(429-484)
O95232	LUC7L3	Not Applicable	0	Not Applicable	0	1	O95232,J3KPP4	O95232,C9JL41,E7EN55,J3KPP4,O95232-2	20_50,20_50,20_55,20_60,25_45,25_50,25_50,25_55,25_60,30_40,30_45,30_50,30_55,30_60,35_35,35_40,40_30,40_35,40_40	RARDRERRKRSRSRSRHSSR,RRCSRSRDHKRSRSRERRRSRSRDRRRSRSHDRSER,RDHKRSRSRERRRSRSRDRRRSRSHDRSER,RSRSRERRRSRSRDRRRSRS,RARDRERRKRSRSRSRHSSRTSDRRCSRSRDHKRSRSRERRRSRSRDRRRSRSHDRSERKHRSRSRDRRRSKSRDRKS,RARDRERRKRSRSRSRHSSR,RRCSRSRDHKRSRSRERRRSRSRDRRRSRSHDRSER,RSRSRERRRSRSRDRRRSRSHDRSER,RSRSRERRRSRSRDRRRSRS,RDRERRKRSRSRSRHSSRTSDRRCSRSRDHKRSRSRERRRSRSRDRRRSRS,RDRERRKRSRSRSRHSSRTSDRRCSRSRDHKRSRSRERRRSRSRDRRRSRS,…	(283-302),(306-341),(312-341),(316-335),(283-360),(283-302),(306-341),(316-341),(316-335),(285-335),(285-335),(309-335),(316-335),(316-335),(290-319),(290-312),(292-312),(292-312),(292-312)	RARDRERRKRSRSRSRHSSRTSDRRCSRSRDHKRSRSRERRRSRSRDRRRSRSHDRSERKHRSRSRDRRRSKSRDRKS	(283-360)
P04553	PRM1	Not Applicable	0	Not Applicable	Not Applicable	Not Applicable	P04553	P04553	20_50,20_55	RSQSRSRYYRQRQRSRRRRRRS,RSQSRSRYYRQRQRSRRRRRRS	(8-29),(8-29)	RSQSRSRYYRQRQRSRRRRRRS	(8-29)
P08621	SNRNP70	Not Applicable	1	Not Applicable	0	1	P08621,P08621-2,P08621-4	P08621,P08621-2,P08621-3,P08621-4	20_50,20_55,20_60	RERRRSRSRDRRRRSRSRDKEERRRSRERS,RERRRSRSRDRRRRSRSRDKEERRRSRERS,RERRRSRSRDRRRRSRSR	(252-281),(252-281),(252-269)	RERRRSRSRDRRRRSRSRDKEERRRSRERS	(252-281)
P0DN76	U2AF1L5	Not Applicable	0	Not Applicable	0	1	P0DN76	P0DN76,A0A1B0GW87	20_50,20_55,25_45,25_50,25_55	RRRKKHRSRSRSRERRSRSRDRGR,RRRKKHRSRSRSRERRSRSR,RRRKKHRSRSRSRERRSRSRDRGR,RRRKKHRSRSRSRERRSRSRDRGR,RRRKKHRSRSRSRERRSRSR	(188-211),(188-207),(188-211),(188-211),(188-207)	RRRKKHRSRSRSRERRSRSRDRGR	(188-211)
P18583	SON	Not Applicable	0	Not Applicable	0	1	P18583,P18583-10,P18583-2,P18583-3,P18583-4,P18583-5,P18583-6,P18583-7,P18583-9	P18583,J3QSZ5,P18583-10,P18583-2,P18583-3,P18583-4,P18583-5,P18583-6,P18583-7,P18583-8,P18583-9	20_50,20_50,20_50,20_55,20_55,25_45,25_45,25_45,25_50,25_50,25_50,25_55,25_55,30_40,30_40,30_40,30_45,30_45,30_50,30_50,30_55,35_35,35_35,35_40,35_40,35_45,35_50,35_55,40_30,40_35,40_40,40_45,40_50	SHRSQTRSRSRSRRRRRSSRSRSKSRGRRSVS,RRSRSHTPSRRRRSRSVGRRR,SRRSRTPSRRSRTPSRRRRSRSVVRRRS,RSQTRSRSRSRRRRRSSRSRSKSRGRRS,RRSRTPSRRSRTPSRRRRSRSVVRRRS,SHRSQTRSRSRSRRRRRSSRSRSKSRGRRSVS,RARSRTPSRRSRSHTPSRRRRSRSVGRRRSFSISPSRRSRTPSRRSRTPSRRSRTPSRRSRTPSRRSRTPSRRSRTPSRRRRSRSVVRRRSFSISPVR,RRRFSRSPIRRKRSRSSERGR,RSQTRSRSRSRRRRRSSRSRSKSRGRRSVS,RRSRSHTPSRRRRSRSVGRRR,SRRSRTPSRRSRTPSRRRRSRSVVRRRS,RSQTRSRSRSRRRRRSSRSRSK…	(1856-1887),(1927-1947),(1982-2009),(1858-1885),(1983-2009),(1856-1887),(1919-2016),(2025-2045),(1858-1887),(1927-1947),(1982-2009),(1858-1885),(1983-2009),(1852-1887),(1921-2013),(2027-2046),(1858-1887),(1921-2011),(1858-1887),(1982-2003),(1862-1885),(1850-1891),(1935-1971),(1852-1887),(1935-1971),(1858-1887),(1862-1887),(1862-1885),(1848-1881),(1850-1881),(1859-1881),(1862-1881),(1862-1881)	RKRSSKSKSHRSQTRSRSRSRRRRRSSRSRSKSRGRRSVSKEKR,RARSRTPSRRSRSHTPSRRRRSRSVGRRRSFSISPSRRSRTPSRRSRTPSRRSRTPSRRSRTPSRRSRTPSRRSRTPSRRRRSRSVVRRRSFSISPVR,RRRFSRSPIRRKRSRSSERGRS	(1848-1891),(1919-2016),(2025-2046)
P26368	U2AF2	Not Applicable	1	Not Applicable	0	1	P26368,P26368-2	P26368,K7ENG2,P26368-2	20_50,20_55,25_45,25_50,25_55,30_40,30_45,30_50	RHRKRSHSRSRSRDRKRRSRSRDRRNRDQRSASRDRRRRS,SRSRSRDRKRRSRSRDRRNR,RHRKRSHSRSRSRDRKRRSRSRDRRNR,RHRKRSHSRSRSRDRKRRSRSRDRRNR,SRSRSRDRKRRSRSRDRRNR,RKRSHSRSRSRDRKRRSRSRDRR,RKRSHSRSRSRDRKRRSRSRDRR,RKRSHSRSRSRDRKRRSRSRDRR	(23-62),(30-49),(23-49),(23-49),(30-49),(25-47),(25-47),(25-47)	RHRKRSHSRSRSRDRKRRSRSRDRRNRDQRSASRDRRRRS	(23-62)
P49760	CLK2	Not Applicable	1	Not Applicable	1	0	P49760,B1AVT0,P49760-2,P49760-3	P49760,B1AVT0,P49760-2,P49760-3	20_50,20_50,20_55,25_45,25_45,25_50,25_50,25_55,30_40,30_40,30_45,30_45,30_50,30_50,35_35,35_35,35_40,35_40,35_45,40_30	RRRSRSWSSSSDRTRRRRR,SSYRSQRSSRRKHRRRRRRSRTFSRSSS,SYRSQRSSRRKHRRRRRRSRTFSRS,RRRSRSWSSSSDRTRRRRR,RENSSYRSQRSSRRKHRRRRRRSRTFSRSSSQHSSRR,RRRSRSWSSSSDRTRRRRR,SSYRSQRSSRRKHRRRRRRSRTFSRSSS,SYRSQRSSRRKHRRRRRRSRTFSRS,RKHKRRRSRSWSSSSDRTRRRRREDS,SSYRSQRSSRRKHRRRRRRSRTFSRSSSQHSSRR,RRRSRSWSSSSDRTRRRRR,SSYRSQRSSRRKHRRRRRRSRTFSRSSSQHSSRR,RRRSRSWSSSSDRTRRRRR,SSYRSQRSSRRKHRRRRRRSRTFSRSSS,RSRKHKRRRSRSWSSSSDRTRRRRR…	(29-47),(106-133),(107-131),(29-47),(103-139),(29-47),(106-133),(107-131),(25-50),(106-139),(29-47),(106-139),(29-47),(106-133),(23-50),(119-139),(31-50),(119-139),(119-139),(123-142)	RSRKHKRRRSRSWSSSSDRTRRRRREDS,RENSSYRSQRSSRRKHRRRRRRSRTFSRSSSQHSSRRAKS	(23-50),(103-142)
P62995	TRA2B	Not Applicable	1	Not Applicable	0	1	P62995	P62995,P62995-2,P62995-3	20_50,25_45,25_50,30_40,30_45,30_50,35_35,35_40,35_45,35_50,40_30,40_35,40_40,40_45,45_25,45_30,45_35,45_40,45_45,50_20,50_25,50_30,50_35,50_40	RSRSRRSSRRHYTRSRSRSRSHRRSRSRSYSRDYRRR,SRRSRSKSRSRSESRSRSRRSSRRHYTRSRSRSRSHRRSRSRSYSRDYRRRHS,RSRSRRSSRRHYTRSRSRSRSHRRSRSRSYSRDYRRR,SRRSRSKSRSRSESRSRSRRSSRRHYTRSRSRSRSHRRSRSRSYSRDYRRRHSHS,SRRSRSKSRSRSESRSRSRRSSRRHYTRSRSRSRSHRRSRSRSYSRDYRRRHS,RSRSRRSSRRHYTRSRSRSRSHRRSRSRSYSRDYRRR,RSRSKEDSRRSRSKSRSRSESRSRSRRSSRRHYTRSRSRSRSHRRSRSRSYSRDYRRRHSHSHS,SRRSRSKSRSRSESRSRSRRSSRRHYTRSRSRSRSHRRSRSRSYSRDYRR,SRRSR…	(57-93),(43-95),(57-93),(43-97),(43-95),(57-93),(36-99),(43-92),(43-92),(57-76),(36-88),(36-88),(43-88),(43-88),(37-66),(37-66),(43-66),(43-66),(43-66),(45-65),(45-65),(45-65),(45-65),(45-65)	RSRSKEDSRRSRSKSRSRSESRSRSRRSSRRHYTRSRSRSRSHRRSRSRSYSRDYRRRHSHSHS	(36-99)
P84103	SRSF3	Not Applicable	1	Not Applicable	0	1	P84103	P84103,A0A087X2D0,P84103-2	20_50,25_45,25_50,30_40,30_45,30_50,35_35,35_40,35_45,35_50	RRRSPPPRRRSPRRRSFSRSRSRSLSRDRRRER,RRRSPPPRRRSPRRRSFSRSRSRSLSRDRRRERSLSRER,RRRSPPPRRRSPRRRSFSRSRSRSLSRDRRRER,RSPPPRRRSPRRRSFSRSRSRSLSRDRRRERSLSRER,RSPPPRRRSPRRRSFSRSRSRSLSRDRRRERSLSRER,RRRSPRRRSFSRSRSRSLSRDRRRER,RRRSPRRRSFSRSRSRSLSRDRRRERSLSRERNHKPSRSFSRSRSRSR,RRRSPRRRSFSRSRSRSLSRDRRRERSLSR,RRRSPRRRSFSRSRSRSLSRDRRRERSLSR,RRRSPRRRSFSRSRSRSLSR	(105-137),(105-143),(105-137),(107-143),(107-143),(112-137),(112-159),(112-141),(112-141),(112-131)	RRRSPPPRRRSPRRRSFSRSRSRSLSRDRRRERSLSRERNHKPSRSFSRSRSRSR	(105-159)
Q01081	U2AF1	Not Applicable	1	Not Applicable	0	1	Q01081,Q01081-2,Q01081-4	Q01081,Q01081-2,Q01081-3,Q01081-4	20_50,20_55,25_45,25_50,25_55	RRRKKHRSRSRSRERRSRSRDRGR,RRRKKHRSRSRSRERRSRSR,RRRKKHRSRSRSRERRSRSRDRGR,RRRKKHRSRSRSRERRSRSRDRGR,RRRKKHRSRSRSRERRSRSR	(188-211),(188-207),(188-211),(188-211),(188-207)	RRRKKHRSRSRSRERRSRSRDRGR	(188-211)
Q01130	SRSF2	Not Applicable	1	Not Applicable	1	0	Q01130,Q01130-2	Q01130,Q01130-2	20_50,20_55,20_60,25_45,25_50,25_55,25_60,30_40,30_45,30_50,30_55,30_60,35_35,35_40,35_45,35_50,35_55,35_60,40_30,40_35,40_40,40_45,40_50,40_55,40_60,45_25,45_30,45_35,45_35,45_40,45_45,50_20,50_20,50_25,50_25,50_30,50_30,50_35,50_35,50_40,55_20,55_25,55_30	RRSRSPRRRRRSRSRSRSRSRSRSRSRYSR,RRSRSPRRRRRSRSRSRSRSRSRSRSR,RRSRSPRRRRRSRSRSRSRSRSRSRSR,RRSRSPRRRRRSRSRSRSRSRSRSRSRYSRSKSRSRTRSRSR,RRSRSPRRRRRSRSRSRSRSRSRSRSRYSR,RRSRSPRRRRRSRSRSRSRSRSRSRSR,RRSRSPRRRRRSRSRSRSRSRSRSRSR,RRSRSPRRRRRSRSRSRSRSRSRSRSRYSRSKSRSRTRSRSRSTSKSRSARRS,RRSRSPRRRRRSRSRSRSRSRSRSRSRYSRSKSRSRTRSRSR,RRSRSPRRRRRSRSRSRSRSRSRSRSRYSR,RRSRSPRRRRRSRSRSRSRSRSRSRSR,RRSRSPRRRRRSRSRSRSRSRSRSRS…	(117-146),(117-143),(117-143),(117-158),(117-146),(117-143),(117-143),(117-169),(117-158),(117-146),(117-143),(117-143),(117-191),(117-169),(117-158),(117-146),(117-143),(117-143),(119-191),(119-191),(119-169),(119-158),(119-146),(123-143),(123-143),(126-191),(126-191),(126-165),(167-191),(126-159),(126-152),(128-151),(155-191),(128-151),(155-191),(128-151),(163-191),(128-151),(167-186),(128-151)…	RRSRSPRRRRRSRSRSRSRSRSRSRSRYSRSKSRSRTRSRSRSTSKSRSARRSKSKSSSVSRSRSRSRSRSRSRS	(117-191)
Q02040	AKAP17A	Not Applicable	1	Not Applicable	0	1	Q02040	Q02040,Q02040-2,Q02040-3,X6RAJ1	20_50,25_45,30_40,30_45,35_35,35_40,35_45	RSRRSHSKDRHRRERSRERR,RSRERRGSASRKHSRHRRRSERSRSRSPSRHRS,RGSASRKHSRHRRRSERSRSRSPSRHRSTWNR,RKHSRHRRRSERSRSRSPSRHRS,SASRKHSRHRRRSERSRSRSPSRHRS,SASRKHSRHRRRSERSRSRSPSRHRS,SRHRRRSERSRSRSPSRHRS	(645-664),(659-691),(664-695),(669-691),(666-691),(666-691),(672-691)	RSRRSHSKDRHRRERSRERRGSASRKHSRHRRRSERSRSRSPSRHRSTWNR	(645-695)
Q05519	SRSF11	Not Applicable	1	Not Applicable	0	1	Q05519,Q05519-2,Q5T757	Q05519,B4DWT1,Q05519-2,Q5T757,S4R3C4	20_50,20_50,20_55,20_55,25_45,25_45,25_50,25_50,25_55,25_55,30_40,30_40,30_45,30_45,30_50,30_50,30_55,35_35,35_40,35_45,35_50,35_55,40_30,40_35,40_40,40_45,40_50,45_25,45_30,45_35,45_40	RRHSRSRSRSRRRRTPSSSRHRRSRSRSRRRSHSKSRSRRRSKSPRRRRSHSRERGRRSR,STARRSRSASRERRRRRSRSGTRS,RRRRTPSSSRHRRSRSRSRRRSHSKSRSRRRSKSPRRRRSHSRERGRR,RRSRSASRERRRRRSRSGTR,RRHSRSRSRSRRRRTPSSSRHRRSRSRSRRRSHSKSRSRRRSKSPRRRRSHSRERGRRSRSTSKTR,SYSTARRSRSASRERRRRRSRSGTRS,RRHSRSRSRSRRRRTPSSSRHRRSRSRSRRRSHSKSRSRRRSKSPRRRRSHSRERGRRSR,STARRSRSASRERRRRRSRSGTRS,RRRRTPSSSRHRRSRSRSRRRSHSKSRSRRR,RRSRSASRERRRRRSRSGTR,RRHSRSRSRS…	(246-305),(331-354),(256-303),(334-353),(246-311),(329-354),(246-305),(331-354),(256-286),(334-353),(246-308),(329-354),(246-308),(329-354),(246-300),(331-354),(256-286),(246-298),(246-298),(246-298),(246-287),(267-286),(262-289),(262-289),(262-289),(263-289),(268-287),(262-281),(262-281),(262-281),(262-281)	RRHSRSRSRSRRRRTPSSSRHRRSRSRSRRRSHSKSRSRRRSKSPRRRRSHSRERGRRSRSTSKTR,SYSTARRSRSASRERRRRRSRSGTRS	(246-311),(329-354)
Q08170	SRSF4	Not Applicable	1	Not Applicable	0	1	Q08170	Q08170,S4R2X6	20_50,25_45,25_50,30_40,30_40,30_40,30_45,30_50,35_35,35_35,35_35,35_35,35_35,35_40,35_40,35_40,35_45,35_50,40_30,40_30,40_30,40_30,40_35,40_35,40_35,40_35,40_35,40_40,40_40,40_40,40_45,40_50,45_25,45_25,45_25,45_30,45_30,45_30,45_35,45_35,45_35,45_35,45_40,45_45,50_20,50_20,50_25,50_25,50_30,50_30,50_35,50_35,50_35,55_20,55_25	RRRRSYSRSRSHSRSRSRSR,SRRRRSYSRSRSHSRSRSRSR,RRRRSYSRSRSHSRSRSRSR,SRRRRSYSRSRSHSRSRSRSRHSRKSRSRS,RQSRSRSRSKGGSRSRSRSR,RKGRKRSREESRSRSRSRSKSERSRKRGSKR,SRRRRSYSRSRSHSRSRSRSR,RRRRSYSRSRSHSRSRSRSR,SRRRRSYSRSRSHSRSRSRSRHSRKSRSRSGSS,SKSRSRSRSGSRSRSKSRSRSQSRSRS,SLRQSRSRSRSKGGSRSRSRSRSKS,RKRSREESRSRSRSRSKSERSRKRGSKRDS,RSRSKSRSRSASRSPSRSRSRSHSRS,SRRRRSYSRSRSHSRSRSRSRHSRKSRSRS,RQSRSRSRSKGGSRSRSRSR,RKRSREESRS…	(180-199),(179-199),(180-199),(179-208),(328-347),(354-384),(179-199),(180-199),(179-211),(216-242),(326-350),(357-386),(469-494),(179-208),(328-347),(357-384),(179-199),(180-199),(179-248),(326-350),(359-382),(458-494),(179-211),(216-242),(326-350),(359-382),(469-494),(179-208),(328-347),(359-378),(179-199),(180-199),(179-251),(330-350),(456-494),(179-242),(330-350),(458-494),(179-211),(216-242)…	SRRRRSYSRSRSHSRSRSRSRHSRKSRSRSGSSKSSHSKSRSRSRSGSRSRSKSRSRSQSRSRSKKEKSRSPS,SLRQSRSRSRSKGGSRSRSRSRSKS,RKGRKRSREESRSRSRSRSKSERSRKRGSKRDS,SESRSRSKSASKTRSRSKSRSRSASRSPSRSRSRSHSRS	(179-251),(326-350),(354-386),(456-494)
Q12872	SFSWAP	Not Applicable	0	Not Applicable	0	0	Q12872,Q12872-2	Q12872,F5H1A5,Q12872-2	20_50,25_45,25_50,40_30,45_25	RRSRSRSRSPRRRAHSPERRR,SAYRTVRRSRSRSRSPRRRAHSPERRR,RRSRSRSRSPRRRAHSPERRR,RSRTRSRSPKYHSSSKSRSR,SRTRSRSPKYHSSSKSRSRS	(800-820),(794-820),(800-820),(764-783),(765-784)	RSRTRSRSPKYHSSSKSRSRS,SAYRTVRRSRSRSRSPRRRAHSPERRR	(764-784),(794-820)
Q13247	SRSF6	Not Applicable	1	Not Applicable	0	0	Q13247,A0A590UJK4,A0A590UJP7,A0A590UK01,Q13247-3	Q13247,A0A590UJK4,A0A590UJP7,A0A590UK01,Q13247-2,Q13247-3	20_50,20_55,25_45,25_50,25_55,30_40,30_40,30_45,30_50,30_55,35_35,35_35,35_40,35_40,35_45,35_50,35_55,40_30,40_30,40_35,40_35,40_40,40_40,40_45,40_50,40_55,45_25,45_25,45_30,45_30,45_35,45_35,45_40,45_40,45_45,45_50,45_55,50_20,50_20,50_25,50_25,50_30,50_30,50_35,50_35,50_40,50_40,55_20,55_20,55_25,55_25,55_30,55_30,55_35,55_35,55_40	RRSYSGSRSRSRSRRRSRSRSRRSSRSRSRSIS,SRSRSRSRRRSRSRSRRSSRSRSRS,RTSHRRSYSGSRSRSRSRRRSRSRSRRSSRSRSRSIS,RRSYSGSRSRSRSRRRSRSRSRRSSRSRSRSIS,SRSRSRSRRRSRSRSRRSSRSRSRS,RTSHRRSYSGSRSRSRSRRRSRSRSRRSSRSRSRSISKSRSRSRSRSKGRSRSRSKGRKSR,RATSRSRSRSRSKSRSRSRSSSR,RTSHRRSYSGSRSRSRSRRRSRSRSRRSSRSRSRSIS,RRSYSGSRSRSRSRRRSRSRSRRSSRSRSRSIS,SRSRSRSRRRSRSRSRRSSRSRSRS,RTSHRRSYSGSRSRSRSRRRSRSRSRRSSRSRSRSISKSRSRSRSRSKGRSRSRSKG…	(188-220),(194-218),(184-220),(188-220),(194-218),(184-244),(321-343),(184-220),(188-220),(194-218),(184-245),(321-343),(184-244),(321-343),(184-220),(192-220),(194-218),(186-247),(321-343),(186-245),(321-343),(186-241),(321-343),(186-220),(192-220),(194-218),(189-238),(321-343),(189-238),(321-343),(189-238),(321-343),(192-229),(321-343),(192-220),(194-218),(194-218),(203-230),(324-343),(203-230)…	RTSHRRSYSGSRSRSRSRRRSRSRSRRSSRSRSRSISKSRSRSRSRSKGRSRSRSKGRKSRSKS,RATSRSRSRSRSKSRSRSRSSSR	(184-247),(321-343)
Q13427	PPIG	Not Applicable	1	Not Applicable	0	1	Q13427,E9PG73	Q13427,C9J679,E9PG73,Q13427-2	20_50,20_50,25_45,25_45,25_50,25_50	SRTRERSRSRDRSRRVRSRTHDRDRSR,RRRGRSRSRERRTPPGRSRSKDRRRRRRDSRSSER,SYNSRTRERSRSRDRSRRVRSRTHDRDRSRS,RSRSKDRRRRRRDSRSSEREESQSR,SRTRERSRSRDRSRRVRSR,RSRSKDRRRRRRDSRSSER	(560-586),(599-633),(557-587),(615-639),(560-578),(615-633)	SYNSRTRERSRSRDRSRRVRSRTHDRDRSRS,RRRGRSRSRERRTPPGRSRSKDRRRRRRDSRSSEREESQSR	(557-587),(599-639)
Q13523	PRPF4B	Not Applicable	1	Not Applicable	Not Applicable	Not Applicable	Q13523	Q13523	20_50,20_55,20_60,20_65,25_45,25_50,25_55,25_60,30_40,30_45,30_50,30_55	RRRSRSPIRRRSRSPLRRSRSPRRRSRSPRRRDRGRRSRSRLRRRSRSRGGRRRRSRS,RRRSRSPIRRRSRSPLRRSRSPRRRSRSPRRRDRGRRSRSRLRRRSRSRGGRRRRSRS,RRSRSPRRRSRSPRRRDRGRRSRSRLRRRSRSRGGRRRRSRS,RRRDRGRRSRSRLRRRSRSRGGRRRR,RWSPTRRRSRSPIRRRSRSPLRRSRSPRRRSRSPRRRDRGRRSRSRLRRRSRSRGGRRRRSRS,RRRSRSPIRRRSRSPLRRSRSPRRRSRSPRRRDRGRRSRSRLRRRSRSRGGRRRRSRS,RRRSRSPIRRRSRSPLRRSRSPRRRSRSPRRRDRGRRSRSRLRRRSRSRGGRRRRSRS,RSRSRLRRRSRSRGGRRRRSRS,RRSRSP…	(440-497),(440-497),(456-497),(469-494),(435-497),(440-497),(440-497),(476-497),(441-470),(441-470),(441-470),(448-467)	RWSPTRRRSRSPIRRRSRSPLRRSRSPRRRSRSPRRRDRGRRSRSRLRRRSRSRGGRRRRSRS	(435-497)
Q14498	RBM39	Not Applicable	1	Not Applicable	0	0	Q14498,G3XAC6,Q14498-2,Q14498-3	Q14498,A8MYG5,F2Z2Z5,F2Z3E6,F8WF24,F8WF73,G3XAC6,Q14498-2,Q14498-3	20_50,20_55,25_45,25_50,25_55,30_40,30_45,30_50	SRERKRSRSKERRRSRSRSRDRRFRGRYRS,RKRSRSKERRRSRSRSRDRRFRGRYRS,SKSRERKRSRSKERRRSRSRSRDRRFRGRYRSPYS,SRERKRSRSKERRRSRSRSRDRRFR,RKRSRSKERRRSRSRSRDRRFR,SKSRERKRSRSKERRRSRSRSR,SKSRERKRSRSKERRRSRSRSR,SRERKRSRSKERRRSRSRSR	(68-97),(71-97),(66-100),(68-92),(71-92),(66-87),(66-87),(68-87)	SKSRERKRSRSKERRRSRSRSRDRRFRGRYRSPYS	(66-100)
Q14562	DHX8	Not Applicable	1	Not Applicable	0	1	Q14562,F5H658	Q14562,F5H658,K7EQH7	20_50	RNRDRDHKRRHRSRSRSRSRTRER	(192-215)	RNRDRDHKRRHRSRSRSRSRTRER	(192-215)
Q15287	RNPS1	Not Applicable	1	Not Applicable	1	0	Q15287,H3BMS0,H3BNU7,H3BPG5,H3BV80,Q15287-2,Q15287-3	Q15287,H3BMS0,H3BNU7,H3BPG5,H3BV80,Q15287-2,Q15287-3	20_50,20_55,20_60,25_45,25_50,25_55,30_40,30_45,35_35,35_35,35_40,35_45,40_30,40_30,40_35,40_40,45_25,45_25,50_20,50_20,50_25,55_20,55_20,60_20,60_20	RRSPPRMRRRSRSPRRRSPVRRRSRSPGRRRHRSRS,RMRRRSRSPRRRSPVRRRSRSPGRRRHRSR,RMRRRSRSPRRRSPVRRRSR,RRRSRSPRRRSPVRRRSRSPGRRRHRSRSSSNS,RRRSRSPRRRSPVRRRSRSPGRRRHRSRS,RRRSRSPRRRSPVRRRSRS,SPVRRRSRSPGRRRHRSRSSSNSSR,SPVRRRSRSPGRRRHRSRSSSNS,SSSGSPSPSRRRHDNRRRSRS,RRRSRSPGRRRHRSRSSSNSSR,RRRSRSPGRRRHRSRSSSNSSR,RRRSRSPGRRRHRSRSSSNS,SSSSSGSPSPSRRRHDNRRRS,RRSRSPGRRRHRSRSSSNSSR,RRSRSPGRRRHRSRSSSNSSR,RRSRSPGRRRHRSRSSSNSSR…	(264-299),(269-298),(269-288),(271-303),(271-299),(271-289),(281-305),(281-303),(119-139),(284-305),(284-305),(284-303),(117-137),(285-305),(285-305),(285-305),(63-81),(116-135),(63-84),(112-134),(63-81),(65-84),(112-130),(65-84),(112-130)	RKRRSASSGSSSTRSRSSSTSS,SRSSSSSSSSGSPSPSRRRHDNRRRSRS,RRSPPRMRRRSRSPRRRSPVRRRSRSPGRRRHRSRSSSNSSR	(63-84),(112-139),(264-305)
Q15696	ZRSR2	Not Applicable	1	Not Applicable	0	1	Q15696	Q15696,A6NDW0	20_50,20_55,25_45,25_50,25_55,30_40,30_45,30_50,35_35,35_40,35_45,35_50,40_30,40_35,40_40,40_45,40_50,45_25,45_30,45_35,45_40,45_45,50_20,50_25,50_30,50_35,50_40,50_45	RSRGRNRDRSRDRSRGRGSRSRSRSRSRRSRRSRSQSSSRSRSRGRRR,RSRGRGSRSRSRSRSRRSRRSR,SRSRGRNRDRSRDRSRGRGSRSRSRSRSRRSRRSRSQSSSRSRSRGRRRS,RNRDRSRDRSRGRGSRSRSRSRSRRSRRSRSQSSSRSRSRGRRR,RSRGRGSRSRSRSRSRRSRRSR,RDRSRDRSRGRGSRSRSRSRSRRSRRSRSQSSSRSRSRGRRRSGNRDR,RDRSRDRSRGRGSRSRSRSRSRRSRRSRSQSSSRSRSRGRRRS,RDRSRDRSRGRGSRSRSRSRSRRSRRSRSQSSSRSRSRGRRR,RSRDRSRGRGSRSRSRSRSRRSRRSRSQSSSRSRSRGRRRSGNRDR,RSRDRSRGRGSRSRSRSRSRRSRRS…	(421-468),(433-454),(420-469),(425-468),(433-454),(427-474),(427-469),(427-468),(429-474),(429-474),(429-469),(429-468),(434-472),(434-472),(434-472),(439-469),(448-468),(439-469),(439-469),(439-469),(439-469),(439-469),(439-464),(439-464),(439-464),(439-464),(439-464),(441-464)	SRSRGRNRDRSRDRSRGRGSRSRSRSRSRRSRRSRSQSSSRSRSRGRRRSGNRDR	(420-474)
Q16629	SRSF7	Not Applicable	1	Not Applicable	0	0	Q16629,C9JAB2,Q16629-4	Q16629,A0A0B4J1Z1,C9JAB2,F8WEA1,Q16629-2,Q16629-3,Q16629-4	20_50,20_55,25_45,25_50,25_55,30_40,30_40,30_45,30_50,30_55,35_35,35_40,35_40,35_45,35_50,35_55,40_30,40_30,40_35,40_35,40_40,40_40,40_45,45_25,45_30,45_35,45_40,50_20,50_25,50_30,50_35	RYSRRRRSRSRSRSHSRSRGRRYSRSRSRSRGRRSRSASPRRSR,SRRRRSRSRSRSHSRSRGRRYSRSRSRSRGRRSR,RYSRRRRSRSRSRSHSRSRGRRYSRSRSRSRGRRSRSASPRRSRSISLRRSRSASLRRSR,RYSRRRRSRSRSRSHSRSRGRRYSRSRSRSRGRRSRSASPRRSR,SRRRRSRSRSRSHSRSRGRRYSRSRSRSRGRRSR,RYSRRRRSRSRSRSHSRSRGRRYSRSRSRSRGRRSRSASPRRSRSISLRRSRSASLRRSRS,RSRSRSRSISRPRSSRSKSR,RYSRRRRSRSRSRSHSRSRGRRYSRSRSRSRGRRSRSASPRRSRSISLRRSRSASLRRSR,RYSRRRRSRSRSRSHSRSRGRRYSRSRSRSRGRR…	(121-164),(123-156),(121-180),(121-164),(123-156),(121-181),(195-214),(121-180),(121-164),(123-156),(121-215),(121-181),(195-214),(121-180),(121-164),(123-142),(127-183),(187-223),(127-183),(192-215),(127-181),(195-214),(127-165),(192-225),(192-223),(192-215),(195-214),(192-227),(192-217),(192-217),(192-215)	RYSRRRRSRSRSRSHSRSRGRRYSRSRSRSRGRRSRSASPRRSRSISLRRSRSASLRRSRSGSIKGSRYFQSPSRSRSRSRSISRPRSSRSKSRSPSPKRSRSPSGS	(121-227)
Q5T8P6	RBM26	Not Applicable	0	Not Applicable	0	1	Q5T8P6,A0A087X0H9,Q5T8P6-2,Q5T8P6-3	Q5T8P6,A0A087X0H9,Q5T8P6-2,Q5T8P6-3,Q5T8P6-4,Q5T8P6-5,Q5T8P6-6	20_50,20_50,25_45,25_50,30_40,30_45,35_35,35_40	RDRYNRRRGRSRSYSRSRSR,RLRERDRDRSRTRSRSRTRSRER,SYRDRYNRRRGRSRSYSRSRSRS,RDRYNRRRGRSRSYSRSRSR,RYNRRRGRSRSYSRSRSRSWSKER,RYNRRRGRSRSYSRSRSRS,RRRGRSRSYSRSRSRSWSKERLRER,RRRGRSRSYSRSRSRSWSKER	(166-185),(191-213),(164-186),(166-185),(168-191),(168-186),(171-195),(171-191)	SYRDRYNRRRGRSRSYSRSRSRSWSKERLRERDRDRSRTRSRSRTRSRER	(164-213)
Q5VTL8	PRPF38B	Not Applicable	0	Not Applicable	0	1	Q5VTL8,A0A0A0MRN0	Q5VTL8,A0A0A0MRN0,Q5VTL8-2	20_50,20_50,20_55,25_45,25_45,25_50,25_50,25_55,30_40,30_40,30_45,30_50,35_35,35_40,35_45	RRRSRSPRRSLSPRRSPRRSR,RRRSRSIDRGLERRRSRSRERHRSRSRSRDRKGDRR,RRRSRSRERHRSRSRSRDR,RHVERRRSRSPRRSLSPRRSPRRSRSRSHHR,RGLERRRSRSRERHRSRSRSRDRKGDR,RRRSRSPRRSLSPRRSPRRSR,RGLERRRSRSRERHRSRSRSRDR,RRRSRSRERHRSRSRSRDR,RRRSRSPRRSLSPRRSPRRSRSRSHHR,SRSRSRERKHRSRSRSR,RRRSRSPRRSLSPRRSPRRSRSRSHHR,RRRSRSPRRSLSPRRSPRRSR,RSRSPRRSLSPRRSPRRSRSRS,RSRSPRRSLSPRRSPRRSRSRS,RSRSPRRSLSPRRSPRRSRSRS	(257-277),(315-350),(327-345),(253-283),(323-349),(257-277),(323-345),(327-345),(257-283),(426-442),(257-283),(257-277),(259-280),(259-280),(259-280)	RHVERRRSRSPRRSLSPRRSPRRSRSRSHHR,RRRSRSIDRGLERRRSRSRERHRSRSRSRDRKGDRR,SRSRSRERKHRSRSRSR	(253-283),(315-350),(426-442)
Q5VV67	PPRC1	Not Applicable	0	Not Applicable	1	0	Q5VV67,E7EVG6,Q5VV67-2,X6R7H2	Q5VV67,E7EVG6,Q5VV67-2,X6R7H2	20_50,25_45,25_50,30_40,30_45,30_50,35_35,35_40,35_45,35_50,40_30,40_30,40_35,40_40,40_45,45_25,45_25,45_30,45_30,45_35,45_40,50_20,50_20,50_25,50_25,50_30,50_30,50_35,55_20,55_20,55_25,55_25,55_30,60_20,60_20,60_25,60_25,60_30,65_20	SSRSRSRSPSPRRRSDRRRRYS,SSSRSRSRSPSPRRRSDRRRRYSSYRS,SSRSRSRSPSPRRRSDRRRRYS,SSSSRSRSRSPSPRRRSDRRRRYSSYRS,SSSRSRSRSPSPRRRSDRRRRYSSYRS,SSRSRSRSPSPRRRSDRRRRYS,SSSSSRSRSRSPSPRRRSDRRRRYSS,SSSSRSRSRSPSPRRRSDRRRRYSS,SSSRSRSRSPSPRRRSDRRRRYSS,SSRSRSRSPSPRRRSDRRRR,SSRSRSRSLSPPHKRWRRSSCSSSGRSRRCSSSS,SSSSSSSSRSRSRSPSPRRRSDRRR,SSSSSRSRSRSPSPRRRSDRRR,SSSSRSRSRSPSPRRRSDRRR,SSSRSRSRSPSPRRRSDRRR,RWRRSSCSSSGRSRRCSSS…	(1498-1519),(1497-1523),(1498-1519),(1496-1523),(1497-1523),(1498-1519),(1495-1520),(1496-1520),(1497-1520),(1498-1517),(1450-1483),(1492-1516),(1495-1516),(1496-1516),(1497-1516),(1464-1485),(1491-1515),(1464-1483),(1492-1515),(1495-1515),(1496-1515),(1464-1486),(1490-1514),(1464-1485),(1491-1514),(1464-1483),(1492-1514),(1495-1514),(1466-1486),(1490-1512),(1466-1485),(1491-1512),(1493-1512),(14…	SSRSRSRSLSPPHKRWRRSSCSSSGRSRRCSSSSSSS,SSSSSSSSSSRSRSRSPSPRRRSDRRRRYSSYRS	(1450-1486),(1490-1523)
Q7L014	DDX46	Not Applicable	1	Not Applicable	1	0	Q7L014,A0A0C4DG89,D6RJA6	Q7L014,A0A0C4DG89,D6RJA6	20_50,20_55,20_60,20_65,25_45,25_50,25_55,25_60,25_65,30_40,30_40,30_45,30_50,30_55,30_60,35_35,35_35,35_40,35_45,35_50,35_55,40_30,40_30,40_35,40_35,40_40,40_45,40_50	RRSRSRDRDRRRERSRSRDKRRSRSRDRKRLRRSRSRERDRSRERRRSRSRDRRRSRSRSRGRRSRSSS,RRSRSRDRDRRRERSRSRDKRRSRSRDRKRLRRSRSRERDRSRERRRSRSRDRRRSRSRSRGRRSRSS,RLRRSRSRERDRSRERRRSRSRDRRRSRSRSRGRRSR,RRRSRSRDRRRSRSRSRGRR,SRSRDKRRSRSRDRKRLRRSRSRERDRSRERRRSRSRDRRRSRSRSRGRRSRSSS,SRSRDKRRSRSRDRKRLRRSRSRERDRSRERRRSRSRDRRRSRSRSRGRRSRSSS,RRSRSRERDRSRERRRSRSRDRRRSRSRSRGRRSRSS,RRSRSRERDRSRERRRSRSRDRRRSRSRSRGRRSR,RRRSRSRDRRRSRSR…	(38-106),(38-105),(67-103),(82-101),(52-106),(52-106),(69-105),(69-103),(82-101),(6-25),(78-106),(78-106),(78-106),(78-105),(78-103),(5-34),(85-111),(85-106),(85-106),(85-106),(85-105),(9-32),(87-111),(9-28),(87-111),(87-106),(87-106),(87-106)	SRHYRKRSASRGRSGSRSRSRSPSDKRSKR,RRSRSRDRDRRRERSRSRDKRRSRSRDRKRLRRSRSRERDRSRERRRSRSRDRRRSRSRSRGRRSRSSSPGNKS	(5-34),(38-111)
Q7L4I2	RSRC2	Not Applicable	0	Not Applicable	0	1	Q7L4I2,Q7L4I2-2	Q7L4I2,E9PI52,Q7L4I2-2	20_50,20_50,20_55,25_45,25_45,25_50,25_50,25_55,30_40,30_45,30_45,30_50,30_50,30_55,35_35,35_35,35_40,35_40,35_45,35_45,35_50	RGRSHSRSRSRERRHRSRSRERKKSRSRSRER,RSRSRERKKSRSRSRERKRRIRSRSRSRSRHRHRTRSRSRTRSRSRDRKKR,RSRSRERKRRIRSRSRSRSRHRHRTRSR,RKSSRGRSHSRSRSRERRHRSRSRERKKSRSRSRER,SRSRSRERKKSRSRSRERKRRIRSRSRSRSRHRHRTRSRSRTRSRSRDR,RGRSHSRSRSRERRHRSRSRERKKSRSRSRER,RSRSRERKKSRSRSRERKRRIRSRSRSRSRHRHRTRSRSRTRSRSRDR,RSRSRERKRRIRSRSRSRSRHRHRTRSR,RKERKSSRGRSHSRSRSRERRHRSRSRERKKSRSRSRERKKSRSRSRERKKSRSRSRERKRRIRSRSRSRSRHRHRTRSRSRTRSRS…	(121-152),(156-206),(166-193),(117-152),(155-203),(121-152),(156-203),(166-193),(114-201),(117-149),(155-201),(121-142),(165-201),(166-185),(119-139),(165-184),(119-139),(165-184),(119-139),(165-184),(165-184)	RKERKSSRGRSHSRSRSRERRHRSRSRERKKSRSRSRERKKSRSRSRERKKSRSRSRERKRRIRSRSRSRSRHRHRTRSRSRTRSRSRDRKKR	(114-206)
Q7Z3G6	PRICKLE2	Not Applicable	0	Not Applicable	1	1	Q7Z3G6,A0A1X7SBR1	Q7Z3G6,A0A1X7SBR1	20_50	SRDDNRRFRPHRSRRSRRSR	(675-694)	SRDDNRRFRPHRSRRSRRSR	(675-694)
Q86U06	RBM23	Not Applicable	1	Not Applicable	0	0	Q86U06,Q86U06-2,Q86U06-3,Q86U06-4	Q86U06,G3V5Z6,G3XAP0,Q86U06-2,Q86U06-3,Q86U06-4,Q86U06-5	20_50,20_55,25_45,25_50	SRDRKRSRSRDRDRYRRRNSRSRSPGR,RKRSRSRDRDRYRRRNSRSR,RSRSRDRDRYRRRNSRSRSPGRQCRHRSRS,RSRSRDRDRYRRRNSRSRS	(70-96),(73-92),(75-104),(75-93)	SRDRKRSRSRDRDRYRRRNSRSRSPGRQCRHRSRS	(70-104)
Q8IX12	CCAR1	Not Applicable	0	Not Applicable	0	1	Q8IX12,F5H3E1,Q8IX12-2	Q8IX12,F5H1L3,F5H3E1,Q8IX12-2	20_50	RERRRSRERSPQRKRSRERSPRR	(324-346)	RERRRSRERSPQRKRSRERSPRR	(324-346)
Q8IYB3	SRRM1	Not Applicable	1	Not Applicable	0	0	Q8IYB3,A9Z1X7,E9PCT1,Q8IYB3-2	Q8IYB3,A9Z1X7,E9PCT1,M0R1E7,Q8IYB3-2	20_50,20_50,25_45,25_45,25_45,25_50,25_50,30_40,30_40,30_40,30_45,30_45,30_45,35_35,35_35,35_35,35_40,35_40,35_40,35_45,40_30,40_30,40_35,40_35,40_40,45_25,45_30,50_20,50_25,55_20,55_25,60_20,60_25,65_20	RERSRSPRRRKSRSPSPRRR,RPRRRHRSRSRSYSPRRRPSPRRRPSPRRR,RERSRSPRRRKSRSPSPRRRSSPVRRERKRSHSRSPR,SRSRTRSRSPSHTRPRRRHRSRSRSYSPRRRPSPRRRPSPRR,RHRRSRSPVRRRRRSSASLS,RERSRSPRRRKSRSPSPRRR,RPRRRHRSRSRSYSPRRRPSPRRR,SSREKRERSRSPRRRKSRSPSPRRRSSPVRRERKRSHSRS,RPRSRSRSKSRSRTRSRSPSHTRPRRRHRSRSRSYSPRRRPSPRRRPS,RHRRSRSPVRRRRRSSASLSGS,RSRSPRRRKSRSPSPRRRSS,RSRSPSHTRPRRRHRSRSRSYSPRRRPSPRRRPS,RHRRSRSPVRRRRRSSASLS,RSRSPRRRK…	(166-185),(297-326),(166-202),(284-325),(337-356),(166-185),(297-320),(161-200),(275-322),(337-358),(168-187),(289-322),(337-356),(168-187),(275-299),(339-359),(168-187),(275-294),(339-358),(168-187),(275-297),(340-361),(275-297),(340-359),(275-294),(341-366),(341-361),(343-368),(343-366),(346-368),(346-366),(346-368),(346-366),(348-368)	SSREKRERSRSPRRRKSRSPSPRRRSSPVRRERKRSHSRSPR,RPRSRSRSKSRSRTRSRSPSHTRPRRRHRSRSRSYSPRRRPSPRRRPSPRRR,RHRRSRSPVRRRRRSSASLSGSSSSSSSSRSR	(161-202),(275-326),(337-368)
Q8N2M8	CLASRP	Not Applicable	1	Not Applicable	0	0	Q8N2M8,A0A0A0MQS2,F5H0Q6,Q8N2M8-3,Q8N2M8-4	Q8N2M8,A0A0A0MQS2,F5H0Q6,K7EKR8,Q8N2M8-3,Q8N2M8-4	20_50,25_45,25_50,30_40,30_45,30_50,35_35,35_35,35_40,35_45,35_50,40_30,40_30,40_30,40_30,40_35,40_35,40_40,40_45,45_25,45_25,45_25,45_30,45_30,45_30,45_35,45_40,45_45,50_20,50_20,50_25,50_25,50_30,50_30,55_20,55_20,55_25,60_20,60_25,65_20,65_25,70_20	SRSRSRSRRYSRSRSRGRRHS,RHARSRSRSWSRSRSRSRRYSRSRSRGRRHS,SRSRSRSRRYSRSRSRGRRHS,RSGRHARSRSRSWSRSRSRSRRYSRSRSRGRRHSGGGSR,RHARSRSRSWSRSRSRSRRYSRSRSRGRRHS,SRSRSRSRRYSRSRSRGRRHS,RSGRHARSRSRSWSRSRSRSRRYSRSRSRGRRHS,RQSRSPSPRYSREYSSSRRRSRSR,RSGRHARSRSRSWSRSRSRSRRYSRSRSRGRRHS,RHARSRSRSWSRSRSRSRRYSRSRSRGRRHS,SRSRSRSRRYSRSRSRGRRHS,SASRTSSSRSSSRSSSRSRR,RSGRHARSRSRSWSRSRSRSRRYSRSRSRGR,RSRSSWSLSPSRSRSLTRSRSHSPSPS…	(423-443),(413-443),(423-443),(410-448),(413-443),(423-443),(410-443),(643-666),(410-443),(413-443),(423-443),(385-404),(410-440),(493-529),(642-666),(410-440),(645-666),(410-440),(416-440),(374-404),(416-438),(487-538),(385-404),(416-438),(493-529),(416-438),(416-438),(416-438),(372-404),(487-535),(374-404),(487-531),(385-404),(510-529),(372-404),(490-507),(374-404),(372-404),(374-393),(372-402)…	SARRRSSSSSSSSSASRTSSSRSSSRSSSRSRR,RSGRHARSRSRSWSRSRSRSRRYSRSRSRGRRHSGGGSR,RHHSSSRSRSSWSLSPSRSRSLTRSRSHSPSPSQSRSRSRSRSQSPSPSPAR,SRQSRSPSPRYSREYSSSRRRSRSR	(372-404),(410-448),(487-538),(642-666)
Q8NAV1	PRPF38A	Not Applicable	0	Not Applicable	1	1	Q8NAV1,Q8NAV1-2	Q8NAV1,Q8NAV1-2	20_50,20_55,25_45,25_50,25_50,25_55,30_40,30_40,30_45,30_45,30_50,35_35,35_40,35_45	RRSPTLRYRRSRSRSPRRRSRSPKRRSPSPRRERHRSKSPRRHRSRSRDRRHRSR,RYRRSRSRSPRRRSRSPKRR,RRSPTLRYRRSRSRSPRRRSRSPKRRSPSPRRERHRSKSPRRHRSRSRDRRHRSRSKS,RRSPTLRYRRSRSRSPRRRSRSPKRRS,RSKSPRRHRSRSRDRRHRSR,RYRRSRSRSPRRRSRSPKRR,SPTLRYRRSRSRSPRRRSRSPKRRSPSPRR,SKSPRRHRSRSRDRRHRSRSKS,SPTLRYRRSRSRSPRRRSRSPKRRSPSPRR,SKSPRRHRSRSRDRRHRSRSKS,RRSRSRSPRRRSRSPKRRS,RSRSRSPRRRSRSPKRRSPS,RSRSRSPRRRSRSPKRRSPS,RSRSRSPRRRSRSPKRRSPS	(224-278),(230-249),(224-281),(224-250),(259-278),(230-249),(226-255),(260-281),(226-255),(260-281),(232-250),(233-252),(233-252),(233-252)	RRSPTLRYRRSRSRSPRRRSRSPKRRSPSPRRERHRSKSPRRHRSRSRDRRHRSRSKS	(224-281)
Q8TF01	PNISR	Not Applicable	1	Not Applicable	0	1	Q8TF01	Q8TF01,Q8TF01-2	20_50,20_55,25_45,25_50,25_55,30_40,30_40,30_45,30_50,35_35,40_30,45_25,50_20	SIERERRRNRSPSRERRRSRSRSRDRRTNRASRSRSRDRR,RERRRNRSPSRERRRSRSRSRDRRTNRASRSR,RERRRNRSPSRERRRSRSRSRDRRTNRASRSRSRDRR,RERRRNRSPSRERRRSRSRSRDRRTNRASRSRSRDRR,RERRRNRSPSRERRRSRSRSRDRRTNRASRSR,RSRSPTIKARRSRSRSYSRR,RRSRSRSRDRRTNRASRSRSR,RRSRSRSRDRRTNRASRSRSR,RRSRSRSRDRRTNRASRSRSR,SRSRSPTIKARRSRSRSYSR,SRTSSRSSSPKRKKRHSRSRS,SSRTSSRSSSPKRKKRHSRS,SSSGSSRTSSRSSSPKRKKR	(601-640),(604-635),(604-640),(604-640),(604-635),(560-579),(617-637),(617-637),(617-637),(559-578),(543-563),(542-561),(538-557)	SSSGSSRTSSRSSSPKRKKRHSRSRSPTIKARRSRSRSYSRR,SIERERRRNRSPSRERRRSRSRSRDRRTNRASRSRSRDRR	(538-579),(601-640)
Q8WVK2	SNRNP27	Not Applicable	1	Not Applicable	1	1	Q8WVK2,B8ZZ98	Q8WVK2,B8ZZ98	20_50,20_55,20_60,20_65,25_45,25_50,25_55,25_60,30_40,30_40,30_45,30_45,30_50,30_50	RSRSRSPRRERRRSRSTSRERERRRRERSRSRERDRRRSRSRSPHRRRSRSPRRHRS,RSPRRERRRSRSTSRERERRRRERSRSRERDRRRSRSRSPHRRRSRSPRRHR,RRRSRSTSRERERRRRERSRSRERDRRRSRSRS,RRRRERSRSRERDRRRSRSR,RSRSRSPRRERRRSRSTSRERERRRRERSRSRERDRRRSRSRSPHRRRSRSPRRHRSTS,RSRSRSPRRERRRSRSTSRERERRRRERSRSRERDRRRSRSRSPHRRRSRSPRRHRS,RRSRSTSRERERRRRERSRSRERDRRRSRSRSPHRRRSRSPRRHR,RRRERSRSRERDRRRSRSRS,RSRSRSPRRERRRSRSTSRER,RSRSRSPHRRRSRSPRRHRSTSPSPS…	(3-59),(7-58),(13-45),(25-44),(3-61),(3-59),(14-58),(26-45),(3-23),(40-66),(3-23),(40-61),(3-23),(40-59)	RSRSRSPRRERRRSRSTSRERERRRRERSRSRERDRRRSRSRSPHRRRSRSPRRHRSTSPSPSR	(3-66)
Q8WXA9	SREK1	Not Applicable	1	Not Applicable	0	1	Q8WXA9,Q8WXA9-2	Q8WXA9,A0A087WY03,E5RFV3,E5RK30,Q8WXA9-2	20_50,20_55,25_45,25_50,25_55,30_40,30_40,30_40,30_45,30_50,30_55,35_35,35_35,35_40,35_45,35_50,35_55,40_30,40_30,40_35,40_40,40_45,40_50,40_55,45_25,45_25,45_30,45_30,45_35,45_40,45_45,45_50	RSYNASRRSRSSSRERRRRRSRSSSRSPR,RRSRSSSRERRRRRSRSSSR,RSYNASRRSRSSSRERRRRRSRSSSRSPRTS,RSYNASRRSRSSSRERRRRRSRSSSRSPR,RRSRSSSRERRRRRSRSSSR,RRKRSQSKHRSRSHNRSRSRQKDRRRSKS,RSKSRERRKSRSRSHSRDKR,RSYNASRRSRSSSRERRRRRSRSSSRSPRTS,RSYNASRRSRSSSRERRRRRSRSSSRSPRTS,RSYNASRRSRSSSRERRRRRSRSSSRSPR,RRSRSSSRERRRRRSRSSSR,SRRKRSQSKHRSRSHNRSRS,SYNASRRSRSSSRERRRRRSRSSSRSPRTS,SYNASRRSRSSSRERRRRRSRSSSRSPRTS,SYNASRRSRSSSRERR…	(366-394),(372-391),(366-396),(366-394),(372-391),(209-237),(242-261),(366-396),(366-396),(366-394),(372-391),(208-227),(367-396),(367-396),(367-396),(371-394),(372-391),(191-220),(371-396),(371-396),(371-396),(371-396),(371-394),(372-391),(191-221),(371-392),(191-210),(371-392),(371-392),(371-392),(371-392),(371-392)	RSRSHTRSKSRSSSKSHSRRKRSQSKHRSRSHNRSRSRQKDRRRSKS,RSKSRERRKSRSRSHSRDKR,RSYNASRRSRSSSRERRRRRSRSSSRSPRTS	(191-237),(242-261),(366-396)
Q96IZ7	RSRC1	Not Applicable	1	Not Applicable	1	0	Q96IZ7,C9J713,F8WDM0,Q96IZ7-2	Q96IZ7,C9J713,F8WDM0,Q96IZ7-2	20_50,25_45,30_40,30_45,35_35,35_35,35_40,35_40,40_30,40_30,40_35,40_35,40_40,40_40,45_25,45_30,45_35,50_20,50_25,50_30,50_35	RSSHRRTRSRSRDRERRKGR,RVQRSRSKSRTRRSRSRPRLRSHSRSSERSSHRRTRSRSRDRERR,RRRRHRSSSSSSYGSRRKRSRSRSRGRGKSYRVQRSRSKSRTRRSRSRPRLRSHSRSSERSSHRRTRSRSRDRERR,RSRSKSRTRRSRSRPRLRSHSRSSERSSHRRTRSRSRDRERR,SYDRRRRHRSSSSSSYGSRRKRSRSRSRGRGKS,SRSKSRTRRSRSRPRLRSHSRSSERSSHRRTRSRSRDR,RRRRHRSSSSSSYGSRRKRSR,SRSKSRTRRSRSRPRLRSHSRSSERSSHRRTRSRSRDR,RSHSYDRRRRHRSSSSSSYGSRRKRSRSRSRGR,RRSRSRPRLRSHSRSSERSSHRRTRSRSR,SYDRRRRHRSSSSS…	(123-142),(95-139),(64-139),(98-139),(61-93),(99-136),(64-84),(99-136),(58-90),(106-134),(61-90),(106-134),(64-84),(106-134),(59-90),(66-90),(66-90),(69-88),(69-88),(69-88),(69-88)	RSHSYDRRRRHRSSSSSSYGSRRKRSRSRSRGRGKSYRVQRSRSKSRTRRSRSRPRLRSHSRSSERSSHRRTRSRSRDRERRKGR	(58-142)
Q96QZ7	MAGI1	Not Applicable	0	Not Applicable	0	1	Q96QZ7,A0A087WT53,Q96QZ7-2,Q96QZ7-6,Q96QZ7-7	Q96QZ7,A0A087WT53,A0A087WXD2,H7C4S7,H7C4U7,H7C535,H7C5T8,Q96QZ7-2,Q96QZ7-3,Q96QZ7-4,Q96QZ7-5,Q96QZ7-6,Q96QZ7-7	20_50	RRERSPTRRRDGSPSRRRRS	(1383-1402)	RRERSPTRRRDGSPSRRRRS	(1383-1402)
Q9BRL6	SRSF8	Not Applicable	1	Not Applicable	1	0	Q9BRL6,Q9BRL6-2	Q9BRL6,Q9BRL6-2	20_50,20_55,25_45,25_50,25_55,30_40,30_45,30_50,35_35,35_40,35_45,40_30,40_30,40_35,45_25,45_30,50_20,50_25,50_30,55_20,55_25,55_30	RRSRSYGRRSRSPRRRHRSRSR,RRSRSYGRRSRSPRRRHRSR,RRSRSYGRRSRSPRRRHRSRSRGPSCSRSRSRSR,RRSRSYGRRSRSPRRRHRSRSR,RRSRSYGRRSRSPRRRHRSR,RSRSYGRRSRSPRRRHRSRSRGPSCSRSRSRSRYRGSRYSRSPYSR,RSRSYGRRSRSPRRRHRSRSRGPSCSRSRSRSR,RSRSYGRRSRSPRRRHRSRSR,SRSPRRRHRSRSRGPSCSRSRSRSRYRGSRYSRSPYSRSPYSRSRYSRSPYSRSRYRESR,SRSPRRRHRSRSRGPSCSRSRSRSRYRGSRYSRSPYSR,RRRHRSRSRGPSCSRSRSRSR,SRSRGPSCSRSRSRSRYRGSRYSRSPYSRSPYSRSRYSRSPYSRSR,SSSA…	(116-137),(116-135),(116-149),(116-137),(116-135),(117-162),(117-149),(117-137),(125-184),(125-162),(129-149),(134-179),(226-259),(134-163),(224-252),(226-248),(222-252),(224-252),(226-248),(222-252),(224-252),(226-248)	RRSRSYGRRSRSPRRRHRSRSRGPSCSRSRSRSRYRGSRYSRSPYSRSPYSRSRYSRSPYSRSRYRESR,STSKSSSARRSKSSSVSRSRSRSRSSSMTRSPPRVSKR	(116-184),(222-259)
Q9BUQ8	DDX23	Not Applicable	1	Not Applicable	1	1	Q9BUQ8,Q9BUQ8-2	Q9BUQ8,Q9BUQ8-2	20_50,25_45,25_50,30_40,30_45,30_50,35_35,35_40,35_45	RKRHRSRDRRRGGSRSRSRSRS,RKRHRSRDRRRGGSRSRSRSRSKS,RKRHRSRDRRRGGSRSRSRSRS,RHRSRDRRRGGSRSRSRSRSKSAERERR,RHRSRDRRRGGSRSRSRSRSKS,RHRSRDRRRGGSRSRSRSRS,RSRDRRRGGSRSRSRSRSKS,RSRDRRRGGSRSRSRSRSKS,RSRDRRRGGSRSRSRSRSKS	(44-65),(44-67),(44-65),(46-73),(46-67),(46-65),(48-67),(48-67),(48-67)	RKRHRSRDRRRGGSRSRSRSRSKSAERERR	(44-73)
Q9BUV0	RSRP1	Not Applicable	0	Not Applicable	1	1	Q9BUV0,H3BTJ0,Q9BUV0-2,Q9BUV0-3	Q9BUV0,H3BTJ0,Q9BUV0-2,Q9BUV0-3	20_50,25_45,25_45,25_50,30_40,30_40,30_45,30_45,30_50,35_35,35_35,35_40,35_40,35_45,35_45,35_50,40_30,40_30,40_35,40_35,40_40,40_40,40_45,40_45,45_25,45_30,45_35,45_40,45_45,50_20,50_25,50_30,50_35,55_20,55_25,55_30	RSRRSKSRSRSRRRHQRKYRRYSRSYSRSRSRSRSRRYRERR,SSRFSSRSRRSKSRSRSRRRHQRKYRRYSRSYSRSRSRSRSRRYRERR,RRYYRSPSRYRSRSRSRSRSRGRS,RSRRSKSRSRSRRRHQRKYRRYSRSYSRSRSRSRSRRYRERR,RVSSRFSSRSRRSKSRSRSRRRHQRKYRRYSRSYSRSRSRSRSRRYRERR,RRYYRSPSRYRSRSRSRSRSRGRS,SSRFSSRSRRSKSRSRSRRRHQRKYRRYSRSYSRSRSRSRSRRYRERR,RRYYRSPSRYRSRSRSRSRSRGRS,RRYSRSYSRSRSRSRSRRYRERR,RLSSRSRSRSFSRSSRSHSRVSSRFSSRSRRSKSRSRSRRRHQRKYRRYSRSYSRSRSRSRSRRY…	(56-97),(50-97),(102-125),(56-97),(48-97),(102-125),(50-97),(102-125),(75-97),(29-97),(102-125),(48-97),(102-125),(50-97),(102-125),(75-97),(22-69),(106-125),(29-69),(106-125),(48-69),(106-125),(50-69),(106-125),(18-69),(22-69),(29-69),(48-69),(50-69),(18-66),(18-66),(22-66),(29-66),(24-57),(24-57),(27-51)	SPSTSRSGGSSRLSSRSRSRSFSRSSRSHSRVSSRFSSRSRRSKSRSRSRRRHQRKYRRYSRSYSRSRSRSRSRRYRERR,RRYYRSPSRYRSRSRSRSRSRGRS	(18-97),(102-125)
Q9H7N4	SCAF1	Not Applicable	1	Not Applicable	Not Applicable	Not Applicable	Q9H7N4	Q9H7N4	20_50,20_55,20_60,25_45,25_50,25_55,30_40,30_45,30_50,30_55,35_35,35_40,35_45,35_50,35_55,40_30,40_30,40_35,40_40,40_45,40_50	SSSARRRSRSRSRSRSTRRRSRSTDRRRGGSRRSRSREKRRRRRRSAS,SARRRSRSRSRSRSTRRRSRSTDRRRGGSRRSRSREKRRRRRRS,RRGGSRRSRSREKRRRRRRS,SSSARRRSRSRSRSRSTRRRSRSTDRRRGGSRRSRSREKRRRRRRSAS,SSSARRRSRSRSRSRSTRRRSRSTDRRRGGSRRSRSREKRRRRRRSAS,SARRRSRSRSRSRSTRRRSRSTDRRRGGSRRSRSR,SSSARRRSRSRSRSRSTRRRSRSTDRRRGGS,SSSARRRSRSRSRSRSTRRRSRSTDRRRGGS,SSSARRRSRSRSRSRSTRRRSRSTDRRR,SARRRSRSRSRSRSTRRRSRSTDRRR,SSSARRRSRSRSRSRSTRRRSRSTDRR,SS…	(567-614),(569-612),(593-612),(567-614),(567-614),(569-603),(567-597),(567-597),(567-594),(569-594),(567-593),(567-593),(567-593),(567-593),(569-589),(567-587),(751-770),(567-587),(567-587),(567-587),(567-587)	SSSARRRSRSRSRSRSTRRRSRSTDRRRGGSRRSRSREKRRRRRRSAS,RRRSGAASSSSSSREKGSRR	(567-614),(751-770)
Q9NQ29	LUC7L	Not Applicable	1	Not Applicable	0	1	Q9NQ29,A8MYV2,B8ZZ08,Q9NQ29-2,Q9NQ29-3	Q9NQ29,A8MYV2,B8ZZ08,B8ZZ09,B8ZZ10,B8ZZ12,F2Z322,F8WBC1,Q9NQ29-2,Q9NQ29-3	20_50,20_55,20_60,20_65,25_45,25_50,25_55,25_60,30_40,30_45,30_50,35_35,35_40,35_45	REERLSRRSGSRTRDRRRSRSRDRRRRRSRSTSRERRKLSRSRSRDRHRRHRSRSRSHSRGHRR,SRRSGSRTRDRRRSRSRDRRRRRSRSTSRERRKLSRSR,RRSGSRTRDRRRSRSRDRRRRRSRSTSRERR,SRTRDRRRSRSRDRRRRRSRS,RLSRRSGSRTRDRRRSRSRDRRRRRSRSTSRERRKLSRSRSRDRHRRHRSRSRSHSRGHRRASRDR,RLSRRSGSRTRDRRRSRSRDRRRRRSRSTSRERRKLSRSRSRDRHRRHRSRSRSHSR,SRRSGSRTRDRRRSRSRDRRRRRSRSTSRERRKLSRSR,RDRRRSRSRDRRRRRSRSTSRERR,RRRRSRSTSRERRKLSRSRSRDRHRRHRSRSRSHSRGHRRASRDRS,RRRRS…	(252-315),(257-294),(258-288),(262-282),(255-320),(255-311),(257-294),(265-288),(276-321),(276-311),(276-311),(291-310),(291-310),(291-310)	REERLSRRSGSRTRDRRRSRSRDRRRRRSRSTSRERRKLSRSRSRDRHRRHRSRSRSHSRGHRRASRDRS	(252-321)
Q9NYF8	BCLAF1	Not Applicable	0	Not Applicable	1	0	Q9NYF8,A0A1W2PQ43,E9PJA7,E9PK91,E9PKI6,E9PQN2,Q9NYF8-2,Q9NYF8-3,Q9NYF8-4	Q9NYF8,A0A1W2PQ43,E9PJA7,E9PK91,E9PKI6,E9PQN2,Q9NYF8-2,Q9NYF8-3,Q9NYF8-4	20_50,25_45,25_50,30_40,30_40,30_45,35_35,35_35,35_40,35_40,40_30,40_30,40_35,40_35,40_40,40_40,45_25,45_25,45_30,45_30,45_35,45_35,45_40,50_20,50_20,50_25,50_25,50_30,50_30,50_35,50_40,55_20,55_20,55_25,55_25,55_30,55_30,55_35,60_20,60_20,60_25,60_25,60_30	RRHSRSPRRGRSRSRSPKRR,RRHSRSPRRGRSRSRSPKRRS,RRHSRSPRRGRSRSRSPKRR,RSRSRSHSRKKRYSSRSRSRTYSRSRSRDRMYSR,RHSRSPRRGRSRSRSPKRRSVSSQRSRSRSRRSYRSSRSPRSSSSR,RHSRSPRRGRSRSRSPKRRS,SSRSRSRSHSRKKRYSSRSRSRTYSRSRSRDRMYSR,SRSPRRGRSRSRSPKRRSVSSQRSRSRSRRSYRSSRSPRSSSSRSS,RSRSRSHSRKKRYSSRSRSRTYSRSRSRDRMYSR,SRSPRRGRSRSRSPKRRSVSSQRSRSRSRRSYRSSRSPRSSSSR,RSHSSRSKSRSQSSSRSRSRSHSRKKRYSSRSRSRTYSRSRSRDRMYS,RSRSRSPKRRSVSSQRSRS…	(99-118),(99-119),(99-118),(22-55),(100-145),(100-119),(20-55),(102-147),(22-55),(102-145),(7-54),(109-148),(20-54),(109-147),(22-41),(109-145),(3-40),(110-148),(7-40),(110-148),(20-40),(110-147),(117-145),(3-38),(119-159),(3-38),(119-148),(7-38),(119-148),(119-147),(124-145),(3-30),(125-153),(3-30),(125-148),(7-30),(125-148),(125-147),(4-29),(129-153),(6-29),(129-148),(129-148)	RSNSRSHSSRSKSRSQSSSRSRSRSHSRKKRYSSRSRSRTYSRSRSRDRMYSR,RRHSRSPRRGRSRSRSPKRRSVSSQRSRSRSRRSYRSSRSPRSSSSRSSSPYSKSPVSKRR	(3-55),(99-159)
Q9UQ35	SRRM2	Not Applicable	1	Not Applicable	1	0	Q9UQ35,A0A087X1W1,Q9UQ35-2,Q9UQ35-3	Q9UQ35,A0A087X1W1,Q9UQ35-2,Q9UQ35-3	20_50,20_50,20_50,20_50,20_50,20_50,20_55,25_45,25_45,25_45,25_45,25_45,25_45,25_45,25_45,25_50,25_50,25_50,25_50,25_50,25_55,30_40,30_40,30_40,30_40,30_40,30_40,30_45,30_45,30_45,30_45,30_50,30_50,35_35,35_35,35_40,35_40,35_45,35_50,40_30,40_30,40_35,40_40,45_25,50_20	RRGRSRSRTPARRRSRSRTPTRRRSRSRTPARRGRSRSRTPARRRSRTRSPVRRRSRSRSPARRSGRSRSRTPARRGRSRSRTPARRGRSRSRTPARRSGRSRSRTPARRGRSRSRTPRRGRSRSRSLVRRGR,RSRSRSRREKTRTTRRRDRS,STSRRRQRSRSRSRVTRRRRGGS,RRRRGRSRTPPTSRKRSRSR,SRRRSRSRTSPVSRRRSRSRTSVTRRRSRSRASPVSRRRSRSR,RRRSRSRTSPITRRRSRSRTSPVTRRRSRSRTSPVTRRRSRSRTSPVTRRRSRSR,STSRRRQRSRSRSRVTRRRRGGS,SRSRNTQRRGRSRSARRGRS,RRRSRTRSPVRRRSRSRSPARRSGRSRSRTPARRGRSRSR,RRGRSRSRTPARR…	(580-712),(1772-1791),(1796-1818),(1836-1855),(1884-1926),(1967-2021),(1796-1818),(543-562),(622-661),(665-716),(1786-1815),(1834-1854),(1874-1926),(1967-2021),(2039-2057),(622-661),(665-710),(1796-1815),(1884-1926),(1967-2021),(1796-1815),(625-654),(1740-1759),(1786-1813),(1822-1849),(1874-1926),(1968-2011),(625-650),(1786-1813),(1874-1926),(1968-2011),(632-650),(1884-1926),(1787-1812),(1884-191…	RSTSADSASSSDTSRSRSRS,SRSRNTQRRGRSRSARRGRS,RRGRSRSRTPARRRSRSRTPTRRRSRSRTPARRGRSRSRTPARRRSRTRSPVRRRSRSRSPARRSGRSRSRTPARRGRSRSRTPARRGRSRSRTPARRSGRSRSRTPARRGRSRSRTPRRGRSRSRSLVRRGRSHSR,SRISSRRSRSLSSPRSKAKSRLS,RSSRRRRSASSPRTKTTSRR,RSRSRSRREKTRTTRRRDRSGSSQSTSRRRQRSRSRSRVTRRRRGGS,SRSPARQESSRTSSRRRRGRSRTPPTSRKRSRSR,RRSRSRTPLISRRRSRSRTSPVSRRRSRSRTSVTRRRSRSRASPVSRRRSRSR,RRRSRSRTSPITRRRSRSRTSPVTRRRSRSRTSPVTR…	(262-281),(543-562),(580-716),(752-774),(1740-1759),(1772-1818),(1822-1855),(1874-1926),(1967-2021),(2039-2057)
Q9Y383	LUC7L2	Not Applicable	0	Not Applicable	0	1	Q9Y383,A0A0A6YYJ8,Q9Y383-2,Q9Y383-3	Q9Y383,A0A0A6YYJ8,F8WEU3,Q9Y383-2,Q9Y383-3,V9GZ75	20_50,25_45,30_40,35_35,35_40,40_30,40_35,40_40,45_25,45_30,45_35,50_20,50_25,50_30,50_35	RSREHRRHRSRSMSRERKRR,RSRSREHRRHRSRSMSRERKRRTRSKSR,RRTRSKSREKRHRHRSRSSSRSRSRSHQRSRHSSRDRSRERSKRRSSKERFR,RSKSREKRHRHRSRSSSRSRSRSHQRSRHSSRDRSRERSKRRSS,RSKSREKRHRHRSRSSSRSRSRSHQRSRHSSRDRSRERSKRRSS,SKSREKRHRHRSRSSSRSRSRSHQRSRHSSRDRSR,SKSREKRHRHRSRSSSRSRSRSHQRSRHSSRDRSR,SRSRSRSHQRSRHSSRDRSR,RSRSSSRSRSRSHQRSRHSSRDRS,RSRSSSRSRSRSHQRSRHSSRDRS,RSRSSSRSRSRSHQRSRHSSRDRS,RSRSSSRSRSRSHQRSRHSSR,RSRSSSRSRSRSHQRS…	(272-291),(270-297),(290-341),(293-336),(293-336),(294-328),(294-328),(309-328),(304-327),(304-327),(304-327),(304-324),(304-324),(304-324),(304-324)	RSRSREHRRHRSRSMSRERKRRTRSKSREKRHRHRSRSSSRSRSRSHQRSRHSSRDRSRERSKRRSSKERFR	(270-341)
A0A087WT53	MAGI1	Q96QZ7	0	1	0	1	Q96QZ7,A0A087WT53,Q96QZ7-2,Q96QZ7-6,Q96QZ7-7	Q96QZ7,A0A087WT53,A0A087WXD2,H7C4S7,H7C4U7,H7C535,H7C5T8,Q96QZ7-2,Q96QZ7-3,Q96QZ7-4,Q96QZ7-5,Q96QZ7-6,Q96QZ7-7	20_50	RRERSPTRRRDGSPSRRRRS	(1047-1066)	RRERSPTRRRDGSPSRRRRS	(1047-1066)
A0A087WXA3	SRRM3	A6NNA2	0	1	1	1	A6NNA2,A0A087WXA3	A6NNA2,A0A087WXA3	20_50,20_55,20_60,25_45,30_40,30_45,45_25,45_25	RRRRRRRRRRRSRSSASAPRRRGRRRPR,RRRRRRRSRSSASAPRRRGRRRPR,RRRRRRRSRSSASAPRRRGRRR,RRDRSDSGSRRKRRHRSRSS,RRDRSDSGSRRKRRHRSRSS,RRDRSDSGSRRKRRHRSRSS,RGSSRSLSRARSSSDSGSGR,RSWSSSRSPSKSRSRSAEKR	(385-412),(389-412),(389-410),(210-229),(210-229),(210-229),(417-436),(497-516)	RRDRSDSGSRRKRRHRSRSS,RRRRRRRRRRRSRSSASAPRRRGRRRPR,RGSSRSLSRARSSSDSGSGR,RSWSSSRSPSKSRSRSAEKR	(210-229),(385-412),(417-436),(497-516)
A0A087WYF0	ZCCHC17	Q9NP64	0	0	0	1	A0A087WYF0	Q9NP64,A0A087WXF8,A0A087WXU5,A0A087WYF0,A0A087WYV3,A0A0D9SEW3,Q9NP64-2,Q9NP64-3	20_50,25_45	RQQRRRKRRRSTRRSTRSES,RRRKRRRSTRRSTRSESIKS	(134-153),(137-156)	RQQRRRKRRRSTRRSTRSESIKS	(134-156)
A0A087X0H9	RBM26	Q5T8P6	0	1	0	1	Q5T8P6,A0A087X0H9,Q5T8P6-2,Q5T8P6-3	Q5T8P6,A0A087X0H9,Q5T8P6-2,Q5T8P6-3,Q5T8P6-4,Q5T8P6-5,Q5T8P6-6	20_50,20_50,25_45,25_50,30_40,30_45,35_35,35_40	RDRYNRRRGRSRSYSRSRSR,RLRERDRDRSRTRSRSRTRSRER,SYRDRYNRRRGRSRSYSRSRSRS,RDRYNRRRGRSRSYSRSRSR,RYNRRRGRSRSYSRSRSRSWSKER,RYNRRRGRSRSYSRSRSRS,RRRGRSRSYSRSRSRSWSKERLRER,RRRGRSRSYSRSRSRSWSKER	(166-185),(191-213),(164-186),(166-185),(168-191),(168-186),(171-195),(171-191)	SYRDRYNRRRGRSRSYSRSRSRSWSKERLRERDRDRSRTRSRSRTRSRER	(164-213)
A0A0A0MQS2	CLASRP	Q8N2M8	1	1	0	0	Q8N2M8,A0A0A0MQS2,F5H0Q6,Q8N2M8-3,Q8N2M8-4	Q8N2M8,A0A0A0MQS2,F5H0Q6,K7EKR8,Q8N2M8-3,Q8N2M8-4	20_50,25_45,25_50,30_40,30_45,30_50,35_35,35_35,35_40,35_45,35_50,40_30,40_30,40_30,40_30,40_35,40_35,40_40,40_45,45_25,45_25,45_25,45_30,45_30,45_30,45_35,45_40,45_45,50_20,50_20,50_25,50_25,50_30,50_30,55_20,55_20,55_25,60_20,60_25,65_20,65_25,70_20	SRSRSRSRRYSRSRSRGRRHS,RHARSRSRSWSRSRSRSRRYSRSRSRGRRHS,SRSRSRSRRYSRSRSRGRRHS,RSGRHARSRSRSWSRSRSRSRRYSRSRSRGRRHSGGGSR,RHARSRSRSWSRSRSRSRRYSRSRSRGRRHS,SRSRSRSRRYSRSRSRGRRHS,RSGRHARSRSRSWSRSRSRSRRYSRSRSRGRRHS,RQSRSPSPRYSREYSSSRRRSRSR,RSGRHARSRSRSWSRSRSRSRRYSRSRSRGRRHS,RHARSRSRSWSRSRSRSRRYSRSRSRGRRHS,SRSRSRSRRYSRSRSRGRRHS,SASRTSSSRSSSRSSSRSRR,RSGRHARSRSRSWSRSRSRSRRYSRSRSRGR,RSRSSWSLSPSRSRSLTRSRSHSPSPS…	(423-443),(413-443),(423-443),(410-448),(413-443),(423-443),(410-443),(643-666),(410-443),(413-443),(423-443),(385-404),(410-440),(493-529),(642-666),(410-440),(645-666),(410-440),(416-440),(374-404),(416-438),(487-538),(385-404),(416-438),(493-529),(416-438),(416-438),(416-438),(372-404),(487-535),(374-404),(487-531),(385-404),(510-529),(372-404),(490-507),(374-404),(372-404),(374-393),(372-402)…	SARRRSSSSSSSSSASRTSSSRSSSRSSSRSRR,RSGRHARSRSRSWSRSRSRSRRYSRSRSRGRRHSGGGSR,RHHSSSRSRSSWSLSPSRSRSLTRSRSHSPSPSQSRSRSRSRSQSPSPSPAR,SRQSRSPSPRYSREYSSSRRRSRSR	(372-404),(410-448),(487-538),(642-666)
A0A0A0MRN0	PRPF38B	Q5VTL8	0	1	0	1	Q5VTL8,A0A0A0MRN0	Q5VTL8,A0A0A0MRN0,Q5VTL8-2	20_50,20_50,20_55,25_45,25_45,25_50,25_50,25_55,30_40,30_40,30_45,30_50,35_35,35_40,35_45	RRRSRSPRRSLSPRRSPRRSR,RRRSRSIDRGLERRRSRSRERHRSRSRSRDRKGDRR,RRRSRSRERHRSRSRSRDR,RHVERRRSRSPRRSLSPRRSPRRSRSRSHHR,RGLERRRSRSRERHRSRSRSRDRKGDR,RRRSRSPRRSLSPRRSPRRSR,RGLERRRSRSRERHRSRSRSRDR,RRRSRSRERHRSRSRSRDR,RRRSRSPRRSLSPRRSPRRSRSRSHHR,SRSRSRERKHRSRSRSR,RRRSRSPRRSLSPRRSPRRSRSRSHHR,RRRSRSPRRSLSPRRSPRRSR,RSRSPRRSLSPRRSPRRSRSRS,RSRSPRRSLSPRRSPRRSRSRS,RSRSPRRSLSPRRSPRRSRSRS	(146-166),(204-239),(216-234),(142-172),(212-238),(146-166),(212-234),(216-234),(146-172),(315-331),(146-172),(146-166),(148-169),(148-169),(148-169)	RHVERRRSRSPRRSLSPRRSPRRSRSRSHHR,RRRSRSIDRGLERRRSRSRERHRSRSRSRDRKGDRR,SRSRSRERKHRSRSRSR	(142-172),(204-239),(315-331)
A0A0A6YYJ8	LUC7L2	Q9Y383	0	1	0	1	Q9Y383,A0A0A6YYJ8,Q9Y383-2,Q9Y383-3	Q9Y383,A0A0A6YYJ8,F8WEU3,Q9Y383-2,Q9Y383-3,V9GZ75	20_50,25_45,30_40,35_35,35_40,40_30,40_35,40_40,45_25,45_30,45_35,50_20,50_25,50_30,50_35	RSREHRRHRSRSMSRERKRR,RSRSREHRRHRSRSMSRERKRRTRSKSR,RRTRSKSREKRHRHRSRSSSRSRSRSHQRSRHSSRDRSRERSKRRSSKERFR,RSKSREKRHRHRSRSSSRSRSRSHQRSRHSSRDRSRERSKRRSS,RSKSREKRHRHRSRSSSRSRSRSHQRSRHSSRDRSRERSKRRSS,SKSREKRHRHRSRSSSRSRSRSHQRSRHSSRDRSR,SKSREKRHRHRSRSSSRSRSRSHQRSRHSSRDRSR,SRSRSRSHQRSRHSSRDRSR,RSRSSSRSRSRSHQRSRHSSRDRS,RSRSSSRSRSRSHQRSRHSSRDRS,RSRSSSRSRSRSHQRSRHSSRDRS,RSRSSSRSRSRSHQRSRHSSR,RSRSSSRSRSRSHQRS…	(338-357),(336-363),(356-407),(359-402),(359-402),(360-394),(360-394),(375-394),(370-393),(370-393),(370-393),(370-390),(370-390),(370-390),(370-390)	RSRSREHRRHRSRSMSRERKRRTRSKSREKRHRHRSRSSSRSRSRSHQRSRHSSRDRSRERSKRRSSKERFR	(336-407)
A0A0C4DG89	DDX46	Q7L014	1	1	1	0	Q7L014,A0A0C4DG89,D6RJA6	Q7L014,A0A0C4DG89,D6RJA6	20_50,20_55,20_60,20_65,25_45,25_50,25_55,25_60,25_65,30_40,30_40,30_45,30_50,30_55,30_60,35_35,35_35,35_40,35_45,35_50,35_55,40_30,40_30,40_35,40_35,40_40,40_45,40_50	RRSRSRDRDRRRERSRSRDKRRSRSRDRKRLRRSRSRERDRSRERRRSRSRDRRRSRSRSRGRRSRSSS,RRSRSRDRDRRRERSRSRDKRRSRSRDRKRLRRSRSRERDRSRERRRSRSRDRRRSRSRSRGRRSRSS,RLRRSRSRERDRSRERRRSRSRDRRRSRSRSRGRRSR,RRRSRSRDRRRSRSRSRGRR,SRSRDKRRSRSRDRKRLRRSRSRERDRSRERRRSRSRDRRRSRSRSRGRRSRSSS,SRSRDKRRSRSRDRKRLRRSRSRERDRSRERRRSRSRDRRRSRSRSRGRRSRSSS,RRSRSRERDRSRERRRSRSRDRRRSRSRSRGRRSRSS,RRSRSRERDRSRERRRSRSRDRRRSRSRSRGRRSR,RRRSRSRDRRRSRSR…	(38-106),(38-105),(67-103),(82-101),(52-106),(52-106),(69-105),(69-103),(82-101),(6-25),(78-106),(78-106),(78-106),(78-105),(78-103),(5-34),(85-111),(85-106),(85-106),(85-106),(85-105),(9-32),(87-111),(9-28),(87-111),(87-106),(87-106),(87-106)	SRHYRKRSASRGRSGSRSRSRSPSDKRSKR,RRSRSRDRDRRRERSRSRDKRRSRSRDRKRLRRSRSRERDRSRERRRSRSRDRRRSRSRSRGRRSRSSSPGNKS	(5-34),(38-111)
A0A1W2PQ43	BCLAF1	Q9NYF8	0	1	1	0	Q9NYF8,A0A1W2PQ43,E9PJA7,E9PK91,E9PKI6,E9PQN2,Q9NYF8-2,Q9NYF8-3,Q9NYF8-4	Q9NYF8,A0A1W2PQ43,E9PJA7,E9PK91,E9PKI6,E9PQN2,Q9NYF8-2,Q9NYF8-3,Q9NYF8-4	20_50,25_45,25_50,30_40,30_40,30_45,35_35,35_35,35_40,35_40,40_30,40_30,40_35,40_35,40_40,40_40,45_25,45_25,45_30,45_30,45_35,45_35,45_40,50_20,50_20,50_25,50_25,50_30,50_30,50_35,50_40,55_20,55_20,55_25,55_25,55_30,55_30,55_35,60_20,60_20,60_25,60_25,60_30	RRHSRSPRRGRSRSRSPKRR,RRHSRSPRRGRSRSRSPKRRS,RRHSRSPRRGRSRSRSPKRR,RSRSRSHSRKKRYSSRSRSRTYSRSRSRDRMYSR,RHSRSPRRGRSRSRSPKRRSVSSQRSRSRSRRSYRSSRSPRSSSSR,RHSRSPRRGRSRSRSPKRRS,SSRSRSRSHSRKKRYSSRSRSRTYSRSRSRDRMYSR,SRSPRRGRSRSRSPKRRSVSSQRSRSRSRRSYRSSRSPRSSSSRSS,RSRSRSHSRKKRYSSRSRSRTYSRSRSRDRMYSR,SRSPRRGRSRSRSPKRRSVSSQRSRSRSRRSYRSSRSPRSSSSR,RSHSSRSKSRSQSSSRSRSRSHSRKKRYSSRSRSRTYSRSRSRDRMYS,RSRSRSPKRRSVSSQRSRS…	(99-118),(99-119),(99-118),(22-55),(100-145),(100-119),(20-55),(102-147),(22-55),(102-145),(7-54),(109-148),(20-54),(109-147),(22-41),(109-145),(3-40),(110-148),(7-40),(110-148),(20-40),(110-147),(117-145),(3-38),(119-159),(3-38),(119-148),(7-38),(119-148),(119-147),(124-145),(3-30),(125-153),(3-30),(125-148),(7-30),(125-148),(125-147),(4-29),(129-153),(6-29),(129-148),(129-148)	RSNSRSHSSRSKSRSQSSSRSRSRSHSRKKRYSSRSRSRTYSRSRSRDRMYSR,RRHSRSPRRGRSRSRSPKRRSVSSQRSRSRSRRSYRSSRSPRSSSSRSSSPYSKSPVSKRR	(3-55),(99-159)
A0A1X7SBR1	PRICKLE2	Q7Z3G6	0	1	1	1	Q7Z3G6,A0A1X7SBR1	Q7Z3G6,A0A1X7SBR1	20_50	SRDDNRRFRPHRSRRSRRSR	(731-750)	SRDDNRRFRPHRSRRSRRSR	(731-750)
A0A590UJK4	SRSF6	Q13247	1	1	0	0	Q13247,A0A590UJK4,A0A590UJP7,A0A590UK01,Q13247-3	Q13247,A0A590UJK4,A0A590UJP7,A0A590UK01,Q13247-2,Q13247-3	20_50,20_55,25_45,25_50,25_55,30_40,30_45,30_50,30_55,35_35,35_40,35_45,35_50,35_55,40_30,40_35,40_40,40_45,40_50,40_55,45_25,45_30,45_35,45_40,45_45,45_50,45_55,50_20,50_25,50_30,50_35,50_40	RRSYSGSRSRSRSRRRSRSRSRRSSRSRSRSIS,SRSRSRSRRRSRSRSRRSSRSRSRS,RTSHRRSYSGSRSRSRSRRRSRSRSRRSSRSRSRSIS,RRSYSGSRSRSRSRRRSRSRSRRSSRSRSRSIS,SRSRSRSRRRSRSRSRRSSRSRSRS,RTSHRRSYSGSRSRSRSRRRSRSRSRRSSRSRSRSISKSRSR,RTSHRRSYSGSRSRSRSRRRSRSRSRRSSRSRSRSIS,RRSYSGSRSRSRSRRRSRSRSRRSSRSRSRSIS,SRSRSRSRRRSRSRSRRSSRSRSRS,RTSHRRSYSGSRSRSRSRRRSRSRSRRSSRSRSRSISKSRSR,RTSHRRSYSGSRSRSRSRRRSRSRSRRSSRSRSRSISKSRSR,RTSHRRSYSGSRSR…	(188-220),(194-218),(184-220),(188-220),(194-218),(184-225),(184-220),(188-220),(194-218),(184-225),(184-225),(184-220),(192-220),(194-218),(186-225),(186-225),(186-225),(186-220),(192-220),(194-218),(189-225),(189-225),(189-225),(192-225),(192-220),(194-218),(194-218),(203-225),(203-225),(203-225),(206-225),(206-225)	RTSHRRSYSGSRSRSRSRRRSRSRSRRSSRSRSRSISKSRSR	(184-225)
A0A590UJP7	SRSF6	Q13247	1	1	0	0	Q13247,A0A590UJK4,A0A590UJP7,A0A590UK01,Q13247-3	Q13247,A0A590UJK4,A0A590UJP7,A0A590UK01,Q13247-2,Q13247-3	20_50,20_55,25_45,25_50,25_55,30_40,30_45,30_50,30_55,35_35,35_40,35_45,35_50,35_55,40_30,40_35,40_40,40_45,40_50,40_55,45_25,45_30,45_35,45_40,45_45,45_50,45_55,50_20,50_25,50_30,50_35,50_40,55_20,55_25,55_30,55_35	RRSYSGSRSRSRSRRRSRSRSRRSSRSRSRSIS,SRSRSRSRRRSRSRSRRSSRSRSRS,RTSHRRSYSGSRSRSRSRRRSRSRSRRSSRSRSRSIS,RRSYSGSRSRSRSRRRSRSRSRRSSRSRSRSIS,SRSRSRSRRRSRSRSRRSSRSRSRS,RTSHRRSYSGSRSRSRSRRRSRSRSRRSSRSRSRSISKSRSRSRSRSKGRSRSRSKGRKSR,RTSHRRSYSGSRSRSRSRRRSRSRSRRSSRSRSRSIS,RRSYSGSRSRSRSRRRSRSRSRRSSRSRSRSIS,SRSRSRSRRRSRSRSRRSSRSRSRS,RTSHRRSYSGSRSRSRSRRRSRSRSRRSSRSRSRSISKSRSRSRSRSKGRSRSRSKGRKSRS,RTSHRRSYSGSRSRSRSR…	(188-220),(194-218),(184-220),(188-220),(194-218),(184-244),(184-220),(188-220),(194-218),(184-245),(184-244),(184-220),(192-220),(194-218),(186-247),(186-245),(186-241),(186-220),(192-220),(194-218),(189-238),(189-238),(189-238),(192-229),(192-220),(194-218),(194-218),(203-230),(203-230),(203-230),(206-230),(206-229),(211-230),(211-230),(211-230),(211-230)	RTSHRRSYSGSRSRSRSRRRSRSRSRRSSRSRSRSISKSRSRSRSRSKGRSRSRSKGRKSRSKS	(184-247)
A0A590UK01	SRSF6	Q13247	1	1	0	0	Q13247,A0A590UJK4,A0A590UJP7,A0A590UK01,Q13247-3	Q13247,A0A590UJK4,A0A590UJP7,A0A590UK01,Q13247-2,Q13247-3	20_50,20_55,25_45,25_50,25_55,30_40,30_45,30_50,30_55,35_35,35_40,35_45,35_50,35_55,40_30,40_35,40_40,40_45,40_50,40_55,45_25,45_30,45_35,45_40,45_45,45_50,45_55,50_20,50_25,50_30,50_35,50_40	RRSYSGSRSRSRSRRRSRSRSRRSSRSRSRSIS,SRSRSRSRRRSRSRSRRSSRSRSRS,RTSHRRSYSGSRSRSRSRRRSRSRSRRSSRSRSRSISKSRSRR,RRSYSGSRSRSRSRRRSRSRSRRSSRSRSRSIS,SRSRSRSRRRSRSRSRRSSRSRSRS,RTSHRRSYSGSRSRSRSRRRSRSRSRRSSRSRSRSISKSRSRR,RTSHRRSYSGSRSRSRSRRRSRSRSRRSSRSRSRSISKSRSRR,RRSYSGSRSRSRSRRRSRSRSRRSSRSRSRSIS,SRSRSRSRRRSRSRSRRSSRSRSRS,RTSHRRSYSGSRSRSRSRRRSRSRSRRSSRSRSRSISKSRSRREPIWR,RTSHRRSYSGSRSRSRSRRRSRSRSRRSSRSRSRSISK…	(188-220),(194-218),(184-226),(188-220),(194-218),(184-226),(184-226),(188-220),(194-218),(184-231),(184-226),(184-226),(192-220),(194-218),(186-226),(186-226),(186-226),(186-226),(192-220),(194-218),(189-226),(189-226),(189-226),(192-226),(192-226),(194-218),(194-218),(203-225),(203-225),(203-225),(206-225),(206-225)	RTSHRRSYSGSRSRSRSRRRSRSRSRRSSRSRSRSISKSRSRREPIWR	(184-231)
A8MYV2	LUC7L	Q9NQ29	1	1	0	1	Q9NQ29,A8MYV2,B8ZZ08,Q9NQ29-2,Q9NQ29-3	Q9NQ29,A8MYV2,B8ZZ08,B8ZZ09,B8ZZ10,B8ZZ12,F2Z322,F8WBC1,Q9NQ29-2,Q9NQ29-3	20_50,20_55,20_60,20_65,25_45,25_50,25_55,25_60,30_40,30_45,30_50,35_35,35_40,35_45	REERLSRRSGSRTRDRRRSRSRDRRRRRSRSTSRERRKLSRSRSRDRHRRHRSRSRSHSRGHRR,SRRSGSRTRDRRRSRSRDRRRRRSRSTSRERRKLSRSR,RRSGSRTRDRRRSRSRDRRRRRSRSTSRERR,SRTRDRRRSRSRDRRRRRSRS,RLSRRSGSRTRDRRRSRSRDRRRRRSRSTSRERRKLSRSRSRDRHRRHRSRSRSHSRGHRRASRDR,RLSRRSGSRTRDRRRSRSRDRRRRRSRSTSRERRKLSRSRSRDRHRRHRSRSRSHSR,SRRSGSRTRDRRRSRSRDRRRRRSRSTSRERRKLSRSR,RDRRRSRSRDRRRRRSRSTSRERR,RRRRSRSTSRERRKLSRSRSRDRHRRHRSRSRSHSRGHRRASRDRS,RRRRS…	(199-262),(204-241),(205-235),(209-229),(202-267),(202-258),(204-241),(212-235),(223-268),(223-258),(223-258),(238-257),(238-257),(238-257)	REERLSRRSGSRTRDRRRSRSRDRRRRRSRSTSRERRKLSRSRSRDRHRRHRSRSRSHSRGHRRASRDRS	(199-268)
A9Z1X7	SRRM1	Q8IYB3	1	1	0	0	Q8IYB3,A9Z1X7,E9PCT1,Q8IYB3-2	Q8IYB3,A9Z1X7,E9PCT1,M0R1E7,Q8IYB3-2	20_50,20_50,20_55,25_45,25_45,25_45,25_50,25_50,30_40,30_40,30_40,30_45,30_45,35_35,35_35,35_35,35_40,35_40,35_40,35_45,40_30,40_30,40_35,40_35,40_40,45_25,45_30,50_20,50_25,55_20,55_25,60_20,60_25,65_20	RERSRSPRRRKSRSPSPRRR,RSRSPSHTRPRRRHRSRSRRRPSPRRRPSPRRR,RRRHRSRSRRRPSPRRRPSPRRR,RERSRSPRRRKSRSPSPRRRSSPVRRERKRSHSRSPR,SRSRTRSRSPSHTRPRRRHRSRSRRRPS,RHRRSRSPVRRRRRSSASLS,RERSRSPRRRKSRSPSPRRR,RSRSPSHTRPRRRHRSRSRRR,SSREKRERSRSPRRRKSRSPSPRRRSSPVRRERKRSHSRS,RPRSRSRSKSRSRTRSRSPSHTRPRRR,RHRRSRSPVRRRRRSSASLSGS,RSRSPRRRKSRSPSPRRRSS,RHRRSRSPVRRRRRSSASLS,RSRSPRRRKSRSPSPRRRSS,RPRSRSRSKSRSRTRSRSPSHTRPR,RRSRSPVR…	(166-185),(289-321),(299-321),(166-202),(284-311),(332-351),(166-185),(289-309),(161-200),(275-301),(332-353),(168-187),(332-351),(168-187),(275-299),(334-354),(168-187),(275-294),(334-353),(168-187),(275-297),(335-356),(275-297),(335-354),(275-294),(336-361),(336-356),(338-363),(338-361),(341-363),(341-361),(341-363),(341-361),(343-363)	SSREKRERSRSPRRRKSRSPSPRRRSSPVRRERKRSHSRSPR,RPRSRSRSKSRSRTRSRSPSHTRPRRRHRSRSRRRPSPRRRPSPRRR,RHRRSRSPVRRRRRSSASLSGSSSSSSSSRSR	(161-202),(275-321),(332-363)
B1AVT0	CLK2	P49760	1	1	1	0	P49760,B1AVT0,P49760-2,P49760-3	P49760,B1AVT0,P49760-2,P49760-3	20_50,20_50,20_55,25_45,25_45,25_50,25_50,25_55,30_40,30_40,30_45,30_45,30_50,30_50,35_35,35_35,35_40,35_40,35_45,35_50,40_30,40_35	RRRSRSWSSSSDRTRRRRR,SSYRSQRSSRRKHRRRRRRSRTFSRSSSHSSRR,SYRSQRSSRRKHRRRRRRSRTFSRS,RRRSRSWSSSSDRTRRRRR,RENSSYRSQRSSRRKHRRRRRRSRTFSRSSSHSSRR,RRRSRSWSSSSDRTRRRRR,SSYRSQRSSRRKHRRRRRRSRTFSRSSSHSSRR,SYRSQRSSRRKHRRRRRRSRTFSRS,RKHKRRRSRSWSSSSDRTRRRRREDS,SSYRSQRSSRRKHRRRRRRSRTFSRSSSHSSRR,RRRSRSWSSSSDRTRRRRR,SSYRSQRSSRRKHRRRRRRSRTFSRSSSHSSRR,RRRSRSWSSSSDRTRRRRR,SSYRSQRSSRRKHRRRRRRSRTFSRSSSHSSRR,RSRKHKRRRSRSW…	(29-47),(105-137),(106-130),(29-47),(102-137),(29-47),(105-137),(106-130),(25-50),(105-137),(29-47),(105-137),(29-47),(105-137),(23-50),(118-140),(31-50),(118-137),(118-137),(118-137),(121-140),(121-140)	RSRKHKRRRSRSWSSSSDRTRRRRREDS,RENSSYRSQRSSRRKHRRRRRRSRTFSRSSSHSSRRAKS	(23-50),(102-140)
B8ZZ08	LUC7L	Q9NQ29	1	1	0	1	Q9NQ29,A8MYV2,B8ZZ08,Q9NQ29-2,Q9NQ29-3	Q9NQ29,A8MYV2,B8ZZ08,B8ZZ09,B8ZZ10,B8ZZ12,F2Z322,F8WBC1,Q9NQ29-2,Q9NQ29-3	20_50,20_55,20_60,20_65,25_45,25_50,25_55,25_60,30_40,30_45,30_50,35_35,35_40,35_45	REERLSRRSGSRTRDRRRSRSRDRRRRRSRSTSRERRKLSRSRSRDRHRRHRSRSRSHSRGHRR,SRRSGSRTRDRRRSRSRDRRRRRSRSTSRERRKLSRSR,RRSGSRTRDRRRSRSRDRRRRRSRSTSRERR,SRTRDRRRSRSRDRRRRRSRS,RLSRRSGSRTRDRRRSRSRDRRRRRSRSTSRERRKLSRSRSRDRHRRHRSRSRSHSRGHRRASRDR,RLSRRSGSRTRDRRRSRSRDRRRRRSRSTSRERRKLSRSRSRDRHRRHRSRSRSHSR,SRRSGSRTRDRRRSRSRDRRRRRSRSTSRERRKLSRSR,RDRRRSRSRDRRRRRSRSTSRERR,RRRRSRSTSRERRKLSRSRSRDRHRRHRSRSRSHSRGHRRASRDRS,RRRRS…	(51-114),(56-93),(57-87),(61-81),(54-119),(54-110),(56-93),(64-87),(75-120),(75-110),(75-110),(90-109),(90-109),(90-109)	REERLSRRSGSRTRDRRRSRSRDRRRRRSRSTSRERRKLSRSRSRDRHRRHRSRSRSHSRGHRRASRDRS	(51-120)
B8ZZ98	SNRNP27	Q8WVK2	1	1	1	1	Q8WVK2,B8ZZ98	Q8WVK2,B8ZZ98	20_50,20_55,20_60,20_65,25_45,25_50,25_55,25_60,30_40,30_40,30_45,30_45,30_50,30_50	RSRSRSPRRERRRSRSTSRERERRRRERSRSRERDRRRSRSRSPHRRRSRSPRRHRS,RSPRRERRRSRSTSRERERRRRERSRSRERDRRRSRSRSPHRRRSRSPRRHR,RRRSRSTSRERERRRRERSRSRERDRRRSRSRS,RRRRERSRSRERDRRRSRSR,RSRSRSPRRERRRSRSTSRERERRRRERSRSRERDRRRSRSRSPHRRRSRSPRRHRSTS,RSRSRSPRRERRRSRSTSRERERRRRERSRSRERDRRRSRSRSPHRRRSRSPRRHRS,RRSRSTSRERERRRRERSRSRERDRRRSRSRSPHRRRSRSPRRHR,RRRERSRSRERDRRRSRSRS,RSRSRSPRRERRRSRSTSRER,RSRSRSPHRRRSRSPRRHRSTSPSPS…	(3-59),(7-58),(13-45),(25-44),(3-61),(3-59),(14-58),(26-45),(3-23),(40-66),(3-23),(40-61),(3-23),(40-59)	RSRSRSPRRERRRSRSTSRERERRRRERSRSRERDRRRSRSRSPHRRRSRSPRRHRSTSPSPSR	(3-66)
C9J713	RSRC1	Q96IZ7	1	1	1	0	Q96IZ7,C9J713,F8WDM0,Q96IZ7-2	Q96IZ7,C9J713,F8WDM0,Q96IZ7-2	20_50,25_45,30_40,30_45,35_35,35_35,35_40,35_40,40_30,40_30,40_35,40_35,40_40,40_40,45_25,45_30,45_35,50_20,50_25,50_30,50_35	RSSHRRTRSRSRDRERRKGR,RVQRSRSKSRTRRSRSRPRLRSHSRSSERSSHRRTRSRSRDRERR,RRRRHRSSSSSSYGSRRKRSRSRSRGRGKSYRVQRSRSKSRTRRSRSRPRLRSHSRSSERSSHRRTRSRSRDRERR,RSRSKSRTRRSRSRPRLRSHSRSSERSSHRRTRSRSRDRERR,SYDRRRRHRSSSSSSYGSRRKRSRSRSRGRGKS,SRSKSRTRRSRSRPRLRSHSRSSERSSHRRTRSRSRDR,RRRRHRSSSSSSYGSRRKRSR,SRSKSRTRRSRSRPRLRSHSRSSERSSHRRTRSRSRDR,RSHSYDRRRRHRSSSSSSYGSRRKRSRSRSRGR,RRSRSRPRLRSHSRSSERSSHRRTRSRSR,SYDRRRRHRSSSSS…	(123-142),(95-139),(64-139),(98-139),(61-93),(99-136),(64-84),(99-136),(58-90),(106-134),(61-90),(106-134),(64-84),(106-134),(59-90),(66-90),(66-90),(69-88),(69-88),(69-88),(69-88)	RSHSYDRRRRHRSSSSSSYGSRRKRSRSRSRGRGKSYRVQRSRSKSRTRRSRSRPRLRSHSRSSERSSHRRTRSRSRDRERRKGR	(58-142)
C9JAB2	SRSF7	Q16629	1	1	0	0	Q16629,C9JAB2,Q16629-4	Q16629,A0A0B4J1Z1,C9JAB2,F8WEA1,Q16629-2,Q16629-3,Q16629-4	20_50,20_55,25_45,25_50,25_55,30_40,30_40,30_45,30_50,30_55,35_35,35_40,35_40,35_45,35_50,35_55,40_30,40_35,40_40,40_40,40_45,45_25,45_30,45_35,45_40,50_20,50_25,50_30,50_35	RYSRRRRSRSRSRSHSRSRGRRYSRSRSRSRGRRSRSASPRRSR,SRRRRSRSRSRSHSRSRGRRYSRSRSRSRGRRSR,RYSRRRRSRSRSRSHSRSRGRRYSRSRSRSRGRRSRSASPRRSRSISLRRSRSASLRRSR,RYSRRRRSRSRSRSHSRSRGRRYSRSRSRSRGRRSRSASPRRSR,SRRRRSRSRSRSHSRSRGRRYSRSRSRSRGRRSR,RYSRRRRSRSRSRSHSRSRGRRYSRSRSRSRGRRSRSASPRRSRSISLRRSRSASLRRSRS,RSPSRSRSRSRSISRPRSSRSKSR,RYSRRRRSRSRSRSHSRSRGRRYSRSRSRSRGRRSRSASPRRSRSISLRRSRSASLRRSR,RYSRRRRSRSRSRSHSRSRGRRYSRSRSRS…	(121-164),(123-156),(121-180),(121-164),(123-156),(121-181),(188-211),(121-180),(121-164),(123-156),(121-212),(121-181),(188-211),(121-180),(121-164),(123-142),(127-220),(127-212),(127-181),(188-211),(127-165),(178-222),(178-220),(187-212),(188-211),(187-224),(187-214),(187-214),(187-212)	RYSRRRRSRSRSRSHSRSRGRRYSRSRSRSRGRRSRSASPRRSRSISLRRSRSASLRRSRSGSIKGSRSPSRSRSRSRSISRPRSSRSKSRSPSPKRSRSPSGS	(121-224)
D6RJA6	DDX46	Q7L014	1	1	1	1	Q7L014,A0A0C4DG89,D6RJA6	Q7L014,A0A0C4DG89,D6RJA6	20_50,20_55,25_45,25_50,30_40,35_35,40_30,40_35	RRSRSRDRDRRRERSRSRDKRRSRSRDRKRLRSRS,RRSRSRDRDRRRERSRSRDKRRSRSRDRKR,RSRSRDKRRSRSRDRKRLRSRS,RSRSRDKRRSRSRDRKRLRSRS,RHYRKRSASRGRSGSRSRSR,SRHYRKRSASRGRSGSRSRSRSPSDKRSKR,RKRSASRGRSGSRSRSRSPSDKRS,RKRSASRGRSGSRSRSRSPS	(38-72),(38-67),(51-72),(51-72),(6-25),(5-34),(9-32),(9-28)	SRHYRKRSASRGRSGSRSRSRSPSDKRSKR,RRSRSRDRDRRRERSRSRDKRRSRSRDRKRLRSRS	(5-34),(38-72)
E7EVG6	PPRC1	Q5VV67	0	1	1	0	Q5VV67,E7EVG6,Q5VV67-2,X6R7H2	Q5VV67,E7EVG6,Q5VV67-2,X6R7H2	20_50,25_45,25_50,30_40,30_45,30_50,35_35,35_40,35_45,35_50,40_30,40_35,40_40,40_45,45_25,45_30,45_35,45_40,50_20,50_25,50_30,50_35,55_20,55_25,55_30,60_20,60_25,60_30	SSRSRSRSPSPRRRSDRRRRYS,SSSRSRSRSPSPRRRSDRRRRYSSYRS,SSRSRSRSPSPRRRSDRRRRYS,SSSSRSRSRSPSPRRRSDRRRRYSSYRS,SSSRSRSRSPSPRRRSDRRRRYSSYRS,SSRSRSRSPSPRRRSDRRRRYS,SSSSSRSRSRSPSPRRRSDRRRRYSS,SSSSRSRSRSPSPRRRSDRRRRYSS,SSSRSRSRSPSPRRRSDRRRRYSS,SSRSRSRSPSPRRRSDRRRR,SSSSSSSSRSRSRSPSPRRRSDRRR,SSSSSRSRSRSPSPRRRSDRRR,SSSSRSRSRSPSPRRRSDRRR,SSSRSRSRSPSPRRRSDRRR,SSSSSSSSSRSRSRSPSPRRRSDRR,SSSSSSSSRSRSRSPSPRRRSDRR,SSS…	(1234-1255),(1233-1259),(1234-1255),(1232-1259),(1233-1259),(1234-1255),(1231-1256),(1232-1256),(1233-1256),(1234-1253),(1228-1252),(1231-1252),(1232-1252),(1233-1252),(1227-1251),(1228-1251),(1231-1251),(1232-1251),(1226-1250),(1227-1250),(1228-1250),(1231-1250),(1226-1248),(1227-1248),(1229-1248),(1226-1248),(1229-1248),(1229-1248)	SSSSSSSSSSRSRSRSPSPRRRSDRRRRYSSYRS	(1226-1259)
E9PCT1	SRRM1	Q8IYB3	1	1	0	0	Q8IYB3,A9Z1X7,E9PCT1,Q8IYB3-2	Q8IYB3,A9Z1X7,E9PCT1,M0R1E7,Q8IYB3-2	20_50,25_45,25_45,25_45,25_50,30_40,30_40,30_40,30_45,30_45,35_35,35_35,35_35,35_40,35_40,35_40,35_45,40_30,40_30,40_35,40_35,40_40,45_25,45_30,50_20,50_25,55_20,55_25,60_20,60_25,65_20	RERSRSPRRRKSRSPSPRRR,RERSRSPRRRKSRSPSPRRRSSPVRRERKRSHSRSPR,SRSRTRSRSPSHTRPRRRHRS,RHRRSRSPVRRRRRSSASLS,RERSRSPRRRKSRSPSPRRR,SSREKRERSRSPRRRKSRSPSPRRRSSPVRRERKRSHSRS,RPRSRSRSKSRSRTRSRSPSHTRPRRR,RHRRSRSPVRRRRRSSASLSGS,RSRSPRRRKSRSPSPRRRSS,RHRRSRSPVRRRRRSSASLS,RSRSPRRRKSRSPSPRRRSS,RPRSRSRSKSRSRTRSRSPSHTRPR,RRSRSPVRRRRRSSASLSGSS,RSRSPRRRKSRSPSPRRRSS,RPRSRSRSKSRSRTRSRSPS,RRSRSPVRRRRRSSASLSGS,RSRSPRRRKS…	(166-185),(166-202),(284-304),(336-355),(166-185),(161-200),(275-301),(336-357),(168-187),(336-355),(168-187),(275-299),(338-358),(168-187),(275-294),(338-357),(168-187),(275-297),(339-360),(275-297),(339-358),(275-294),(340-365),(340-360),(342-367),(342-365),(345-367),(345-365),(345-367),(345-365),(347-367)	SSREKRERSRSPRRRKSRSPSPRRRSSPVRRERKRSHSRSPR,RPRSRSRSKSRSRTRSRSPSHTRPRRRHRS,RHRRSRSPVRRRRRSSASLSGSSSSSSSSRSR	(161-202),(275-304),(336-367)
E9PG73	PPIG	Q13427	1	1	0	1	Q13427,E9PG73	Q13427,C9J679,E9PG73,Q13427-2	20_50,20_50,25_45,25_45,25_50,25_50	SRTRERSRSRDRSRRVRSRTHDRDRSR,RRRGRSRSRERRTPPGRSRSKDRRRRRRDSRSSER,SYNSRTRERSRSRDRSRRVRSRTHDRDRSRS,RSRSKDRRRRRRDSRSSEREESQSR,SRTRERSRSRDRSRRVRSR,RSRSKDRRRRRRDSRSSER	(545-571),(584-618),(542-572),(600-624),(545-563),(600-618)	SYNSRTRERSRSRDRSRRVRSRTHDRDRSRS,RRRGRSRSRERRTPPGRSRSKDRRRRRRDSRSSEREESQSR	(542-572),(584-624)
E9PJA7	BCLAF1	Q9NYF8	0	1	1	0	Q9NYF8,A0A1W2PQ43,E9PJA7,E9PK91,E9PKI6,E9PQN2,Q9NYF8-2,Q9NYF8-3,Q9NYF8-4	Q9NYF8,A0A1W2PQ43,E9PJA7,E9PK91,E9PKI6,E9PQN2,Q9NYF8-2,Q9NYF8-3,Q9NYF8-4	20_50,25_45,25_45,25_50,30_40,30_40,30_45,35_35,35_35,35_40,35_40,40_30,40_30,40_35,40_35,40_40,40_40,45_25,45_25,45_30,45_30,45_35,45_35,45_40,50_20,50_20,50_25,50_25,50_30,50_30,50_35,50_40,55_20,55_20,55_25,55_25,55_30,55_30,55_35,60_20,60_20,60_25,60_25,60_30	RRHSRSPRRGRSRSRSPKRR,RKKRYRSRSRTYSRSRSRDR,RRHSRSPRRGRSRSRSPKRRS,RRHSRSPRRGRSRSRSPKRR,SSRSRSRSHSRKKRYRSRSRTYSRSRSRDRMYSR,RHSRSPRRGRSRSRSPKRRSVSSQRSRSRSRRSYRSSRSPRSSSSR,RHSRSPRRGRSRSRSPKRRS,RSQSSSRSRSRSHSRKKRYRSRSRTYSRSRS,SRSPRRGRSRSRSPKRRSVSSQRSRSRSRRSYRSSRSPRSSSSRSS,SSRSRSRSHSRKKRYRSRSR,SRSPRRGRSRSRSPKRRSVSSQRSRSRSRRSYRSSRSPRSSSSR,RSHSSRSKSRSQSSSRSRSRSHSRKKRYRSRSR,RSRSRSPKRRSVSSQRSRSRSRRSYRSSRSPR…	(97-116),(30-49),(97-117),(97-116),(20-53),(98-143),(98-117),(16-46),(100-145),(20-39),(100-143),(7-39),(107-146),(16-39),(107-145),(20-39),(107-143),(3-38),(108-146),(7-38),(108-146),(19-38),(108-145),(115-143),(3-30),(117-157),(3-30),(117-146),(7-30),(117-146),(117-145),(122-143),(3-30),(123-151),(3-30),(123-146),(7-30),(123-146),(123-145),(4-29),(127-151),(6-29),(127-146),(127-146)	RSNSRSHSSRSKSRSQSSSRSRSRSHSRKKRYRSRSRTYSRSRSRDRMYSR,RRHSRSPRRGRSRSRSPKRRSVSSQRSRSRSRRSYRSSRSPRSSSSRSSSPYSKSPVSKRR	(3-53),(97-157)
E9PK91	BCLAF1	Q9NYF8	0	1	1	0	Q9NYF8,A0A1W2PQ43,E9PJA7,E9PK91,E9PKI6,E9PQN2,Q9NYF8-2,Q9NYF8-3,Q9NYF8-4	Q9NYF8,A0A1W2PQ43,E9PJA7,E9PK91,E9PKI6,E9PQN2,Q9NYF8-2,Q9NYF8-3,Q9NYF8-4	20_50,25_45,25_50,30_40,30_40,30_45,35_35,35_35,35_40,35_40,40_30,40_30,40_35,40_35,40_40,40_40,45_25,45_25,45_30,45_30,45_35,45_35,45_40,50_20,50_20,50_25,50_25,50_30,50_30,50_35,50_40,55_20,55_20,55_25,55_25,55_30,55_30,55_35,60_20,60_20,60_25,60_25,60_30	RRHSRSPRRGRSRSRSPKRR,RRHSRSPRRGRSRSRSPKRRS,RRHSRSPRRGRSRSRSPKRR,RSRSRSHSRKKRYSSRSRSRTYSRSRSRDRMYSR,RHSRSPRRGRSRSRSPKRRSVSSQRSRSRSRRSYRSSRSPRSSSSR,RHSRSPRRGRSRSRSPKRRS,SSRSRSRSHSRKKRYSSRSRSRTYSRSRSRDRMYSR,SRSPRRGRSRSRSPKRRSVSSQRSRSRSRRSYRSSRSPRSSSSRSS,RSRSRSHSRKKRYSSRSRSRTYSRSRSRDRMYSR,SRSPRRGRSRSRSPKRRSVSSQRSRSRSRRSYRSSRSPRSSSSR,RSHSSRSKSRSQSSSRSRSRSHSRKKRYSSRSRSRTYSRSRSRDRMYS,RSRSRSPKRRSVSSQRSRS…	(99-118),(99-119),(99-118),(22-55),(100-145),(100-119),(20-55),(102-147),(22-55),(102-145),(7-54),(109-148),(20-54),(109-147),(22-41),(109-145),(3-40),(110-148),(7-40),(110-148),(20-40),(110-147),(117-145),(3-38),(119-159),(3-38),(119-148),(7-38),(119-148),(119-147),(124-145),(3-30),(125-153),(3-30),(125-148),(7-30),(125-148),(125-147),(4-29),(129-153),(6-29),(129-148),(129-148)	RSNSRSHSSRSKSRSQSSSRSRSRSHSRKKRYSSRSRSRTYSRSRSRDRMYSR,RRHSRSPRRGRSRSRSPKRRSVSSQRSRSRSRRSYRSSRSPRSSSSRSSSPYSKSPVSKRR	(3-55),(99-159)
E9PKI6	BCLAF1	Q9NYF8	0	1	1	0	Q9NYF8,A0A1W2PQ43,E9PJA7,E9PK91,E9PKI6,E9PQN2,Q9NYF8-2,Q9NYF8-3,Q9NYF8-4	Q9NYF8,A0A1W2PQ43,E9PJA7,E9PK91,E9PKI6,E9PQN2,Q9NYF8-2,Q9NYF8-3,Q9NYF8-4	20_50,25_45,25_50,30_40,30_40,30_45,35_35,35_35,35_40,35_40,40_30,40_30,40_35,40_35,40_40,40_40,45_25,45_25,45_30,45_30,45_35,45_35,45_40,50_20,50_20,50_25,50_25,50_30,50_30,50_35,50_40,55_20,55_20,55_25,55_25,55_30,55_30,55_35,60_20,60_20,60_25,60_25,60_30	RRHSRSPRRGRSRSRSPKRR,RRHSRSPRRGRSRSRSPKRRS,RRHSRSPRRGRSRSRSPKRR,RSRSRSHSRKKRYSSRSRSRTYSRSRSRDRMYSR,RHSRSPRRGRSRSRSPKRRSVSSQRSRSRSRRSYRSSRSPRSSSSR,RHSRSPRRGRSRSRSPKRRS,SSRSRSRSHSRKKRYSSRSRSRTYSRSRSRDRMYSR,SRSPRRGRSRSRSPKRRSVSSQRSRSRSRRSYRSSRSPRSSSSRSS,RSRSRSHSRKKRYSSRSRSRTYSRSRSRDRMYSR,SRSPRRGRSRSRSPKRRSVSSQRSRSRSRRSYRSSRSPRSSSSR,RSHSSRSKSRSQSSSRSRSRSHSRKKRYSSRSRSRTYSRSRSRDRMYS,RSRSRSPKRRSVSSQRSRS…	(99-118),(99-119),(99-118),(22-55),(100-145),(100-119),(20-55),(102-147),(22-55),(102-145),(7-54),(109-148),(20-54),(109-147),(22-41),(109-145),(3-40),(110-148),(7-40),(110-148),(20-40),(110-147),(117-145),(3-38),(119-159),(3-38),(119-148),(7-38),(119-148),(119-147),(124-145),(3-30),(125-153),(3-30),(125-148),(7-30),(125-148),(125-147),(4-29),(129-153),(6-29),(129-148),(129-148)	RSNSRSHSSRSKSRSQSSSRSRSRSHSRKKRYSSRSRSRTYSRSRSRDRMYSR,RRHSRSPRRGRSRSRSPKRRSVSSQRSRSRSRRSYRSSRSPRSSSSRSSSPYSKSPVSKRR	(3-55),(99-159)
E9PQN2	BCLAF1	Q9NYF8	0	1	1	0	Q9NYF8,A0A1W2PQ43,E9PJA7,E9PK91,E9PKI6,E9PQN2,Q9NYF8-2,Q9NYF8-3,Q9NYF8-4	Q9NYF8,A0A1W2PQ43,E9PJA7,E9PK91,E9PKI6,E9PQN2,Q9NYF8-2,Q9NYF8-3,Q9NYF8-4	20_50,25_45,25_45,25_50,30_40,30_40,30_45,35_35,35_35,35_40,35_40,40_30,40_30,40_35,40_35,40_40,40_40,45_25,45_25,45_30,45_30,45_35,45_35,45_40,50_20,50_20,50_25,50_25,50_30,50_30,50_35,50_40,55_20,55_20,55_25,55_25,55_30,55_30,55_35,60_20,60_20,60_25,60_25,60_30	RRHSRSPRRGRSRSRSPKRR,RKKRYRSRSRTYSRSRSRDR,RRHSRSPRRGRSRSRSPKRRS,RRHSRSPRRGRSRSRSPKRR,SSRSRSRSHSRKKRYRSRSRTYSRSRSRDRMYSR,RHSRSPRRGRSRSRSPKRRSVSSQRSRSRSRRSYRSSRSPRSSSSR,RHSRSPRRGRSRSRSPKRRS,RSQSSSRSRSRSHSRKKRYRSRSRTYSRSRS,SRSPRRGRSRSRSPKRRSVSSQRSRSRSRRSYRSSRSPRSSSSRSS,SSRSRSRSHSRKKRYRSRSR,SRSPRRGRSRSRSPKRRSVSSQRSRSRSRRSYRSSRSPRSSSSR,RSHSSRSKSRSQSSSRSRSRSHSRKKRYRSRSR,RSRSRSPKRRSVSSQRSRSRSRRSYRSSRSPR…	(97-116),(30-49),(97-117),(97-116),(20-53),(98-143),(98-117),(16-46),(100-145),(20-39),(100-143),(7-39),(107-146),(16-39),(107-145),(20-39),(107-143),(3-38),(108-146),(7-38),(108-146),(19-38),(108-145),(115-143),(3-30),(117-157),(3-30),(117-146),(7-30),(117-146),(117-145),(122-143),(3-30),(123-151),(3-30),(123-146),(7-30),(123-146),(123-145),(4-29),(127-151),(6-29),(127-146),(127-146)	RSNSRSHSSRSKSRSQSSSRSRSRSHSRKKRYRSRSRTYSRSRSRDRMYSR,RRHSRSPRRGRSRSRSPKRRSVSSQRSRSRSRRSYRSSRSPRSSSSRSSSPYSKSPVSKRR	(3-53),(97-157)
F5H0Q6	CLASRP	Q8N2M8	1	1	0	0	Q8N2M8,A0A0A0MQS2,F5H0Q6,Q8N2M8-3,Q8N2M8-4	Q8N2M8,A0A0A0MQS2,F5H0Q6,K7EKR8,Q8N2M8-3,Q8N2M8-4	20_50,25_45,25_50,30_40,30_45,30_50,35_35,35_35,35_40,35_45,35_50,40_30,40_30,40_30,40_30,40_35,40_35,40_40,40_45,45_25,45_25,45_25,45_30,45_30,45_30,45_35,45_40,45_45,50_20,50_20,50_25,50_25,50_30,50_30,55_20,55_20,55_25,60_20,60_25,65_20,65_25,70_20	SRSRSRSRRYSRSRSRGRRHS,RHARSRSRSWSRSRSRSRRYSRSRSRGRRHS,SRSRSRSRRYSRSRSRGRRHS,RSGRHARSRSRSWSRSRSRSRRYSRSRSRGRRHSGGGSR,RHARSRSRSWSRSRSRSRRYSRSRSRGRRHS,SRSRSRSRRYSRSRSRGRRHS,RSGRHARSRSRSWSRSRSRSRRYSRSRSRGRRHS,RQSRSPSPRYSREYSSSRRRSRSR,RSGRHARSRSRSWSRSRSRSRRYSRSRSRGRRHS,RHARSRSRSWSRSRSRSRRYSRSRSRGRRHS,SRSRSRSRRYSRSRSRGRRHS,SASRTSSSRSSSRSSSRSRR,RSGRHARSRSRSWSRSRSRSRRYSRSRSRGR,RSRSSWSLSPSRSRSLTRSRSHSPSPS…	(423-443),(413-443),(423-443),(410-448),(413-443),(423-443),(410-443),(624-647),(410-443),(413-443),(423-443),(385-404),(410-440),(493-529),(623-647),(410-440),(626-647),(410-440),(416-440),(374-404),(416-438),(487-538),(385-404),(416-438),(493-529),(416-438),(416-438),(416-438),(372-404),(487-535),(374-404),(487-531),(385-404),(510-529),(372-404),(490-507),(374-404),(372-404),(374-393),(372-402)…	SARRRSSSSSSSSSASRTSSSRSSSRSSSRSRR,RSGRHARSRSRSWSRSRSRSRRYSRSRSRGRRHSGGGSR,RHHSSSRSRSSWSLSPSRSRSLTRSRSHSPSPSQSRSRSRSRSQSPSPSPAR,SRQSRSPSPRYSREYSSSRRRSRSR	(372-404),(410-448),(487-538),(623-647)
F5H3E1	CCAR1	Q8IX12	0	1	0	1	Q8IX12,F5H3E1,Q8IX12-2	Q8IX12,F5H1L3,F5H3E1,Q8IX12-2	20_50	RERRRSRERSPQRKRSRERSPRR	(324-346)	RERRRSRERSPQRKRSRERSPRR	(324-346)
F5H658	DHX8	Q14562	1	1	0	1	Q14562,F5H658	Q14562,F5H658,K7EQH7	20_50	RNRDRDHKRRHRSRSRSRSRTRER	(192-215)	RNRDRDHKRRHRSRSRSRSRTRER	(192-215)
F8WDM0	RSRC1	Q96IZ7	1	1	1	0	Q96IZ7,C9J713,F8WDM0,Q96IZ7-2	Q96IZ7,C9J713,F8WDM0,Q96IZ7-2	20_50,25_45,30_40,30_45,35_35,35_35,35_40,35_40,40_30,40_30,40_35,40_35,40_40,40_40,45_25,45_30,45_35,50_20,50_25,50_30,50_35	RSSHRRTRSRSRDRERRKGR,RVQRSRSKSRTRRSRSRPRLRSHSRSSERSSHRRTRSRSRDRERR,RRRRHRSSSSSSYGSRRKRSRSRSRGRGKSYRVQRSRSKSRTRRSRSRPRLRSHSRSSERSSHRRTRSRSRDRERR,RSRSKSRTRRSRSRPRLRSHSRSSERSSHRRTRSRSRDRERR,SYDRRRRHRSSSSSSYGSRRKRSRSRSRGRGKS,SRSKSRTRRSRSRPRLRSHSRSSERSSHRRTRSRSRDR,RRRRHRSSSSSSYGSRRKRSR,SRSKSRTRRSRSRPRLRSHSRSSERSSHRRTRSRSRDR,RSHSYDRRRRHRSSSSSSYGSRRKRSRSRSRGR,RRSRSRPRLRSHSRSSERSSHRRTRSRSR,SYDRRRRHRSSSSS…	(123-142),(95-139),(64-139),(98-139),(61-93),(99-136),(64-84),(99-136),(58-90),(106-134),(61-90),(106-134),(64-84),(106-134),(59-90),(66-90),(66-90),(69-88),(69-88),(69-88),(69-88)	RSHSYDRRRRHRSSSSSSYGSRRKRSRSRSRGRGKSYRVQRSRSKSRTRRSRSRPRLRSHSRSSERSSHRRTRSRSRDRERRKGR	(58-142)
G3XAC6	RBM39	Q14498	1	1	0	0	Q14498,G3XAC6,Q14498-2,Q14498-3	Q14498,A8MYG5,F2Z2Z5,F2Z3E6,F8WF24,F8WF73,G3XAC6,Q14498-2,Q14498-3	20_50,20_55,25_45,25_50,25_55,30_40,30_45,30_50	SRERKRSRSKERRRSRSRSRDRRFRGRYRS,RKRSRSKERRRSRSRSRDRRFRGRYRS,SKSRERKRSRSKERRRSRSRSRDRRFRGRYRSPYS,SRERKRSRSKERRRSRSRSRDRRFR,RKRSRSKERRRSRSRSRDRRFR,SKSRERKRSRSKERRRSRSRSR,SKSRERKRSRSKERRRSRSRSR,SRERKRSRSKERRRSRSRSR	(68-97),(71-97),(66-100),(68-92),(71-92),(66-87),(66-87),(68-87)	SKSRERKRSRSKERRRSRSRSRDRRFRGRYRSPYS	(66-100)
H3BPG5	RNPS1	Q15287	1	1	1	0	Q15287,H3BMS0,H3BNU7,H3BPG5,H3BV80,Q15287-2,Q15287-3	Q15287,H3BMS0,H3BNU7,H3BPG5,H3BV80,Q15287-2,Q15287-3	20_50,20_55,20_60,25_45,25_50,25_55,30_40,30_45,35_35,35_40,35_45,40_30,40_35,40_40	RRSPPRMRRRSRSPRRRSPVRRRSRSPGRRRHRSRS,RMRRRSRSPRRRSPVRRRSRSPGRRRHRSR,RMRRRSRSPRRRSPVRRRSR,RRRSRSPRRRSPVRRRSRSPGRRRHRSRSSSNS,RRRSRSPRRRSPVRRRSRSPGRRRHRSRS,RRRSRSPRRRSPVRRRSRS,SPVRRRSRSPGRRRHRSRSSSNSSR,SPVRRRSRSPGRRRHRSRSSSNS,RRRSRSPGRRRHRSRSSSNSSR,RRRSRSPGRRRHRSRSSSNSSR,RRRSRSPGRRRHRSRSSSNS,RRSRSPGRRRHRSRSSSNSSR,RRSRSPGRRRHRSRSSSNSSR,RRSRSPGRRRHRSRSSSNSSR	(87-122),(92-121),(92-111),(94-126),(94-122),(94-112),(104-128),(104-126),(107-128),(107-128),(107-126),(108-128),(108-128),(108-128)	RRSPPRMRRRSRSPRRRSPVRRRSRSPGRRRHRSRSSSNSSR	(87-128)
H3BTJ0	RSRP1	Q9BUV0	0	1	1	1	Q9BUV0,H3BTJ0,Q9BUV0-2,Q9BUV0-3	Q9BUV0,H3BTJ0,Q9BUV0-2,Q9BUV0-3	20_50,25_45,25_45,25_50,30_40,30_40,30_45,30_45,30_50,35_35,35_35,35_40,35_40,35_45,35_45,35_50,40_30,40_30,40_35,40_35,40_40,40_40,40_45,40_45,45_25,45_30,45_35,45_40,45_45,50_20,50_25,50_30,50_35,55_20,55_25,55_30	RSRRSKSRSRSRRRHQRKYRRYSRSYSRSRSRSRSRRYRERR,SSRFSSRSRRSKSRSRSRRRHQRKYRRYSRSYSRSRSRSRSRRYRERR,RRYYRSPSRYRSRSRSRSRSRGRS,RSRRSKSRSRSRRRHQRKYRRYSRSYSRSRSRSRSRRYRERR,RVSSRFSSRSRRSKSRSRSRRRHQRKYRRYSRSYSRSRSRSRSRRYRERR,RRYYRSPSRYRSRSRSRSRSRGRS,SSRFSSRSRRSKSRSRSRRRHQRKYRRYSRSYSRSRSRSRSRRYRERR,RRYYRSPSRYRSRSRSRSRSRGRS,RRYSRSYSRSRSRSRSRRYRERR,RLSSRSRSRSFSRSSRSHSRVSSRFSSRSRRSKSRSRSRRRHQRKYRRYSRSYSRSRSRSRSRRY…	(56-97),(50-97),(102-125),(56-97),(48-97),(102-125),(50-97),(102-125),(75-97),(29-97),(102-125),(48-97),(102-125),(50-97),(102-125),(75-97),(22-69),(106-125),(29-69),(106-125),(48-69),(106-125),(50-69),(106-125),(18-69),(22-69),(29-69),(48-69),(50-69),(18-66),(18-66),(22-66),(29-66),(24-57),(24-57),(27-51)	SPSTSRSGGSSRLSSRSRSRSFSRSSRSHSRVSSRFSSRSRRSKSRSRSRRRHQRKYRRYSRSYSRSRSRSRSRRYRERR,RRYYRSPSRYRSRSRSRSRSRGRS	(18-97),(102-125)
H3BV80	RNPS1	Q15287	1	1	1	0	Q15287,H3BMS0,H3BNU7,H3BPG5,H3BV80,Q15287-2,Q15287-3	Q15287,H3BMS0,H3BNU7,H3BPG5,H3BV80,Q15287-2,Q15287-3	20_50,20_55,20_60,25_45,25_50,25_55,30_40,30_45,35_35,35_35,35_40,35_45,40_30,40_30,40_35,40_40	RRSPPRMRRRSRSPRRRSPVRRRSRSPGRRRHRSRS,RMRRRSRSPRRRSPVRRRSRSPGRRRHRSR,RMRRRSRSPRRRSPVRRRSR,RRRSRSPRRRSPVRRRSRSPGRRRHRSRSSSNS,RRRSRSPRRRSPVRRRSRSPGRRRHRSRS,RRRSRSPRRRSPVRRRSRS,SPVRRRSRSPGRRRHRSRSSSNSSR,SPVRRRSRSPGRRRHRSRSSSNS,SSSGSPSPSRRRHDNRRRSRS,RRRSRSPGRRRHRSRSSSNSSR,RRRSRSPGRRRHRSRSSSNSSR,RRRSRSPGRRRHRSRSSSNS,SSSSGSPSPSRRRHDNRRRS,RRSRSPGRRRHRSRSSSNSSR,RRSRSPGRRRHRSRSSSNSSR,RRSRSPGRRRHRSRSSSNSSR	(170-205),(175-204),(175-194),(177-209),(177-205),(177-195),(187-211),(187-209),(25-45),(190-211),(190-211),(190-209),(24-43),(191-211),(191-211),(191-211)	SSSSGSPSPSRRRHDNRRRSRS,RRSPPRMRRRSRSPRRRSPVRRRSRSPGRRRHRSRSSSNSSR	(24-45),(170-211)
J3KPP4	LUC7L3	O95232	0	1	0	1	O95232,J3KPP4	O95232,C9JL41,E7EN55,J3KPP4,O95232-2	20_50,20_50,20_55,20_60,25_45,25_50,25_50,25_55,25_60,30_40,30_45,30_50,30_55,30_60,35_35,35_40,40_30,40_35,40_40	RARDRERRKRSRSRSRHSSR,RRCSRSRDHKRSRSRERRRSRSRDRRRSRSHDRSER,RDHKRSRSRERRRSRSRDRRRSRSHDRSER,RSRSRERRRSRSRDRRRSRS,RARDRERRKRSRSRSRHSSRTSDRRCSRSRDHKRSRSRERRRSRSRDRRRSRSHDRSERKHRSRSRDRRRSKSRDRKS,RARDRERRKRSRSRSRHSSR,RRCSRSRDHKRSRSRERRRSRSRDRRRSRSHDRSER,RSRSRERRRSRSRDRRRSRSHDRSER,RSRSRERRRSRSRDRRRSRS,RDRERRKRSRSRSRHSSRTSDRRCSRSRDHKRSRSRERRRSRSRDRRRSRS,RDRERRKRSRSRSRHSSRTSDRRCSRSRDHKRSRSRERRRSRSRDRRRSRS,…	(283-302),(306-341),(312-341),(316-335),(283-360),(283-302),(306-341),(316-341),(316-335),(285-335),(285-335),(309-335),(316-335),(316-335),(290-319),(290-312),(292-312),(292-312),(292-312)	RARDRERRKRSRSRSRHSSRTSDRRCSRSRDHKRSRSRERRRSRSRDRRRSRSHDRSERKHRSRSRDRRRSKSRDRKS	(283-360)
O75494-2	SRSF10	O75494	1	1	0	0	O75494,O75494-2,O75494-3,O75494-4,O75494-5,O75494-6,Q5JRI1	O75494,O75494-2,O75494-3,O75494-4,O75494-5,O75494-6,Q5JRI1,Q6IQ42,R4GMP8	20_50,25_45,25_50,30_40,30_45,30_50,40_30,45_25,45_30,50_20,50_25,50_30	RYRRSRSRSYERRRSRSRS,RYRRSRSRSYERRRSRSRS,RYRRSRSRSYERRRSRSRS,RYRRSRSRSYERRRSRSRS,RYRRSRSRSYERRRSRSRS,RYRRSRSRSYERRRSRSRS,RSKSQSRSQSRSRSKSRSRS,RSKSQSRSQSRSRSKSRSRSWTSPKS,RSKSQSRSQSRSRSKSRSRS,RSKSQSRSQSRSRSKSRSRSWTSPKSS,RSKSQSRSQSRSRSKSRSRSWTS,RSKSQSRSQSRSRSKSRSRS	(115-133),(115-133),(115-133),(115-133),(115-133),(115-133),(233-252),(233-258),(233-252),(233-259),(233-255),(233-252)	RYRRSRSRSYERRRSRSRS,RSKSQSRSQSRSRSKSRSRSWTSPKSS	(115-133),(233-259)
O75494-3	SRSF10	O75494	1	1	0	0	O75494,O75494-2,O75494-3,O75494-4,O75494-5,O75494-6,Q5JRI1	O75494,O75494-2,O75494-3,O75494-4,O75494-5,O75494-6,Q5JRI1,Q6IQ42,R4GMP8	20_50,25_45,25_50,30_40,30_45,30_50	RYRRSRSRSYERRRSRSRS,RYRRSRSRSYERRRSRSRS,RYRRSRSRSYERRRSRSRS,RYRRSRSRSYERRRSRSRS,RYRRSRSRSYERRRSRSRS,RYRRSRSRSYERRRSRSRS	(115-133),(115-133),(115-133),(115-133),(115-133),(115-133)	RYRRSRSRSYERRRSRSRS	(115-133)
O75494-4	SRSF10	O75494	1	1	0	0	O75494,O75494-2,O75494-3,O75494-4,O75494-5,O75494-6,Q5JRI1	O75494,O75494-2,O75494-3,O75494-4,O75494-5,O75494-6,Q5JRI1,Q6IQ42,R4GMP8	20_50,25_45,25_50,30_40,30_45,30_50	RYRRSRSRSYERRRSRSRS,RYRRSRSRSYERRRSRSRS,RYRRSRSRSYERRRSRSRS,RYRRSRSRSYERRRSRSRS,RYRRSRSRSYERRRSRSRS,RYRRSRSRSYERRRSRSRS	(115-133),(115-133),(115-133),(115-133),(115-133),(115-133)	RYRRSRSRSYERRRSRSRS	(115-133)
O75494-5	SRSF10	O75494	1	1	0	0	O75494,O75494-2,O75494-3,O75494-4,O75494-5,O75494-6,Q5JRI1	O75494,O75494-2,O75494-3,O75494-4,O75494-5,O75494-6,Q5JRI1,Q6IQ42,R4GMP8	20_50,25_45,25_50,30_40,30_45,30_50	RYRRSRSRSYERRRSRSRS,RYRRSRSRSYERRRSRSRS,RYRRSRSRSYERRRSRSRS,RYRRSRSRSYERRRSRSRS,RYRRSRSRSYERRRSRSRS,RYRRSRSRSYERRRSRSRS	(115-133),(115-133),(115-133),(115-133),(115-133),(115-133)	RYRRSRSRSYERRRSRSRS	(115-133)
O75494-6	SRSF10	O75494	1	1	0	0	O75494,O75494-2,O75494-3,O75494-4,O75494-5,O75494-6,Q5JRI1	O75494,O75494-2,O75494-3,O75494-4,O75494-5,O75494-6,Q5JRI1,Q6IQ42,R4GMP8	20_50,25_45,25_50,30_40,30_45,30_50	RYRRSRSRSYERRRSRSRS,RYRRSRSRSYERRRSRSRS,RYRRSRSRSYERRRSRSRS,RYRRSRSRSYERRRSRSRS,RYRRSRSRSYERRRSRSRS,RYRRSRSRSYERRRSRSRS	(115-133),(115-133),(115-133),(115-133),(115-133),(115-133)	RYRRSRSRSYERRRSRSRS	(115-133)
O95104-2	SCAF4	O95104	1	1	1	1	O95104,O95104-2,O95104-3	O95104,O95104-2,O95104-3	20_50,20_55,20_60,25_45,25_50,25_55,25_60,30_40,30_45,30_50,30_55,30_60,35_35,35_40,35_45,35_50,35_55,40_30,40_35,40_40,40_45,40_50	RSPKRRRSRSGSRSRRSRHRRSRSRSRDRRRHSPRSRSQERRDR,RRRSRSGSRSRRSRHRRSRSRSRDRRRHSPRSR,SRSRRSRHRRSRSRSRDRRR,RSASRSPKRRRSRSGSRSRRSRHRRSRSRSRDRRRHSPRSRSQERR,RSPKRRRSRSGSRSRRSRHRRSRSRSRDRRRHSPRSRSQERR,RRRSRSGSRSRRSRHRRSRSRSRDRRRHSPRSR,SRSRRSRHRRSRSRSRDRRR,RKSRSRSASRSPKRRRSRSGSRSRRSRHRRSRSRSRDRRRHSPRSRSQER,RSASRSPKRRRSRSGSRSRRSRHRRSRSRSRDRRRHSPRSRSQER,RSPKRRRSRSGSRSRRSRHRRSRSRSRDRRRHSPRSRS,RRRSRSGSRSRRSRHRRS…	(441-484),(445-477),(452-471),(437-482),(441-482),(445-477),(452-471),(432-481),(437-481),(441-478),(445-473),(452-471),(429-469),(432-469),(437-469),(445-469),(445-465),(434-467),(434-467),(434-467),(447-467),(447-467)	SDNRKSRSRSASRSPKRRRSRSGSRSRRSRHRRSRSRSRDRRRHSPRSRSQERRDR	(429-484)
O95104-3	SCAF4	O95104	1	1	1	1	O95104,O95104-2,O95104-3	O95104,O95104-2,O95104-3	20_50,20_55,20_60,25_45,25_50,25_55,25_60,30_40,30_45,30_50,30_55,30_60,35_35,35_40,35_45,35_50,35_55,40_30,40_35,40_40,40_45,40_50	RSPKRRRSRSGSRSRRSRHRRSRSRSRDRRRHSPRSRSQERRDR,RRRSRSGSRSRRSRHRRSRSRSRDRRRHSPRSR,SRSRRSRHRRSRSRSRDRRR,RSASRSPKRRRSRSGSRSRRSRHRRSRSRSRDRRRHSPRSRSQERR,RSPKRRRSRSGSRSRRSRHRRSRSRSRDRRRHSPRSRSQERR,RRRSRSGSRSRRSRHRRSRSRSRDRRRHSPRSR,SRSRRSRHRRSRSRSRDRRR,RKSRSRSASRSPKRRRSRSGSRSRRSRHRRSRSRSRDRRRHSPRSRSQER,RSASRSPKRRRSRSGSRSRRSRHRRSRSRSRDRRRHSPRSRSQER,RSPKRRRSRSGSRSRRSRHRRSRSRSRDRRRHSPRSRS,RRRSRSGSRSRRSRHRRS…	(426-469),(430-462),(437-456),(422-467),(426-467),(430-462),(437-456),(417-466),(422-466),(426-463),(430-458),(437-456),(414-454),(417-454),(422-454),(430-454),(430-450),(419-452),(419-452),(419-452),(432-452),(432-452)	SDNRKSRSRSASRSPKRRRSRSGSRSRRSRHRRSRSRSRDRRRHSPRSRSQERRDR	(414-469)
P08621-2	SNRNP70	P08621	1	1	0	1	P08621,P08621-2,P08621-4	P08621,P08621-2,P08621-3,P08621-4	20_50,20_55,20_60	RERRRSRSRDRRRRSRSRDKEERRRSRERS,RERRRSRSRDRRRRSRSRDKEERRRSRERS,RERRRSRSRDRRRRSRSR	(243-272),(243-272),(243-260)	RERRRSRSRDRRRRSRSRDKEERRRSRERS	(243-272)
P08621-4	SNRNP70	P08621	1	1	0	1	P08621,P08621-2,P08621-4	P08621,P08621-2,P08621-3,P08621-4	20_50,20_55,20_60	RERRRSRSRDRRRRSRSRDKEERRRSRERS,RERRRSRSRDRRRRSRSRDKEERRRSRERS,RERRRSRSRDRRRRSRSR	(156-185),(156-185),(156-173)	RERRRSRSRDRRRRSRSRDKEERRRSRERS	(156-185)
P17096-3	HMGA1	P17096	0	0	0	1	P17096-3	P17096,P17096-2,P17096-3	20_50	RRRKRRASRRSPRRRSS	(69-85)	RRRKRRASRRSPRRRSS	(69-85)
P18583-10	SON	P18583	0	1	0	1	P18583,P18583-10,P18583-2,P18583-3,P18583-4,P18583-5,P18583-6,P18583-7,P18583-9	P18583,J3QSZ5,P18583-10,P18583-2,P18583-3,P18583-4,P18583-5,P18583-6,P18583-7,P18583-8,P18583-9	20_50,20_50,20_50,20_55,20_55,25_45,25_45,25_45,25_50,25_50,25_50,25_55,25_55,30_40,30_40,30_40,30_45,30_45,30_50,30_50,30_55,35_35,35_35,35_40,35_40,35_45,35_50,35_55,40_30,40_35,40_40,40_45,40_50	SHRSQTRSRSRSRRRRRSSRSRSKSRGRRSVS,RRSRSHTPSRRRRSRSVGRRR,SRRSRTPSRRSRTPSRRRRSRSVVRRRS,RSQTRSRSRSRRRRRSSRSRSKSRGRRS,RRSRTPSRRSRTPSRRRRSRSVVRRRS,SHRSQTRSRSRSRRRRRSSRSRSKSRGRRSVS,RARSRTPSRRSRSHTPSRRRRSRSVGRRRSFSISPSRRSRTPSRRSRTPSRRSRTPSRRSRTPSRRSRTPSRRSRTPSRRRRSRSVVRRRSFSISPVR,RRRFSRSPIRRKRSRSSERGR,RSQTRSRSRSRRRRRSSRSRSKSRGRRSVS,RRSRSHTPSRRRRSRSVGRRR,SRRSRTPSRRSRTPSRRRRSRSVVRRRS,RSQTRSRSRSRRRRRSSRSRSK…	(1856-1887),(1927-1947),(1982-2009),(1858-1885),(1983-2009),(1856-1887),(1919-2016),(2025-2045),(1858-1887),(1927-1947),(1982-2009),(1858-1885),(1983-2009),(1852-1887),(1921-2013),(2027-2046),(1858-1887),(1921-2011),(1858-1887),(1982-2003),(1862-1885),(1850-1891),(1935-1971),(1852-1887),(1935-1971),(1858-1887),(1862-1887),(1862-1885),(1848-1881),(1850-1881),(1859-1881),(1862-1881),(1862-1881)	RKRSSKSKSHRSQTRSRSRSRRRRRSSRSRSKSRGRRSVSKEKR,RARSRTPSRRSRSHTPSRRRRSRSVGRRRSFSISPSRRSRTPSRRSRTPSRRSRTPSRRSRTPSRRSRTPSRRSRTPSRRRRSRSVVRRRSFSISPVR,RRRFSRSPIRRKRSRSSERGRS	(1848-1891),(1919-2016),(2025-2046)
P18583-2	SON	P18583	0	1	0	1	P18583,P18583-10,P18583-2,P18583-3,P18583-4,P18583-5,P18583-6,P18583-7,P18583-9	P18583,J3QSZ5,P18583-10,P18583-2,P18583-3,P18583-4,P18583-5,P18583-6,P18583-7,P18583-8,P18583-9	20_50,20_50,20_50,20_55,20_55,25_45,25_45,25_45,25_50,25_50,25_50,25_55,25_55,30_40,30_40,30_40,30_45,30_45,30_50,30_50,30_55,35_35,35_35,35_40,35_40,35_45,35_50,35_55,40_30,40_35,40_40,40_45,40_50	SHRSQTRSRSRSRRRRRSSRSRSKSRGRRSVS,RRSRSHTPSRRRRSRSVGRRR,SRRSRTPSRRSRTPSRRRRSRSVVRRRS,RSQTRSRSRSRRRRRSSRSRSKSRGRRS,RRSRTPSRRSRTPSRRRRSRSVVRRRS,SHRSQTRSRSRSRRRRRSSRSRSKSRGRRSVS,RARSRTPSRRSRSHTPSRRRRSRSVGRRRSFSISPSRRSRTPSRRSRTPSRRSRTPSRRSRTPSRRSRTPSRRSRTPSRRRRSRSVVRRRSFSISPVR,RRRFSRSPIRRKRSRSSERGR,RSQTRSRSRSRRRRRSSRSRSKSRGRRSVS,RRSRSHTPSRRRRSRSVGRRR,SRRSRTPSRRSRTPSRRRRSRSVVRRRS,RSQTRSRSRSRRRRRSSRSRSK…	(1537-1568),(1608-1628),(1663-1690),(1539-1566),(1664-1690),(1537-1568),(1600-1697),(1706-1726),(1539-1568),(1608-1628),(1663-1690),(1539-1566),(1664-1690),(1533-1568),(1602-1694),(1708-1727),(1539-1568),(1602-1692),(1539-1568),(1663-1684),(1543-1566),(1531-1572),(1616-1652),(1533-1568),(1616-1652),(1539-1568),(1543-1568),(1543-1566),(1529-1562),(1531-1562),(1540-1562),(1543-1562),(1543-1562)	RKRSSKSKSHRSQTRSRSRSRRRRRSSRSRSKSRGRRSVSKEKR,RARSRTPSRRSRSHTPSRRRRSRSVGRRRSFSISPSRRSRTPSRRSRTPSRRSRTPSRRSRTPSRRSRTPSRRSRTPSRRRRSRSVVRRRSFSISPVR,RRRFSRSPIRRKRSRSSERGRS	(1529-1572),(1600-1697),(1706-1727)
P18583-3	SON	P18583	0	1	0	1	P18583,P18583-10,P18583-2,P18583-3,P18583-4,P18583-5,P18583-6,P18583-7,P18583-9	P18583,J3QSZ5,P18583-10,P18583-2,P18583-3,P18583-4,P18583-5,P18583-6,P18583-7,P18583-8,P18583-9	20_50,20_50,20_50,20_55,20_55,25_45,25_45,25_45,25_50,25_50,25_50,25_55,25_55,30_40,30_40,30_40,30_45,30_45,30_50,30_50,30_55,35_35,35_35,35_40,35_40,35_45,35_50,35_55,40_30,40_35,40_40,40_45,40_50	SHRSQTRSRSRSRRRRRSSRSRSKSRGRRSVS,RRSRSHTPSRRRRSRSVGRRR,SRRSRTPSRRSRTPSRRRRSRSVVRRRS,RSQTRSRSRSRRRRRSSRSRSKSRGRRS,RRSRTPSRRSRTPSRRRRSRSVVRRRS,SHRSQTRSRSRSRRRRRSSRSRSKSRGRRSVS,RARSRTPSRRSRSHTPSRRRRSRSVGRRRSFSISPSRRSRTPSRRSRTPSRRSRTPSRRSRTPSRRSRTPSRRSRTPSRRRRSRSVVRRRSFSISPVR,RRRFSRSPIRRKRSRSSERGR,RSQTRSRSRSRRRRRSSRSRSKSRGRRSVS,RRSRSHTPSRRRRSRSVGRRR,SRRSRTPSRRSRTPSRRRRSRSVVRRRS,RSQTRSRSRSRRRRRSSRSRSK…	(1856-1887),(1927-1947),(1982-2009),(1858-1885),(1983-2009),(1856-1887),(1919-2016),(2025-2045),(1858-1887),(1927-1947),(1982-2009),(1858-1885),(1983-2009),(1852-1887),(1921-2013),(2027-2046),(1858-1887),(1921-2011),(1858-1887),(1982-2003),(1862-1885),(1850-1891),(1935-1971),(1852-1887),(1935-1971),(1858-1887),(1862-1887),(1862-1885),(1848-1881),(1850-1881),(1859-1881),(1862-1881),(1862-1881)	RKRSSKSKSHRSQTRSRSRSRRRRRSSRSRSKSRGRRSVSKEKR,RARSRTPSRRSRSHTPSRRRRSRSVGRRRSFSISPSRRSRTPSRRSRTPSRRSRTPSRRSRTPSRRSRTPSRRSRTPSRRRRSRSVVRRRSFSISPVR,RRRFSRSPIRRKRSRSSERGRS	(1848-1891),(1919-2016),(2025-2046)
P18583-4	SON	P18583	0	1	0	1	P18583,P18583-10,P18583-2,P18583-3,P18583-4,P18583-5,P18583-6,P18583-7,P18583-9	P18583,J3QSZ5,P18583-10,P18583-2,P18583-3,P18583-4,P18583-5,P18583-6,P18583-7,P18583-8,P18583-9	20_50,20_50,20_50,20_55,20_55,25_45,25_45,25_45,25_50,25_50,25_50,25_55,25_55,30_40,30_40,30_40,30_45,30_45,30_50,30_50,30_55,35_35,35_35,35_40,35_40,35_45,35_50,35_55,40_30,40_35,40_40,40_45,40_50	SHRSQTRSRSRSRRRRRSSRSRSKSRGRRSVS,RRSRSHTPSRRRRSRSVGRRR,SRRSRTPSRRSRTPSRRRRSRSVVRRRS,RSQTRSRSRSRRRRRSSRSRSKSRGRRS,RRSRTPSRRSRTPSRRRRSRSVVRRRS,SHRSQTRSRSRSRRRRRSSRSRSKSRGRRSVS,RARSRTPSRRSRSHTPSRRRRSRSVGRRRSFSISPSRRSRTPSRRSRTPSRRSRTPSRRSRTPSRRSRTPSRRSRTPSRRRRSRSVVRRRSFSISPVR,RRRFSRSPIRRKRSRSSERGR,RSQTRSRSRSRRRRRSSRSRSKSRGRRSVS,RRSRSHTPSRRRRSRSVGRRR,SRRSRTPSRRSRTPSRRRRSRSVVRRRS,RSQTRSRSRSRRRRRSSRSRSK…	(1856-1887),(1927-1947),(1982-2009),(1858-1885),(1983-2009),(1856-1887),(1919-2016),(2025-2045),(1858-1887),(1927-1947),(1982-2009),(1858-1885),(1983-2009),(1852-1887),(1921-2013),(2027-2046),(1858-1887),(1921-2011),(1858-1887),(1982-2003),(1862-1885),(1850-1891),(1935-1971),(1852-1887),(1935-1971),(1858-1887),(1862-1887),(1862-1885),(1848-1881),(1850-1881),(1859-1881),(1862-1881),(1862-1881)	RKRSSKSKSHRSQTRSRSRSRRRRRSSRSRSKSRGRRSVSKEKR,RARSRTPSRRSRSHTPSRRRRSRSVGRRRSFSISPSRRSRTPSRRSRTPSRRSRTPSRRSRTPSRRSRTPSRRSRTPSRRRRSRSVVRRRSFSISPVR,RRRFSRSPIRRKRSRSSERGRS	(1848-1891),(1919-2016),(2025-2046)
P18583-5	SON	P18583	0	1	0	1	P18583,P18583-10,P18583-2,P18583-3,P18583-4,P18583-5,P18583-6,P18583-7,P18583-9	P18583,J3QSZ5,P18583-10,P18583-2,P18583-3,P18583-4,P18583-5,P18583-6,P18583-7,P18583-8,P18583-9	20_50,20_50,20_50,20_55,20_55,25_45,25_45,25_45,25_50,25_50,25_50,25_55,25_55,30_40,30_40,30_40,30_45,30_45,30_50,30_50,30_55,35_35,35_35,35_40,35_40,35_45,35_50,35_55,40_30,40_35,40_40,40_45,40_50	SHRSQTRSRSRSRRRRRSSRSRSKSRGRRSVS,RRSRSHTPSRRRRSRSVGRRR,SRRSRTPSRRSRTPSRRRRSRSVVRRRS,RSQTRSRSRSRRRRRSSRSRSKSRGRRS,RRSRTPSRRSRTPSRRRRSRSVVRRRS,SHRSQTRSRSRSRRRRRSSRSRSKSRGRRSVS,RARSRTPSRRSRSHTPSRRRRSRSVGRRRSFSISPSRRSRTPSRRSRTPSRRSRTPSRRSRTPSRRSRTPSRRSRTPSRRRRSRSVVRRRSFSISPVR,RRRFSRSPIRRKRSRSSERGR,RSQTRSRSRSRRRRRSSRSRSKSRGRRSVS,RRSRSHTPSRRRRSRSVGRRR,SRRSRTPSRRSRTPSRRRRSRSVVRRRS,RSQTRSRSRSRRRRRSSRSRSK…	(1856-1887),(1927-1947),(1982-2009),(1858-1885),(1983-2009),(1856-1887),(1919-2016),(2025-2045),(1858-1887),(1927-1947),(1982-2009),(1858-1885),(1983-2009),(1852-1887),(1921-2013),(2027-2046),(1858-1887),(1921-2011),(1858-1887),(1982-2003),(1862-1885),(1850-1891),(1935-1971),(1852-1887),(1935-1971),(1858-1887),(1862-1887),(1862-1885),(1848-1881),(1850-1881),(1859-1881),(1862-1881),(1862-1881)	RKRSSKSKSHRSQTRSRSRSRRRRRSSRSRSKSRGRRSVSKEKR,RARSRTPSRRSRSHTPSRRRRSRSVGRRRSFSISPSRRSRTPSRRSRTPSRRSRTPSRRSRTPSRRSRTPSRRSRTPSRRRRSRSVVRRRSFSISPVR,RRRFSRSPIRRKRSRSSERGRS	(1848-1891),(1919-2016),(2025-2046)
P18583-6	SON	P18583	0	1	0	1	P18583,P18583-10,P18583-2,P18583-3,P18583-4,P18583-5,P18583-6,P18583-7,P18583-9	P18583,J3QSZ5,P18583-10,P18583-2,P18583-3,P18583-4,P18583-5,P18583-6,P18583-7,P18583-8,P18583-9	20_50,20_50,20_50,20_55,20_55,25_45,25_45,25_45,25_50,25_50,25_50,25_55,25_55,30_40,30_40,30_40,30_45,30_45,30_50,30_50,30_55,35_35,35_35,35_40,35_40,35_45,35_50,35_55,40_30,40_35,40_40,40_45,40_50	SHRSQTRSRSRSRRRRRSSRSRSKSRGRRSVS,RRSRSHTPSRRRRSRSVGRRR,SRRSRTPSRRSRTPSRRRRSRSVVRRRS,RSQTRSRSRSRRRRRSSRSRSKSRGRRS,RRSRTPSRRSRTPSRRRRSRSVVRRRS,SHRSQTRSRSRSRRRRRSSRSRSKSRGRRSVS,RARSRTPSRRSRSHTPSRRRRSRSVGRRRSFSISPSRRSRTPSRRSRTPSRRSRTPSRRSRTPSRRSRTPSRRSRTPSRRRRSRSVVRRRSFSISPVR,RRRFSRSPIRRKRSRSSERGR,RSQTRSRSRSRRRRRSSRSRSKSRGRRSVS,RRSRSHTPSRRRRSRSVGRRR,SRRSRTPSRRSRTPSRRRRSRSVVRRRS,RSQTRSRSRSRRRRRSSRSRSK…	(1856-1887),(1927-1947),(1982-2009),(1858-1885),(1983-2009),(1856-1887),(1919-2016),(2025-2045),(1858-1887),(1927-1947),(1982-2009),(1858-1885),(1983-2009),(1852-1887),(1921-2013),(2027-2046),(1858-1887),(1921-2011),(1858-1887),(1982-2003),(1862-1885),(1850-1891),(1935-1971),(1852-1887),(1935-1971),(1858-1887),(1862-1887),(1862-1885),(1848-1881),(1850-1881),(1859-1881),(1862-1881),(1862-1881)	RKRSSKSKSHRSQTRSRSRSRRRRRSSRSRSKSRGRRSVSKEKR,RARSRTPSRRSRSHTPSRRRRSRSVGRRRSFSISPSRRSRTPSRRSRTPSRRSRTPSRRSRTPSRRSRTPSRRSRTPSRRRRSRSVVRRRSFSISPVR,RRRFSRSPIRRKRSRSSERGRS	(1848-1891),(1919-2016),(2025-2046)
P18583-7	SON	P18583	0	1	0	1	P18583,P18583-10,P18583-2,P18583-3,P18583-4,P18583-5,P18583-6,P18583-7,P18583-9	P18583,J3QSZ5,P18583-10,P18583-2,P18583-3,P18583-4,P18583-5,P18583-6,P18583-7,P18583-8,P18583-9	20_50,20_50,20_50,20_55,20_55,25_45,25_45,25_45,25_50,25_50,25_50,25_55,25_55,30_40,30_40,30_40,30_45,30_45,30_50,30_50,30_55,35_35,35_35,35_40,35_40,35_45,35_50,35_55,40_30,40_35,40_40,40_45,40_50	SHRSQTRSRSRSRRRRRSSRSRSKSRGRRSVS,RRSRSHTPSRRRRSRSVGRRR,SRRSRTPSRRSRTPSRRRRSRSVVRRRS,RSQTRSRSRSRRRRRSSRSRSKSRGRRS,RRSRTPSRRSRTPSRRRRSRSVVRRRS,SHRSQTRSRSRSRRRRRSSRSRSKSRGRRSVS,RARSRTPSRRSRSHTPSRRRRSRSVGRRRSFSISPSRRSRTPSRRSRTPSRRSRTPSRRSRTPSRRSRTPSRRSRTPSRRRRSRSVVRRRSFSISPVR,RRRFSRSPIRRKRSRSSERGR,RSQTRSRSRSRRRRRSSRSRSKSRGRRSVS,RRSRSHTPSRRRRSRSVGRRR,SRRSRTPSRRSRTPSRRRRSRSVVRRRS,RSQTRSRSRSRRRRRSSRSRSK…	(1816-1847),(1887-1907),(1942-1969),(1818-1845),(1943-1969),(1816-1847),(1879-1976),(1985-2005),(1818-1847),(1887-1907),(1942-1969),(1818-1845),(1943-1969),(1812-1847),(1881-1973),(1987-2006),(1818-1847),(1881-1971),(1818-1847),(1942-1963),(1822-1845),(1810-1851),(1895-1931),(1812-1847),(1895-1931),(1818-1847),(1822-1847),(1822-1845),(1808-1841),(1810-1841),(1819-1841),(1822-1841),(1822-1841)	RKRSSKSKSHRSQTRSRSRSRRRRRSSRSRSKSRGRRSVSKEKR,RARSRTPSRRSRSHTPSRRRRSRSVGRRRSFSISPSRRSRTPSRRSRTPSRRSRTPSRRSRTPSRRSRTPSRRSRTPSRRRRSRSVVRRRSFSISPVR,RRRFSRSPIRRKRSRSSERGRS	(1808-1851),(1879-1976),(1985-2006)
P18583-9	SON	P18583	0	1	0	1	P18583,P18583-10,P18583-2,P18583-3,P18583-4,P18583-5,P18583-6,P18583-7,P18583-9	P18583,J3QSZ5,P18583-10,P18583-2,P18583-3,P18583-4,P18583-5,P18583-6,P18583-7,P18583-8,P18583-9	20_50,20_50,20_50,20_55,20_55,25_45,25_45,25_45,25_50,25_50,25_50,25_55,25_55,30_40,30_40,30_40,30_45,30_45,30_50,30_50,30_55,35_35,35_35,35_40,35_40,35_45,35_50,35_55,40_30,40_35,40_40,40_45,40_50	SHRSQTRSRSRSRRRRRSSRSRSKSRGRRSVS,RRSRSHTPSRRRRSRSVGRRR,SRRSRTPSRRSRTPSRRRRSRSVVRRRS,RSQTRSRSRSRRRRRSSRSRSKSRGRRS,RRSRTPSRRSRTPSRRRRSRSVVRRRS,SHRSQTRSRSRSRRRRRSSRSRSKSRGRRSVS,RARSRTPSRRSRSHTPSRRRRSRSVGRRRSFSISPSRRSRTPSRRSRTPSRRSRTPSRRSRTPSRRSRTPSRRSRTPSRRRRSRSVVRRRSFSISPVR,RRRFSRSPIRRKRSRSSERGR,RSQTRSRSRSRRRRRSSRSRSKSRGRRSVS,RRSRSHTPSRRRRSRSVGRRR,SRRSRTPSRRSRTPSRRRRSRSVVRRRS,RSQTRSRSRSRRRRRSSRSRSK…	(1896-1927),(1967-1987),(2022-2049),(1898-1925),(2023-2049),(1896-1927),(1959-2056),(2065-2085),(1898-1927),(1967-1987),(2022-2049),(1898-1925),(2023-2049),(1892-1927),(1961-2053),(2067-2086),(1898-1927),(1961-2051),(1898-1927),(2022-2043),(1902-1925),(1890-1931),(1975-2011),(1892-1927),(1975-2011),(1898-1927),(1902-1927),(1902-1925),(1888-1921),(1890-1921),(1899-1921),(1902-1921),(1902-1921)	RKRSSKSKSHRSQTRSRSRSRRRRRSSRSRSKSRGRRSVSKEKR,RARSRTPSRRSRSHTPSRRRRSRSVGRRRSFSISPSRRSRTPSRRSRTPSRRSRTPSRRSRTPSRRSRTPSRRSRTPSRRRRSRSVVRRRSFSISPVR,RRRFSRSPIRRKRSRSSERGRS	(1888-1931),(1959-2056),(2065-2086)
P26368-2	U2AF2	P26368	1	1	0	1	P26368,P26368-2	P26368,K7ENG2,P26368-2	20_50,20_55,25_45,25_50,25_55,30_40,30_45,30_50	RHRKRSHSRSRSRDRKRRSRSRDRRNRDQRSASRDRRRRS,SRSRSRDRKRRSRSRDRRNR,RHRKRSHSRSRSRDRKRRSRSRDRRNR,RHRKRSHSRSRSRDRKRRSRSRDRRNR,SRSRSRDRKRRSRSRDRRNR,RKRSHSRSRSRDRKRRSRSRDRR,RKRSHSRSRSRDRKRRSRSRDRR,RKRSHSRSRSRDRKRRSRSRDRR	(23-62),(30-49),(23-49),(23-49),(30-49),(25-47),(25-47),(25-47)	RHRKRSHSRSRSRDRKRRSRSRDRRNRDQRSASRDRRRRS	(23-62)
P49760-2	CLK2	P49760	1	1	1	0	P49760,B1AVT0,P49760-2,P49760-3	P49760,B1AVT0,P49760-2,P49760-3	20_50,20_50,20_55,25_45,25_45,25_50,25_50,25_55,30_40,30_40,30_45,30_45,30_50,30_50,35_35,35_40	RRRSRSWSSSSDRTRRRRR,SSYRSQRSSRRKHRRRRRRSRTFSRSSS,SYRSQRSSRRKHRRRRRRSRTFSRS,RRRSRSWSSSSDRTRRRRR,RENSSYRSQRSSRRKHRRRRRRSRTFSRSSS,RRRSRSWSSSSDRTRRRRR,SSYRSQRSSRRKHRRRRRRSRTFSRSSS,SYRSQRSSRRKHRRRRRRSRTFSRS,RKHKRRRSRSWSSSSDRTRRRRREDS,SSYRSQRSSRRKHRRRRRRSRTFSRSSSMKS,RRRSRSWSSSSDRTRRRRR,SSYRSQRSSRRKHRRRRRRSRTFSRSSS,RRRSRSWSSSSDRTRRRRR,SSYRSQRSSRRKHRRRRRRSRTFSRSSS,RSRKHKRRRSRSWSSSSDRTRRRRREDS,RSRSWSSSSDR…	(29-47),(106-133),(107-131),(29-47),(103-133),(29-47),(106-133),(107-131),(25-50),(106-136),(29-47),(106-133),(29-47),(106-133),(23-50),(31-50)	RSRKHKRRRSRSWSSSSDRTRRRRREDS,RENSSYRSQRSSRRKHRRRRRRSRTFSRSSSMKS	(23-50),(103-136)
P49760-3	CLK2	P49760	1	1	1	0	P49760,B1AVT0,P49760-2,P49760-3	P49760,B1AVT0,P49760-2,P49760-3	20_50,20_50,20_55,25_45,25_45,25_50,25_50,25_55,30_40,30_40,30_45,30_45,30_50,30_50,35_35,35_35,35_40,35_40,35_45,35_50,40_30,40_35	RRRSRSWSSSSDRTRRRRR,SSYRSQRSSRRKHRRRRRRSRTFSRSSSHSSRR,SYRSQRSSRRKHRRRRRRSRTFSRS,RRRSRSWSSSSDRTRRRRR,RENSSYRSQRSSRRKHRRRRRRSRTFSRSSSHSSRR,RRRSRSWSSSSDRTRRRRR,SSYRSQRSSRRKHRRRRRRSRTFSRSSSHSSRR,SYRSQRSSRRKHRRRRRRSRTFSRS,RKHKRRRSRSWSSSSDRTRRRRREDS,SSYRSQRSSRRKHRRRRRRSRTFSRSSSHSSRR,RRRSRSWSSSSDRTRRRRR,SSYRSQRSSRRKHRRRRRRSRTFSRSSSHSSRR,RRRSRSWSSSSDRTRRRRR,SSYRSQRSSRRKHRRRRRRSRTFSRSSSHSSRR,RSRKHKRRRSRSW…	(29-47),(106-138),(107-131),(29-47),(103-138),(29-47),(106-138),(107-131),(25-50),(106-138),(29-47),(106-138),(29-47),(106-138),(23-50),(119-141),(31-50),(119-138),(119-138),(119-138),(122-141),(122-141)	RSRKHKRRRSRSWSSSSDRTRRRRREDS,RENSSYRSQRSSRRKHRRRRRRSRTFSRSSSHSSRRAKS	(23-50),(103-141)
Q01081-2	U2AF1	Q01081	1	1	0	1	Q01081,Q01081-2,Q01081-4	Q01081,Q01081-2,Q01081-3,Q01081-4	20_50,20_55,25_45,25_50,25_55	RRRKKHRSRSRSRERRSRSRDRGR,RRRKKHRSRSRSRERRSRSR,RRRKKHRSRSRSRERRSRSRDRGR,RRRKKHRSRSRSRERRSRSRDRGR,RRRKKHRSRSRSRERRSRSR	(188-211),(188-207),(188-211),(188-211),(188-207)	RRRKKHRSRSRSRERRSRSRDRGR	(188-211)
Q01081-4	U2AF1	Q01081	1	1	0	1	Q01081,Q01081-2,Q01081-4	Q01081,Q01081-2,Q01081-3,Q01081-4	20_50,20_55,25_45,25_50,25_55	RRRKKHRSRSRSRERRSRSRDRGR,RRRKKHRSRSRSRERRSRSR,RRRKKHRSRSRSRERRSRSRDRGR,RRRKKHRSRSRSRERRSRSRDRGR,RRRKKHRSRSRSRERRSRSR	(115-138),(115-134),(115-138),(115-138),(115-134)	RRRKKHRSRSRSRERRSRSRDRGR	(115-138)
Q01130-2	SRSF2	Q01130	1	1	1	1	Q01130,Q01130-2	Q01130,Q01130-2	20_50,20_55,20_60,25_45,25_50,25_55,25_60,30_40,30_45,30_50,30_55,30_60,35_35,35_40,35_45,35_50,35_55,35_60,40_30,40_35,40_40,40_45,40_50,40_55,40_60,45_25,45_30,45_35,45_35,45_40,45_45,50_20,50_20,50_25,50_25,50_30,50_30,50_35,50_35,50_40,55_20,55_25,55_30	RSPRRRRRSRSRSRSRSRSRSRSRYSR,RSPRRRRRSRSRSRSRSRSRSRSR,RSPRRRRRSRSRSRSRSRSRSRSR,RSPRRRRRSRSRSRSRSRSRSRSRYSRSKSRSRTRSRSR,RSPRRRRRSRSRSRSRSRSRSRSRYSR,RSPRRRRRSRSRSRSRSRSRSRSR,RSPRRRRRSRSRSRSRSRSRSRSR,RSPRRRRRSRSRSRSRSRSRSRSRYSRSKSRSRTRSRSRSTSKSRSARRS,RSPRRRRRSRSRSRSRSRSRSRSRYSRSKSRSRTRSRSR,RSPRRRRRSRSRSRSRSRSRSRSRYSR,RSPRRRRRSRSRSRSRSRSRSRSR,RSPRRRRRSRSRSRSRSRSRSRSR,RSPRRRRRSRSRSRSRSRSRSRSRYSRSKSRSRT…	(108-134),(108-131),(108-131),(108-146),(108-134),(108-131),(108-131),(108-157),(108-146),(108-134),(108-131),(108-131),(108-179),(108-157),(108-146),(108-134),(108-131),(111-131),(109-179),(109-179),(109-157),(109-146),(109-134),(111-131),(111-131),(114-179),(114-179),(114-153),(155-179),(114-147),(114-140),(116-139),(143-179),(116-139),(143-179),(116-139),(151-179),(116-139),(155-174),(116-139)…	RSPRRRRRSRSRSRSRSRSRSRSRYSRSKSRSRTRSRSRSTSKSRSARRSKSKSSSVSRSRSRSRSRSRSRS	(108-179)
Q05519-2	SRSF11	Q05519	1	1	0	1	Q05519,Q05519-2,Q5T757	Q05519,B4DWT1,Q05519-2,Q5T757,S4R3C4	20_50,20_50,20_55,20_55,25_45,25_45,25_50,25_50,25_55,25_55,30_40,30_40,30_45,30_45,30_50,30_50,30_55,35_35,35_40,35_45,35_50,35_55,40_30,40_35,40_40,40_45,40_50,45_25,45_30,45_35,45_40	RRHSRSRSRSRRRRTPSSSRHRRSRSRSRRRSHSKSRSRRRSKSPRRRRSHSRERGRRSR,STARRSRSASRERRRRRSRSGTRS,RRRRTPSSSRHRRSRSRSRRRSHSKSRSRRRSKSPRRRRSHSRERGRR,RRSRSASRERRRRRSRSGTR,RRHSRSRSRSRRRRTPSSSRHRRSRSRSRRRSHSKSRSRRRSKSPRRRRSHSRERGRRSRSTSKTR,SYSTARRSRSASRERRRRRSRSGTRS,RRHSRSRSRSRRRRTPSSSRHRRSRSRSRRRSHSKSRSRRRSKSPRRRRSHSRERGRRSR,STARRSRSASRERRRRRSRSGTRS,RRRRTPSSSRHRRSRSRSRRRSHSKSRSRRR,RRSRSASRERRRRRSRSGTR,RRHSRSRSRS…	(246-305),(331-354),(256-303),(334-353),(246-311),(329-354),(246-305),(331-354),(256-286),(334-353),(246-308),(329-354),(246-308),(329-354),(246-300),(331-354),(256-286),(246-298),(246-298),(246-298),(246-287),(267-286),(262-289),(262-289),(262-289),(263-289),(268-287),(262-281),(262-281),(262-281),(262-281)	RRHSRSRSRSRRRRTPSSSRHRRSRSRSRRRSHSKSRSRRRSKSPRRRRSHSRERGRRSRSTSKTR,SYSTARRSRSASRERRRRRSRSGTRS	(246-311),(329-354)
Q13247-3	SRSF6	Q13247	1	1	0	0	Q13247,A0A590UJK4,A0A590UJP7,A0A590UK01,Q13247-3	Q13247,A0A590UJK4,A0A590UJP7,A0A590UK01,Q13247-2,Q13247-3	20_50,20_55,25_45,25_50,25_55,30_40,30_45,30_50,30_55,35_35,35_40,35_45,35_50,35_55,40_30,40_35,40_40,40_45,40_50,40_55,45_25,45_30,45_35,45_40,45_45,45_50,45_55,50_20,50_25,50_30,50_35,50_40,55_20,55_25,55_30,55_35	RRSYSGSRSRSRSRRRSRSRSRRSSRSRSRSIS,SRSRSRSRRRSRSRSRRSSRSRSRS,RTSHRRSYSGSRSRSRSRRRSRSRSRRSSRSRSRSIS,RRSYSGSRSRSRSRRRSRSRSRRSSRSRSRSIS,SRSRSRSRRRSRSRSRRSSRSRSRS,RTSHRRSYSGSRSRSRSRRRSRSRSRRSSRSRSRSISKSRSRSRSRSKGRSRSRSKGRKSR,RTSHRRSYSGSRSRSRSRRRSRSRSRRSSRSRSRSIS,RRSYSGSRSRSRSRRRSRSRSRRSSRSRSRSIS,SRSRSRSRRRSRSRSRRSSRSRSRS,RTSHRRSYSGSRSRSRSRRRSRSRSRRSSRSRSRSISKSRSRSRSRSKGRSRSRSKGRKSRS,RTSHRRSYSGSRSRSRSR…	(188-220),(194-218),(184-220),(188-220),(194-218),(184-244),(184-220),(188-220),(194-218),(184-245),(184-244),(184-220),(192-220),(194-218),(186-247),(186-245),(186-241),(186-220),(192-220),(194-218),(189-238),(189-238),(189-238),(192-229),(192-220),(194-218),(194-218),(203-230),(203-230),(203-230),(206-230),(206-229),(211-230),(211-230),(211-230),(211-230)	RTSHRRSYSGSRSRSRSRRRSRSRSRRSSRSRSRSISKSRSRSRSRSKGRSRSRSKGRKSRSKS	(184-247)
Q14498-2	RBM39	Q14498	1	1	0	0	Q14498,G3XAC6,Q14498-2,Q14498-3	Q14498,A8MYG5,F2Z2Z5,F2Z3E6,F8WF24,F8WF73,G3XAC6,Q14498-2,Q14498-3	20_50,20_55,25_45,25_50,25_55,30_40,30_45,30_50	SRERKRSRSKERRRSRSRSRDRRFRGRYRS,RKRSRSKERRRSRSRSRDRRFRGRYRS,SKSRERKRSRSKERRRSRSRSRDRRFRGRYRSPYS,SRERKRSRSKERRRSRSRSRDRRFR,RKRSRSKERRRSRSRSRDRRFR,SKSRERKRSRSKERRRSRSRSR,SKSRERKRSRSKERRRSRSRSR,SRERKRSRSKERRRSRSRSR	(68-97),(71-97),(66-100),(68-92),(71-92),(66-87),(66-87),(68-87)	SKSRERKRSRSKERRRSRSRSRDRRFRGRYRSPYS	(66-100)
Q14498-3	RBM39	Q14498	1	1	0	1	Q14498,G3XAC6,Q14498-2,Q14498-3	Q14498,A8MYG5,F2Z2Z5,F2Z3E6,F8WF24,F8WF73,G3XAC6,Q14498-2,Q14498-3	20_50,20_55,25_45,25_50,25_55,30_40,30_45,30_50	SRERKRSRSKERRRSRSRSRDRRFRGRYRSPYRRRSRS,RKRSRSKERRRSRSRSRDRRFRGRYRS,SKSRERKRSRSKERRRSRSRSRDRRFR,SRERKRSRSKERRRSRSRSRDRRFR,RKRSRSKERRRSRSRSRDRRFR,SKSRERKRSRSKERRRSRSRSR,SKSRERKRSRSKERRRSRSRSR,SRERKRSRSKERRRSRSRSR	(68-105),(71-97),(66-92),(68-92),(71-92),(66-87),(66-87),(68-87)	SKSRERKRSRSKERRRSRSRSRDRRFRGRYRSPYRRRSRS	(66-105)
Q15287-2	RNPS1	Q15287	1	1	1	0	Q15287,H3BMS0,H3BNU7,H3BPG5,H3BV80,Q15287-2,Q15287-3	Q15287,H3BMS0,H3BNU7,H3BPG5,H3BV80,Q15287-2,Q15287-3	20_50,20_55,20_60,25_45,25_50,25_55,30_40,30_45,35_35,35_35,35_40,35_45,40_30,40_30,40_35,40_40,45_25,45_25,50_20,50_20,50_25,55_20,55_20,60_20,60_20	RRSPPRMRRRSRSPRRRSPVRRRSRSPGRRRHRSRS,RMRRRSRSPRRRSPVRRRSRSPGRRRHRSR,RMRRRSRSPRRRSPVRRRSR,RRRSRSPRRRSPVRRRSRSPGRRRHRSRSSSNS,RRRSRSPRRRSPVRRRSRSPGRRRHRSRS,RRRSRSPRRRSPVRRRSRS,SPVRRRSRSPGRRRHRSRSSSNSSR,SPVRRRSRSPGRRRHRSRSSSNS,SSSGSPSPSRRRHDNRRRSRS,RRRSRSPGRRRHRSRSSSNSSR,RRRSRSPGRRRHRSRSSSNSSR,RRRSRSPGRRRHRSRSSSNS,SSSSSGSPSPSRRRHDNRRRS,RRSRSPGRRRHRSRSSSNSSR,RRSRSPGRRRHRSRSSSNSSR,RRSRSPGRRRHRSRSSSNSSR…	(241-276),(246-275),(246-265),(248-280),(248-276),(248-266),(258-282),(258-280),(96-116),(261-282),(261-282),(261-280),(94-114),(262-282),(262-282),(262-282),(40-58),(93-112),(40-61),(89-111),(40-58),(42-61),(89-107),(42-61),(89-107)	RKRRSASSGSSSTRSRSSSTSS,SRSSSSSSSSGSPSPSRRRHDNRRRSRS,RRSPPRMRRRSRSPRRRSPVRRRSRSPGRRRHRSRSSSNSSR	(40-61),(89-116),(241-282)
Q15287-3	RNPS1	Q15287	1	1	1	0	Q15287,H3BMS0,H3BNU7,H3BPG5,H3BV80,Q15287-2,Q15287-3	Q15287,H3BMS0,H3BNU7,H3BPG5,H3BV80,Q15287-2,Q15287-3	20_50,20_55,20_60,25_45,25_50,25_55,30_40,30_45,35_35,35_35,35_40,35_45,40_30,40_30,40_35,40_40,45_25,50_20,55_20,60_20	RRSPPRMRRRSRSPRRRSPVRRRSRSPGRRRHRSRS,RMRRRSRSPRRRSPVRRRSRSPGRRRHRSR,RMRRRSRSPRRRSPVRRRSR,RRRSRSPRRRSPVRRRSRSPGRRRHRSRSSSNS,RRRSRSPRRRSPVRRRSRSPGRRRHRSRS,RRRSRSPRRRSPVRRRSRS,SPVRRRSRSPGRRRHRSRSSSNSSR,SPVRRRSRSPGRRRHRSRSSSNS,SSSGSPSPSRRRHDNRRRSRS,RRRSRSPGRRRHRSRSSSNSSR,RRRSRSPGRRRHRSRSSSNSSR,RRRSRSPGRRRHRSRSSSNS,SSSSSGSPSPSRRRHDNRRRS,RRSRSPGRRRHRSRSSSNSSR,RRSRSPGRRRHRSRSSSNSSR,RRSRSPGRRRHRSRSSSNSSR…	(227-262),(232-261),(232-251),(234-266),(234-262),(234-252),(244-268),(244-266),(82-102),(247-268),(247-268),(247-266),(80-100),(248-268),(248-268),(248-268),(79-98),(75-97),(75-93),(75-93)	SRSSSSSSSSGSPSPSRRRHDNRRRSRS,RRSPPRMRRRSRSPRRRSPVRRRSRSPGRRRHRSRSSSNSSR	(75-102),(227-268)
Q16629-4	SRSF7	Q16629	1	1	0	0	Q16629,C9JAB2,Q16629-4	Q16629,A0A0B4J1Z1,C9JAB2,F8WEA1,Q16629-2,Q16629-3,Q16629-4	20_50,20_55,25_45,25_50,25_55,30_40,30_45,30_50,30_55,35_35,35_40,35_45,35_50,35_55,40_30,40_30,40_35,40_35,40_40,40_45,45_25,45_30,45_35,50_20,50_25,50_30,50_35	RYSRRRRSRSRSRSHSRSRGRRYSRSRSRSRGRRSRSASPRRSR,SRRRRSRSRSRSHSRSRGRRYSRSRSRSRGRRSR,RYSRRRRSRSRSRSHSRSRGRRYSRSRSRSRGRRSRSASPRRSRSISLRRSRSASLRRSR,RYSRRRRSRSRSRSHSRSRGRRYSRSRSRSRGRRSRSASPRRSR,SRRRRSRSRSRSHSRSRGRRYSRSRSRSRGRRSR,RYSRRRRSRSRSRSHSRSRGRRYSRSRSRSRGRRSRSASPRRSRSISLRRSRSASLRRSRS,RYSRRRRSRSRSRSHSRSRGRRYSRSRSRSRGRRSRSASPRRSRSISLRRSRSASLRRSR,RYSRRRRSRSRSRSHSRSRGRRYSRSRSRSRGRRSRSASPRRSR,SRRRRSRSRS…	(121-164),(123-156),(121-180),(121-164),(123-156),(121-181),(121-180),(121-164),(123-156),(121-218),(121-181),(121-180),(121-164),(123-142),(127-183),(187-219),(127-183),(192-218),(127-181),(127-165),(192-221),(192-219),(192-213),(192-215),(192-215),(192-215),(192-213)	RYSRRRRSRSRSRSHSRSRGRRYSRSRSRSRGRRSRSASPRRSRSISLRRSRSASLRRSRSGSIKGSRYFQSPSRSRSRSRSISRPRSSRSPSGSPRRSAS	(121-221)
Q5JRI1	SRSF10	O75494	1	1	0	0	O75494,O75494-2,O75494-3,O75494-4,O75494-5,O75494-6,Q5JRI1	O75494,O75494-2,O75494-3,O75494-4,O75494-5,O75494-6,Q5JRI1,Q6IQ42,R4GMP8	20_50,25_45,25_50,30_40,30_45,30_50	RYRRSRSRSYERRRSRSRS,RYRRSRSRSYERRRSRSRS,RYRRSRSRSYERRRSRSRS,RYRRSRSRSYERRRSRSRS,RYRRSRSRSYERRRSRSRS,RYRRSRSRSYERRRSRSRS	(115-133),(115-133),(115-133),(115-133),(115-133),(115-133)	RYRRSRSRSYERRRSRSRS	(115-133)
Q5T757	SRSF11	Q05519	1	1	0	1	Q05519,Q05519-2,Q5T757	Q05519,B4DWT1,Q05519-2,Q5T757,S4R3C4	20_50,20_50,20_55,20_55,25_45,25_45,25_50,25_50,25_55,25_55,30_40,30_40,30_45,30_45,30_50,30_50,30_55,35_35,35_40,35_45,35_50,35_55,40_30,40_35,40_40,40_45,40_50,45_25,45_30,45_35,45_40	RRHSRSRSRSRRRRTPSSSRHRRSRSRSRRRSHSKSRSRRRSKSPRRRRSHSRERGRRSR,STARRSRSASRERRRRRSRSGTRS,RRRRTPSSSRHRRSRSRSRRRSHSKSRSRRRSKSPRRRRSHSRERGRR,RRSRSASRERRRRRSRSGTR,RRHSRSRSRSRRRRTPSSSRHRRSRSRSRRRSHSKSRSRRRSKSPRRRRSHSRERGRRSRSTSKTR,SYSTARRSRSASRERRRRRSRSGTRS,RRHSRSRSRSRRRRTPSSSRHRRSRSRSRRRSHSKSRSRRRSKSPRRRRSHSRERGRRSR,STARRSRSASRERRRRRSRSGTRS,RRRRTPSSSRHRRSRSRSRRRSHSKSRSRRR,RRSRSASRERRRRRSRSGTR,RRHSRSRSRS…	(186-245),(271-294),(196-243),(274-293),(186-251),(269-294),(186-245),(271-294),(196-226),(274-293),(186-248),(269-294),(186-248),(269-294),(186-240),(271-294),(196-226),(186-238),(186-238),(186-238),(186-227),(207-226),(202-229),(202-229),(202-229),(203-229),(208-227),(202-221),(202-221),(202-221),(202-221)	RRHSRSRSRSRRRRTPSSSRHRRSRSRSRRRSHSKSRSRRRSKSPRRRRSHSRERGRRSRSTSKTR,SYSTARRSRSASRERRRRRSRSGTRS	(186-251),(269-294)
Q5T8P6-2	RBM26	Q5T8P6	0	1	0	1	Q5T8P6,A0A087X0H9,Q5T8P6-2,Q5T8P6-3	Q5T8P6,A0A087X0H9,Q5T8P6-2,Q5T8P6-3,Q5T8P6-4,Q5T8P6-5,Q5T8P6-6	20_50,20_50,25_45,25_50,30_40,30_45,35_35,35_40	RDRYNRRRGRSRSYSRSRSR,RLRERDRDRSRTRSRSRTRSRER,SYRDRYNRRRGRSRSYSRSRSRS,RDRYNRRRGRSRSYSRSRSR,RYNRRRGRSRSYSRSRSRSWSKER,RYNRRRGRSRSYSRSRSRS,RRRGRSRSYSRSRSRSWSKERLRER,RRRGRSRSYSRSRSRSWSKER	(166-185),(191-213),(164-186),(166-185),(168-191),(168-186),(171-195),(171-191)	SYRDRYNRRRGRSRSYSRSRSRSWSKERLRERDRDRSRTRSRSRTRSRER	(164-213)
Q5T8P6-3	RBM26	Q5T8P6	0	1	0	1	Q5T8P6,A0A087X0H9,Q5T8P6-2,Q5T8P6-3	Q5T8P6,A0A087X0H9,Q5T8P6-2,Q5T8P6-3,Q5T8P6-4,Q5T8P6-5,Q5T8P6-6	20_50,20_50,25_45,25_50,30_40,30_45,35_35,35_40	RDRYNRRRGRSRSYSRSRSR,RLRERDRDRSRTRSRSRTRSRER,SYRDRYNRRRGRSRSYSRSRSRS,RDRYNRRRGRSRSYSRSRSR,RYNRRRGRSRSYSRSRSRSWSKER,RYNRRRGRSRSYSRSRSRS,RRRGRSRSYSRSRSRSWSKERLRER,RRRGRSRSYSRSRSRSWSKER	(166-185),(191-213),(164-186),(166-185),(168-191),(168-186),(171-195),(171-191)	SYRDRYNRRRGRSRSYSRSRSRSWSKERLRERDRDRSRTRSRSRTRSRER	(164-213)
Q5VV67-2	PPRC1	Q5VV67	0	1	1	0	Q5VV67,E7EVG6,Q5VV67-2,X6R7H2	Q5VV67,E7EVG6,Q5VV67-2,X6R7H2	20_50,25_45,25_50,30_40,30_45,30_50,35_35,35_40,35_45,35_50,40_30,40_30,40_35,40_40,40_45,45_25,45_25,45_30,45_30,45_35,45_40,50_20,50_20,50_25,50_25,50_30,50_30,50_35,55_20,55_20,55_25,55_25,55_30,60_20,60_20,60_25,60_25,60_30,65_20	SSRSRSRSPSPRRRSDRRRRSYRS,SSSRSRSRSPSPRRRSDRRRRSYRS,SSRSRSRSPSPRRRSDRRRRSYRS,SSSSRSRSRSPSPRRRSDRRRRSYRS,SSSRSRSRSPSPRRRSDRRRRSYRS,SSRSRSRSPSPRRRSDRRRRSYRS,SSSSSRSRSRSPSPRRRSDRRRRS,SSSSRSRSRSPSPRRRSDRRRRS,SSSRSRSRSPSPRRRSDRRRRS,SSRSRSRSPSPRRRSDRRRRS,SSRSRSRSLSPPHKRWRRSSCSSSGRSRRCSSSS,SSSSSSSSRSRSRSPSPRRRSDRRR,SSSSSRSRSRSPSPRRRSDRRR,SSSSRSRSRSPSPRRRSDRRR,SSSRSRSRSPSPRRRSDRRR,RWRRSSCSSSGRSRRCSSSSSS,S…	(1378-1401),(1377-1401),(1378-1401),(1376-1401),(1377-1401),(1378-1401),(1375-1398),(1376-1398),(1377-1398),(1378-1398),(1330-1363),(1372-1396),(1375-1396),(1376-1396),(1377-1396),(1344-1365),(1371-1395),(1344-1363),(1372-1395),(1375-1395),(1376-1395),(1344-1366),(1370-1394),(1344-1365),(1371-1394),(1344-1363),(1372-1394),(1375-1394),(1346-1366),(1370-1392),(1346-1365),(1371-1392),(1373-1392),(13…	SSRSRSRSLSPPHKRWRRSSCSSSGRSRRCSSSSSSS,SSSSSSSSSSRSRSRSPSPRRRSDRRRRSYRS	(1330-1366),(1370-1401)
Q7L4I2-2	RSRC2	Q7L4I2	0	1	0	1	Q7L4I2,Q7L4I2-2	Q7L4I2,E9PI52,Q7L4I2-2	20_50,20_50,20_55,25_45,25_45,25_50,25_50,25_55,30_40,30_45,30_45,30_50,30_50,30_55,35_35,35_35,35_40,35_40,35_45,35_45,35_50	RGRSHSRSRSRERRHRSRSRERKKSRSRSRER,RSRSRERKKSRSRSRERKRRIRSRSRSRSRHRHRTRSRSRTRSRSRDRKKR,RSRSRERKRRIRSRSRSRSRHRHRTRSR,RKSSRGRSHSRSRSRERRHRSRSRERKKSRSRSRER,SRSRSRERKKSRSRSRERKRRIRSRSRSRSRHRHRTRSRSRTRSRSRDR,RGRSHSRSRSRERRHRSRSRERKKSRSRSRER,RSRSRERKKSRSRSRERKRRIRSRSRSRSRHRHRTRSRSRTRSRSRDR,RSRSRERKRRIRSRSRSRSRHRHRTRSR,RKERKSSRGRSHSRSRSRERRHRSRSRERKKSRSRSRERKKSRSRSRERKKSRSRSRERKRRIRSRSRSRSRHRHRTRSRSRTRSRS…	(73-104),(108-158),(118-145),(69-104),(107-155),(73-104),(108-155),(118-145),(66-153),(69-101),(107-153),(73-94),(117-153),(118-137),(71-91),(117-136),(71-91),(117-136),(71-91),(117-136),(117-136)	RKERKSSRGRSHSRSRSRERRHRSRSRERKKSRSRSRERKKSRSRSRERKKSRSRSRERKRRIRSRSRSRSRHRHRTRSRSRTRSRSRDRKKR	(66-158)
Q86U06-2	RBM23	Q86U06	1	1	0	0	Q86U06,Q86U06-2,Q86U06-3,Q86U06-4	Q86U06,G3V5Z6,G3XAP0,Q86U06-2,Q86U06-3,Q86U06-4,Q86U06-5	20_50,25_45	RSRDRDRYRRRNSRSRSPGR,SNRSRDRDRYRRRNSRSRSPGRQCRHRSRS	(61-80),(59-88)	SNRSRDRDRYRRRNSRSRSPGRQCRHRSRS	(59-88)
Q86U06-3	RBM23	Q86U06	1	1	0	0	Q86U06,Q86U06-2,Q86U06-3,Q86U06-4	Q86U06,G3V5Z6,G3XAP0,Q86U06-2,Q86U06-3,Q86U06-4,Q86U06-5	20_50,20_55,25_45,25_50	SRDRKRSRSRDRDRYRRRNSRSRSPGR,RKRSRSRDRDRYRRRNSRSR,RSRSRDRDRYRRRNSRSRSPGRQCRHRSRS,RSRSRDRDRYRRRNSRSRS	(70-96),(73-92),(75-104),(75-93)	SRDRKRSRSRDRDRYRRRNSRSRSPGRQCRHRSRS	(70-104)
Q86U06-4	RBM23	Q86U06	1	1	0	0	Q86U06,Q86U06-2,Q86U06-3,Q86U06-4	Q86U06,G3V5Z6,G3XAP0,Q86U06-2,Q86U06-3,Q86U06-4,Q86U06-5	20_50,25_45	RSRDRDRYRRRNSRSRSPGR,SNRSRDRDRYRRRNSRSRSPGRQCRHRSRS	(61-80),(59-88)	SNRSRDRDRYRRRNSRSRSPGRQCRHRSRS	(59-88)
Q8IX12-2	CCAR1	Q8IX12	0	1	0	1	Q8IX12,F5H3E1,Q8IX12-2	Q8IX12,F5H1L3,F5H3E1,Q8IX12-2	20_50	RERRRSRERSPQRKRSRERSPRR	(309-331)	RERRRSRERSPQRKRSRERSPRR	(309-331)
Q8IYB3-2	SRRM1	Q8IYB3	1	1	0	0	Q8IYB3,A9Z1X7,E9PCT1,Q8IYB3-2	Q8IYB3,A9Z1X7,E9PCT1,M0R1E7,Q8IYB3-2	20_50,25_45,25_45,25_45,25_50,30_40,30_40,30_40,30_45,30_45,35_35,35_35,35_35,35_40,35_40,35_40,35_45,40_30,40_30,40_35,40_35,40_40,45_25,45_30,50_20,50_25,55_20,55_25,60_20,60_25,65_20	RERSRSPRRRKSRSPSPRRR,RERSRSPRRRKSRSPSPRRRSSPVRRERKRSHSRSPR,SRSRTRSRSPSHTRPRRRHRS,RHRRSRSPVRRRRRSSASLS,RERSRSPRRRKSRSPSPRRR,SSREKRERSRSPRRRKSRSPSPRRRSSPVRRERKRSHSRS,RPRSRSRSKSRSRTRSRSPSHTRPRRR,RHRRSRSPVRRRRRSSASLSGS,RSRSPRRRKSRSPSPRRRSS,RHRRSRSPVRRRRRSSASLS,RSRSPRRRKSRSPSPRRRSS,RPRSRSRSKSRSRTRSRSPSHTRPR,RRSRSPVRRRRRSSASLSGSS,RSRSPRRRKSRSPSPRRRSS,RPRSRSRSKSRSRTRSRSPS,RRSRSPVRRRRRSSASLSGS,RSRSPRRRKS…	(166-185),(166-202),(284-304),(336-355),(166-185),(161-200),(275-301),(336-357),(168-187),(336-355),(168-187),(275-299),(338-358),(168-187),(275-294),(338-357),(168-187),(275-297),(339-360),(275-297),(339-358),(275-294),(340-365),(340-360),(342-367),(342-365),(345-367),(345-365),(345-367),(345-365),(347-367)	SSREKRERSRSPRRRKSRSPSPRRRSSPVRRERKRSHSRSPR,RPRSRSRSKSRSRTRSRSPSHTRPRRRHRS,RHRRSRSPVRRRRRSSASLSGSSSSSSSSRSR	(161-202),(275-304),(336-367)
Q8N2M8-3	CLASRP	Q8N2M8	1	1	0	1	Q8N2M8,A0A0A0MQS2,F5H0Q6,Q8N2M8-3,Q8N2M8-4	Q8N2M8,A0A0A0MQS2,F5H0Q6,K7EKR8,Q8N2M8-3,Q8N2M8-4	20_50,25_45,25_50,30_40,30_45,30_50,35_35,35_40,35_45,35_50,40_30,40_30,40_30,40_35,40_40,40_45,45_25,45_25,45_25,45_30,45_30,45_30,45_35,45_40,45_45,50_20,50_20,50_25,50_25,50_30,50_30,55_20,55_20,55_25,60_20,60_25,65_20,65_25,70_20	SRSRSRSRRYSRSRSRGRRHS,RHARSRSRSWSRSRSRSRRYSRSRSRGRRHS,SRSRSRSRRYSRSRSRGRRHS,RSGRHARSRSRSWSRSRSRSRRYSRSRSRGRRHSGGGSR,RHARSRSRSWSRSRSRSRRYSRSRSRGRRHS,SRSRSRSRRYSRSRSRGRRHS,RSGRHARSRSRSWSRSRSRSRRYSRSRSRGRRHS,RSGRHARSRSRSWSRSRSRSRRYSRSRSRGRRHS,RHARSRSRSWSRSRSRSRRYSRSRSRGRRHS,SRSRSRSRRYSRSRSRGRRHS,SASRTSSSRSSSRSSSRSRR,RSGRHARSRSRSWSRSRSRSRRYSRSRSRGR,RSRSSWSLSPSRSRSLTRSRSHSPSPSQSRSRSRSRS,RSGRHARSRSRSWS…	(423-443),(413-443),(423-443),(410-448),(413-443),(423-443),(410-443),(410-443),(413-443),(423-443),(385-404),(410-440),(493-529),(410-440),(410-440),(416-440),(374-404),(416-438),(487-538),(385-404),(416-438),(493-529),(416-438),(416-438),(416-438),(372-404),(487-535),(374-404),(487-531),(385-404),(510-529),(372-404),(490-507),(374-404),(372-404),(374-393),(372-402),(374-393),(375-402)	SARRRSSSSSSSSSASRTSSSRSSSRSSSRSRR,RSGRHARSRSRSWSRSRSRSRRYSRSRSRGRRHSGGGSR,RHHSSSRSRSSWSLSPSRSRSLTRSRSHSPSPSQSRSRSRSRSQSPSPSPAR	(372-404),(410-448),(487-538)
Q8N2M8-4	CLASRP	Q8N2M8	1	1	0	0	Q8N2M8,A0A0A0MQS2,F5H0Q6,Q8N2M8-3,Q8N2M8-4	Q8N2M8,A0A0A0MQS2,F5H0Q6,K7EKR8,Q8N2M8-3,Q8N2M8-4	20_50,25_45,25_50,30_40,30_45,30_50,35_35,35_35,35_40,35_45,35_50,40_30,40_30,40_30,40_30,40_35,40_35,40_40,40_45,45_25,45_25,45_25,45_30,45_30,45_30,45_35,45_40,45_45,50_20,50_20,50_25,50_25,50_30,50_30,55_20,55_20,55_25,60_20,60_25,65_20,65_25,70_20	SRSRSRSRRYSRSRSRGRRHS,RHARSRSRSWSRSRSRSRRYSRSRSRGRRHS,SRSRSRSRRYSRSRSRGRRHS,RSGRHARSRSRSWSRSRSRSRRYSRSRSRGRRHSGGGSR,RHARSRSRSWSRSRSRSRRYSRSRSRGRRHS,SRSRSRSRRYSRSRSRGRRHS,RSGRHARSRSRSWSRSRSRSRRYSRSRSRGRRHS,RQSRSPSPRYSREYSSSRRRSRSR,RSGRHARSRSRSWSRSRSRSRRYSRSRSRGRRHS,RHARSRSRSWSRSRSRSRRYSRSRSRGRRHS,SRSRSRSRRYSRSRSRGRRHS,SASRTSSSRSSSRSSSRSRR,RSGRHARSRSRSWSRSRSRSRRYSRSRSRGR,RSRSSWSLSPSRSRSLTRSRSHSPSPS…	(361-381),(351-381),(361-381),(348-386),(351-381),(361-381),(348-381),(581-604),(348-381),(351-381),(361-381),(323-342),(348-378),(431-467),(580-604),(348-378),(583-604),(348-378),(354-378),(312-342),(354-376),(425-476),(323-342),(354-376),(431-467),(354-376),(354-376),(354-376),(310-342),(425-473),(312-342),(425-469),(323-342),(448-467),(310-342),(428-445),(312-342),(310-342),(312-331),(310-340)…	SARRRSSSSSSSSSASRTSSSRSSSRSSSRSRR,RSGRHARSRSRSWSRSRSRSRRYSRSRSRGRRHSGGGSR,RHHSSSRSRSSWSLSPSRSRSLTRSRSHSPSPSQSRSRSRSRSQSPSPSPAR,SRQSRSPSPRYSREYSSSRRRSRSR	(310-342),(348-386),(425-476),(580-604)
Q8NAV1-2	PRPF38A	Q8NAV1	0	1	1	1	Q8NAV1,Q8NAV1-2	Q8NAV1,Q8NAV1-2	20_50,20_55,25_45,25_50,25_50,25_55,30_40,30_40,30_45,30_45,30_50,35_35,35_40,35_45	RRSPTLRYRRSRSRSPRRRSRSPKRRSPSPRRERHRSKSPRRHRSRSRDRRHRSR,RYRRSRSRSPRRRSRSPKRR,RRSPTLRYRRSRSRSPRRRSRSPKRRSPSPRRERHRSKSPRRHRSRSRDRRHRSRSKS,RRSPTLRYRRSRSRSPRRRSRSPKRRS,RSKSPRRHRSRSRDRRHRSR,RYRRSRSRSPRRRSRSPKRR,SPTLRYRRSRSRSPRRRSRSPKRRSPSPRR,SKSPRRHRSRSRDRRHRSRSKS,SPTLRYRRSRSRSPRRRSRSPKRRSPSPRR,SKSPRRHRSRSRDRRHRSRSKS,RRSRSRSPRRRSRSPKRRS,RSRSRSPRRRSRSPKRRSPS,RSRSRSPRRRSRSPKRRSPS,RSRSRSPRRRSRSPKRRSPS	(37-91),(43-62),(37-94),(37-63),(72-91),(43-62),(39-68),(73-94),(39-68),(73-94),(45-63),(46-65),(46-65),(46-65)	RRSPTLRYRRSRSRSPRRRSRSPKRRSPSPRRERHRSKSPRRHRSRSRDRRHRSRSKS	(37-94)
Q8WXA9-2	SREK1	Q8WXA9	1	1	0	1	Q8WXA9,Q8WXA9-2	Q8WXA9,A0A087WY03,E5RFV3,E5RK30,Q8WXA9-2	20_50,20_55,25_45,25_50,25_55,30_40,30_40,30_40,30_45,30_50,30_55,35_35,35_35,35_40,35_45,35_50,35_55,40_30,40_30,40_35,40_40,40_45,40_50,40_55,45_25,45_25,45_30,45_30,45_35,45_40,45_45,45_50	RSYNASRRSRSSSRERRRRRSRSSSRSPR,RRSRSSSRERRRRRSRSSSR,RSYNASRRSRSSSRERRRRRSRSSSRSPRTS,RSYNASRRSRSSSRERRRRRSRSSSRSPR,RRSRSSSRERRRRRSRSSSR,RRKRSQSKHRSRSHNRSRSRQKDRRRSKS,RSKSRERRKSRSRSHSRDKR,RSYNASRRSRSSSRERRRRRSRSSSRSPRTS,RSYNASRRSRSSSRERRRRRSRSSSRSPRTS,RSYNASRRSRSSSRERRRRRSRSSSRSPR,RRSRSSSRERRRRRSRSSSR,SRRKRSQSKHRSRSHNRSRS,SYNASRRSRSSSRERRRRRSRSSSRSPRTS,SYNASRRSRSSSRERRRRRSRSSSRSPRTS,SYNASRRSRSSSRERR…	(482-510),(488-507),(482-512),(482-510),(488-507),(325-353),(358-377),(482-512),(482-512),(482-510),(488-507),(324-343),(483-512),(483-512),(483-512),(487-510),(488-507),(307-336),(487-512),(487-512),(487-512),(487-512),(487-510),(488-507),(307-337),(487-508),(307-326),(487-508),(487-508),(487-508),(487-508),(487-508)	RSRSHTRSKSRSSSKSHSRRKRSQSKHRSRSHNRSRSRQKDRRRSKS,RSKSRERRKSRSRSHSRDKR,RSYNASRRSRSSSRERRRRRSRSSSRSPRTS	(307-353),(358-377),(482-512)
Q96HJ9-2	FMC1	Q96HJ9	0	0	0	1	Q96HJ9-2	Q96HJ9,Q96HJ9-2	20_50,25_45,30_40,35_35,35_40,40_30,40_35,40_40,45_25,45_30,45_35,50_20,50_25,50_30,50_35	RSREHRRHRSRSMSRERKRR,RSRSREHRRHRSRSMSRERKRRTRSKSR,RRTRSKSREKRHRHRSRSSSRSRSRSHQRSRHSSRDRSRERSKRRSSKERFR,RSKSREKRHRHRSRSSSRSRSRSHQRSRHSSRDRSRERSKRRSS,RSKSREKRHRHRSRSSSRSRSRSHQRSRHSSRDRSRERSKRRSS,SKSREKRHRHRSRSSSRSRSRSHQRSRHSSRDRSR,SKSREKRHRHRSRSSSRSRSRSHQRSRHSSRDRSR,SRSRSRSHQRSRHSSRDRSR,RSRSSSRSRSRSHQRSRHSSRDRS,RSRSSSRSRSRSHQRSRHSSRDRS,RSRSSSRSRSRSHQRSRHSSRDRS,RSRSSSRSRSRSHQRSRHSSR,RSRSSSRSRSRSHQRS…	(338-357),(336-363),(356-407),(359-402),(359-402),(360-394),(360-394),(375-394),(370-393),(370-393),(370-393),(370-390),(370-390),(370-390),(370-390)	RSRSREHRRHRSRSMSRERKRRTRSKSREKRHRHRSRSSSRSRSRSHQRSRHSSRDRSRERSKRRSSKERFR	(336-407)
Q96QZ7-2	MAGI1	Q96QZ7	0	1	0	1	Q96QZ7,A0A087WT53,Q96QZ7-2,Q96QZ7-6,Q96QZ7-7	Q96QZ7,A0A087WT53,A0A087WXD2,H7C4S7,H7C4U7,H7C535,H7C5T8,Q96QZ7-2,Q96QZ7-3,Q96QZ7-4,Q96QZ7-5,Q96QZ7-6,Q96QZ7-7	20_50	RRERSPTRRRDGSPSRRRRS	(1354-1373)	RRERSPTRRRDGSPSRRRRS	(1354-1373)
Q96QZ7-6	MAGI1	Q96QZ7	0	1	0	1	Q96QZ7,A0A087WT53,Q96QZ7-2,Q96QZ7-6,Q96QZ7-7	Q96QZ7,A0A087WT53,A0A087WXD2,H7C4S7,H7C4U7,H7C535,H7C5T8,Q96QZ7-2,Q96QZ7-3,Q96QZ7-4,Q96QZ7-5,Q96QZ7-6,Q96QZ7-7	20_50	RRERSPTRRRDGSPSRRRRS	(1343-1362)	RRERSPTRRRDGSPSRRRRS	(1343-1362)
Q96QZ7-7	MAGI1	Q96QZ7	0	1	0	1	Q96QZ7,A0A087WT53,Q96QZ7-2,Q96QZ7-6,Q96QZ7-7	Q96QZ7,A0A087WT53,A0A087WXD2,H7C4S7,H7C4U7,H7C535,H7C5T8,Q96QZ7-2,Q96QZ7-3,Q96QZ7-4,Q96QZ7-5,Q96QZ7-6,Q96QZ7-7	20_50	RRERSPTRRRDGSPSRRRRS	(1317-1336)	RRERSPTRRRDGSPSRRRRS	(1317-1336)
Q9BUQ8-2	DDX23	Q9BUQ8	1	1	1	1	Q9BUQ8,Q9BUQ8-2	Q9BUQ8,Q9BUQ8-2	20_50,25_45,25_50,30_40,30_45,30_50,35_35,35_40,35_45	RKRHRSRDRRRGGSRSRSRSRS,RKRHRSRDRRRGGSRSRSRSRSKS,RKRHRSRDRRRGGSRSRSRSRS,RHRSRDRRRGGSRSRSRSRSKSAERERR,RHRSRDRRRGGSRSRSRSRSKS,RHRSRDRRRGGSRSRSRSRS,RSRDRRRGGSRSRSRSRSKS,RSRDRRRGGSRSRSRSRSKS,RSRDRRRGGSRSRSRSRSKS	(44-65),(44-67),(44-65),(46-73),(46-67),(46-65),(48-67),(48-67),(48-67)	RKRHRSRDRRRGGSRSRSRSRSKSAERERR	(44-73)
Q9BUV0-2	RSRP1	Q9BUV0	0	1	1	1	Q9BUV0,H3BTJ0,Q9BUV0-2,Q9BUV0-3	Q9BUV0,H3BTJ0,Q9BUV0-2,Q9BUV0-3	20_50,25_45,25_45,25_50,30_40,30_40,30_45,30_45,30_50,35_35,35_35,35_40,35_40,35_45,35_45,35_50,40_30,40_30,40_35,40_35,40_40,40_40,40_45,40_45,45_25,45_30,45_35,45_40,45_45,50_20,50_25,50_30,50_35,55_20,55_25,55_30	RSRRSKSRSRSRRRHQRKYRRYSRSYSRSRSRSRSRRYRERR,SSRFSSRSRRSKSRSRSRRRHQRKYRRYSRSYSRSRSRSRSRRYRERR,RRYYRSPSRYRSRSRSRSRSRGRS,RSRRSKSRSRSRRRHQRKYRRYSRSYSRSRSRSRSRRYRERR,RVSSRFSSRSRRSKSRSRSRRRHQRKYRRYSRSYSRSRSRSRSRRYRERR,RRYYRSPSRYRSRSRSRSRSRGRS,SSRFSSRSRRSKSRSRSRRRHQRKYRRYSRSYSRSRSRSRSRRYRERR,RRYYRSPSRYRSRSRSRSRSRGRS,RRYSRSYSRSRSRSRSRRYRERR,RLSSRSRSRSFSRSSRSHSRVSSRFSSRSRRSKSRSRSRRRHQRKYRRYSRSYSRSRSRSRSRRY…	(56-97),(50-97),(102-125),(56-97),(48-97),(102-125),(50-97),(102-125),(75-97),(29-97),(102-125),(48-97),(102-125),(50-97),(102-125),(75-97),(22-69),(106-125),(29-69),(106-125),(48-69),(106-125),(50-69),(106-125),(18-69),(22-69),(29-69),(48-69),(50-69),(18-66),(18-66),(22-66),(29-66),(24-57),(24-57),(27-51)	SPSTSRSGGSSRLSSRSRSRSFSRSSRSHSRVSSRFSSRSRRSKSRSRSRRRHQRKYRRYSRSYSRSRSRSRSRRYRERR,RRYYRSPSRYRSRSRSRSRSRGRS	(18-97),(102-125)
Q9BUV0-3	RSRP1	Q9BUV0	0	1	1	1	Q9BUV0,H3BTJ0,Q9BUV0-2,Q9BUV0-3	Q9BUV0,H3BTJ0,Q9BUV0-2,Q9BUV0-3	20_50,25_45,25_45,25_50,30_40,30_40,30_45,30_45,30_50,35_35,35_35,35_40,35_40,35_45,35_45,35_50,40_30,40_30,40_35,40_35,40_40,40_40,40_45,40_45,45_25,45_30,45_35,45_40,45_45,50_20,50_25,50_30,50_35,55_20,55_25,55_30	RSRRSKSRSRSRRRHQRKYRRYSRSYSRSRSRSRSRRYRERR,SSRFSSRSRRSKSRSRSRRRHQRKYRRYSRSYSRSRSRSRSRRYRERR,RRYYRSPSRYRSRSRSRSRSRGRS,RSRRSKSRSRSRRRHQRKYRRYSRSYSRSRSRSRSRRYRERR,RVSSRFSSRSRRSKSRSRSRRRHQRKYRRYSRSYSRSRSRSRSRRYRERR,RRYYRSPSRYRSRSRSRSRSRGRS,SSRFSSRSRRSKSRSRSRRRHQRKYRRYSRSYSRSRSRSRSRRYRERR,RRYYRSPSRYRSRSRSRSRSRGRS,RRYSRSYSRSRSRSRSRRYRERR,RLSSRSRSRSFSRSSRSHSRVSSRFSSRSRRSKSRSRSRRRHQRKYRRYSRSYSRSRSRSRSRRY…	(56-97),(50-97),(102-125),(56-97),(48-97),(102-125),(50-97),(102-125),(75-97),(29-97),(102-125),(48-97),(102-125),(50-97),(102-125),(75-97),(22-69),(106-125),(29-69),(106-125),(48-69),(106-125),(50-69),(106-125),(18-69),(22-69),(29-69),(48-69),(50-69),(18-66),(18-66),(22-66),(29-66),(24-57),(24-57),(27-51)	SPSTSRSGGSSRLSSRSRSRSFSRSSRSHSRVSSRFSSRSRRSKSRSRSRRRHQRKYRRYSRSYSRSRSRSRSRRYRERR,RRYYRSPSRYRSRSRSRSRSRGRS	(18-97),(102-125)
Q9NQ29-2	LUC7L	Q9NQ29	1	1	0	1	Q9NQ29,A8MYV2,B8ZZ08,Q9NQ29-2,Q9NQ29-3	Q9NQ29,A8MYV2,B8ZZ08,B8ZZ09,B8ZZ10,B8ZZ12,F2Z322,F8WBC1,Q9NQ29-2,Q9NQ29-3	20_50,20_55,20_60,20_65,25_45,25_50,25_55,25_60,30_40,30_45,30_50,35_35,35_40,35_45	REERLSRRSGSRTRDRRRSRSRDRRRRRSRSTSRERRKLSRSRSRDRHRRHRSRSRSHSRGHRR,SRRSGSRTRDRRRSRSRDRRRRRSRSTSRERRKLSRSR,RRSGSRTRDRRRSRSRDRRRRRSRSTSRERR,SRTRDRRRSRSRDRRRRRSRS,RLSRRSGSRTRDRRRSRSRDRRRRRSRSTSRERRKLSRSRSRDRHRRHRSRSRSHSRGHRRASRDR,RLSRRSGSRTRDRRRSRSRDRRRRRSRSTSRERRKLSRSRSRDRHRRHRSRSRSHSR,SRRSGSRTRDRRRSRSRDRRRRRSRSTSRERRKLSRSR,RDRRRSRSRDRRRRRSRSTSRERR,RRRRSRSTSRERRKLSRSRSRDRHRRHRSRSRSHSRGHRRASRDRS,RRRRS…	(252-315),(257-294),(258-288),(262-282),(255-320),(255-311),(257-294),(265-288),(276-321),(276-311),(276-311),(291-310),(291-310),(291-310)	REERLSRRSGSRTRDRRRSRSRDRRRRRSRSTSRERRKLSRSRSRDRHRRHRSRSRSHSRGHRRASRDRS	(252-321)
Q9NQ29-3	LUC7L	Q9NQ29	1	1	0	1	Q9NQ29,A8MYV2,B8ZZ08,Q9NQ29-2,Q9NQ29-3	Q9NQ29,A8MYV2,B8ZZ08,B8ZZ09,B8ZZ10,B8ZZ12,F2Z322,F8WBC1,Q9NQ29-2,Q9NQ29-3	20_50,20_55,20_60,20_65,25_45,25_50,25_55,25_60,30_40,30_45,30_50,35_35,35_40,35_45	REERLSRRSGSRTRDRRRSRSRDRRRRRSRSTSRERRKLSRSRSRDRHRRHRSRSRSHSRGHRR,SRRSGSRTRDRRRSRSRDRRRRRSRSTSRERRKLSRSR,RRSGSRTRDRRRSRSRDRRRRRSRSTSRERR,SRTRDRRRSRSRDRRRRRSRS,RLSRRSGSRTRDRRRSRSRDRRRRRSRSTSRERRKLSRSRSRDRHRRHRSRSRSHSRGHRRASRDR,RLSRRSGSRTRDRRRSRSRDRRRRRSRSTSRERRKLSRSRSRDRHRRHRSRSRSHSR,SRRSGSRTRDRRRSRSRDRRRRRSRSTSRERRKLSRSR,RDRRRSRSRDRRRRRSRSTSRERR,RRRRSRSTSRERRKLSRSRSRDRHRRHRSRSRSHSRGHRRASRDRS,RRRRS…	(235-298),(240-277),(241-271),(245-265),(238-303),(238-294),(240-277),(248-271),(259-304),(259-294),(259-294),(274-293),(274-293),(274-293)	REERLSRRSGSRTRDRRRSRSRDRRRRRSRSTSRERRKLSRSRSRDRHRRHRSRSRSHSRGHRRASRDRS	(235-304)
Q9NYF8-2	BCLAF1	Q9NYF8	0	1	1	0	Q9NYF8,A0A1W2PQ43,E9PJA7,E9PK91,E9PKI6,E9PQN2,Q9NYF8-2,Q9NYF8-3,Q9NYF8-4	Q9NYF8,A0A1W2PQ43,E9PJA7,E9PK91,E9PKI6,E9PQN2,Q9NYF8-2,Q9NYF8-3,Q9NYF8-4	20_50,25_45,25_45,25_50,30_40,30_40,30_45,35_35,35_35,35_40,35_40,40_30,40_30,40_35,40_35,40_40,40_40,45_25,45_25,45_30,45_30,45_35,45_35,45_40,50_20,50_20,50_25,50_25,50_30,50_30,50_35,50_40,55_20,55_20,55_25,55_25,55_30,55_30,55_35,60_20,60_20,60_25,60_25,60_30	RRHSRSPRRGRSRSRSPKRR,RKKRYRSRSRTYSRSRSRDR,RRHSRSPRRGRSRSRSPKRRS,RRHSRSPRRGRSRSRSPKRR,SSRSRSRSHSRKKRYRSRSRTYSRSRSRDRMYSR,RHSRSPRRGRSRSRSPKRRSVSSQRSRSRSRRSYRSSRSPRSSSSR,RHSRSPRRGRSRSRSPKRRS,RSQSSSRSRSRSHSRKKRYRSRSRTYSRSRS,SRSPRRGRSRSRSPKRRSVSSQRSRSRSRRSYRSSRSPRSSSSRSS,SSRSRSRSHSRKKRYRSRSR,SRSPRRGRSRSRSPKRRSVSSQRSRSRSRRSYRSSRSPRSSSSR,RSHSSRSKSRSQSSSRSRSRSHSRKKRYRSRSR,RSRSRSPKRRSVSSQRSRSRSRRSYRSSRSPR…	(97-116),(30-49),(97-117),(97-116),(20-53),(98-143),(98-117),(16-46),(100-145),(20-39),(100-143),(7-39),(107-146),(16-39),(107-145),(20-39),(107-143),(3-38),(108-146),(7-38),(108-146),(19-38),(108-145),(115-143),(3-30),(117-157),(3-30),(117-146),(7-30),(117-146),(117-145),(122-143),(3-30),(123-151),(3-30),(123-146),(7-30),(123-146),(123-145),(4-29),(127-151),(6-29),(127-146),(127-146)	RSNSRSHSSRSKSRSQSSSRSRSRSHSRKKRYRSRSRTYSRSRSRDRMYSR,RRHSRSPRRGRSRSRSPKRRSVSSQRSRSRSRRSYRSSRSPRSSSSRSSSPYSKSPVSKRR	(3-53),(97-157)
Q9NYF8-3	BCLAF1	Q9NYF8	0	1	1	0	Q9NYF8,A0A1W2PQ43,E9PJA7,E9PK91,E9PKI6,E9PQN2,Q9NYF8-2,Q9NYF8-3,Q9NYF8-4	Q9NYF8,A0A1W2PQ43,E9PJA7,E9PK91,E9PKI6,E9PQN2,Q9NYF8-2,Q9NYF8-3,Q9NYF8-4	20_50,25_45,25_45,25_50,30_40,30_40,30_45,35_35,35_35,35_40,35_40,40_30,40_30,40_35,40_35,40_40,40_40,45_25,45_25,45_30,45_30,45_35,45_35,45_40,50_20,50_20,50_25,50_25,50_30,50_30,50_35,50_40,55_20,55_20,55_25,55_25,55_30,55_30,55_35,60_20,60_20,60_25,60_25,60_30	RRHSRSPRRGRSRSRSPKRR,RKKRYRSRSRTYSRSRSRDR,RRHSRSPRRGRSRSRSPKRRS,RRHSRSPRRGRSRSRSPKRR,SSRSRSRSHSRKKRYRSRSRTYSRSRSRDRMYSR,RHSRSPRRGRSRSRSPKRRSVSSQRSRSRSRRSYRSSRSPRSSSSR,RHSRSPRRGRSRSRSPKRRS,RSQSSSRSRSRSHSRKKRYRSRSRTYSRSRS,SRSPRRGRSRSRSPKRRSVSSQRSRSRSRRSYRSSRSPRSSSSRSS,SSRSRSRSHSRKKRYRSRSR,SRSPRRGRSRSRSPKRRSVSSQRSRSRSRRSYRSSRSPRSSSSR,RSHSSRSKSRSQSSSRSRSRSHSRKKRYRSRSR,RSRSRSPKRRSVSSQRSRSRSRRSYRSSRSPR…	(97-116),(30-49),(97-117),(97-116),(20-53),(98-143),(98-117),(16-46),(100-145),(20-39),(100-143),(7-39),(107-146),(16-39),(107-145),(20-39),(107-143),(3-38),(108-146),(7-38),(108-146),(19-38),(108-145),(115-143),(3-30),(117-157),(3-30),(117-146),(7-30),(117-146),(117-145),(122-143),(3-30),(123-151),(3-30),(123-146),(7-30),(123-146),(123-145),(4-29),(127-151),(6-29),(127-146),(127-146)	RSNSRSHSSRSKSRSQSSSRSRSRSHSRKKRYRSRSRTYSRSRSRDRMYSR,RRHSRSPRRGRSRSRSPKRRSVSSQRSRSRSRRSYRSSRSPRSSSSRSSSPYSKSPVSKRR	(3-53),(97-157)
Q9NYF8-4	BCLAF1	Q9NYF8	0	1	1	0	Q9NYF8,A0A1W2PQ43,E9PJA7,E9PK91,E9PKI6,E9PQN2,Q9NYF8-2,Q9NYF8-3,Q9NYF8-4	Q9NYF8,A0A1W2PQ43,E9PJA7,E9PK91,E9PKI6,E9PQN2,Q9NYF8-2,Q9NYF8-3,Q9NYF8-4	20_50,25_45,25_50,30_40,30_40,30_45,35_35,35_35,35_40,35_40,40_30,40_30,40_35,40_35,40_40,40_40,45_25,45_25,45_30,45_30,45_35,45_35,45_40,50_20,50_20,50_25,50_25,50_30,50_30,50_35,50_40,55_20,55_20,55_25,55_25,55_30,55_30,55_35,60_20,60_20,60_25,60_25,60_30	RRHSRSPRRGRSRSRSPKRR,RRHSRSPRRGRSRSRSPKRRS,RRHSRSPRRGRSRSRSPKRR,RSRSRSHSRKKRYSSRSRSRTYSRSRSRDRMYSR,RHSRSPRRGRSRSRSPKRRSVSSQRSRSRSRRSYRSSRSPRSSSSR,RHSRSPRRGRSRSRSPKRRS,SSRSRSRSHSRKKRYSSRSRSRTYSRSRSRDRMYSR,SRSPRRGRSRSRSPKRRSVSSQRSRSRSRRSYRSSRSPRSSSSRSS,RSRSRSHSRKKRYSSRSRSRTYSRSRSRDRMYSR,SRSPRRGRSRSRSPKRRSVSSQRSRSRSRRSYRSSRSPRSSSSR,RSHSSRSKSRSQSSSRSRSRSHSRKKRYSSRSRSRTYSRSRSRDRMYS,RSRSRSPKRRSVSSQRSRS…	(99-118),(99-119),(99-118),(22-55),(100-145),(100-119),(20-55),(102-147),(22-55),(102-145),(7-54),(109-148),(20-54),(109-147),(22-41),(109-145),(3-40),(110-148),(7-40),(110-148),(20-40),(110-147),(117-145),(3-38),(119-159),(3-38),(119-148),(7-38),(119-148),(119-147),(124-145),(3-30),(125-153),(3-30),(125-148),(7-30),(125-148),(125-147),(4-29),(129-153),(6-29),(129-148),(129-148)	RSNSRSHSSRSKSRSQSSSRSRSRSHSRKKRYSSRSRSRTYSRSRSRDRMYSR,RRHSRSPRRGRSRSRSPKRRSVSSQRSRSRSRRSYRSSRSPRSSSSRSSSPYSKSPVSKRR	(3-55),(99-159)
Q9UQ35-2	SRRM2	Q9UQ35	1	1	1	0	Q9UQ35,A0A087X1W1,Q9UQ35-2,Q9UQ35-3	Q9UQ35,A0A087X1W1,Q9UQ35-2,Q9UQ35-3	20_50,20_50,20_50,20_50,20_50,20_50,20_55,25_45,25_45,25_45,25_45,25_45,25_45,25_45,25_50,25_50,25_50,25_50,25_50,25_55,30_40,30_40,30_40,30_40,30_40,30_40,30_45,30_45,30_45,30_45,30_50,30_50,35_35,35_35,35_40,35_40,35_45,35_50,40_30,40_30,40_35,40_40,45_25,50_20	RRGRSRSRTPARRRSRSRTPTRRRSRSRTPARRGRSRSRTPARRRSRTRSPVRRRSRSRSPARRSGRSRSRTPARRGRSRSRTPARRGRSRSRTPARRSGRSRSRTPARRGRSRSRTPRRGRSRSRSLVRRGR,RSRSRSRREKTRTTRRRDRS,STSRRRQRSRSRSRVTRRRRGGS,RRRRGRSRTPPTSRKRSRSR,SRRRSRSRTSPVSRRRSRSRTSVTRRRSRSRASPVSRRRSRSR,RRRSRSRTSPITRRRSRSRTSPVTRRRSRSRTSPVTRRRSRSRTSPVTRRRSRSR,STSRRRQRSRSRSRVTRRRRGGS,SRSRNTQRRGRSRSARRGRS,RRRSRTRSPVRRRSRSRSPARRSGRSRSRTPARRGRSRSR,RRGRSRSRTPARR…	(580-712),(1772-1791),(1796-1818),(1836-1855),(1884-1926),(1967-2021),(1796-1818),(543-562),(622-661),(665-716),(1786-1815),(1834-1854),(1874-1926),(1967-2021),(622-661),(665-710),(1796-1815),(1884-1926),(1967-2021),(1796-1815),(625-654),(1740-1759),(1786-1813),(1822-1849),(1874-1926),(1968-2011),(625-650),(1786-1813),(1874-1926),(1968-2011),(632-650),(1884-1926),(1787-1812),(1884-1919),(1787-181…	RSTSADSASSSDTSRSRSRS,SRSRNTQRRGRSRSARRGRS,RRGRSRSRTPARRRSRSRTPTRRRSRSRTPARRGRSRSRTPARRRSRTRSPVRRRSRSRSPARRSGRSRSRTPARRGRSRSRTPARRGRSRSRTPARRSGRSRSRTPARRGRSRSRTPRRGRSRSRSLVRRGRSHSR,SRISSRRSRSLSSPRSKAKSRLS,RSSRRRRSASSPRTKTTSRR,RSRSRSRREKTRTTRRRDRSGSSQSTSRRRQRSRSRSRVTRRRRGGS,SRSPARQESSRTSSRRRRGRSRTPPTSRKRSRSR,RRSRSRTPLISRRRSRSRTSPVSRRRSRSRTSVTRRRSRSRASPVSRRRSRSR,RRRSRSRTSPITRRRSRSRTSPVTRRRSRSRTSPVTR…	(262-281),(543-562),(580-716),(752-774),(1740-1759),(1772-1818),(1822-1855),(1874-1926),(1967-2021)
Q9Y383-2	LUC7L2	Q9Y383	0	1	0	1	Q9Y383,A0A0A6YYJ8,Q9Y383-2,Q9Y383-3	Q9Y383,A0A0A6YYJ8,F8WEU3,Q9Y383-2,Q9Y383-3,V9GZ75	20_50,25_45,30_40,35_35,35_40,40_30,40_35,40_40,45_25,45_30,45_35,50_20,50_25,50_30,50_35	RSREHRRHRSRSMSRERKRR,RSRSREHRRHRSRSMSRERKRRTRSKSR,RRTRSKSREKRHRHRSRSSSRSRSRSHQRSRHSSRDRSRERSKRRSSKERFR,RSKSREKRHRHRSRSSSRSRSRSHQRSRHSSRDRSRERSKRRSS,RSKSREKRHRHRSRSSSRSRSRSHQRSRHSSRDRSRERSKRRSS,SKSREKRHRHRSRSSSRSRSRSHQRSRHSSRDRSR,SKSREKRHRHRSRSSSRSRSRSHQRSRHSSRDRSR,SRSRSRSHQRSRHSSRDRSR,RSRSSSRSRSRSHQRSRHSSRDRS,RSRSSSRSRSRSHQRSRHSSRDRS,RSRSSSRSRSRSHQRSRHSSRDRS,RSRSSSRSRSRSHQRSRHSSR,RSRSSSRSRSRSHQRS…	(271-290),(269-296),(289-340),(292-335),(292-335),(293-327),(293-327),(308-327),(303-326),(303-326),(303-326),(303-323),(303-323),(303-323),(303-323)	RSRSREHRRHRSRSMSRERKRRTRSKSREKRHRHRSRSSSRSRSRSHQRSRHSSRDRSRERSKRRSSKERFR	(269-340)
Q9Y383-3	LUC7L2	Q9Y383	0	1	0	1	Q9Y383,A0A0A6YYJ8,Q9Y383-2,Q9Y383-3	Q9Y383,A0A0A6YYJ8,F8WEU3,Q9Y383-2,Q9Y383-3,V9GZ75	20_50,25_45,30_40,35_35,35_40,40_30,40_35,40_40,45_25,45_30,45_35,50_20,50_25,50_30,50_35	RSREHRRHRSRSMSRERKRR,RSRSREHRRHRSRSMSRERKRRTRSKSR,RRTRSKSREKRHRHRSRSSSRSRSRSHQRSRHSSRDRSRERSKRRSSKERFR,RSKSREKRHRHRSRSSSRSRSRSHQRSRHSSRDRSRERSKRRSS,RSKSREKRHRHRSRSSSRSRSRSHQRSRHSSRDRSRERSKRRSS,SKSREKRHRHRSRSSSRSRSRSHQRSRHSSRDRSR,SKSREKRHRHRSRSSSRSRSRSHQRSRHSSRDRSR,SRSRSRSHQRSRHSSRDRSR,RSRSSSRSRSRSHQRSRHSSRDRS,RSRSSSRSRSRSHQRSRHSSRDRS,RSRSSSRSRSRSHQRSRHSSRDRS,RSRSSSRSRSRSHQRSRHSSR,RSRSSSRSRSRSHQRS…	(269-288),(267-294),(287-338),(290-333),(290-333),(291-325),(291-325),(306-325),(301-324),(301-324),(301-324),(301-321),(301-321),(301-321),(301-321)	RSRSREHRRHRSRSMSRERKRRTRSKSREKRHRHRSRSSSRSRSRSHQRSRHSSRDRSRERSKRRSSKERFR	(267-338)
X6R7H2	PPRC1	Q5VV67	0	1	1	0	Q5VV67,E7EVG6,Q5VV67-2,X6R7H2	Q5VV67,E7EVG6,Q5VV67-2,X6R7H2	20_50,25_45,25_50,30_40,30_45,30_50,35_35,35_40,35_45,35_50,40_30,40_30,40_35,40_40,40_45,45_25,45_25,45_30,45_30,45_35,45_40,50_20,50_20,50_25,50_25,50_30,50_30,50_35,55_20,55_20,55_25,55_25,55_30,60_20,60_20,60_25,60_25,60_30,65_20	SSRSRSRSPSPRRRSDRRRRYS,SSSRSRSRSPSPRRRSDRRRRYSSYRS,SSRSRSRSPSPRRRSDRRRRYS,SSSSRSRSRSPSPRRRSDRRRRYSSYRS,SSSRSRSRSPSPRRRSDRRRRYSSYRS,SSRSRSRSPSPRRRSDRRRRYS,SSSSSRSRSRSPSPRRRSDRRRRYSS,SSSSRSRSRSPSPRRRSDRRRRYSS,SSSRSRSRSPSPRRRSDRRRRYSS,SSRSRSRSPSPRRRSDRRRR,SSRSRSRSLSPPHKRWRRSSCSSSGRSRRCSSSS,SSSSSSSSRSRSRSPSPRRRSDRRR,SSSSSRSRSRSPSPRRRSDRRR,SSSSRSRSRSPSPRRRSDRRR,SSSRSRSRSPSPRRRSDRRR,RWRRSSCSSSGRSRRCSSS…	(465-486),(464-490),(465-486),(463-490),(464-490),(465-486),(462-487),(463-487),(464-487),(465-484),(417-450),(459-483),(462-483),(463-483),(464-483),(431-452),(458-482),(431-450),(459-482),(462-482),(463-482),(431-453),(457-481),(431-452),(458-481),(431-450),(459-481),(462-481),(433-453),(457-479),(433-452),(458-479),(460-479),(433-453),(457-479),(433-452),(460-479),(460-479),(434-453)	SSRSRSRSLSPPHKRWRRSSCSSSGRSRRCSSSSSSS,SSSSSSSSSSRSRSRSPSPRRRSDRRRRYSSYRS	(417-453),(457-490)
Q07955	SRSF1	Not Applicable	1	Not Applicable	0	0	Q07955,J3KTL2	Q07955,J3KSW7,J3KTL2,J3QQV5,Q07955-2,Q07955-3	25_45,30_40,30_45,35_35,35_40,35_45,40_30,40_35,40_40,40_45,45_25,45_30,45_35,45_40,45_45,50_20,50_25,50_30,50_35,50_40,50_45	RSRSRSRSRSRSRSRSNSRSRS,RSPSYGRSRSRSRSRSRSRSRSNSRSRSYSPRRSRGSPRYSPRHSRSRSR,RSRSRSRSRSRSRSRSNSRSRS,RSPSYGRSRSRSRSRSRSRSRSNSRSRSYSPRRSRGSPRYSPRHSRSRS,RSRSRSRSRSRSRSRSNSRSRSYSPRRSR,RSRSRSRSRSRSRSRSNSRSRS,RSPSYGRSRSRSRSRSRSRSRSNSRSRSYSPRRSRGSPRYS,RSRSRSRSRSRSRSRSNSRSRSYSPRRSRGSPR,RSRSRSRSRSRSRSRSNSRSRSYSPRRSR,RSRSRSRSRSRSRSRSNSRSRS,RSPSYGRSRSRSRSRSRSRSRSNSRSRSYSPRRSRGS,RSRSRSRSRSRSRSRSNSRSRSYSPRRSRGS,…	(204-225),(198-247),(204-225),(198-246),(204-232),(204-225),(198-238),(204-236),(204-232),(204-225),(198-234),(204-234),(204-234),(204-232),(204-225),(204-227),(204-227),(204-227),(204-227),(204-227),(205-225)	RSPSYGRSRSRSRSRSRSRSRSNSRSRSYSPRRSRGSPRYSPRHSRSRSR	(198-247)
Q13243	SRSF5	Not Applicable	1	Not Applicable	0	1	Q13243,Q13243-3	Q13243,B4DJK0,B4DUA4,G3V5K8,Q13243-2,Q13243-3	25_45,30_40,30_45,35_35,35_35,35_40,35_45,40_30,40_30,40_35,40_40,40_45,45_25,45_25,45_30,45_35,45_40,45_45,50_20,50_25,50_30,50_35,50_40,50_45,55_20,55_25	RHSRSRSRSRSRTRSSSRSRSRSRSRSRKSYSRSRSRSRSRSR,SKRHSRSRSRSRSRTRSSSRSRSRSRSRSRKSYSRSRSRSRSRSRSKSRSVSRS,RHSRSRSRSRSRTRSSSRSRSRSRSRSRKSYSRSRSRSRSRSR,SKRHSRSRSRSRSRTRSSSRSRSRSRSRSRKSYSRSRSRSRSRSRSKSRSVSRS,RSKSPASVDRQRSRSRSRSR,SKRHSRSRSRSRSRTRSSSRSRSRSRSRSRKSYSRSRSRSRSRSRSKSRSVSRS,RHSRSRSRSRSRTRSSSRSRSRSRSRSRKSYSRSRSRSRSRSR,SKRHSRSRSRSRSRTRSSSRSRSRSRSRSRKSYSRSRSRSRSRSRSKSRSVSRS,SSRSKSPASVDRQRSRSRSRS,SKRH…	(182-224),(180-233),(182-224),(180-233),(247-266),(180-233),(182-224),(180-233),(245-265),(180-233),(180-233),(182-224),(180-233),(244-263),(180-233),(180-233),(180-233),(182-224),(184-233),(184-233),(184-233),(184-233),(184-233),(184-209),(196-215),(196-215)	SKRHSRSRSRSRSRTRSSSRSRSRSRSRSRKSYSRSRSRSRSRSRSKSRSVSRS,SSSRSKSPASVDRQRSRSRSRSR	(180-233),(244-266)
Q13595	TRA2A	Not Applicable	1	Not Applicable	0	0	Q13595,Q13595-3,Q13595-4	Q13595,F8WEH2,Q13595-2,Q13595-3,Q13595-4	25_45,30_40,30_40,30_45,35_35,35_35,35_40,35_40,40_30,40_30,40_35,40_40,45_25,45_30	RSRSKSRSRSRRHSHRRYTRSRSHSHSHRRRSRSR,SHSRSRSKSRSRSRRHSHRRYTRSRSHSHSHRRRSRSRS,RYRRRSPSPYYSRYRSRSRSRS,RSRSKSRSRSRRHSHRRYTRSRSHSHSHRRRSRSR,SHSRSRSKSRSRSRRHSHRRYTRSRSHSHSHRRRSRSRS,RRRSPSPYYSRYRSRSRSRSYSPRR,SHSRSRSKSRSRSRRHSHRRYTRSRSHSHSHRRRSRSRS,RRRSPSPYYSRYRSRSRSRS,SKHSESHSRSRSKSRSRSRRHSHRR,RSPSPYYSRYRSRSRSRSYS,SHSRSRSKSRSRSRRHSHRR,SHSRSRSKSRSRSRRHSHRR,SRVSKHSESHSRSRSKSRSRSRRHS,SKHSESHSRSRSKSRSRSRRHS	(51-85),(48-86),(255-276),(51-85),(48-86),(257-281),(48-86),(257-276),(43-67),(259-278),(48-67),(48-67),(40-64),(43-64)	SRVSKHSESHSRSRSKSRSRSRRHSHRRYTRSRSHSHSHRRRSRSRS,RYRRRSPSPYYSRYRSRSRSRSYSPRR	(40-86),(255-281)
Q15695	ZRSR2P1	Not Applicable	0	Not Applicable	Not Applicable	Not Applicable	Q15695	Q15695	25_45,30_40,30_45,35_35,35_40,35_45,40_30,40_35,40_40,45_25,45_30,45_35	RRSHRSRSQSSSRCRSRGRR,RRSQSRRSHRSRSQSSSRCRSRGRR,RRSHRSRSQSSSRCRSRGRR,RRSQSRRSHRSRSQSSSRCRSRGRRKSGNR,RRSQSRRSHRSRSQSSSRCRSRGRR,RRSHRSRSQSSSRCRSRGRR,RRSQSRRSHRSRSQSSSRCRSRGRRKS,RRSQSRRSHRSRSQSSSRCRSRGRRKS,RRSQSRRSHRSRSQSSSRCRSRGR,RSQSRRSHRSRSQSSSRCRSR,RSQSRRSHRSRSQSSSRCRSR,RSQSRRSHRSRSQSSSRCRSR	(445-464),(440-464),(445-464),(440-469),(440-464),(445-464),(440-466),(440-466),(440-463),(441-461),(441-461),(441-461)	RRSQSRRSHRSRSQSSSRCRSRGRRKSGNR	(440-469)
Q16630	CPSF6	Not Applicable	0	Not Applicable	0	1	Q16630,F8WJN3,Q16630-2,Q16630-3	Q16630,A0A3B3ISW1,F8VNP8,F8W084,F8WJN3,Q16630-2,Q16630-3	25_45	SRRERSRERDHSRSREKSRR	(489-508)	SRRERSRERDHSRSREKSRR	(489-508)
Q8IWX8	CHERP	Not Applicable	0	Not Applicable	1	1	Q8IWX8,J3QK89	Q8IWX8,J3QK89	25_45,30_40,30_45,35_35,35_35,35_40,35_45,40_30,40_30,40_35,40_35,40_40,40_45,45_25,45_30,45_30,45_35,45_35,45_40,45_45,50_20,50_25,50_30,50_30,50_35,50_35,50_40,50_45,55_20,55_25,55_30,55_30,55_35,55_40,55_45,60_20	RSYSRSRSRSRSRSRSSRSRSRSQSRSR,SRSRSRSCSRSYSRSRSRSRSRSRSSRSRSRSQSRSRSKSYSPGRRRRSRSRS,RSYSRSRSRSRSRSRSSRSRSRSQSRSR,SRSRSRSKSRGRSSSRSNSRS,SYSRSRSRSCSRSYSRSRSRSRSRSRSSRSRSRSQSRSRSKSYSPGRRRRSRSRS,SRSRSRSCSRSYSRSRSRSRSRSRSSRSRSRSQSRSRSKSYSPGRRRRSRSRS,RSYSRSRSRSRSRSRSSRSRSRSQSRSR,RNSGPSRSRSRSKSRGRSSSRSNSRSS,SGSYSRSRSRSCSRSYSRSRSRSRSRSRSSRSRSRSQSRSRSKSYSPGRRRRSRSRS,SRSRSRSKSRGRSSSRSNSRS,SYSRSRSRSCSRSYSRSR…	(774-801),(765-817),(774-801),(737-757),(763-817),(765-817),(774-801),(732-758),(761-817),(737-757),(763-817),(765-817),(774-801),(732-809),(732-758),(761-809),(737-757),(763-804),(765-802),(774-801),(734-806),(734-806),(734-758),(761-806),(737-757),(763-804),(765-802),(777-801),(739-806),(739-806),(739-758),(773-806),(773-804),(777-802),(777-796),(748-769)	RNSGPSRSRSRSKSRGRSSSRSNSRSSKSSGSYSRSRSRSCSRSYSRSRSRSRSRSRSSRSRSRSQSRSRSKSYSPGRRRRSRSRS	(732-817)
Q8N684	CPSF7	Not Applicable	0	Not Applicable	0	1	Q8N684,Q8N684-2,Q8N684-3	Q8N684,F5GXA3,F5H1W4,F5H2K8,F5H5B7,F5H6A8,F5H6P5,Q8N684-2,Q8N684-3	25_45,30_40,30_45,35_35,35_40,40_30,40_35	RKRHRSRERSPSRSRESSRRHR,SRKRHRSRERSPSRSRESSRRHR,RKRHRSRERSPSRSRESSRRHR,SGSSSRKRHRSRERSPSRSRESSR,SRKRHRSRERSPSRSRESSR,SGSSSRKRHRSRERSPSRSRESS,SGSSSRKRHRSRERSPSRSRESS	(418-439),(417-439),(418-439),(413-436),(417-436),(413-435),(413-435)	SGSSSRKRHRSRERSPSRSRESSRRHR	(413-439)
Q8WUQ7	CACTIN	Not Applicable	0	Not Applicable	1	1	Q8WUQ7,Q8WUQ7-2	Q8WUQ7,Q8WUQ7-2	25_45,30_40,30_45,40_30,45_25,45_30	SQSGSRSRSRSHGRRNRRRR,RSRSRSAGRRGRRRQSQSGSRSRSRSHGRRNRRRR,SQSGSRSRSRSHGRRNRRRR,RRRRRARSWSPSSSASSSAS,RRRRRARSWSPSSSASSSAS,RRRRRARSWSPSSSASSSAS	(21-40),(6-40),(21-40),(101-120),(101-120),(101-120)	RSRSRSAGRRGRRRQSQSGSRSRSRSHGRRNRRRR,RRRRRARSWSPSSSASSSAS	(6-40),(101-120)
Q99590	SCAF11	Not Applicable	1	Not Applicable	0	1	Q99590,A0A0A0MTP7,F8VXG7,Q99590-2	Q99590,A0A0A0MTP7,A8MTP4,A8MUK0,F8VXG7,Q99590-2	25_45,30_40,45_25	RRERERRTRKWSRSRSHSRS,RERRTRKWSRSRSHSRSPSRCR,SRSRSHSRSPSRCRTKSKSSS	(922-941),(925-946),(933-953)	RRERERRTRKWSRSRSHSRSPSRCRTKSKSSS	(922-953)
Q9BYW2	SETD2	Not Applicable	0	Not Applicable	0	1	Q9BYW2,Q9BYW2-2,Q9BYW2-3	Q9BYW2,A0A1W2PPX9,Q9BYW2-2,Q9BYW2-3	25_45,30_40,30_45,35_35,35_40	SRCRSERERRRSRSHSRSERGSR,RYVSSRCRSERERRRSRSHSRSERGSR,SRCRSERERRRSRSHSRSERGSR,SSRCRSERERRRSRSHSRS,SSRCRSERERRRSRSHSRS	(392-414),(388-414),(392-414),(391-409),(391-409)	RYVSSRCRSERERRRSRSHSRSERGSR	(388-414)
Q9H5P4	PDZD7	Not Applicable	0	Not Applicable	0	1	Q9H5P4	Q9H5P4,A0A2R8Y892,A0A2R8YFN1,Q9H5P4-1,Q9H5P4-2,S4R3J9	25_45,30_40,35_35,40_30	RGRAQSRSRSRSRSRSRSSR,RGRAQSRSRSRSRSRSRSSR,RGRAQSRSRSRSRSRSRSSR,RGRAQSRSRSRSRSRSRSSR	(767-786),(767-786),(767-786),(767-786)	RGRAQSRSRSRSRSRSRSSR	(767-786)
Q9NQS7	INCENP	Not Applicable	0	Not Applicable	1	1	Q9NQS7,Q9NQS7-2	Q9NQS7,Q9NQS7-2	25_45,30_40,30_45,35_35,35_40,40_30	RRRLSRRKSRSSQLSSRRLR,RRRLSRRKSRSSQLSSRRLRS,RRRLSRRKSRSSQLSSRRLR,RRLSRRKSRSSQLSSRRLRS,RRLSRRKSRSSQLSSRRLRS,SRRKSRSSQLSSRRLRSKDS	(83-102),(83-103),(83-102),(84-103),(84-103),(87-106)	RRRLSRRKSRSSQLSSRRLRSKDS	(83-106)
Q9NS56	TOPORS	Not Applicable	0	Not Applicable	1	1	Q9NS56,Q9NS56-2	Q9NS56,Q9NS56-2	25_45,30_40,35_35,35_35,35_40,40_30,40_35,45_25,50_20	RSRSRESSRPRGRRDKKRSR,SRSRSRSSDHGKRRSRSRNRDR,RHRKRGRSRSSDSRSQSRS,STSRSRSRSSDHGKRRSRSRNR,SRSRSRSSDHGKRRSRSRNR,SESTSRSRSRSSDHGKRRSRSR,STSRSRSRSSDHGKRRSRSR,SRRSQTLSLSSESTSRSRSRSSDHGKRRS,RSQTLSLSSESTSRSRSRSS	(628-647),(668-689),(590-608),(666-687),(668-687),(664-685),(666-685),(654-682),(656-675)	RHRKRGRSRSSDSRSQSRS,RSRSRESSRPRGRRDKKRSR,SRRSQTLSLSSESTSRSRSRSSDHGKRRSRSRNRDR	(590-608),(628-647),(654-689)
Q9NWB6	ARGLU1	Not Applicable	0	Not Applicable	0	1	Q9NWB6,Q9NWB6-2	Q9NWB6,Q9NWB6-2,Q9NWB6-3	25_45,30_40,30_45,35_35,35_40	RKRSKSRESKRNRRRESRSRSR,RSRSRSRSRDKERVRKRSKSRESKRNRRRESRSRSRS,RSKSRESKRNRRRESRSRSR,SKSRESKRNRRRESRSRSRS,SKSRESKRNRRRESRSRSRS	(38-59),(24-60),(40-59),(41-60),(41-60)	RSRSRSRSRDKERVRKRSKSRESKRNRRRESRSRSRS	(24-60)
Q9NXX6	NSMCE4A	Not Applicable	0	Not Applicable	1	1	Q9NXX6,Q9NXX6-2	Q9NXX6,Q9NXX6-2	25_45,30_40,30_45,35_35,35_40	RDRTRSRSRSRSPLSPRSRR,RDRTRSRSRSRSPLSPRSRRGSARERR,RDRTRSRSRSRSPLSPRSRR,RTRSRSRSRSPLSPRSRRGSAR,RTRSRSRSRSPLSPRSRRGSAR	(21-40),(21-47),(21-40),(23-44),(23-44)	RDRTRSRSRSRSPLSPRSRRGSARERR	(21-47)
Q9UK58	CCNL1	Not Applicable	1	Not Applicable	0	0	Q9UK58,Q9UK58-6	Q9UK58,Q9UK58-4,Q9UK58-5,Q9UK58-6	25_45,30_40,30_45,35_35,35_35,35_40,35_45,40_30,40_30,40_35,40_35,40_40,40_45,45_25,45_25,45_30,45_30,45_35,45_35,45_40	RSRNSRSASRSRSRTRSRSR,SKRSRNSRSASRSRSRTRSRSRSHTPRR,RSRNSRSASRSRSRTRSRSR,RKDSKRSRNSRSASRSRSRTRSRSRSHTPRR,RRSRSGTYSSRSRSRSRSHS,SKRSRNSRSASRSRSRTRSRSRSHTPRR,RSRNSRSASRSRSRTRSRSR,SKRSRNSRSASRSRSRTRSRSRS,RRSRSGTYSSRSRSRSRSHS,SKRSRNSRSASRSRSRTRSRSRS,RRSRSGTYSSRSRSRSRSHS,SKRSRNSRSASRSRSRTRSRSRS,RSRNSRSASRSRSRTRSRSR,SRNSRSASRSRSRTRSRSRS,RRSRSGTYSSRSRSRSRSHS,SRNSRSASRSRSRTRSRSRS,RRSRSGTYSSRSRSRSRSHS,SRNSRS…	(385-404),(383-410),(385-404),(380-410),(415-434),(383-410),(385-404),(383-405),(415-434),(383-405),(415-434),(383-405),(385-404),(386-405),(415-434),(386-405),(415-434),(386-405),(415-434),(386-405)	RKDSKRSRNSRSASRSRSRTRSRSRSHTPRR,RRSRSGTYSSRSRSRSRSHS	(380-410),(415-434)
Q9UKJ3	GPATCH8	Not Applicable	0	Not Applicable	0	1	Q9UKJ3,Q9UKJ3-2	Q9UKJ3,K7EQK8,Q9UKJ3-2,Q9UKJ3-3	25_45,30_40,30_40,30_45,35_35,35_35,35_35,35_40,35_40,35_45,40_30,40_30,40_35,40_35,40_35,40_40,40_40,45_25,45_25,45_30,45_30,45_35,45_35,45_40,45_40,50_20,50_25,50_30,55_20	SRSRSRSHTRERSRSRGRSRS,SRSRSRSGRRHSSHRSSRRS,SQSRSRSRSHTRERSRSRGRSRSSSCSRSRSKRRSRS,SRSRSRSHTRERSRSRGRSRS,SRSRSRSGRRHSSHRSSRRSYSS,SCSQSRSRSRSHTRERSRSRGRSRSSSCSRSRSKRRSRS,RSRSYSRDRSRSTRSPSQRSGSRKRS,SRSRSRSGRRHSSHRSSRRS,SQSRSRSRSHTRERSRSRGRSRSSSCSRSRSKRRSRS,SRSRSRSHTRERSRSRGRSRS,SGSEHSRSRSRSGRRHSSHRSSRRSYSSSS,SLSCSQSRSRSRSHTRERSRSRGRSRSSSCSRSRSKRRSRSTTAHSWQRSRSYSRDRSRSTRSPSQRSGSR,SRSRSRSGRRHSSHRSSRRSY…	(942-962),(850-869),(940-976),(942-962),(850-872),(938-976),(984-1009),(850-869),(940-976),(942-962),(845-874),(936-1006),(850-872),(938-976),(984-1003),(850-869),(944-976),(847-877),(951-981),(847-874),(951-976),(850-872),(951-976),(850-869),(951-976),(854-878),(854-877),(854-874),(859-878)	SGSEHSRSRSRSGRRHSSHRSSRRSYSSSSDASS,SLSCSQSRSRSRSHTRERSRSRGRSRSSSCSRSRSKRRSRSTTAHSWQRSRSYSRDRSRSTRSPSQRSGSRKRS	(845-878),(936-1009)
Q9UPN6	SCAF8	Not Applicable	0	Not Applicable	1	1	Q9UPN6,A0A0A0MT33,Q9UPN6-2	Q9UPN6,A0A0A0MT33,Q9UPN6-2	25_45,30_40,30_45,35_35,35_40,35_45,40_30,40_30,40_35,40_35,40_40,40_45	RSRSRTHSRSRSRSPRKRRSRSRSGSRKRKHRKRSRSRSRERKRKSSR,RSRSRTHSRSRSRSPRKRRSRSRSGSRKRKHRKRSRSRSRERKRKSSRSYSSERRAR,RSRSRTHSRSRSRSPRKRRSRSRSGSRKRKHRKRSRSRSR,RSRSRTHSRSRSRSPRKRRSRSRSGSRKRKHRKRSRSRSRERKRKSSRSYSSERR,RSRSRTHSRSRSRSPRKRRSRSRSGSRKRKHRKRSRSRSRERKRKSSRSYSSERR,RSRSRTHSRSRSRSPRKRRSRSRSGSRKR,SRSRSRSPRKRRSRSRSGSR,RSRSRSRERKRKSSRSYSSER,SRSRSRSPRKRRSRSRSGSR,RSRSRSRERKRKSSRSYSSER,SRSRSRSPRKRRSRSRSGSR,SR…	(397-444),(397-453),(397-436),(397-451),(397-451),(397-425),(404-423),(430-450),(404-423),(430-450),(404-423),(404-423)	RSRSRTHSRSRSRSPRKRRSRSRSGSRKRKHRKRSRSRSRERKRKSSRSYSSERRAR	(397-453)
Q9Y2W1	THRAP3	Not Applicable	0	Not Applicable	1	1	Q9Y2W1,A0A3B3ITZ9	Q9Y2W1,A0A3B3ITZ9	25_45,25_45,30_40,30_40,30_45,30_45,35_35,35_35,35_40,35_40,35_45,40_30,40_30,40_35,40_35,40_40,40_45,45_25,45_25,45_25,45_30,45_30,45_35,45_40,50_20,50_20,50_20,50_25,50_25,50_25,50_30,50_35,55_20,55_20,55_25,55_25,55_30,60_20,60_25	RSRSRSLSRSRKRRLSSRSRSR,RRGRSRSRSPKRRSPSPRSR,RSFSKSRSRSRSLSRSRKRRLSSRSRSRS,SPRRGRSRSRSPKRRSPSPRSRS,RSRSRSLSRSRKRRLSSRSRSR,RRGRSRSRSPKRRSPSPRSR,RSSRSRSASRSRSRSFSKSRSRSRSLSRSRKRRLSSRSRSRSYS,RGRSRSRSPKRRSPSPRSRSHSR,RSFSKSRSRSRSLSRSRKRRLSSRSRSRS,RGRSRSRSPKRRSPSPRSRS,RSRSRSLSRSRKRRLSSRSRSR,SKSGSRSSRSRSASRSRSRSFSKSRSRSRSLSRSRKRRLSSRSRSRSYS,RSRSRSPKRRSPSPRSRSHSRNSDKSSSDRSRRS,RSSRSRSASRSRSRSFSKSRSRSRSLSRS…	(31-52),(121-140),(25-53),(119-141),(31-52),(121-140),(12-55),(122-144),(25-53),(122-141),(31-52),(7-55),(124-157),(12-55),(124-144),(25-53),(31-52),(7-55),(132-174),(771-789),(7-55),(138-157),(12-55),(30-53),(7-41),(139-174),(771-789),(7-41),(139-174),(771-789),(7-41),(12-41),(7-32),(141-168),(7-32),(143-168),(7-32),(149-168),(149-168)	SKSGSRSSRSRSASRSRSRSFSKSRSRSRSLSRSRKRRLSSRSRSRSYS,SPRRGRSRSRSPKRRSPSPRSRSHSRNSDKSSSDRSRRSSSSRSSSNHSRVESSKR,RRARDRSRSSSSSSQSSHS	(7-55),(119-174),(771-789)
Q9Y388	RBMX2	Not Applicable	0	Not Applicable	0	1	Q9Y388	Q9Y388,A0A1W2PP04,Q5JY83	25_45	RSRSRSRDKSHRHKRARRSR	(290-309)	RSRSRSRDKSHRHKRARRSR	(290-309)
A0A0A0MT33	SCAF8	Q9UPN6	0	1	1	1	Q9UPN6,A0A0A0MT33,Q9UPN6-2	Q9UPN6,A0A0A0MT33,Q9UPN6-2	25_45,30_40,30_45,35_35,35_40,35_45,40_30,40_30,40_35,40_35,40_40,40_45	RSRSRTHSRSRSRSPRKRRSRSRSGSRKRKHRKRSRSRSRERKRKSSR,RSRSRTHSRSRSRSPRKRRSRSRSGSRKRKHRKRSRSRSRERKRKSSRSYSSERRAR,RSRSRTHSRSRSRSPRKRRSRSRSGSRKRKHRKRSRSRSR,RSRSRTHSRSRSRSPRKRRSRSRSGSRKRKHRKRSRSRSRERKRKSSRSYSSERR,RSRSRTHSRSRSRSPRKRRSRSRSGSRKRKHRKRSRSRSRERKRKSSRSYSSERR,RSRSRTHSRSRSRSPRKRRSRSRSGSRKR,SRSRSRSPRKRRSRSRSGSR,RSRSRSRERKRKSSRSYSSER,SRSRSRSPRKRRSRSRSGSR,RSRSRSRERKRKSSRSYSSER,SRSRSRSPRKRRSRSRSGSR,SR…	(475-522),(475-531),(475-514),(475-529),(475-529),(475-503),(482-501),(508-528),(482-501),(508-528),(482-501),(482-501)	RSRSRTHSRSRSRSPRKRRSRSRSGSRKRKHRKRSRSRSRERKRKSSRSYSSERRAR	(475-531)
A0A0A0MTP7	SCAF11	Q99590	1	1	0	1	Q99590,A0A0A0MTP7,F8VXG7,Q99590-2	Q99590,A0A0A0MTP7,A8MTP4,A8MUK0,F8VXG7,Q99590-2	25_45,30_40,45_25	RRERERRTRKWSRSRSHSRS,RERRTRKWSRSRSHSRSPSRCR,SRSRSHSRSPSRCRTKSKSSS	(862-881),(865-886),(873-893)	RRERERRTRKWSRSRSHSRSPSRCRTKSKSSS	(862-893)
A0A3B3ITZ9	THRAP3	Q9Y2W1	0	1	1	1	Q9Y2W1,A0A3B3ITZ9	Q9Y2W1,A0A3B3ITZ9	25_45,25_45,30_40,30_40,30_45,30_45,35_35,35_35,35_40,35_40,35_45,40_30,40_30,40_35,40_35,40_40,40_45,45_25,45_25,45_25,45_30,45_30,45_35,45_40,50_20,50_20,50_20,50_25,50_25,50_25,50_30,50_35,55_20,55_20,55_25,55_25,55_30,60_20,60_25	RSRSRSLSRSRKRRLSSRSRSR,RRGRSRSRSPKRRSPSPRSR,RSFSKSRSRSRSLSRSRKRRLSSRSRSRS,SPRRGRSRSRSPKRRSPSPRSRS,RSRSRSLSRSRKRRLSSRSRSR,RRGRSRSRSPKRRSPSPRSR,RSSRSRSASRSRSRSFSKSRSRSRSLSRSRKRRLSSRSRSRSYS,RGRSRSRSPKRRSPSPRSRSHSR,RSFSKSRSRSRSLSRSRKRRLSSRSRSRS,RGRSRSRSPKRRSPSPRSRS,RSRSRSLSRSRKRRLSSRSRSR,SKSGSRSSRSRSASRSRSRSFSKSRSRSRSLSRSRKRRLSSRSRSRSYS,RSRSRSPKRRSPSPRSRSHSRNSDKSSSDRSRRS,RSSRSRSASRSRSRSFSKSRSRSRSLSRS…	(31-52),(121-140),(25-53),(119-141),(31-52),(121-140),(12-55),(122-144),(25-53),(122-141),(31-52),(7-55),(124-157),(12-55),(124-144),(25-53),(31-52),(7-55),(132-174),(771-789),(7-55),(138-157),(12-55),(30-53),(7-41),(139-174),(771-789),(7-41),(139-174),(771-789),(7-41),(12-41),(7-32),(141-168),(7-32),(143-168),(7-32),(149-168),(149-168)	SKSGSRSSRSRSASRSRSRSFSKSRSRSRSLSRSRKRRLSSRSRSRSYS,SPRRGRSRSRSPKRRSPSPRSRSHSRNSDKSSSDRSRRSSSSRSSSNHSRVESSKR,RRARDRSRSSSSSSQSSHS	(7-55),(119-174),(771-789)
F8VXG7	SCAF11	Q99590	1	1	0	1	Q99590,A0A0A0MTP7,F8VXG7,Q99590-2	Q99590,A0A0A0MTP7,A8MTP4,A8MUK0,F8VXG7,Q99590-2	25_45,30_40,45_25	RRERERRTRKWSRSRSHSRS,RERRTRKWSRSRSHSRSPSRCR,SRSRSHSRSPSRCRTKSKSSS	(730-749),(733-754),(741-761)	RRERERRTRKWSRSRSHSRSPSRCRTKSKSSS	(730-761)
F8WJN3	CPSF6	Q16630	0	1	0	1	Q16630,F8WJN3,Q16630-2,Q16630-3	Q16630,A0A3B3ISW1,F8VNP8,F8W084,F8WJN3,Q16630-2,Q16630-3	25_45	SRRERSRERDHSRSREKSRR	(416-435)	SRRERSRERDHSRSREKSRR	(416-435)
J3KTL2	SRSF1	Q07955	1	1	0	1	Q07955,J3KTL2	Q07955,J3KSW7,J3KTL2,J3QQV5,Q07955-2,Q07955-3	25_45,30_40,30_45,35_35,35_40,35_45,40_30,40_35,40_40,40_45,45_25,45_30,45_35,45_40,45_45,50_20,50_25,50_30,50_35,50_40,50_45	RSRSRSRSRSRSRSRSNSRSRS,RSPSYGRSRSRSRSRSRSRSRSNSRSRSYSPRRSR,RSRSRSRSRSRSRSRSNSRSRS,RSPSYGRSRSRSRSRSRSRSRSNSRSRSYSPRRSRGSPRYSPRHSRSRS,RSRSRSRSRSRSRSRSNSRSRSYSPRRSR,RSRSRSRSRSRSRSRSNSRSRS,RSPSYGRSRSRSRSRSRSRSRSNSRSRSYSPRRSRGSPRYS,RSRSRSRSRSRSRSRSNSRSRSYSPRRSRGSPR,RSRSRSRSRSRSRSRSNSRSRSYSPRRSR,RSRSRSRSRSRSRSRSNSRSRS,RSPSYGRSRSRSRSRSRSRSRSNSRSRSYSPRRSRGS,RSRSRSRSRSRSRSRSNSRSRSYSPRRSRGS,RSRSRSRSRSRSRSR…	(204-225),(198-232),(204-225),(198-246),(204-232),(204-225),(198-238),(204-236),(204-232),(204-225),(198-234),(204-234),(204-234),(204-232),(204-225),(204-227),(204-227),(204-227),(204-227),(204-227),(205-225)	RSPSYGRSRSRSRSRSRSRSRSNSRSRSYSPRRSRGSPRYSPRHSRSRS	(198-246)
J3QK89	CHERP	Q8IWX8	0	1	1	1	Q8IWX8,J3QK89	Q8IWX8,J3QK89	25_45,30_40,30_45,35_35,35_35,35_40,35_45,40_30,40_30,40_35,40_35,40_40,40_45,45_25,45_30,45_30,45_35,45_35,45_40,45_45,50_20,50_25,50_30,50_30,50_35,50_35,50_40,50_45,55_20,55_25,55_30,55_30,55_35,55_40,55_45,60_20	RSYSRSRSRSRSRSRSSRSRSRSQSRSR,SRSRSRSCSRSYSRSRSRSRSRSRSSRSRSRSQSRSRSKSYSPGRRRRSRSRS,RSYSRSRSRSRSRSRSSRSRSRSQSRSR,SRSRSRSKSRGRSSSRSNSRS,SYSRSRSRSCSRSYSRSRSRSRSRSRSSRSRSRSQSRSRSKSYSPGRRRRSRSRS,SRSRSRSCSRSYSRSRSRSRSRSRSSRSRSRSQSRSRSKSYSPGRRRRSRSRS,RSYSRSRSRSRSRSRSSRSRSRSQSRSR,RNSGPSRSRSRSKSRGRSSSRSNSRSS,SGSYSRSRSRSCSRSYSRSRSRSRSRSRSSRSRSRSQSRSRSKSYSPGRRRRSRSRS,SRSRSRSKSRGRSSSRSNSRS,SYSRSRSRSCSRSYSRSR…	(785-812),(776-828),(785-812),(748-768),(774-828),(776-828),(785-812),(743-769),(772-828),(748-768),(774-828),(776-828),(785-812),(743-820),(743-769),(772-820),(748-768),(774-815),(776-813),(785-812),(745-817),(745-817),(745-769),(772-817),(748-768),(774-815),(776-813),(788-812),(750-817),(750-817),(750-769),(784-817),(784-815),(788-813),(788-807),(759-780)	RNSGPSRSRSRSKSRGRSSSRSNSRSSKSSGSYSRSRSRSCSRSYSRSRSRSRSRSRSSRSRSRSQSRSRSKSYSPGRRRRSRSRS	(743-828)
P84101-2	SERF2	P84101	0	0	0	1	P84101-2,P84101-3	P84101,B8ZZY7,B9A031,F8WBN3,F8WBV6,P84101-2,P84101-3,P84101-4	25_45	RRSCSRSRKRQTRRRRNPSS	(86-105)	RRSCSRSRKRQTRRRRNPSS	(86-105)
P84101-3	SERF2	P84101	0	0	0	1	P84101-2,P84101-3	P84101,B8ZZY7,B9A031,F8WBN3,F8WBV6,P84101-2,P84101-3,P84101-4	25_45	RRSCSRSRKRQTRRRRNPSS	(49-68)	RRSCSRSRKRQTRRRRNPSS	(49-68)
Q12872-2	SFSWAP	Q12872	0	1	0	1	Q12872,Q12872-2	Q12872,F5H1A5,Q12872-2	25_45,40_30,45_25	SRSRSRSPRRRAHSPERRR,RSRTRSRSPKYHSSSKSRSR,SRTRSRSPKYHSSSKSRSRS	(854-872),(764-783),(765-784)	RSRTRSRSPKYHSSSKSRSRS,SRSRSRSPRRRAHSPERRR	(764-784),(854-872)
Q13243-3	SRSF5	Q13243	1	1	0	1	Q13243,Q13243-3	Q13243,B4DJK0,B4DUA4,G3V5K8,Q13243-2,Q13243-3	25_45,30_40,30_45,35_35,35_35,35_40,35_45,40_30,40_30,40_35,40_40,40_45,45_25,45_25,45_30,45_35,45_40,45_45,50_20,50_25,50_30,50_35,50_40,50_45,55_20,55_25	RHSRSRSRSRSRTRSSSRSRSRSRSRSRKSYSRSRSRSRSRSR,SKRHSRSRSRSRSRTRSSSRSRSRSRSRSRKSYSRSRSRSRSRSRSKSRSVSRS,RHSRSRSRSRSRTRSSSRSRSRSRSRSRKSYSRSRSRSRSRSR,SKRHSRSRSRSRSRTRSSSRSRSRSRSRSRKSYSRSRSRSRSRSRSKSRSVSRS,RSKSPASVDRQRSRSRSRSR,SKRHSRSRSRSRSRTRSSSRSRSRSRSRSRKSYSRSRSRSRSRSRSKSRSVSRS,RHSRSRSRSRSRTRSSSRSRSRSRSRSRKSYSRSRSRSRSRSR,SKRHSRSRSRSRSRTRSSSRSRSRSRSRSRKSYSRSRSRSRSRSRSKSRSVSRS,SSRSKSPASVDRQRSRSRSRS,SKRH…	(179-221),(177-230),(179-221),(177-230),(244-263),(177-230),(179-221),(177-230),(242-262),(177-230),(177-230),(179-221),(177-230),(241-260),(177-230),(177-230),(177-230),(179-221),(181-230),(181-230),(181-230),(181-230),(181-230),(181-206),(193-212),(193-212)	SKRHSRSRSRSRSRTRSSSRSRSRSRSRSRKSYSRSRSRSRSRSRSKSRSVSRS,SSSRSKSPASVDRQRSRSRSRSR	(177-230),(241-263)
Q16630-2	CPSF6	Q16630	0	1	0	1	Q16630,F8WJN3,Q16630-2,Q16630-3	Q16630,A0A3B3ISW1,F8VNP8,F8W084,F8WJN3,Q16630-2,Q16630-3	25_45	SRRERSRERDHSRSREKSRR	(526-545)	SRRERSRERDHSRSREKSRR	(526-545)
Q16630-3	CPSF6	Q16630	0	1	0	1	Q16630,F8WJN3,Q16630-2,Q16630-3	Q16630,A0A3B3ISW1,F8VNP8,F8W084,F8WJN3,Q16630-2,Q16630-3	25_45	SRRERSRERDHSRSREKSRR	(416-435)	SRRERSRERDHSRSREKSRR	(416-435)
Q8N684-2	CPSF7	Q8N684	0	1	0	1	Q8N684,Q8N684-2,Q8N684-3	Q8N684,F5GXA3,F5H1W4,F5H2K8,F5H5B7,F5H6A8,F5H6P5,Q8N684-2,Q8N684-3	25_45,30_40,30_45,35_35,35_40,40_30,40_35	RKRHRSRERSPSRSRESSRRHR,SRKRHRSRERSPSRSRESSRRHR,RKRHRSRERSPSRSRESSRRHR,SGSSSRKRHRSRERSPSRSRESSR,SRKRHRSRERSPSRSRESSR,SGSSSRKRHRSRERSPSRSRESS,SGSSSRKRHRSRERSPSRSRESS	(409-430),(408-430),(409-430),(404-427),(408-427),(404-426),(404-426)	SGSSSRKRHRSRERSPSRSRESSRRHR	(404-430)
Q8N684-3	CPSF7	Q8N684	0	1	0	1	Q8N684,Q8N684-2,Q8N684-3	Q8N684,F5GXA3,F5H1W4,F5H2K8,F5H5B7,F5H6A8,F5H6P5,Q8N684-2,Q8N684-3	25_45,30_40,30_45,35_35,35_40,40_30,40_35	RKRHRSRERSPSRSRESSRRHR,SRKRHRSRERSPSRSRESSRRHR,RKRHRSRERSPSRSRESSRRHR,SGSSSRKRHRSRERSPSRSRESSR,SRKRHRSRERSPSRSRESSR,SGSSSRKRHRSRERSPSRSRESS,SGSSSRKRHRSRERSPSRSRESS	(461-482),(460-482),(461-482),(456-479),(460-479),(456-478),(456-478)	SGSSSRKRHRSRERSPSRSRESSRRHR	(456-482)
Q8WUQ7-2	CACTIN	Q8WUQ7	0	1	1	1	Q8WUQ7,Q8WUQ7-2	Q8WUQ7,Q8WUQ7-2	25_45,30_40,30_45,40_30,45_25,45_30	SQSGSRSRSRSHGRRNRRRR,RSRSRSAGRRGRRRQSQSGSRSRSRSHGRRNRRRR,SQSGSRSRSRSHGRRNRRRR,RRRRRARSWSPSSSASSSAS,RRRRRARSWSPSSSASSSAS,RRRRRARSWSPSSSASSSAS	(21-40),(6-40),(21-40),(101-120),(101-120),(101-120)	RSRSRSAGRRGRRRQSQSGSRSRSRSHGRRNRRRR,RRRRRARSWSPSSSASSSAS	(6-40),(101-120)
Q99590-2	SCAF11	Q99590	1	1	0	1	Q99590,A0A0A0MTP7,F8VXG7,Q99590-2	Q99590,A0A0A0MTP7,A8MTP4,A8MUK0,F8VXG7,Q99590-2	25_45,30_40,45_25	RRERERRTRKWSRSRSHSRS,RERRTRKWSRSRSHSRSPSRCR,SRSRSHSRSPSRCRTKSKSSS	(607-626),(610-631),(618-638)	RRERERRTRKWSRSRSHSRSPSRCRTKSKSSS	(607-638)
Q9BRL6-2	SRSF8	Q9BRL6	1	1	1	1	Q9BRL6,Q9BRL6-2	Q9BRL6,Q9BRL6-2	25_45,30_40,30_45,35_35,35_40,35_45,40_30,40_30,40_35,45_25,45_30,50_20,50_25,50_30,55_20,55_25,55_30	RRSRSPRRRHRSRSRGPSCSRSRSRSR,RRSRSPRRRHRSRSRGPSCSRSRSRSRYRGSRYSRSPYSR,RRSRSPRRRHRSRSRGPSCSRSRSRSR,SRSPRRRHRSRSRGPSCSRSRSRSRYRGSRYSRSPYSRSPYSRSRYSRSPYSRSRYRESR,SRSPRRRHRSRSRGPSCSRSRSRSRYRGSRYSRSPYSR,RRRHRSRSRGPSCSRSRSRSR,SRSRGPSCSRSRSRSRYRGSRYSRSPYSRSPYSRSRYSRSPYSRSR,SSSARRSKSSSVSRSRSRSRSSSMTRSPPRVSKR,SRSRGPSCSRSRSRSRYRGSRYSRSPYSRS,SKSSSARRSKSSSVSRSRSRSRSSSMTRS,SSSARRSKSSSVSRSRSRSRSSS,STSKSSSARRSKS…	(116-142),(116-155),(116-142),(118-177),(118-155),(122-142),(127-172),(219-252),(127-156),(217-245),(219-241),(215-245),(217-245),(219-241),(215-245),(217-245),(219-241)	RRSRSPRRRHRSRSRGPSCSRSRSRSRYRGSRYSRSPYSRSPYSRSRYSRSPYSRSRYRESR,STSKSSSARRSKSSSVSRSRSRSRSSSMTRSPPRVSKR	(116-177),(215-252)
Q9BYW2-2	SETD2	Q9BYW2	0	1	0	1	Q9BYW2,Q9BYW2-2,Q9BYW2-3	Q9BYW2,A0A1W2PPX9,Q9BYW2-2,Q9BYW2-3	25_45,30_40,30_45,35_35,35_40	SRCRSERERRRSRSHSRSERGSR,RYVSSRCRSERERRRSRSHSRSERGSR,SRCRSERERRRSRSHSRSERGSR,SSRCRSERERRRSRSHSRS,SSRCRSERERRRSRSHSRS	(392-414),(388-414),(392-414),(391-409),(391-409)	RYVSSRCRSERERRRSRSHSRSERGSR	(388-414)
Q9BYW2-3	SETD2	Q9BYW2	0	1	0	1	Q9BYW2,Q9BYW2-2,Q9BYW2-3	Q9BYW2,A0A1W2PPX9,Q9BYW2-2,Q9BYW2-3	25_45,30_40,30_45,35_35,35_40	SRCRSERERRRSRSHSRSERGSR,RYVSSRCRSERERRRSRSHSRSERGSR,SRCRSERERRRSRSHSRSERGSR,SSRCRSERERRRSRSHSRS,SSRCRSERERRRSRSHSRS	(392-414),(388-414),(392-414),(391-409),(391-409)	RYVSSRCRSERERRRSRSHSRSERGSR	(388-414)
Q9NQS7-2	INCENP	Q9NQS7	0	1	1	1	Q9NQS7,Q9NQS7-2	Q9NQS7,Q9NQS7-2	25_45,30_40,30_45,35_35,35_40,40_30	RRRLSRRKSRSSQLSSRRLR,RRRLSRRKSRSSQLSSRRLRS,RRRLSRRKSRSSQLSSRRLR,RRLSRRKSRSSQLSSRRLRS,RRLSRRKSRSSQLSSRRLRS,SRRKSRSSQLSSRRLRSKDS	(83-102),(83-103),(83-102),(84-103),(84-103),(87-106)	RRRLSRRKSRSSQLSSRRLRSKDS	(83-106)
Q9NS56-2	TOPORS	Q9NS56	0	1	1	1	Q9NS56,Q9NS56-2	Q9NS56,Q9NS56-2	25_45,30_40,35_35,35_35,35_40,40_30,40_35,45_25,50_20	RSRSRESSRPRGRRDKKRSR,SRSRSRSSDHGKRRSRSRNRDR,RHRKRGRSRSSDSRSQSRS,STSRSRSRSSDHGKRRSRSRNR,SRSRSRSSDHGKRRSRSRNR,SESTSRSRSRSSDHGKRRSRSR,STSRSRSRSSDHGKRRSRSR,SRRSQTLSLSSESTSRSRSRSSDHGKRRS,RSQTLSLSSESTSRSRSRSS	(563-582),(603-624),(525-543),(601-622),(603-622),(599-620),(601-620),(589-617),(591-610)	RHRKRGRSRSSDSRSQSRS,RSRSRESSRPRGRRDKKRSR,SRRSQTLSLSSESTSRSRSRSSDHGKRRSRSRNRDR	(525-543),(563-582),(589-624)
Q9NWB6-2	ARGLU1	Q9NWB6	0	1	0	1	Q9NWB6,Q9NWB6-2	Q9NWB6,Q9NWB6-2,Q9NWB6-3	25_45,30_40,30_45,35_35,35_40	RKRSKSRESKRNRRRESRSRSR,RSRSRSRSRDKERVRKRSKSRESKRNRRRESRSRSRS,RSKSRESKRNRRRESRSRSR,SKSRESKRNRRRESRSRSRS,SKSRESKRNRRRESRSRSRS	(38-59),(24-60),(40-59),(41-60),(41-60)	RSRSRSRSRDKERVRKRSKSRESKRNRRRESRSRSRS	(24-60)
Q9NXX6-2	NSMCE4A	Q9NXX6	0	1	1	1	Q9NXX6,Q9NXX6-2	Q9NXX6,Q9NXX6-2	25_45,30_40,30_45,35_35,35_40	RDRTRSRSRSRSPLSPRSRR,RDRTRSRSRSRSPLSPRSRRGSARERR,RDRTRSRSRSRSPLSPRSRR,RTRSRSRSRSPLSPRSRRGSAR,RTRSRSRSRSPLSPRSRRGSAR	(21-40),(21-47),(21-40),(23-44),(23-44)	RDRTRSRSRSRSPLSPRSRRGSARERR	(21-47)
Q9UK58-6	CCNL1	Q9UK58	1	1	0	1	Q9UK58,Q9UK58-6	Q9UK58,Q9UK58-4,Q9UK58-5,Q9UK58-6	25_45,30_40,30_45,35_35,35_40,35_45,40_30,40_35,40_40,40_45,45_25,45_30,45_35,45_40	RSRNSRSASRSRSRTRSRSR,SKRSRNSRSASRSRSRTRSRSRSHTPRR,RSRNSRSASRSRSRTRSRSR,RKDSKRSRNSRSASRSRSRTRSRSRSHTPRR,SKRSRNSRSASRSRSRTRSRSRSHTPRR,RSRNSRSASRSRSRTRSRSR,SKRSRNSRSASRSRSRTRSRSRS,SKRSRNSRSASRSRSRTRSRSRS,SKRSRNSRSASRSRSRTRSRSRS,RSRNSRSASRSRSRTRSRSR,SRNSRSASRSRSRTRSRSRS,SRNSRSASRSRSRTRSRSRS,SRNSRSASRSRSRTRSRSRS,SRNSRSASRSRSRTRSRSRS	(385-404),(383-410),(385-404),(380-410),(383-410),(385-404),(383-405),(383-405),(383-405),(385-404),(386-405),(386-405),(386-405),(386-405)	RKDSKRSRNSRSASRSRSRTRSRSRSHTPRR	(380-410)
Q9UKJ3-2	GPATCH8	Q9UKJ3	0	1	0	1	Q9UKJ3,Q9UKJ3-2	Q9UKJ3,K7EQK8,Q9UKJ3-2,Q9UKJ3-3	25_45,30_40,30_40,30_45,35_35,35_35,35_35,35_40,35_40,35_45,40_30,40_30,40_35,40_35,40_35,40_40,40_40,45_25,45_25,45_30,45_30,45_35,45_35,45_40,45_40,50_20,50_25,50_30,55_20	SRSRSRSHTRERSRSRGRSRS,SRSRSRSGRRHSSHRSSRRS,SQSRSRSRSHTRERSRSRGRSRSSSCSRSRSKRRSRS,SRSRSRSHTRERSRSRGRSRS,SRSRSRSGRRHSSHRSSRRSYSS,SCSQSRSRSRSHTRERSRSRGRSRSSSCSRSRSKRRSRS,RSRSYSRDRSRSTRSPSQRSGSRKRS,SRSRSRSGRRHSSHRSSRRS,SQSRSRSRSHTRERSRSRGRSRSSSCSRSRSKRRSRS,SRSRSRSHTRERSRSRGRSRS,SGSEHSRSRSRSGRRHSSHRSSRRSYSSSS,SLSCSQSRSRSRSHTRERSRSRGRSRSSSCSRSRSKRRSRSTTAHSWQRSRSYSRDRSRSTRSPSQRSGSR,SRSRSRSGRRHSSHRSSRRSY…	(864-884),(772-791),(862-898),(864-884),(772-794),(860-898),(906-931),(772-791),(862-898),(864-884),(767-796),(858-928),(772-794),(860-898),(906-925),(772-791),(866-898),(769-799),(873-903),(769-796),(873-898),(772-794),(873-898),(772-791),(873-898),(776-800),(776-799),(776-796),(781-800)	SGSEHSRSRSRSGRRHSSHRSSRRSYSSSSDASS,SLSCSQSRSRSRSHTRERSRSRGRSRSSSCSRSRSKRRSRSTTAHSWQRSRSYSRDRSRSTRSPSQRSGSRKRS	(767-800),(858-931)
Q9UPN6-2	SCAF8	Q9UPN6	0	1	1	1	Q9UPN6,A0A0A0MT33,Q9UPN6-2	Q9UPN6,A0A0A0MT33,Q9UPN6-2	25_45,30_40,30_45,35_35,35_40,35_45,40_30,40_30,40_35,40_35,40_40,40_45	RSRSRTHSRSRSRSPRKRRSRSRSGSRKRKHRKRSRSRSRERKRKSSR,RSRSRTHSRSRSRSPRKRRSRSRSGSRKRKHRKRSRSRSRERKRKSSRSYSSERRAR,RSRSRTHSRSRSRSPRKRRSRSRSGSRKRKHRKRSRSRSR,RSRSRTHSRSRSRSPRKRRSRSRSGSRKRKHRKRSRSRSRERKRKSSRSYSSERR,RSRSRTHSRSRSRSPRKRRSRSRSGSRKRKHRKRSRSRSRERKRKSSRSYSSERR,RSRSRTHSRSRSRSPRKRRSRSRSGSRKR,SRSRSRSPRKRRSRSRSGSR,RSRSRSRERKRKSSRSYSSER,SRSRSRSPRKRRSRSRSGSR,RSRSRSRERKRKSSRSYSSER,SRSRSRSPRKRRSRSRSGSR,SR…	(463-510),(463-519),(463-502),(463-517),(463-517),(463-491),(470-489),(496-516),(470-489),(496-516),(470-489),(470-489)	RSRSRTHSRSRSRSPRKRRSRSRSGSRKRKHRKRSRSRSRERKRKSSRSYSSERRAR	(463-519)
A0A1B0GVG4	CCDC194	Not Applicable	0	Not Applicable	Not Applicable	Not Applicable	A0A1B0GVG4	A0A1B0GVG4	30_40	RPRPRSGSRPRPSPRSRSRS	(200-219)	RPRPRSGSRPRPSPRSRSRS	(200-219)
B3KS81	SRRM5	Not Applicable	0	Not Applicable	Not Applicable	Not Applicable	B3KS81	B3KS81	30_40,30_40,35_35,40_30	RDRSRSRSPYKARDRSRSRS,RRRWRSPSKERERRQSRSSS,RERRQSRSSSEERDHSRSRS,STRSRPQSHSQSRSPRRSRSGS	(411-430),(569-588),(579-598),(273-294)	STRSRPQSHSQSRSPRRSRSGS,RDRSRSRSPYKARDRSRSRS,RRRWRSPSKERERRQSRSSSEERDHSRSRS	(273-294),(411-430),(569-598)
O95218	ZRANB2	Not Applicable	1	Not Applicable	1	0	O95218,O95218-2	O95218,O95218-2	30_40,35_35,35_35,35_40,40_30,40_30,40_35,40_35,45_25,45_25,45_30,45_30,45_35,50_20,50_20,50_25,50_30,50_35,55_20,55_25,55_25,55_30,55_35,60_20,60_25,60_30,60_35,65_20,65_25,65_30,70_20	RNRKRSRSRSSSSGDRKKRRTRSR,SRSRSRSRSRSSSSSQSRSRSSSRERSRSRGSKSRSSSRSHR,RSRSRSSSSGDRKKRRTRSRSPERRHRSSSGSS,RSRSRSSSSGDRKKRRTRSR,SNRRSRSKSRSSHSRSSSRSSSPSSSRSRSRSRSRSSSSSQSRSRSSSRERSRSRGSKSRSSSRSHRGSS,RKRSYSSSSSSPERNRKRSRSRSSSSGDRKKRRTRSRSPERRHRSSSGSSHS,SRSRSRSRSRSSSSSQSRSRSSSRERSRSRGSKSRSSSRSHR,SRSRSSSSGDRKKRRTRSRS,SNRRSRSKSRSSHSRSSSRSSSPSSSRSRSRSRSRSSSSSQSRSRSSSRERSRSRGSKSRSSSRSHRGSSSPRKRSYSSSSSSPERNR…	(283-306),(223-264),(287-319),(287-306),(198-267),(270-321),(223-264),(288-307),(198-295),(304-325),(198-267),(272-291),(223-264),(198-295),(307-327),(198-295),(198-267),(223-261),(198-295),(198-268),(275-295),(198-262),(223-243),(200-252),(200-252),(200-252),(223-243),(202-246),(207-246),(211-246),(206-237)	SNRRSRSKSRSSHSRSSSRSSSPSSSRSRSRSRSRSSSSSQSRSRSSSRERSRSRGSKSRSSSRSHRGSSSPRKRSYSSSSSSPERNRKRSRSRSSSSGDRKKRRTRSRSPERRHRSSSGSSHSGSRSSS	(198-327)
P30414	NKTR	Not Applicable	0	Not Applicable	0	1	P30414,A0A087WYW3	P30414,A0A087WYW3,A8K7K2	30_40,30_40,35_35,35_35,35_35,35_40,40_30,40_30,40_30,40_35,40_35,40_35,40_40,45_25,45_25,45_25,45_25,45_25,45_30,45_30,45_30,45_35,45_35,45_40,50_20,50_20,50_20,50_20,50_25,50_25,50_25,50_25,50_30,50_30,50_35,50_35,55_20,55_20,55_20,55_20,55_25,55_25,55_30,55_30	RSRSRSSRSRSYSRSYTRSR,RSRSYSRSRSRGWYSRGRTRSR,SPRSRSRSSRSRSYSRSYTRSRS,RSRSRSSTSSYRSRSYSRSRSRGWYSRGRTRSRSSSYRS,SRSRSRSRSQRSDSYHRGRS,RSRSRSSRSRSYSRSYTRSR,SDRSSESSPRSRSRSSRSRSYSRSYTRSRSLAS,SRHRTRSVSYSHSRSRSRSSTSSYRSRSYSRSRSRGWYSRGRTRSRSSSYRSYKSHRTSSRSRSR,SYYSRSRSRSRSQRSDSYHRGRS,SPRSRSRSSRSRSYSRSYTRSRS,RSRSRSSTSSYRSRSYSRSRSRGWYSRGRTRSRSSS,SRSRSRSRSQRSDSYHRGRS,RSRSRSSRSRSYSRSYTRSR,SSTRRMKSSCDRERSSRSSSLS…	(691-710),(1349-1370),(689-711),(1338-1376),(1409-1428),(691-710),(682-714),(1325-1389),(1406-1428),(689-711),(1338-1373),(1409-1428),(691-710),(470-492),(529-564),(679-729),(1325-1363),(1368-1392),(682-714),(1325-1359),(1368-1389),(689-711),(1338-1359),(691-710),(527-560),(679-733),(1328-1359),(1369-1392),(529-553),(679-729),(1328-1359),(1369-1392),(682-711),(1337-1359),(692-711),(1338-1359),(53…	SSTRRMKSSCDRERSSRSSSLSS,SYSRGSSRSRTASKSSSHSRSRSKSRSSSKSGHRKRAS,SKYSDRSSESSPRSRSRSSRSRSYSRSYTRSRSLASSHSRSRSPSSRSHSRNKYS,SRHRTRSVSYSHSRSRSRSSTSSYRSRSYSRSRSRGWYSRGRTRSRSSSYRSYKSHRTSSRSRSRSSS,SYYSRSRSRSRSQRSDSYHRGRS	(470-492),(527-564),(679-733),(1325-1392),(1406-1428)
Q14004	CDK13	Not Applicable	1	Not Applicable	0	1	Q14004,Q14004-2	Q14004,A0A087X209,Q14004-2,Q9BVE2	30_40,35_35,35_40,40_30,40_35,40_40,45_25,45_30,45_35	SSRHSRSRSRHRLSRSRSRHSS,RRSGKSRSRSPYSSRHSRSRSRHRLSRSRSRHSSIS,SSRHSRSRSRHRLSRSRSRHSS,RRSGKSRSRSPYSSRHSRSRSRHRLSRSRSRHSSISPS,RRSGKSRSRSPYSSRHSRSRSRHRLSRSRSRHSSIS,SSRHSRSRSRHRLSRSRSRHSS,RSGKSRSRSPYSSRHSRSRSRHRLSRSRSRHSSISPS,RSGKSRSRSPYSSRHSRSRSRHRLSRSRSRHSSISPS,SRSRSRHRLSRSRSRHSSIS	(416-437),(404-439),(416-437),(404-441),(404-439),(416-437),(405-441),(405-441),(420-439)	RRSGKSRSRSPYSSRHSRSRSRHRLSRSRSRHSSISPS	(404-441)
Q14739	LBR	Not Applicable	0	Not Applicable	1	1	Q14739,A0A494C1L1	Q14739,A0A494C1L1	30_40,35_35,35_40,40_30,40_35,40_40,45_25,45_30,45_35,50_20,50_25,50_30,50_35	SSPSRRRGSRSRSRSRSPGR,STSSSPSRRRGSRSRSRSRSPGR,SSPSRRRGSRSRSRSRSPGR,RKGGSTSSSPSRRRGSRSRSRSRSPGR,STSSSPSRRRGSRSRSRSRSPGR,SSPSRRRGSRSRSRSRSPGR,STSSSPSRRRGSRSRSRSRS,STSSSPSRRRGSRSRSRSRS,STSSSPSRRRGSRSRSRSRS,STSSSPSRRRGSRSRSRSRS,STSSSPSRRRGSRSRSRSRS,STSSSPSRRRGSRSRSRSRS,STSSSPSRRRGSRSRSRSRS	(70-89),(67-89),(70-89),(63-89),(67-89),(70-89),(67-86),(67-86),(67-86),(67-86),(67-86),(67-86),(67-86)	RKGGSTSSSPSRRRGSRSRSRSRSPGR	(63-89)
Q14966	ZNF638	Not Applicable	0	Not Applicable	0	1	Q14966,Q14966-2,Q14966-3,Q14966-4,Q14966-6	Q14966,C9JMR2,Q14966-2,Q14966-3,Q14966-4,Q14966-5,Q14966-6	30_40,35_35,35_40,40_30,40_35,40_40	RRRSHSPSPRRSRRSSSSHRFRRSRS,RRRSHSPSPRRSRRSSSSHRFRRSRS,RRRSHSPSPRRSRRSSSSHRFRRSRS,RRRSHSPSPRRSRRSSSSHRFRRSRS,RRRSHSPSPRRSRRSSSSHRFRRSRS,RRRSHSPSPRRSRRSSSSHRFRRSRS	(485-510),(485-510),(485-510),(485-510),(485-510),(485-510)	RRRSHSPSPRRSRRSSSSHRFRRSRS	(485-510)
Q15173	PPP2R5B	Not Applicable	0	Not Applicable	1	1	Q15173,Q15173-2	Q15173,Q15173-2	30_40	SRRSLRRARPRRSHSSSQFR	(32-51)	SRRSLRRARPRRSHSSSQFR	(32-51)
Q5SXM2	SNAPC4	Not Applicable	0	Not Applicable	Not Applicable	Not Applicable	Q5SXM2	Q5SXM2	30_40,35_35,40_30,45_25	RRRRRRARHSVRWSSTSSS,RRRRRARHSVRWSSTSSSGS,RRRRARHSVRWSSTSSSGSS,RRRARHSVRWSSTSSSGSSS	(506-524),(507-526),(508-527),(509-528)	RRRRRRARHSVRWSSTSSSGSSS	(506-528)
Q66PJ3	ARL6IP4	Not Applicable	0	Not Applicable	1	0	Q66PJ3,A0A0A0MTG7,A0A0C4DG62,A0A0C4DH18,F8WCT1,F8WEP2,Q66PJ3-2,Q66PJ3-3,Q66PJ3-4,Q66PJ3-5,Q66PJ3-6,Q66PJ3-7	Q66PJ3,A0A0A0MTG7,A0A0C4DG62,A0A0C4DH18,F8WCT1,F8WEP2,Q66PJ3-2,Q66PJ3-3,Q66PJ3-4,Q66PJ3-5,Q66PJ3-6,Q66PJ3-7	30_40,50_20,55_20,60_20,65_20,70_20	SRKRSRSRSRSRGRGSEKR,RRRTRSSSSSSSSSSSSSSS,RRRTRSSSSSSSSSSSSSSS,RRRTRSSSSSSSSSSSSSSS,RRRTRSSSSSSSSSSSSSSS,RRRTRSSSSSSSSSSSSSSS	(190-208),(253-272),(253-272),(253-272),(253-272),(253-272)	SRKRSRSRSRSRGRGSEKR,RRRTRSSSSSSSSSSSSSSS	(190-208),(253-272)
Q8TF62	ATP8B4	Not Applicable	0	Not Applicable	0	1	Q8TF62	Q8TF62,A0A6I8PRR9,H0YLJ1,H0YMP8	30_40	RPPSSRRPRTRRSSSRRS	(1111-1128)	RPPSSRRPRTRRSSSRRS	(1111-1128)
Q8WXF0	SRSF12	Not Applicable	1	Not Applicable	0	1	Q8WXF0	Q8WXF0,E5RFT0,E5RJS0	30_40,35_35,35_40,40_30,40_35	RRSRSPSQRRTRSRSSSWGRNRRRSDS,SPSDHRRSRSPSQRRTRSRSSSWGRNR,RRSRSPSQRRTRSRSSSWGR,SDHRRSRSPSQRRTRSRSSS,SDHRRSRSPSQRRTRSRSSS	(110-136),(105-131),(110-129),(107-126),(107-126)	SPSDHRRSRSPSQRRTRSRSSSWGRNRRRSDS	(105-136)
Q9BSF8	BTBD10	Not Applicable	0	Not Applicable	0	1	Q9BSF8,B7Z503,E9PKU9,Q9BSF8-2	Q9BSF8,B7Z503,E9PKU9,E9PN21,Q9BSF8-2	30_40	RSRDRRRSSDRSRDSSHER	(60-78)	RSRDRRRSSDRSRDSSHER	(60-78)
Q9NXE8	CWC25	Not Applicable	0	Not Applicable	0	1	Q9NXE8	Q9NXE8,A0A087WY60,Q9NXE8-2	30_40	SRDRRSRSLGRRSRSPRPS	(281-299)	SRDRRSRSLGRRSRSPRPS	(281-299)
Q9P2N5	RBM27	Not Applicable	0	Not Applicable	Not Applicable	Not Applicable	Q9P2N5	Q9P2N5	30_40,35_35,35_40,40_30,40_35	RRGRSKSRSKSRGLSRSRSR,RRGRSKSRSKSRGLSRSRSRSRGRSKDR,RRGRSKSRSKSRGLSRSRSR,RGRSKSRSKSRGLSRSRSRSRGRS,RGRSKSRSKSRGLSRSRSRSRGRS	(163-182),(163-190),(163-182),(164-187),(164-187)	RRGRSKSRSKSRGLSRSRSRSRGRSKDR	(163-190)
Q9UBK2	PPARGC1A	Not Applicable	0	Not Applicable	0	1	Q9UBK2,Q9UBK2-3,Q9UBK2-4,Q9UBK2-9	Q9UBK2,A0A087WTJ3,A0A087WVW3,D6RBF3,Q9UBK2-2,Q9UBK2-3,Q9UBK2-4,Q9UBK2-5,Q9UBK2-6,Q9UBK2-7,Q9UBK2-8,Q9UBK2-9	30_40,35_35,40_30,40_35,45_25,45_30,50_20,50_25,50_30	RPQRMRSRSRSFSRHRSCSR,RMRSRSRSFSRHRSCSRSPYSRSRSR,RSRSRSFSRHRSCSRSPYSRSRSRSPGSRSSSRS,RSRSRSFSRHRSCSRSPYSRSRSR,SRSRSFSRHRSCSRSPYSRSRSRSPGSRSSSRS,SRSRSFSRHRSCSRSPYSRSRSRSPGSRSSSRS,SCSRSPYSRSRSRSPGSRSSSRS,SCSRSPYSRSRSRSPGSRSSSRS,SRSPYSRSRSRSPGSRSSSRS	(561-580),(564-589),(566-599),(566-589),(567-599),(567-599),(577-599),(577-599),(579-599)	RPQRMRSRSRSFSRHRSCSRSPYSRSRSRSPGSRSSSRS	(561-599)
A0A087WYW3	NKTR	P30414	0	1	0	1	P30414,A0A087WYW3	P30414,A0A087WYW3,A8K7K2	30_40,30_40,35_35,35_35,35_35,35_40,40_30,40_30,40_30,40_35,40_35,40_35,40_40,45_25,45_25,45_25,45_25,45_25,45_30,45_30,45_30,45_35,45_35,45_40,50_20,50_20,50_20,50_20,50_25,50_25,50_25,50_25,50_30,50_30,50_35,50_35,55_20,55_20,55_20,55_20,55_25,55_25,55_30,55_30	RSRSRSSRSRSYSRSYTRSR,RSRSYSRSRSRGWYSRGRTRSR,SPRSRSRSSRSRSYSRSYTRSRS,RSRSRSSTSSYRSRSYSRSRSRGWYSRGRTRSRSSSYRS,SRSRSRSRSQRSDSYHRGRS,RSRSRSSRSRSYSRSYTRSR,SDRSSESSPRSRSRSSRSRSYSRSYTRSRSLAS,SRHRTRSVSYSHSRSRSRSSTSSYRSRSYSRSRSRGWYSRGRTRSRSSSYRSYKSHRTSSRSRSR,SYYSRSRSRSRSQRSDSYHRGRS,SPRSRSRSSRSRSYSRSYTRSRS,RSRSRSSTSSYRSRSYSRSRSRGWYSRGRTRSRSSS,SRSRSRSRSQRSDSYHRGRS,RSRSRSSRSRSYSRSYTRSR,SSTRRMKSSCDRERSSRSSSLS…	(391-410),(1049-1070),(389-411),(1038-1076),(1109-1128),(391-410),(382-414),(1025-1089),(1106-1128),(389-411),(1038-1073),(1109-1128),(391-410),(170-192),(229-264),(379-429),(1025-1063),(1068-1092),(382-414),(1025-1059),(1068-1089),(389-411),(1038-1059),(391-410),(227-260),(379-433),(1028-1059),(1069-1092),(229-253),(379-429),(1028-1059),(1069-1092),(382-411),(1037-1059),(392-411),(1038-1059),(23…	SSTRRMKSSCDRERSSRSSSLSS,SYSRGSSRSRTASKSSSHSRSRSKSRSSSKSGHRKRAS,SKYSDRSSESSPRSRSRSSRSRSYSRSYTRSRSLASSHSRSRSPSSRSHSRNKYS,SRHRTRSVSYSHSRSRSRSSTSSYRSRSYSRSRSRGWYSRGRTRSRSSSYRSYKSHRTSSRSRSRSSS,SYYSRSRSRSRSQRSDSYHRGRS	(170-192),(227-264),(379-433),(1025-1092),(1106-1128)
A0A0A0MTG7	ARL6IP4	Q66PJ3	0	1	1	0	Q66PJ3,A0A0A0MTG7,A0A0C4DG62,A0A0C4DH18,F8WCT1,F8WEP2,Q66PJ3-2,Q66PJ3-3,Q66PJ3-4,Q66PJ3-5,Q66PJ3-6,Q66PJ3-7	Q66PJ3,A0A0A0MTG7,A0A0C4DG62,A0A0C4DH18,F8WCT1,F8WEP2,Q66PJ3-2,Q66PJ3-3,Q66PJ3-4,Q66PJ3-5,Q66PJ3-6,Q66PJ3-7	30_40	SRKRSRSRSRSRGRGSEKR	(129-147)	SRKRSRSRSRSRGRGSEKR	(129-147)
A0A0C4DG62	ARL6IP4	Q66PJ3	0	1	1	0	Q66PJ3,A0A0A0MTG7,A0A0C4DG62,A0A0C4DH18,F8WCT1,F8WEP2,Q66PJ3-2,Q66PJ3-3,Q66PJ3-4,Q66PJ3-5,Q66PJ3-6,Q66PJ3-7	Q66PJ3,A0A0A0MTG7,A0A0C4DG62,A0A0C4DH18,F8WCT1,F8WEP2,Q66PJ3-2,Q66PJ3-3,Q66PJ3-4,Q66PJ3-5,Q66PJ3-6,Q66PJ3-7	30_40,50_20,55_20,60_20,65_20,70_20	SRKRSRSRSRSRGRGSEKR,RRRTRSSSSSSSSSSSSSSS,RRRTRSSSSSSSSSSSSSSS,RRRTRSSSSSSSSSSSSSSS,RRRTRSSSSSSSSSSSSSSS,RRRTRSSSSSSSSSSSSSSS	(6-24),(50-69),(50-69),(50-69),(50-69),(50-69)	SRKRSRSRSRSRGRGSEKR,RRRTRSSSSSSSSSSSSSSS	(6-24),(50-69)
A0A0C4DH18	ARL6IP4	Q66PJ3	0	1	1	0	Q66PJ3,A0A0A0MTG7,A0A0C4DG62,A0A0C4DH18,F8WCT1,F8WEP2,Q66PJ3-2,Q66PJ3-3,Q66PJ3-4,Q66PJ3-5,Q66PJ3-6,Q66PJ3-7	Q66PJ3,A0A0A0MTG7,A0A0C4DG62,A0A0C4DH18,F8WCT1,F8WEP2,Q66PJ3-2,Q66PJ3-3,Q66PJ3-4,Q66PJ3-5,Q66PJ3-6,Q66PJ3-7	30_40,50_20,55_20,60_20,65_20,70_20	SRKRSRSRSRSRGRGSEKR,RRRTRSSSSSSSSSSSSSSS,RRRTRSSSSSSSSSSSSSSS,RRRTRSSSSSSSSSSSSSSS,RRRTRSSSSSSSSSSSSSSS,RRRTRSSSSSSSSSSSSSSS	(6-24),(61-80),(61-80),(61-80),(61-80),(61-80)	SRKRSRSRSRSRGRGSEKR,RRRTRSSSSSSSSSSSSSSS	(6-24),(61-80)
A0A494C1L1	LBR	Q14739	0	1	1	1	Q14739,A0A494C1L1	Q14739,A0A494C1L1	30_40,35_35,35_40,40_30,40_35,40_40,45_25,45_30,45_35,50_20,50_25,50_30,50_35	SSPSRRRGSRSRSRSRSPGR,STSSSPSRRRGSRSRSRSRSPGR,SSPSRRRGSRSRSRSRSPGR,RKGGSTSSSPSRRRGSRSRSRSRSPGR,STSSSPSRRRGSRSRSRSRSPGR,SSPSRRRGSRSRSRSRSPGR,STSSSPSRRRGSRSRSRSRS,STSSSPSRRRGSRSRSRSRS,STSSSPSRRRGSRSRSRSRS,STSSSPSRRRGSRSRSRSRS,STSSSPSRRRGSRSRSRSRS,STSSSPSRRRGSRSRSRSRS,STSSSPSRRRGSRSRSRSRS	(70-89),(67-89),(70-89),(63-89),(67-89),(70-89),(67-86),(67-86),(67-86),(67-86),(67-86),(67-86),(67-86)	RKGGSTSSSPSRRRGSRSRSRSRSPGR	(63-89)
B7Z503	BTBD10	Q9BSF8	0	1	0	1	Q9BSF8,B7Z503,E9PKU9,Q9BSF8-2	Q9BSF8,B7Z503,E9PKU9,E9PN21,Q9BSF8-2	30_40	RSRDRRRSSDRSRDSSHER	(12-30)	RSRDRRRSSDRSRDSSHER	(12-30)
E9PKU9	BTBD10	Q9BSF8	0	1	0	1	Q9BSF8,B7Z503,E9PKU9,Q9BSF8-2	Q9BSF8,B7Z503,E9PKU9,E9PN21,Q9BSF8-2	30_40	RSRDRRRSSDRSRDSSHER	(60-78)	RSRDRRRSSDRSRDSSHER	(60-78)
F8WCT1	ARL6IP4	Q66PJ3	0	1	1	0	Q66PJ3,A0A0A0MTG7,A0A0C4DG62,A0A0C4DH18,F8WCT1,F8WEP2,Q66PJ3-2,Q66PJ3-3,Q66PJ3-4,Q66PJ3-5,Q66PJ3-6,Q66PJ3-7	Q66PJ3,A0A0A0MTG7,A0A0C4DG62,A0A0C4DH18,F8WCT1,F8WEP2,Q66PJ3-2,Q66PJ3-3,Q66PJ3-4,Q66PJ3-5,Q66PJ3-6,Q66PJ3-7	30_40,50_20,55_20,60_20,65_20,70_20	SRKRSRSRSRSRGRGSEKR,RRRTRSSSSSSSSSSSSSSS,RRRTRSSSSSSSSSSSSSSS,RRRTRSSSSSSSSSSSSSSS,RRRTRSSSSSSSSSSSSSSS,RRRTRSSSSSSSSSSSSSSS	(6-24),(61-80),(61-80),(61-80),(61-80),(61-80)	SRKRSRSRSRSRGRGSEKR,RRRTRSSSSSSSSSSSSSSS	(6-24),(61-80)
F8WEP2	ARL6IP4	Q66PJ3	0	1	1	0	Q66PJ3,A0A0A0MTG7,A0A0C4DG62,A0A0C4DH18,F8WCT1,F8WEP2,Q66PJ3-2,Q66PJ3-3,Q66PJ3-4,Q66PJ3-5,Q66PJ3-6,Q66PJ3-7	Q66PJ3,A0A0A0MTG7,A0A0C4DG62,A0A0C4DH18,F8WCT1,F8WEP2,Q66PJ3-2,Q66PJ3-3,Q66PJ3-4,Q66PJ3-5,Q66PJ3-6,Q66PJ3-7	30_40,50_20,55_20,60_20,65_20,70_20	SRKRSRSRSRSRGRGSEKR,RRRTRSSSSSSSSSSSSSSS,RRRTRSSSSSSSSSSSSSSS,RRRTRSSSSSSSSSSSSSSS,RRRTRSSSSSSSSSSSSSSS,RRRTRSSSSSSSSSSSSSSS	(6-24),(50-69),(50-69),(50-69),(50-69),(50-69)	SRKRSRSRSRSRGRGSEKR,RRRTRSSSSSSSSSSSSSSS	(6-24),(50-69)
O95218-2	ZRANB2	O95218	1	1	1	1	O95218,O95218-2	O95218,O95218-2	30_40,35_35,35_35,35_40,40_30,40_30,40_35,40_35,45_25,45_30,45_30,45_35,50_20,50_25,50_30,50_35,55_20,55_25,55_25,55_30,55_35,60_20,60_25,60_30,60_35,65_20,65_25,65_30,70_20	RNRKRSRSRSSSSGDRKKRRTRSR,SRSRSRSRSRSSSSSQSRSRSSSRERSRSRGSKSRSSSRSHR,RSRSRSSSSGDRKKRRTRSRS,RSRSRSSSSGDRKKRRTRSR,SNRRSRSKSRSSHSRSSSRSSSPSSSRSRSRSRSRSSSSSQSRSRSSSRERSRSRGSKSRSSSRSHRGSS,RKRSYSSSSSSPERNRKRSRSRSSSSGDRKKRRTRSRS,SRSRSRSRSRSSSSSQSRSRSSSRERSRSRGSKSRSSSRSHR,SRSRSSSSGDRKKRRTRSRS,SNRRSRSKSRSSHSRSSSRSSSPSSSRSRSRSRSRSSSSSQSRSRSSSRERSRSRGSKSRSSSRSHRGSSSPRKRSYSSSSSSPERNRKRSRSRSSSS,SNRRSRSKSRSSHSR…	(283-306),(223-264),(287-307),(287-306),(198-267),(270-307),(223-264),(288-307),(198-295),(198-267),(272-291),(223-264),(198-295),(198-295),(198-267),(223-261),(198-295),(198-268),(275-295),(198-262),(223-243),(200-252),(200-252),(200-252),(223-243),(202-246),(207-246),(211-246),(206-237)	SNRRSRSKSRSSHSRSSSRSSSPSSSRSRSRSRSRSSSSSQSRSRSSSRERSRSRGSKSRSSSRSHRGSSSPRKRSYSSSSSSPERNRKRSRSRSSSSGDRKKRRTRSRS	(198-307)
Q13595-3	TRA2A	Q13595	1	1	0	0	Q13595,Q13595-3,Q13595-4	Q13595,F8WEH2,Q13595-2,Q13595-3,Q13595-4	30_40,35_35,35_40,40_30	RYRRRSPSPYYSRYRSRSRSRS,RRRSPSPYYSRYRSRSRSRSYSPRR,RRRSPSPYYSRYRSRSRSRS,RSPSPYYSRYRSRSRSRSYS	(154-175),(156-180),(156-175),(158-177)	RYRRRSPSPYYSRYRSRSRSRSYSPRR	(154-180)
Q13595-4	TRA2A	Q13595	1	1	0	0	Q13595,Q13595-3,Q13595-4	Q13595,F8WEH2,Q13595-2,Q13595-3,Q13595-4	30_40,35_35,40_30	RYRRSPSPYYSRYRSRSRSR,RRSPSPYYSRYRSRSRSRSYSPRR,RSPSPYYSRYRSRSRSRSYS	(154-173),(156-179),(157-176)	RYRRSPSPYYSRYRSRSRSRSYSPRR	(154-179)
Q14004-2	CDK13	Q14004	1	1	0	1	Q14004,Q14004-2	Q14004,A0A087X209,Q14004-2,Q9BVE2	30_40,35_35,35_40,40_30,40_35,40_40,45_25,45_30,45_35	SSRHSRSRSRHRLSRSRSRHSS,RRSGKSRSRSPYSSRHSRSRSRHRLSRSRSRHSSIS,SSRHSRSRSRHRLSRSRSRHSS,RRSGKSRSRSPYSSRHSRSRSRHRLSRSRSRHSSISPS,RRSGKSRSRSPYSSRHSRSRSRHRLSRSRSRHSSIS,SSRHSRSRSRHRLSRSRSRHSS,RSGKSRSRSPYSSRHSRSRSRHRLSRSRSRHSSISPS,RSGKSRSRSPYSSRHSRSRSRHRLSRSRSRHSSISPS,SRSRSRHRLSRSRSRHSSIS	(416-437),(404-439),(416-437),(404-441),(404-439),(416-437),(405-441),(405-441),(420-439)	RRSGKSRSRSPYSSRHSRSRSRHRLSRSRSRHSSISPS	(404-441)
Q14966-2	ZNF638	Q14966	0	1	0	1	Q14966,Q14966-2,Q14966-3,Q14966-4,Q14966-6	Q14966,C9JMR2,Q14966-2,Q14966-3,Q14966-4,Q14966-5,Q14966-6	30_40,35_35,35_40,40_30,40_35,40_40	RRRSHSPSPRRSRRSSSSHRFRRSRS,RRRSHSPSPRRSRRSSSSHRFRRSRS,RRRSHSPSPRRSRRSSSSHRFRRSRS,RRRSHSPSPRRSRRSSSSHRFRRSRS,RRRSHSPSPRRSRRSSSSHRFRRSRS,RRRSHSPSPRRSRRSSSSHRFRRSRS	(485-510),(485-510),(485-510),(485-510),(485-510),(485-510)	RRRSHSPSPRRSRRSSSSHRFRRSRS	(485-510)
Q14966-3	ZNF638	Q14966	0	1	0	1	Q14966,Q14966-2,Q14966-3,Q14966-4,Q14966-6	Q14966,C9JMR2,Q14966-2,Q14966-3,Q14966-4,Q14966-5,Q14966-6	30_40,35_35,35_40,40_30,40_35,40_40	RRRSHSPSPRRSRRSSSSHRFRRSRS,RRRSHSPSPRRSRRSSSSHRFRRSRS,RRRSHSPSPRRSRRSSSSHRFRRSRS,RRRSHSPSPRRSRRSSSSHRFRRSRS,RRRSHSPSPRRSRRSSSSHRFRRSRS,RRRSHSPSPRRSRRSSSSHRFRRSRS	(485-510),(485-510),(485-510),(485-510),(485-510),(485-510)	RRRSHSPSPRRSRRSSSSHRFRRSRS	(485-510)
Q14966-4	ZNF638	Q14966	0	1	0	1	Q14966,Q14966-2,Q14966-3,Q14966-4,Q14966-6	Q14966,C9JMR2,Q14966-2,Q14966-3,Q14966-4,Q14966-5,Q14966-6	30_40,35_35,35_40,40_30,40_35,40_40	RRRSHSPSPRRSRRSSSSHRFRRSRS,RRRSHSPSPRRSRRSSSSHRFRRSRS,RRRSHSPSPRRSRRSSSSHRFRRSRS,RRRSHSPSPRRSRRSSSSHRFRRSRS,RRRSHSPSPRRSRRSSSSHRFRRSRS,RRRSHSPSPRRSRRSSSSHRFRRSRS	(485-510),(485-510),(485-510),(485-510),(485-510),(485-510)	RRRSHSPSPRRSRRSSSSHRFRRSRS	(485-510)
Q14966-6	ZNF638	Q14966	0	1	0	1	Q14966,Q14966-2,Q14966-3,Q14966-4,Q14966-6	Q14966,C9JMR2,Q14966-2,Q14966-3,Q14966-4,Q14966-5,Q14966-6	30_40,35_35,35_40,40_30,40_35,40_40	RRRSHSPSPRRSRRSSSSHRFRRSRS,RRRSHSPSPRRSRRSSSSHRFRRSRS,RRRSHSPSPRRSRRSSSSHRFRRSRS,RRRSHSPSPRRSRRSSSSHRFRRSRS,RRRSHSPSPRRSRRSSSSHRFRRSRS,RRRSHSPSPRRSRRSSSSHRFRRSRS	(485-510),(485-510),(485-510),(485-510),(485-510),(485-510)	RRRSHSPSPRRSRRSSSSHRFRRSRS	(485-510)
Q15173-2	PPP2R5B	Q15173	0	1	1	1	Q15173,Q15173-2	Q15173,Q15173-2	30_40	SRRSLRRARPRRSHSSSQFR	(29-48)	SRRSLRRARPRRSHSSSQFR	(29-48)
Q66PJ3-2	ARL6IP4	Q66PJ3	0	1	1	0	Q66PJ3,A0A0A0MTG7,A0A0C4DG62,A0A0C4DH18,F8WCT1,F8WEP2,Q66PJ3-2,Q66PJ3-3,Q66PJ3-4,Q66PJ3-5,Q66PJ3-6,Q66PJ3-7	Q66PJ3,A0A0A0MTG7,A0A0C4DG62,A0A0C4DH18,F8WCT1,F8WEP2,Q66PJ3-2,Q66PJ3-3,Q66PJ3-4,Q66PJ3-5,Q66PJ3-6,Q66PJ3-7	30_40,50_20,55_20,60_20,65_20,70_20	SRKRSRSRSRSRGRGSEKR,RRRTRSSSSSSSSSSSSSSS,RRRTRSSSSSSSSSSSSSSS,RRRTRSSSSSSSSSSSSSSS,RRRTRSSSSSSSSSSSSSSS,RRRTRSSSSSSSSSSSSSSS	(190-208),(245-264),(245-264),(245-264),(245-264),(245-264)	SRKRSRSRSRSRGRGSEKR,RRRTRSSSSSSSSSSSSSSS	(190-208),(245-264)
Q66PJ3-3	ARL6IP4	Q66PJ3	0	1	1	0	Q66PJ3,A0A0A0MTG7,A0A0C4DG62,A0A0C4DH18,F8WCT1,F8WEP2,Q66PJ3-2,Q66PJ3-3,Q66PJ3-4,Q66PJ3-5,Q66PJ3-6,Q66PJ3-7	Q66PJ3,A0A0A0MTG7,A0A0C4DG62,A0A0C4DH18,F8WCT1,F8WEP2,Q66PJ3-2,Q66PJ3-3,Q66PJ3-4,Q66PJ3-5,Q66PJ3-6,Q66PJ3-7	30_40,50_20,55_20,60_20,65_20,70_20	SRKRSRSRSRSRGRGSEKR,RRRTRSSSSSSSSSSSSSSS,RRRTRSSSSSSSSSSSSSSS,RRRTRSSSSSSSSSSSSSSS,RRRTRSSSSSSSSSSSSSSS,RRRTRSSSSSSSSSSSSSSS	(190-208),(234-253),(234-253),(234-253),(234-253),(234-253)	SRKRSRSRSRSRGRGSEKR,RRRTRSSSSSSSSSSSSSSS	(190-208),(234-253)
Q66PJ3-4	ARL6IP4	Q66PJ3	0	1	1	0	Q66PJ3,A0A0A0MTG7,A0A0C4DG62,A0A0C4DH18,F8WCT1,F8WEP2,Q66PJ3-2,Q66PJ3-3,Q66PJ3-4,Q66PJ3-5,Q66PJ3-6,Q66PJ3-7	Q66PJ3,A0A0A0MTG7,A0A0C4DG62,A0A0C4DH18,F8WCT1,F8WEP2,Q66PJ3-2,Q66PJ3-3,Q66PJ3-4,Q66PJ3-5,Q66PJ3-6,Q66PJ3-7	30_40,50_20,55_20,60_20,65_20,70_20	SRKRSRSRSRSRGRGSEKR,RRRTRSSSSSSSSSSSSSSS,RRRTRSSSSSSSSSSSSSSS,RRRTRSSSSSSSSSSSSSSS,RRRTRSSSSSSSSSSSSSSS,RRRTRSSSSSSSSSSSSSSS	(190-208),(234-253),(234-253),(234-253),(234-253),(234-253)	SRKRSRSRSRSRGRGSEKR,RRRTRSSSSSSSSSSSSSSS	(190-208),(234-253)
Q66PJ3-5	ARL6IP4	Q66PJ3	0	1	1	0	Q66PJ3,A0A0A0MTG7,A0A0C4DG62,A0A0C4DH18,F8WCT1,F8WEP2,Q66PJ3-2,Q66PJ3-3,Q66PJ3-4,Q66PJ3-5,Q66PJ3-6,Q66PJ3-7	Q66PJ3,A0A0A0MTG7,A0A0C4DG62,A0A0C4DH18,F8WCT1,F8WEP2,Q66PJ3-2,Q66PJ3-3,Q66PJ3-4,Q66PJ3-5,Q66PJ3-6,Q66PJ3-7	30_40,50_20,55_20,60_20,65_20,70_20	SRKRSRSRSRSRGRGSEKR,RRRTRSSSSSSSSSSSSSSS,RRRTRSSSSSSSSSSSSSSS,RRRTRSSSSSSSSSSSSSSS,RRRTRSSSSSSSSSSSSSSS,RRRTRSSSSSSSSSSSSSSS	(190-208),(245-264),(245-264),(245-264),(245-264),(245-264)	SRKRSRSRSRSRGRGSEKR,RRRTRSSSSSSSSSSSSSSS	(190-208),(245-264)
Q66PJ3-6	ARL6IP4	Q66PJ3	0	1	1	0	Q66PJ3,A0A0A0MTG7,A0A0C4DG62,A0A0C4DH18,F8WCT1,F8WEP2,Q66PJ3-2,Q66PJ3-3,Q66PJ3-4,Q66PJ3-5,Q66PJ3-6,Q66PJ3-7	Q66PJ3,A0A0A0MTG7,A0A0C4DG62,A0A0C4DH18,F8WCT1,F8WEP2,Q66PJ3-2,Q66PJ3-3,Q66PJ3-4,Q66PJ3-5,Q66PJ3-6,Q66PJ3-7	30_40	SRKRSRSRSRSRGRGSEKR	(190-208)	SRKRSRSRSRSRGRGSEKR	(190-208)
Q66PJ3-7	ARL6IP4	Q66PJ3	0	1	1	0	Q66PJ3,A0A0A0MTG7,A0A0C4DG62,A0A0C4DH18,F8WCT1,F8WEP2,Q66PJ3-2,Q66PJ3-3,Q66PJ3-4,Q66PJ3-5,Q66PJ3-6,Q66PJ3-7	Q66PJ3,A0A0A0MTG7,A0A0C4DG62,A0A0C4DH18,F8WCT1,F8WEP2,Q66PJ3-2,Q66PJ3-3,Q66PJ3-4,Q66PJ3-5,Q66PJ3-6,Q66PJ3-7	30_40,50_20,55_20,60_20,65_20,70_20	SRKRSRSRSRSRGRGSEKR,RRRTRSSSSSSSSSSSSSSS,RRRTRSSSSSSSSSSSSSSS,RRRTRSSSSSSSSSSSSSSS,RRRTRSSSSSSSSSSSSSSS,RRRTRSSSSSSSSSSSSSSS	(6-24),(58-77),(58-77),(58-77),(58-77),(58-77)	SRKRSRSRSRSRGRGSEKR,RRRTRSSSSSSSSSSSSSSS	(6-24),(58-77)
Q96IZ7-2	RSRC1	Q96IZ7	1	1	1	1	Q96IZ7,C9J713,F8WDM0,Q96IZ7-2	Q96IZ7,C9J713,F8WDM0,Q96IZ7-2	30_40,35_35,35_40,40_30,40_35,40_40,45_25,45_30,45_35,50_20,50_25,50_30,50_35	RRRRHRSSSSSSYGSRRKRSRSRSRGRGKSYRVQRSRS,SYDRRRRHRSSSSSSYGSRRKRSRSRSRGRGKS,RRRRHRSSSSSSYGSRRKRSR,RSHSYDRRRRHRSSSSSSYGSRRKRSRSRSRGR,SYDRRRRHRSSSSSSYGSRRKRSRSRSRGR,RRRRHRSSSSSSYGSRRKRSR,SHSYDRRRRHRSSSSSSYGSRRKRSRSRSRGR,RRHRSSSSSSYGSRRKRSRSRSRGR,RRHRSSSSSSYGSRRKRSRSRSRGR,RSSSSSSYGSRRKRSRSRSR,RSSSSSSYGSRRKRSRSRSR,RSSSSSSYGSRRKRSRSRSR,RSSSSSSYGSRRKRSRSRSR	(64-101),(61-93),(64-84),(58-90),(61-90),(64-84),(59-90),(66-90),(66-90),(69-88),(69-88),(69-88),(69-88)	RSHSYDRRRRHRSSSSSSYGSRRKRSRSRSRGRGKSYRVQRSRS	(58-101)
Q9BSF8-2	BTBD10	Q9BSF8	0	1	0	1	Q9BSF8,B7Z503,E9PKU9,Q9BSF8-2	Q9BSF8,B7Z503,E9PKU9,E9PN21,Q9BSF8-2	30_40	RSRDRRRSSDRSRDSSHER	(68-86)	RSRDRRRSSDRSRDSSHER	(68-86)
Q9UBK2-3	PPARGC1A	Q9UBK2	0	1	0	1	Q9UBK2,Q9UBK2-3,Q9UBK2-4,Q9UBK2-9	Q9UBK2,A0A087WTJ3,A0A087WVW3,D6RBF3,Q9UBK2-2,Q9UBK2-3,Q9UBK2-4,Q9UBK2-5,Q9UBK2-6,Q9UBK2-7,Q9UBK2-8,Q9UBK2-9	30_40,35_35,40_30,40_35,45_25,45_30,50_20,50_25,50_30	RPQRMRSRSRSFSRHRSCSR,RMRSRSRSFSRHRSCSRSPYSRSRSR,RSRSRSFSRHRSCSRSPYSRSRSRSPGSRSSSRS,RSRSRSFSRHRSCSRSPYSRSRSR,SRSRSFSRHRSCSRSPYSRSRSRSPGSRSSSRS,SRSRSFSRHRSCSRSPYSRSRSRSPGSRSSSRS,SCSRSPYSRSRSRSPGSRSSSRS,SCSRSPYSRSRSRSPGSRSSSRS,SRSPYSRSRSRSPGSRSSSRS	(566-585),(569-594),(571-604),(571-594),(572-604),(572-604),(582-604),(582-604),(584-604)	RPQRMRSRSRSFSRHRSCSRSPYSRSRSRSPGSRSSSRS	(566-604)
Q9UBK2-4	PPARGC1A	Q9UBK2	0	1	0	1	Q9UBK2,Q9UBK2-3,Q9UBK2-4,Q9UBK2-9	Q9UBK2,A0A087WTJ3,A0A087WVW3,D6RBF3,Q9UBK2-2,Q9UBK2-3,Q9UBK2-4,Q9UBK2-5,Q9UBK2-6,Q9UBK2-7,Q9UBK2-8,Q9UBK2-9	30_40,35_35,40_30,40_35,45_25,45_30,50_20,50_25,50_30	RPQRMRSRSRSFSRHRSCSR,RMRSRSRSFSRHRSCSRSPYSRSRSR,RSRSRSFSRHRSCSRSPYSRSRSRSPGSRSSSRS,RSRSRSFSRHRSCSRSPYSRSRSR,SRSRSFSRHRSCSRSPYSRSRSRSPGSRSSSRS,SRSRSFSRHRSCSRSPYSRSRSRSPGSRSSSRS,SCSRSPYSRSRSRSPGSRSSSRS,SCSRSPYSRSRSRSPGSRSSSRS,SRSPYSRSRSRSPGSRSSSRS	(549-568),(552-577),(554-587),(554-577),(555-587),(555-587),(565-587),(565-587),(567-587)	RPQRMRSRSRSFSRHRSCSRSPYSRSRSRSPGSRSSSRS	(549-587)
Q9UBK2-9	PPARGC1A	Q9UBK2	0	1	0	1	Q9UBK2,Q9UBK2-3,Q9UBK2-4,Q9UBK2-9	Q9UBK2,A0A087WTJ3,A0A087WVW3,D6RBF3,Q9UBK2-2,Q9UBK2-3,Q9UBK2-4,Q9UBK2-5,Q9UBK2-6,Q9UBK2-7,Q9UBK2-8,Q9UBK2-9	30_40,35_35,40_30,40_35,45_25,45_30,50_20,50_25,50_30	RPQRMRSRSRSFSRHRSCSR,RMRSRSRSFSRHRSCSRSPYSRSRSR,RSRSRSFSRHRSCSRSPYSRSRSRSPGSRSSSRS,RSRSRSFSRHRSCSRSPYSRSRSR,SRSRSFSRHRSCSRSPYSRSRSRSPGSRSSSRS,SRSRSFSRHRSCSRSPYSRSRSRSPGSRSSSRS,SCSRSPYSRSRSRSPGSRSSSRS,SCSRSPYSRSRSRSPGSRSSSRS,SRSPYSRSRSRSPGSRSSSRS	(434-453),(437-462),(439-472),(439-462),(440-472),(440-472),(450-472),(450-472),(452-472)	RPQRMRSRSRSFSRHRSCSRSPYSRSRSRSPGSRSSSRS	(434-472)
Q9UGQ2-3	CACFD1	Q9UGQ2	0	0	0	1	Q9UGQ2-3,Q9UGQ2-4	Q9UGQ2,Q9UGQ2-2,Q9UGQ2-3,Q9UGQ2-4	30_40,35_35,35_40	SSSRGSRRMRRSSRRPWRGS,RSPMPGSSSRGSRRMRRSSRRPWRGS,SSSRGSRRMRRSSRRPWRGS	(152-171),(146-171),(152-171)	RSPMPGSSSRGSRRMRRSSRRPWRGS	(146-171)
Q9UGQ2-4	CACFD1	Q9UGQ2	0	0	0	1	Q9UGQ2-3,Q9UGQ2-4	Q9UGQ2,Q9UGQ2-2,Q9UGQ2-3,Q9UGQ2-4	30_40,35_35,35_40	SSSRGSRRMRRSSRRPWRGS,RSPMPGSSSRGSRRMRRSSRRPWRGS,SSSRGSRRMRRSSRRPWRGS	(194-213),(188-213),(194-213)	RSPMPGSSSRGSRRMRRSSRRPWRGS	(188-213)
A0A5F9ZHI8	ENSG00000263264	Not Applicable	0	Not Applicable	1	1	A0A5F9ZHI8,A0A0A6YYC8	A0A5F9ZHI8,A0A0A6YYC8	35_35	SRRRSWERSRSCSESWRRLS	(137-156)	SRRRSWERSRSCSESWRRLS	(137-156)
O15042	U2SURP	Not Applicable	1	Not Applicable	0	1	O15042,E7ET15,O15042-2,O15042-3	O15042,E7ET15,E7EW00,O15042-2,O15042-3	35_35,45_25	RSPSGSRTPKRSRRSRSRS,SERSERSERSHKESSRSRSS	(984-1002),(951-970)	SERSERSERSHKESSRSRSS,RSPSGSRTPKRSRRSRSRS	(951-970),(984-1002)
Q0VD83	APOBR	Not Applicable	0	Not Applicable	1	1	Q0VD83,A0A4V7I447,Q0VD83-2,Q0VD83-3	Q0VD83,A0A4V7I447,Q0VD83-2,Q0VD83-3	35_35	RSRVHLSRSSSQRRSRPSFRR	(999-1019)	RSRVHLSRSSSQRRSRPSFRR	(999-1019)
Q15170	TCEAL1	Not Applicable	0	Not Applicable	0	1	Q15170	Q15170,Q15170-2	35_35,40_30,40_35	SPPRSSLRRSSPRRRSSFLRSS,SSPPRSSLRRSSPRRRSSFLRSSCLSS,RSSLRRSSPRRRSSFLRSS	(32-53),(31-57),(35-53)	SSPPRSSLRRSSPRRRSSFLRSSCLSS	(31-57)
Q68DN1	C2orf16	Not Applicable	0	Not Applicable	1	1	Q68DN1,C9JG08	Q68DN1,C9JG08	35_35,40_30	RSHRSPSERSHRSSSERRHRSPSQRSHR,SERSHRSPSERSHRSSSERRHRSPSQRS	(1652-1679),(1650-1677)	SERSHRSPSERSHRSSSERRHRSPSQRSHR	(1650-1679)
Q6RI45	BRWD3	Not Applicable	0	Not Applicable	0	1	Q6RI45,Q6RI45-2,Q6RI45-3,Q6RI45-4	Q6RI45,Q6RI45-2,Q6RI45-3,Q6RI45-4,Q6RI45-5	35_35,40_30,40_35	RRRPRYRKRLRSSSSSLSSS,RRRPRYRKRLRSSSSSLSSS,RRRPRYRKRLRSSSSSLSSS	(1443-1462),(1443-1462),(1443-1462)	RRRPRYRKRLRSSSSSLSSS	(1443-1462)
Q6ZSZ5	ARHGEF18	Not Applicable	0	Not Applicable	0	1	Q6ZSZ5,Q6ZSZ5-5,Q6ZSZ5-6	Q6ZSZ5,A0A087WZG4,A0A3B3IPE9,Q6ZSZ5-1,Q6ZSZ5-2,Q6ZSZ5-5,Q6ZSZ5-6	35_35	SRRRSWERSRSCSESWRRLS	(75-94)	SRRRSWERSRSCSESWRRLS	(75-94)
Q7Z6E9	RBBP6	Not Applicable	0	Not Applicable	0	0	Q7Z6E9,Q7Z6E9-2	Q7Z6E9,Q7Z6E9-2,Q7Z6E9-3,Q7Z6E9-4	35_35,40_30,45_25,45_25,45_30,50_20,50_20,50_25,50_30	SRNYRSRSRSHGYHRSRSRS,RSGSTRSRSYSRSFSRSHSRSYSRS,RRRSFSRSKSPYSGSSYSRS,SKSRSGSTRSRSYSRSFSRSHSRSYSRS,RSGSTRSRSYSRSFSRSHSRSYSRS,RRSFSRSKSPYSGSSYSRSS,SKSRSGSTRSRSYSRSFSRSHSRSYSRS,SKSRSGSTRSRSYSRSFSRSHSRSYSRS,RSRSYSRSFSRSHSRSYSRS	(741-760),(706-730),(679-698),(703-730),(706-730),(680-699),(703-730),(703-730),(711-730)	RRRSFSRSKSPYSGSSYSRSS,SKSRSGSTRSRSYSRSFSRSHSRSYSRS,SRNYRSRSRSHGYHRSRSRS	(679-699),(703-730),(741-760)
Q86X95	CIR1	Not Applicable	1	Not Applicable	0	1	Q86X95	Q86X95,Q86X95-2	35_35	SRSHGREERSRRSRSRSPGS	(378-397)	SRSHGREERSRRSRSRSPGS	(378-397)
Q8N5F7	NKAP	Not Applicable	0	Not Applicable	Not Applicable	Not Applicable	Q8N5F7	Q8N5F7	35_35,40_30	SQGSRNQSYRSRSRSRSRERPS,SKSARSPRGRRSRSHSCSRS	(64-85),(31-50)	SKSARSPRGRRSRSHSCSRS,SQGSRNQSYRSRSRSRSRERPS	(31-50),(64-85)
Q8N699	MYCT1	Not Applicable	0	Not Applicable	0	1	Q8N699	Q8N699,E9PQ55	35_35	SRRRRASAPISQWSSSRRSRS	(94-114)	SRRRRASAPISQWSSSRRSRS	(94-114)
Q92620	DHX38	Not Applicable	1	Not Applicable	0	1	Q92620	Q92620,J3KRT1,Q92620-2	35_35	RSRHSSRSERDGGSERSSRR	(175-194)	RSRHSSRSERDGGSERSSRR	(175-194)
Q96S94	CCNL2	Not Applicable	1	Not Applicable	0	1	Q96S94,A0A0A0MSF3,Q96S94-3	Q96S94,A0A0A0MSF3,C9J148,Q96S94-2,Q96S94-3,Q96S94-4,Q96S94-5	35_35,40_30,40_35,45_25,45_30	RESRSRSRSREQSYSRSPSR,RESRSRSRSREQSYSRSPSRSAS,RESRSRSRSREQSYSRSPSR,SRSRSRSREQSYSRSPSRSAS,SRSRSRSREQSYSRSPSRSAS	(378-397),(378-400),(378-397),(380-400),(380-400)	RESRSRSRSREQSYSRSPSRSAS	(378-400)
Q9H307	PNN	Not Applicable	1	Not Applicable	0	1	Q9H307	Q9H307,G3V579,G3V5F0	35_35,40_30,40_30,45_25,45_25,45_25,50_20,50_25,55_20,55_25,60_20,65_20	RSRSRGRARNKTSKSRSRSS,SRSRGRARNKTSKSRSRSSSS,RSDRKRSISESSRSGKRSSRSERDR,SRGRARNKTSKSRSRSSSSS,RDSSSSTSSSSESRSRSRGRGHNR,SRSDRKRSISESSRSGKRSSRS,SSRDSSSSTSSSSESRSRSRGR,RDSSSSTSSSSESRSRSRGR,SSRDSSSSTSSSSESRSRSRGR,RDSSSSTSSSSESRSRSRGR,SSRDSSSSTSSSSESRSRSR,SSRDSSSSTSSSSESRSRSR	(559-578),(560-580),(684-708),(562-581),(619-642),(683-704),(617-638),(619-638),(617-638),(619-638),(617-636),(617-636)	RSRSRGRARNKTSKSRSRSSSSS,SSRDSSSSTSSSSESRSRSRGRGHNR,SRSDRKRSISESSRSGKRSSRSERDR	(559-581),(617-642),(683-708)
Q9NYV4	CDK12	Not Applicable	1	Not Applicable	1	1	Q9NYV4,Q9NYV4-2,Q9NYV4-3	Q9NYV4,Q9NYV4-2,Q9NYV4-3	35_35,40_30,45_25,50_20	SRRQRSVSPYSRRRSSSYERS,SPYSRRQRSVSPYSRRRSSS,SRRRSSSYERSGSYSGRSPS,SRHSSSHSKKKRSSSRSRHSS	(296-316),(293-312),(306-325),(363-383)	SPYSRRQRSVSPYSRRRSSSYERSGSYSGRSPS,SRHSSSHSKKKRSSSRSRHSS	(293-325),(363-383)
Q9P1Y6	PHRF1	Not Applicable	0	Not Applicable	1	1	Q9P1Y6,A0A0J9YWD5,A0A0J9YX88,A0A0J9YYB5,B7ZM65,E9PJ24,F8WEF5,Q9P1Y6-2,Q9P1Y6-3	Q9P1Y6,A0A0J9YWD5,A0A0J9YX88,A0A0J9YYB5,B7ZM65,E9PJ24,F8WEF5,Q9P1Y6-2,Q9P1Y6-3	35_35,40_30,40_35	RPRRQRSKAKSRRSSSDRSSSR,RRQRSKAKSRRSSSDRSSSRER,RRQRSKAKSRRSSSDRSSSR	(1041-1062),(1043-1064),(1043-1062)	RPRRQRSKAKSRRSSSDRSSSRER	(1041-1064)
Q9UPN3	MACF1	Not Applicable	0	Not Applicable	0	1	Q9UPN3,B4DQX9,H3BQK9,Q9UPN3-2,Q9UPN3-4	Q9UPN3,A0A590UJG2,A0A669KB76,B4DQX9,E9PLY0,H3BPE1,H3BQK9,Q9UPN3-2,Q9UPN3-3,Q9UPN3-4,Q9UPN3-5	35_35	RSCRSERSCRSERSYRSERS	(12-31)	RSCRSERSCRSERSYRSERS	(12-31)
A0A0A0MSF3	CCNL2	Q96S94	1	1	0	1	Q96S94,A0A0A0MSF3,Q96S94-3	Q96S94,A0A0A0MSF3,C9J148,Q96S94-2,Q96S94-3,Q96S94-4,Q96S94-5	35_35,40_30,40_35,45_25,45_30	RESRSRSRSREQSYSRSPSR,RESRSRSRSREQSYSRSPSRSAS,RESRSRSRSREQSYSRSPSR,SRSRSRSREQSYSRSPSRSAS,SRSRSRSREQSYSRSPSRSAS	(205-224),(205-227),(205-224),(207-227),(207-227)	RESRSRSRSREQSYSRSPSRSAS	(205-227)
A0A0A6YYC8	ENSG00000263264	A0A5F9ZHI8	0	1	1	1	A0A5F9ZHI8,A0A0A6YYC8	A0A5F9ZHI8,A0A0A6YYC8	35_35	SRRRSWERSRSCSESWRRLS	(75-94)	SRRRSWERSRSCSESWRRLS	(75-94)
A0A0J9YWD5	PHRF1	Q9P1Y6	0	1	1	1	Q9P1Y6,A0A0J9YWD5,A0A0J9YX88,A0A0J9YYB5,B7ZM65,E9PJ24,F8WEF5,Q9P1Y6-2,Q9P1Y6-3	Q9P1Y6,A0A0J9YWD5,A0A0J9YX88,A0A0J9YYB5,B7ZM65,E9PJ24,F8WEF5,Q9P1Y6-2,Q9P1Y6-3	35_35,40_30,40_35	RPRRQRSKAKSRRSSSDRSSSR,RRQRSKAKSRRSSSDRSSSRER,RRQRSKAKSRRSSSDRSSSR	(1040-1061),(1042-1063),(1042-1061)	RPRRQRSKAKSRRSSSDRSSSRER	(1040-1063)
A0A0J9YX88	PHRF1	Q9P1Y6	0	1	1	1	Q9P1Y6,A0A0J9YWD5,A0A0J9YX88,A0A0J9YYB5,B7ZM65,E9PJ24,F8WEF5,Q9P1Y6-2,Q9P1Y6-3	Q9P1Y6,A0A0J9YWD5,A0A0J9YX88,A0A0J9YYB5,B7ZM65,E9PJ24,F8WEF5,Q9P1Y6-2,Q9P1Y6-3	35_35,40_30,40_35	RPRRQRSKAKSRRSSSDRSSSR,RRQRSKAKSRRSSSDRSSSRER,RRQRSKAKSRRSSSDRSSSR	(1041-1062),(1043-1064),(1043-1062)	RPRRQRSKAKSRRSSSDRSSSRER	(1041-1064)
A0A0J9YYB5	PHRF1	Q9P1Y6	0	1	1	1	Q9P1Y6,A0A0J9YWD5,A0A0J9YX88,A0A0J9YYB5,B7ZM65,E9PJ24,F8WEF5,Q9P1Y6-2,Q9P1Y6-3	Q9P1Y6,A0A0J9YWD5,A0A0J9YX88,A0A0J9YYB5,B7ZM65,E9PJ24,F8WEF5,Q9P1Y6-2,Q9P1Y6-3	35_35,40_30,40_35	RPRRQRSKAKSRRSSSDRSSSR,RRQRSKAKSRRSSSDRSSSRER,RRQRSKAKSRRSSSDRSSSR	(1039-1060),(1041-1062),(1041-1060)	RPRRQRSKAKSRRSSSDRSSSRER	(1039-1062)
A0A4V7I447	APOBR	Q0VD83	0	1	1	1	Q0VD83,A0A4V7I447,Q0VD83-2,Q0VD83-3	Q0VD83,A0A4V7I447,Q0VD83-2,Q0VD83-3	35_35	RSRVHLSRSSSQRRSRPSFRR	(990-1010)	RSRVHLSRSSSQRRSRPSFRR	(990-1010)
B4DQX9	MACF1	Q9UPN3	0	1	0	1	Q9UPN3,B4DQX9,H3BQK9,Q9UPN3-2,Q9UPN3-4	Q9UPN3,A0A590UJG2,A0A669KB76,B4DQX9,E9PLY0,H3BPE1,H3BQK9,Q9UPN3-2,Q9UPN3-3,Q9UPN3-4,Q9UPN3-5	35_35	RSCRSERSCRSERSYRSERS	(12-31)	RSCRSERSCRSERSYRSERS	(12-31)
B7ZM65	PHRF1	Q9P1Y6	0	1	1	1	Q9P1Y6,A0A0J9YWD5,A0A0J9YX88,A0A0J9YYB5,B7ZM65,E9PJ24,F8WEF5,Q9P1Y6-2,Q9P1Y6-3	Q9P1Y6,A0A0J9YWD5,A0A0J9YX88,A0A0J9YYB5,B7ZM65,E9PJ24,F8WEF5,Q9P1Y6-2,Q9P1Y6-3	35_35,40_30,40_35	RPRRQRSKAKSRRSSSDRSSSR,RRQRSKAKSRRSSSDRSSSRER,RRQRSKAKSRRSSSDRSSSR	(1037-1058),(1039-1060),(1039-1058)	RPRRQRSKAKSRRSSSDRSSSRER	(1037-1060)
C9JG08	C2orf16	Q68DN1	0	1	1	1	Q68DN1,C9JG08	Q68DN1,C9JG08	35_35,40_30	RSHRSPSERSHRSSSERRHRSPSQRSHR,SERSHRSPSERSHRSSSERRHRSPSQRS	(5056-5083),(5054-5081)	SERSHRSPSERSHRSSSERRHRSPSQRSHR	(5054-5083)
D6RA88	MYL5	Q02045	0	0	0	1	D6RA88,D6RB15	Q02045,D6RA88,D6RB15,Q02045-2	35_35	SPWRRRTQRSSSSRRRGPSS	(72-91)	SPWRRRTQRSSSSRRRGPSS	(72-91)
D6RB15	MYL5	Q02045	0	0	0	1	D6RA88,D6RB15	Q02045,D6RA88,D6RB15,Q02045-2	35_35	SPWRRRTQRSSSSRRRGPSS	(31-50)	SPWRRRTQRSSSSRRRGPSS	(31-50)
E7ET15	U2SURP	O15042	1	1	0	1	O15042,E7ET15,O15042-2,O15042-3	O15042,E7ET15,E7EW00,O15042-2,O15042-3	35_35,45_25	RSPSGSRTPKRSRRSRSRS,SERSERSERSHKESSRSRSS	(983-1001),(950-969)	SERSERSERSHKESSRSRSS,RSPSGSRTPKRSRRSRSRS	(950-969),(983-1001)
E9PJ24	PHRF1	Q9P1Y6	0	1	1	1	Q9P1Y6,A0A0J9YWD5,A0A0J9YX88,A0A0J9YYB5,B7ZM65,E9PJ24,F8WEF5,Q9P1Y6-2,Q9P1Y6-3	Q9P1Y6,A0A0J9YWD5,A0A0J9YX88,A0A0J9YYB5,B7ZM65,E9PJ24,F8WEF5,Q9P1Y6-2,Q9P1Y6-3	35_35,40_30,40_35	RPRRQRSKAKSRRSSSDRSSSR,RRQRSKAKSRRSSSDRSSSRER,RRQRSKAKSRRSSSDRSSSR	(1037-1058),(1039-1060),(1039-1058)	RPRRQRSKAKSRRSSSDRSSSRER	(1037-1060)
F8WEF5	PHRF1	Q9P1Y6	0	1	1	1	Q9P1Y6,A0A0J9YWD5,A0A0J9YX88,A0A0J9YYB5,B7ZM65,E9PJ24,F8WEF5,Q9P1Y6-2,Q9P1Y6-3	Q9P1Y6,A0A0J9YWD5,A0A0J9YX88,A0A0J9YYB5,B7ZM65,E9PJ24,F8WEF5,Q9P1Y6-2,Q9P1Y6-3	35_35,40_30,40_35	RPRRQRSKAKSRRSSSDRSSSR,RRQRSKAKSRRSSSDRSSSRER,RRQRSKAKSRRSSSDRSSSR	(1039-1060),(1041-1062),(1041-1060)	RPRRQRSKAKSRRSSSDRSSSRER	(1039-1062)
H3BMS0	RNPS1	Q15287	1	1	1	0	Q15287,H3BMS0,H3BNU7,H3BPG5,H3BV80,Q15287-2,Q15287-3	Q15287,H3BMS0,H3BNU7,H3BPG5,H3BV80,Q15287-2,Q15287-3	35_35,40_30,45_25,45_25,50_20,50_20,50_25,55_20,55_20,60_20,60_20	SSSGSPSPSRRRHDNRRRSRS,SSSSSGSPSPSRRRHDNRRRS,RKRRSASSGSSSTRSRSSS,SSSSSSGSPSPSRRRHDNRR,RKRRSASSGSSSTRSRSSSTSS,SRSSSSSSSSGSPSPSRRRHDNR,RKRRSASSGSSSTRSRSSS,RRSASSGSSSTRSRSSSTSS,SRSSSSSSSSGSPSPSRRR,RRSASSGSSSTRSRSSSTSS,SRSSSSSSSSGSPSPSRRR	(96-116),(94-114),(40-58),(93-112),(40-61),(89-111),(40-58),(42-61),(89-107),(42-61),(89-107)	RKRRSASSGSSSTRSRSSSTSS,SRSSSSSSSSGSPSPSRRRHDNRRRSRS	(40-61),(89-116)
H3BQK9	MACF1	Q9UPN3	0	1	0	1	Q9UPN3,B4DQX9,H3BQK9,Q9UPN3-2,Q9UPN3-4	Q9UPN3,A0A590UJG2,A0A669KB76,B4DQX9,E9PLY0,H3BPE1,H3BQK9,Q9UPN3-2,Q9UPN3-3,Q9UPN3-4,Q9UPN3-5	35_35	RSCRSERSCRSERSYRSERS	(12-31)	RSCRSERSCRSERSYRSERS	(12-31)
O15042-2	U2SURP	O15042	1	1	0	1	O15042,E7ET15,O15042-2,O15042-3	O15042,E7ET15,E7EW00,O15042-2,O15042-3	35_35,45_25	RSPSGSRTPKRSRRSRSRS,SERSERSERSHKESSRSRSS	(983-1001),(950-969)	SERSERSERSHKESSRSRSS,RSPSGSRTPKRSRRSRSRS	(950-969),(983-1001)
O15042-3	U2SURP	O15042	1	1	0	1	O15042,E7ET15,O15042-2,O15042-3	O15042,E7ET15,E7EW00,O15042-2,O15042-3	35_35,45_25	RSPSGSRTPKRSRRSRSRS,SERSERSERSHKESSRSRSS	(575-593),(542-561)	SERSERSERSHKESSRSRSS,RSPSGSRTPKRSRRSRSRS	(542-561),(575-593)
Q0VD83-2	APOBR	Q0VD83	0	1	1	1	Q0VD83,A0A4V7I447,Q0VD83-2,Q0VD83-3	Q0VD83,A0A4V7I447,Q0VD83-2,Q0VD83-3	35_35	RSRVHLSRSSSQRRSRPSFRR	(528-548)	RSRVHLSRSSSQRRSRPSFRR	(528-548)
Q0VD83-3	APOBR	Q0VD83	0	1	1	1	Q0VD83,A0A4V7I447,Q0VD83-2,Q0VD83-3	Q0VD83,A0A4V7I447,Q0VD83-2,Q0VD83-3	35_35	RSRVHLSRSSSQRRSRPSFRR	(999-1019)	RSRVHLSRSSSQRRSRPSFRR	(999-1019)
Q6RI45-2	BRWD3	Q6RI45	0	1	0	1	Q6RI45,Q6RI45-2,Q6RI45-3,Q6RI45-4	Q6RI45,Q6RI45-2,Q6RI45-3,Q6RI45-4,Q6RI45-5	35_35,40_30,40_35	RRRPRYRKRLRSSSSSLSSS,RRRPRYRKRLRSSSSSLSSS,RRRPRYRKRLRSSSSSLSSS	(1272-1291),(1272-1291),(1272-1291)	RRRPRYRKRLRSSSSSLSSS	(1272-1291)
Q6RI45-3	BRWD3	Q6RI45	0	1	0	1	Q6RI45,Q6RI45-2,Q6RI45-3,Q6RI45-4	Q6RI45,Q6RI45-2,Q6RI45-3,Q6RI45-4,Q6RI45-5	35_35,40_30,40_35	RRRPRYRKRLRSSSSSLSSS,RRRPRYRKRLRSSSSSLSSS,RRRPRYRKRLRSSSSSLSSS	(1039-1058),(1039-1058),(1039-1058)	RRRPRYRKRLRSSSSSLSSS	(1039-1058)
Q6RI45-4	BRWD3	Q6RI45	0	1	0	1	Q6RI45,Q6RI45-2,Q6RI45-3,Q6RI45-4	Q6RI45,Q6RI45-2,Q6RI45-3,Q6RI45-4,Q6RI45-5	35_35,40_30,40_35	RRRPRYRKRLRSSSSSLSSS,RRRPRYRKRLRSSSSSLSSS,RRRPRYRKRLRSSSSSLSSS	(1113-1132),(1113-1132),(1113-1132)	RRRPRYRKRLRSSSSSLSSS	(1113-1132)
Q6ZSZ5-5	ARHGEF18	Q6ZSZ5	0	1	0	1	Q6ZSZ5,Q6ZSZ5-5,Q6ZSZ5-6	Q6ZSZ5,A0A087WZG4,A0A3B3IPE9,Q6ZSZ5-1,Q6ZSZ5-2,Q6ZSZ5-5,Q6ZSZ5-6	35_35	SRRRSWERSRSCSESWRRLS	(75-94)	SRRRSWERSRSCSESWRRLS	(75-94)
Q6ZSZ5-6	ARHGEF18	Q6ZSZ5	0	1	0	1	Q6ZSZ5,Q6ZSZ5-5,Q6ZSZ5-6	Q6ZSZ5,A0A087WZG4,A0A3B3IPE9,Q6ZSZ5-1,Q6ZSZ5-2,Q6ZSZ5-5,Q6ZSZ5-6	35_35	SRRRSWERSRSCSESWRRLS	(59-78)	SRRRSWERSRSCSESWRRLS	(59-78)
Q7Z6E9-2	RBBP6	Q7Z6E9	0	1	0	1	Q7Z6E9,Q7Z6E9-2	Q7Z6E9,Q7Z6E9-2,Q7Z6E9-3,Q7Z6E9-4	35_35,40_30,45_25,45_30,50_20,50_25,50_30	SRNYRSRSRSHGYHRSRSRS,RSGSTRSRSYSRSFSRSHSRSYSRS,SKSRSGSTRSRSYSRSFSRSHSRSYSRS,RSGSTRSRSYSRSFSRSHSRSYSRS,SKSRSGSTRSRSYSRSFSRSHSRSYSRS,SKSRSGSTRSRSYSRSFSRSHSRSYSRS,RSRSYSRSFSRSHSRSYSRS	(707-726),(672-696),(669-696),(672-696),(669-696),(669-696),(677-696)	SKSRSGSTRSRSYSRSFSRSHSRSYSRS,SRNYRSRSRSHGYHRSRSRS	(669-696),(707-726)
Q96S94-3	CCNL2	Q96S94	1	1	0	1	Q96S94,A0A0A0MSF3,Q96S94-3	Q96S94,A0A0A0MSF3,C9J148,Q96S94-2,Q96S94-3,Q96S94-4,Q96S94-5	35_35,40_30,40_35,45_25,45_30	RESRSRSRSREQSYSRSPSR,RESRSRSRSREQSYSRSPSRSAS,RESRSRSRSREQSYSRSPSR,SRSRSRSREQSYSRSPSRSAS,SRSRSRSREQSYSRSPSRSAS	(156-175),(156-178),(156-175),(158-178),(158-178)	RESRSRSRSREQSYSRSPSRSAS	(156-178)
Q9NYV4-2	CDK12	Q9NYV4	1	1	1	1	Q9NYV4,Q9NYV4-2,Q9NYV4-3	Q9NYV4,Q9NYV4-2,Q9NYV4-3	35_35,40_30,45_25,50_20	SRRQRSVSPYSRRRSSSYERS,SPYSRRQRSVSPYSRRRSSS,SRRRSSSYERSGSYSGRSPS,SRHSSSHSKKKRSSSRSRHSS	(296-316),(293-312),(306-325),(363-383)	SPYSRRQRSVSPYSRRRSSSYERSGSYSGRSPS,SRHSSSHSKKKRSSSRSRHSS	(293-325),(363-383)
Q9NYV4-3	CDK12	Q9NYV4	1	1	1	1	Q9NYV4,Q9NYV4-2,Q9NYV4-3	Q9NYV4,Q9NYV4-2,Q9NYV4-3	35_35,40_30,45_25,50_20	SRRQRSVSPYSRRRSSSYERS,SPYSRRQRSVSPYSRRRSSS,SRRRSSSYERSGSYSGRSPS,SRHSSSHSKKKRSSSRSRHSS	(296-316),(293-312),(306-325),(362-382)	SPYSRRQRSVSPYSRRRSSSYERSGSYSGRSPS,SRHSSSHSKKKRSSSRSRHSS	(293-325),(362-382)
Q9P1Y6-2	PHRF1	Q9P1Y6	0	1	1	1	Q9P1Y6,A0A0J9YWD5,A0A0J9YX88,A0A0J9YYB5,B7ZM65,E9PJ24,F8WEF5,Q9P1Y6-2,Q9P1Y6-3	Q9P1Y6,A0A0J9YWD5,A0A0J9YX88,A0A0J9YYB5,B7ZM65,E9PJ24,F8WEF5,Q9P1Y6-2,Q9P1Y6-3	35_35,40_30,40_35	RPRRQRSKAKSRRSSSDRSSSR,RRQRSKAKSRRSSSDRSSSRER,RRQRSKAKSRRSSSDRSSSR	(1041-1062),(1043-1064),(1043-1062)	RPRRQRSKAKSRRSSSDRSSSRER	(1041-1064)
Q9P1Y6-3	PHRF1	Q9P1Y6	0	1	1	1	Q9P1Y6,A0A0J9YWD5,A0A0J9YX88,A0A0J9YYB5,B7ZM65,E9PJ24,F8WEF5,Q9P1Y6-2,Q9P1Y6-3	Q9P1Y6,A0A0J9YWD5,A0A0J9YX88,A0A0J9YYB5,B7ZM65,E9PJ24,F8WEF5,Q9P1Y6-2,Q9P1Y6-3	35_35,40_30,40_35	RPRRQRSKAKSRRSSSDRSSSR,RRQRSKAKSRRSSSDRSSSRER,RRQRSKAKSRRSSSDRSSSR	(1040-1061),(1042-1063),(1042-1061)	RPRRQRSKAKSRRSSSDRSSSRER	(1040-1063)
Q9UPN3-2	MACF1	Q9UPN3	0	1	0	1	Q9UPN3,B4DQX9,H3BQK9,Q9UPN3-2,Q9UPN3-4	Q9UPN3,A0A590UJG2,A0A669KB76,B4DQX9,E9PLY0,H3BPE1,H3BQK9,Q9UPN3-2,Q9UPN3-3,Q9UPN3-4,Q9UPN3-5	35_35	RSCRSERSCRSERSYRSERS	(12-31)	RSCRSERSCRSERSYRSERS	(12-31)
Q9UPN3-4	MACF1	Q9UPN3	0	1	0	1	Q9UPN3,B4DQX9,H3BQK9,Q9UPN3-2,Q9UPN3-4	Q9UPN3,A0A590UJG2,A0A669KB76,B4DQX9,E9PLY0,H3BPE1,H3BQK9,Q9UPN3-2,Q9UPN3-3,Q9UPN3-4,Q9UPN3-5	35_35	RSCRSERSCRSERSYRSERS	(12-31)	RSCRSERSCRSERSYRSERS	(12-31)
A1L390	PLEKHG3	Not Applicable	0	Not Applicable	0	1	A1L390,A1L390-2,A1L390-3	A1L390,A1L390-2,A1L390-3,G3V311	40_30	RRESESSRSSRRPSGRSPTS	(472-491)	RRESESSRSSRRPSGRSPTS	(472-491)
P15924	DSP	Not Applicable	0	Not Applicable	1	1	P15924,P15924-2,P15924-3	P15924,P15924-2,P15924-3	40_30,45_25,45_30,50_20,50_25	SRSGSRSGSRSGSRSGSRRGS,SRSGSRSGSRSGSRSGSRSGSRRGS,SRSGSRSGSRSGSRSGSRRGS,SSAPGSRSGSRSGSRSGSRSGSRSGSR,SRSGSRSGSRSGSRSGSRSGSR	(2829-2849),(2825-2849),(2829-2849),(2820-2846),(2825-2846)	SSAPGSRSGSRSGSRSGSRSGSRSGSRRGS	(2820-2849)
Q5M9Q1	NKAPL	Not Applicable	0	Not Applicable	Not Applicable	Not Applicable	Q5M9Q1	Q5M9Q1	40_30	SRRRRRSSSGSPPSPQSRCSS	(16-36)	SRRRRRSSSGSPPSPQSRCSS	(16-36)
Q8TC71	SPATA18	Not Applicable	0	Not Applicable	0	1	Q8TC71,E7EVV3,Q8TC71-2	Q8TC71,D6RAW7,D6RAX6,D6RGI2,E7EVV3,Q8TC71-2	40_30,45_25,45_30	RSSRSRSPSPAPRSRSCSRSRS,RSSRSRSPSPAPRSRSCSRSRSAS,RSSRSRSPSPAPRSRSCSRSRS	(253-274),(253-276),(253-274)	RSSRSRSPSPAPRSRSCSRSRSAS	(253-276)
Q96MS0	ROBO3	Not Applicable	0	Not Applicable	0	1	Q96MS0,F5GWJ5,F5H0K7	Q96MS0,F5GWJ5,F5H0K7,Q96MS0-2	40_30,45_25,45_30	SSRGSSSSRGSRGPGRSRSRSQSRSQS,SNSSRGSSSSRGSRGPGRSRSRSQSRS,SSRGSSSSRGSRGPGRSRSRSQSRS	(1348-1374),(1346-1372),(1348-1372)	SNSSRGSSSSRGSRGPGRSRSRSQSRSQS	(1346-1374)
Q96N46	TTC14	Not Applicable	0	Not Applicable	0	1	Q96N46,Q96N46-2	Q96N46,F8WDA3,F8WDH5,Q96N46-2,Q96N46-3	40_30,45_25,45_30	RNRSESSRSSRRHSSRASS,RNRSESSRSSRRHSSRASS,RNRSESSRSSRRHSSRASS	(507-525),(507-525),(507-525)	RNRSESSRSSRRHSSRASS	(507-525)
Q96PV6	LENG8	Not Applicable	0	Not Applicable	0	1	Q96PV6,A0A087WUE4,C9JMY0,Q96PV6-1	Q96PV6,A0A087WUE4,B0VJY8,C9JMY0,H7BZP5,Q96PV6-1,Q96PV6-3	40_30,45_25,50_20,55_20	SSTDSRSRSSSRSPTRHFRRSDSHS,SSSTDSRSRSSSRSPTRHFR,SSSSSTDSRSRSSSRSPTR,SSSSSTDSRSRSSSRSPTR	(415-439),(414-433),(412-430),(412-430)	SSSSSTDSRSRSSSRSPTRHFRRSDSHS	(412-439)
Q9UKV3	ACIN1	Not Applicable	1	Not Applicable	0	1	Q9UKV3,E7EQT4,Q9UKV3-5,S4R3H4	Q9UKV3,E7EQT4,G3V3B0,Q9UKV3-2,Q9UKV3-3,Q9UKV3-5,S4R3H4	40_30,45_25,45_25,45_30,50_20,50_20,50_25,50_30,55_20,55_20,55_25,55_30,60_20,65_20,70_20,75_20,80_20	SRSTSESRSRSRSRSRSASSNSRKSLS,SRSRSRSPDSSGSRSHSPLRS,SRSTSESRSRSRSRSRSASSNSRKSLS,SRSTSESRSRSRSRSRSASSNSRKSLS,SSSSRSSSSSSSSSRSRSRSPDSSGSRSHS,SRSTSESRSRSRSRSRSASSNSRKSLS,SRSTSESRSRSRSRSRSASSNSRKSLS,SRSTSESRSRSRSRSRSASSNSRKSLS,SSSSRSSSSSSSSSRSRSRSPDSSGSRSHS,SRSTSESRSRSRSRSRSASSNS,SRSTSESRSRSRSRSRSASSNS,SRSTSESRSRSRSRSRSASS,SSSSRSSSSSSSSSRSRSRSPDSSGSRSHS,SSSSRSSSSSSSSSRSRSRSPDSSGSRS,SSSSRSSSSSSSSSRSRSRS…	(631-657),(589-609),(631-657),(631-657),(576-605),(631-657),(631-657),(631-657),(576-605),(631-652),(631-652),(631-650),(576-605),(576-603),(576-595),(576-595),(576-595)	SSSSRSSSSSSSSSRSRSRSPDSSGSRSHSPLRS,SRSTSESRSRSRSRSRSASSNSRKSLS	(576-609),(631-657)
Q9Y6R9	CCDC61	Not Applicable	0	Not Applicable	0	0	Q9Y6R9,Q9Y6R9-2	Q9Y6R9,M0QY15,Q9Y6R9-2	40_30,45_25,50_20	SSSRERSASRGRGAARSSSR,RSRNRSSSVDSFRSRCSSAS,SRNRSSSVDSFRSRCSSASS	(299-318),(403-422),(404-423)	SSSRERSASRGRGAARSSSR,RSRNRSSSVDSFRSRCSSASS	(299-318),(403-423)
A0A087WUE4	LENG8	Q96PV6	0	1	0	1	Q96PV6,A0A087WUE4,C9JMY0,Q96PV6-1	Q96PV6,A0A087WUE4,B0VJY8,C9JMY0,H7BZP5,Q96PV6-1,Q96PV6-3	40_30,45_25,50_20,55_20	SSTDSRSRSSSRSPTRHFRRSDSHS,SSSTDSRSRSSSRSPTRHFR,SSSSSTDSRSRSSSRSPTR,SSSSSTDSRSRSSSRSPTR	(415-439),(414-433),(412-430),(412-430)	SSSSSTDSRSRSSSRSPTRHFRRSDSHS	(412-439)
A1L390-2	PLEKHG3	A1L390	0	1	0	1	A1L390,A1L390-2,A1L390-3	A1L390,A1L390-2,A1L390-3,G3V311	40_30	RRESESSRSSRRPSGRSPTS	(5-24)	RRESESSRSSRRPSGRSPTS	(5-24)
A1L390-3	PLEKHG3	A1L390	0	1	0	1	A1L390,A1L390-2,A1L390-3	A1L390,A1L390-2,A1L390-3,G3V311	40_30	RRESESSRSSRRPSGRSPTS	(416-435)	RRESESSRSSRRPSGRSPTS	(416-435)
C9JMY0	LENG8	Q96PV6	0	1	0	1	Q96PV6,A0A087WUE4,C9JMY0,Q96PV6-1	Q96PV6,A0A087WUE4,B0VJY8,C9JMY0,H7BZP5,Q96PV6-1,Q96PV6-3	40_30,45_25,50_20,55_20	SSTDSRSRSSSRSPTRHFRRSDSHS,SSSTDSRSRSSSRSPTRHFR,SSSSSTDSRSRSSSRSPTR,SSSSSTDSRSRSSSRSPTR	(378-402),(377-396),(375-393),(375-393)	SSSSSTDSRSRSSSRSPTRHFRRSDSHS	(375-402)
E7EQT4	ACIN1	Q9UKV3	1	1	0	1	Q9UKV3,E7EQT4,Q9UKV3-5,S4R3H4	Q9UKV3,E7EQT4,G3V3B0,Q9UKV3-2,Q9UKV3-3,Q9UKV3-5,S4R3H4	40_30,45_25,45_25,45_30,50_20,50_20,50_25,50_30,55_20,55_20,55_25,55_30,60_20,65_20,70_20,75_20,80_20	SRSTSESRSRSRSRSRSASSNSRKSLS,SRSRSRSPDSSGSRSHSPLRS,SRSTSESRSRSRSRSRSASSNSRKSLS,SRSTSESRSRSRSRSRSASSNSRKSLS,SSSSRSSSSSSSSSRSRSRSPDSSGSRSHS,SRSTSESRSRSRSRSRSASSNSRKSLS,SRSTSESRSRSRSRSRSASSNSRKSLS,SRSTSESRSRSRSRSRSASSNSRKSLS,SSSSRSSSSSSSSSRSRSRSPDSSGSRSHS,SRSTSESRSRSRSRSRSASSNS,SRSTSESRSRSRSRSRSASSNS,SRSTSESRSRSRSRSRSASS,SSSSRSSSSSSSSSRSRSRSPDSSGSRSHS,SSSSRSSSSSSSSSRSRSRSPDSSGSRS,SSSSRSSSSSSSSSRSRSRS…	(591-617),(549-569),(591-617),(591-617),(536-565),(591-617),(591-617),(591-617),(536-565),(591-612),(591-612),(591-610),(536-565),(536-563),(536-555),(536-555),(536-555)	SSSSRSSSSSSSSSRSRSRSPDSSGSRSHSPLRS,SRSTSESRSRSRSRSRSASSNSRKSLS	(536-569),(591-617)
E7EVV3	SPATA18	Q8TC71	0	1	0	1	Q8TC71,E7EVV3,Q8TC71-2	Q8TC71,D6RAW7,D6RAX6,D6RGI2,E7EVV3,Q8TC71-2	40_30,45_25,45_30	RSSRSRSPSPAPRSRSCSRSRS,RSSRSRSPSPAPRSRSCSRSRSAS,RSSRSRSPSPAPRSRSCSRSRS	(253-274),(253-276),(253-274)	RSSRSRSPSPAPRSRSCSRSRSAS	(253-276)
F5GWJ5	ROBO3	Q96MS0	0	1	0	1	Q96MS0,F5GWJ5,F5H0K7	Q96MS0,F5GWJ5,F5H0K7,Q96MS0-2	40_30,45_25,45_30	SSRGSSSSRGSRGPGRSRSRSQSRSQS,SNSSRGSSSSRGSRGPGRSRSRSQSRS,SSRGSSSSRGSRGPGRSRSRSQSRS	(1326-1352),(1324-1350),(1326-1350)	SNSSRGSSSSRGSRGPGRSRSRSQSRSQS	(1324-1352)
F5H0K7	ROBO3	Q96MS0	0	1	0	1	Q96MS0,F5GWJ5,F5H0K7	Q96MS0,F5GWJ5,F5H0K7,Q96MS0-2	40_30,45_25,45_30	SSRGSSSSRGSRGPGRSRSRSQSRSQS,SNSSRGSSSSRGSRGPGRSRSRSQSRS,SSRGSSSSRGSRGPGRSRSRSQSRS	(111-137),(109-135),(111-135)	SNSSRGSSSSRGSRGPGRSRSRSQSRSQS	(109-137)
P15924-2	DSP	P15924	0	1	1	1	P15924,P15924-2,P15924-3	P15924,P15924-2,P15924-3	40_30,45_25,45_30,50_20,50_25	SRSGSRSGSRSGSRSGSRRGS,SRSGSRSGSRSGSRSGSRSGSRRGS,SRSGSRSGSRSGSRSGSRRGS,SSAPGSRSGSRSGSRSGSRSGSRSGSR,SRSGSRSGSRSGSRSGSRSGSR	(2230-2250),(2226-2250),(2230-2250),(2221-2247),(2226-2247)	SSAPGSRSGSRSGSRSGSRSGSRSGSRRGS	(2221-2250)
P15924-3	DSP	P15924	0	1	1	1	P15924,P15924-2,P15924-3	P15924,P15924-2,P15924-3	40_30,45_25,45_30,50_20,50_25	SRSGSRSGSRSGSRSGSRRGS,SRSGSRSGSRSGSRSGSRSGSRRGS,SRSGSRSGSRSGSRSGSRRGS,SSAPGSRSGSRSGSRSGSRSGSRSGSR,SRSGSRSGSRSGSRSGSRSGSR	(2386-2406),(2382-2406),(2386-2406),(2377-2403),(2382-2403)	SSAPGSRSGSRSGSRSGSRSGSRSGSRRGS	(2377-2406)
Q8TC71-2	SPATA18	Q8TC71	0	1	0	1	Q8TC71,E7EVV3,Q8TC71-2	Q8TC71,D6RAW7,D6RAX6,D6RGI2,E7EVV3,Q8TC71-2	40_30,45_25,45_30	RSSRSRSPSPAPRSRSCSRSRS,RSSRSRSPSPAPRSRSCSRSRSAS,RSSRSRSPSPAPRSRSCSRSRS	(221-242),(221-244),(221-242)	RSSRSRSPSPAPRSRSCSRSRSAS	(221-244)
Q96N46-2	TTC14	Q96N46	0	1	0	1	Q96N46,Q96N46-2	Q96N46,F8WDA3,F8WDH5,Q96N46-2,Q96N46-3	40_30,45_25,45_30	RNRSESSRSSRRHSSRASS,RNRSESSRSSRRHSSRASS,RNRSESSRSSRRHSSRASS	(507-525),(507-525),(507-525)	RNRSESSRSSRRHSSRASS	(507-525)
Q96PV6-1	LENG8	Q96PV6	0	1	0	1	Q96PV6,A0A087WUE4,C9JMY0,Q96PV6-1	Q96PV6,A0A087WUE4,B0VJY8,C9JMY0,H7BZP5,Q96PV6-1,Q96PV6-3	40_30,45_25,50_20,55_20	SSTDSRSRSSSRSPTRHFRRSDSHS,SSSTDSRSRSSSRSPTRHFR,SSSSSTDSRSRSSSRSPTR,SSSSSTDSRSRSSSRSPTR	(378-402),(377-396),(375-393),(375-393)	SSSSSTDSRSRSSSRSPTRHFRRSDSHS	(375-402)
Q9UKV3-5	ACIN1	Q9UKV3	1	1	0	1	Q9UKV3,E7EQT4,Q9UKV3-5,S4R3H4	Q9UKV3,E7EQT4,G3V3B0,Q9UKV3-2,Q9UKV3-3,Q9UKV3-5,S4R3H4	40_30,45_25,45_25,45_30,50_20,50_20,50_25,50_30,55_20,55_20,55_25,55_30,60_20,65_20,70_20,75_20,80_20	SRSTSESRSRSRSRSRSASSNSRKSLS,SRSRSRSPDSSGSRSHSPLRS,SRSTSESRSRSRSRSRSASSNSRKSLS,SRSTSESRSRSRSRSRSASSNSRKSLS,SSSSRSSSSSSSSSRSRSRSPDSSGSRSHS,SRSTSESRSRSRSRSRSASSNSRKSLS,SRSTSESRSRSRSRSRSASSNSRKSLS,SRSTSESRSRSRSRSRSASSNSRKSLS,SSSSRSSSSSSSSSRSRSRSPDSSGSRSHS,SRSTSESRSRSRSRSRSASSNS,SRSTSESRSRSRSRSRSASSNS,SRSTSESRSRSRSRSRSASS,SSSSRSSSSSSSSSRSRSRSPDSSGSRSHS,SSSSRSSSSSSSSSRSRSRSPDSSGSRS,SSSSRSSSSSSSSSRSRSRS…	(631-657),(589-609),(631-657),(631-657),(576-605),(631-657),(631-657),(631-657),(576-605),(631-652),(631-652),(631-650),(576-605),(576-603),(576-595),(576-595),(576-595)	SSSSRSSSSSSSSSRSRSRSPDSSGSRSHSPLRS,SRSTSESRSRSRSRSRSASSNSRKSLS	(576-609),(631-657)
S4R3H4	ACIN1	Q9UKV3	1	1	0	1	Q9UKV3,E7EQT4,Q9UKV3-5,S4R3H4	Q9UKV3,E7EQT4,G3V3B0,Q9UKV3-2,Q9UKV3-3,Q9UKV3-5,S4R3H4	40_30,45_25,45_25,45_30,50_20,50_20,50_25,50_30,55_20,55_20,55_25,55_30,60_20,65_20,70_20,75_20,80_20	SRSTSESRSRSRSRSRSASSNSRKSLS,SRSRSRSPDSSGSRSHSPLRS,SRSTSESRSRSRSRSRSASSNSRKSLS,SRSTSESRSRSRSRSRSASSNSRKSLS,SSSSRSSSSSSSSSRSRSRSPDSSGSRSHS,SRSTSESRSRSRSRSRSASSNSRKSLS,SRSTSESRSRSRSRSRSASSNSRKSLS,SRSTSESRSRSRSRSRSASSNSRKSLS,SSSSRSSSSSSSSSRSRSRSPDSSGSRSHS,SRSTSESRSRSRSRSRSASSNS,SRSTSESRSRSRSRSRSASSNS,SRSTSESRSRSRSRSRSASS,SSSSRSSSSSSSSSRSRSRSPDSSGSRSHS,SSSSRSSSSSSSSSRSRSRSPDSSGSRS,SSSSRSSSSSSSSSRSRSRS…	(573-599),(531-551),(573-599),(573-599),(518-547),(573-599),(573-599),(573-599),(518-547),(573-594),(573-594),(573-592),(518-547),(518-545),(518-537),(518-537),(518-537)	SSSSRSSSSSSSSSRSRSRSPDSSGSRSHSPLRS,SRSTSESRSRSRSRSRSASSNSRKSLS	(518-551),(573-599)
O60759	CYTIP	Not Applicable	0	Not Applicable	0	1	O60759,O60759-2	O60759,F8WF61,O60759-2	45_25	RRSSSRRNRSISNTSSGSMS	(295-314)	RRSSSRRNRSISNTSSGSMS	(295-314)
P49761	CLK3	Not Applicable	1	Not Applicable	0	1	P49761,P49761-1,P49761-3	P49761,P49761-1,P49761-2,P49761-3	45_25,50_20,55_20	RRTRSCSSASSRSQQSSKRS,RTRSCSSASSRSQQSSKRSSRS,RSCSSASSRSQQSSKRSSRS	(261-280),(262-283),(264-283)	RRTRSCSSASSRSQQSSKRSSRS	(261-283)
Q5T200	ZC3H13	Not Applicable	0	Not Applicable	1	1	Q5T200,Q5T200-2	Q5T200,Q5T200-2	45_25,50_20,50_25	SRSTSSDRQDSRSHSSRRSS,SRSTSSDRQDSRSHSSRRSS,SRSTSSDRQDSRSHSSRRSS	(1260-1279),(1260-1279),(1260-1279)	SRSTSSDRQDSRSHSSRRSS	(1260-1279)
Q86VM9	ZC3H18	Not Applicable	0	Not Applicable	1	1	Q86VM9,E7ERS3	Q86VM9,E7ERS3	45_25,50_20,50_25,55_20,55_25,60_20,60_25,65_20,65_25	RRRRKTSASSASASNSSRSSSRSSSYSGSGSSRSRSRSSSYSSYSSRSSRHSSFSGSRSRSRSFSS,RRRKTSASSASASNSSRSSSRSSSYSGSGSSRSRSRSSSYSSYSSRSSRHSSFSGSRSRSRSFSSSPS,RSSSRSSSYSGSGSSRSRSRSSSYSSYSSRSSRHSSFSGSRSRSRSFSS,SSRSSSRSSSYSGSGSSRSRSRSSSYSSYSSRSSRHSSFSGSRSRSRSFSSSPS,RSSSRSSSYSGSGSSRSRSRSSSYSSYSSRSSRHSSFSGSRSRSRSFSS,SSRSSSRSSSYSGSGSSRSRSRSSSYSSYSSRSSRHSSFSGSRSRSRSFSSS,RSSSRSSSYSGSGSSRSRSRSSSYSSYSSRSSRHS,SSRSSSRSSSYSGSGSSRS…	(539-604),(540-607),(556-604),(554-607),(556-604),(554-605),(556-590),(554-591),(569-588)	RRRRKTSASSASASNSSRSSSRSSSYSGSGSSRSRSRSSSYSSYSSRSSRHSSFSGSRSRSRSFSSSPS	(539-607)
Q86YZ3	HRNR	Not Applicable	0	Not Applicable	Not Applicable	Not Applicable	Q86YZ3	Q86YZ3	45_25,50_20,50_20	RSGQSSRGERHGSSSRSSSR,SRSGQSSRGERHRSSSGSSSS,SRSGQSSRGERHGSSSRSSS	(1669-1688),(262-282),(1668-1687)	SRSGQSSRGERHRSSSGSSSS,SRSGQSSRGERHGSSSRSSSR	(262-282),(1668-1688)
Q8WXF8	DEDD2	Not Applicable	0	Not Applicable	1	1	Q8WXF8,M0QXK7,Q8WXF8-2	Q8WXF8,M0QXK7,Q8WXF8-2	45_25	SSSSKRTEGSCRRRRQSSSS	(120-139)	SSSSKRTEGSCRRRRQSSSS	(120-139)
Q93075	TATDN2	Not Applicable	0	Not Applicable	Not Applicable	Not Applicable	Q93075	Q93075	45_25	SRRLSWGSSRRRNNSSSSFS	(66-85)	SRRLSWGSSRRRNNSSSSFS	(66-85)
Q9NQ76	MEPE	Not Applicable	0	Not Applicable	0	1	Q9NQ76,D6RAC8,Q9NQ76-2,Q9NQ76-3	Q9NQ76,D6RAC8,D6RFW6,Q9NQ76-2,Q9NQ76-3	45_25,50_20	RRFSSRRRDDSSESSDSGSS,RFSSRRRDDSSESSDSGSSS	(500-519),(501-520)	RRFSSRRRDDSSESSDSGSSS	(500-520)
Q9NSI6	BRWD1	Not Applicable	0	Not Applicable	0	1	Q9NSI6,Q9NSI6-2,Q9NSI6-3	Q9NSI6,Q9NSI6-2,Q9NSI6-3,Q9NSI6-4	45_25,50_20	SSRARESSSRSGLSRSSNLR,SKESSRARESSSRSGLSRSS	(1554-1573),(1551-1570)	SKESSRARESSSRSGLSRSSNLR	(1551-1573)
D6RAC8	MEPE	Q9NQ76	0	1	0	1	Q9NQ76,D6RAC8,Q9NQ76-2,Q9NQ76-3	Q9NQ76,D6RAC8,D6RFW6,Q9NQ76-2,Q9NQ76-3	45_25,50_20	RRFSSRRRDDSSESSDSGSS,RFSSRRRDDSSESSDSGSSS	(476-495),(477-496)	RRFSSRRRDDSSESSDSGSSS	(476-496)
E7ERS3	ZC3H18	Q86VM9	0	1	1	1	Q86VM9,E7ERS3	Q86VM9,E7ERS3	45_25,50_20,50_25,55_20,55_25,60_20,60_25,65_20,65_25	RRRRKTSASSASASNSSRSSSRSSSYSGSGSSRSRSRSSSYSSYSSRSSRHSSFSGSRSRSRSFSS,RRRKTSASSASASNSSRSSSRSSSYSGSGSSRSRSRSSSYSSYSSRSSRHSSFSGSRSRSRSFSSSPS,RSSSRSSSYSGSGSSRSRSRSSSYSSYSSRSSRHSSFSGSRSRSRSFSS,SSRSSSRSSSYSGSGSSRSRSRSSSYSSYSSRSSRHSSFSGSRSRSRSFSSSPS,RSSSRSSSYSGSGSSRSRSRSSSYSSYSSRSSRHSSFSGSRSRSRSFSS,SSRSSSRSSSYSGSGSSRSRSRSSSYSSYSSRSSRHSSFSGSRSRSRSFSSS,RSSSRSSSYSGSGSSRSRSRSSSYSSYSSRSSRHS,SSRSSSRSSSYSGSGSSRS…	(563-628),(564-631),(580-628),(578-631),(580-628),(578-629),(580-614),(578-615),(593-612)	RRRRKTSASSASASNSSRSSSRSSSYSGSGSSRSRSRSSSYSSYSSRSSRHSSFSGSRSRSRSFSSSPS	(563-631)
H3BNU7	RNPS1	Q15287	1	1	1	0	Q15287,H3BMS0,H3BNU7,H3BPG5,H3BV80,Q15287-2,Q15287-3	Q15287,H3BMS0,H3BNU7,H3BPG5,H3BV80,Q15287-2,Q15287-3	45_25,50_20,50_25,55_20,60_20	RKRRSASSGSSSTRSRSSS,RKRRSASSGSSSTRSRSSSTSS,RKRRSASSGSSSTRSRSSS,RRSASSGSSSTRSRSSSTSS,RRSASSGSSSTRSRSSSTSS	(63-81),(63-84),(63-81),(65-84),(65-84)	RKRRSASSGSSSTRSRSSSTSS	(63-84)
M0QXK7	DEDD2	Q8WXF8	0	1	1	1	Q8WXF8,M0QXK7,Q8WXF8-2	Q8WXF8,M0QXK7,Q8WXF8-2	45_25	SSSSKRTEGSCRRRRQSSSS	(120-139)	SSSSKRTEGSCRRRRQSSSS	(120-139)
O60759-2	CYTIP	O60759	0	1	0	1	O60759,O60759-2	O60759,F8WF61,O60759-2	45_25	RRSSSRRNRSISNTSSGSMS	(189-208)	RRSSSRRNRSISNTSSGSMS	(189-208)
P49761-1	CLK3	P49761	1	1	0	1	P49761,P49761-1,P49761-3	P49761,P49761-1,P49761-2,P49761-3	45_25,50_20,55_20	RRTRSCSSASSRSQQSSKRS,RTRSCSSASSRSQQSSKRSSRS,RSCSSASSRSQQSSKRSSRS	(113-132),(114-135),(116-135)	RRTRSCSSASSRSQQSSKRSSRS	(113-135)
P49761-3	CLK3	P49761	1	1	0	1	P49761,P49761-1,P49761-3	P49761,P49761-1,P49761-2,P49761-3	45_25,50_20,55_20	RRTRSCSSASSRSQQSSKRS,RTRSCSSASSRSQQSSKRSSRS,RSCSSASSRSQQSSKRSSRS	(113-132),(114-135),(116-135)	RRTRSCSSASSRSQQSSKRSSRS	(113-135)
Q5T200-2	ZC3H13	Q5T200	0	1	1	1	Q5T200,Q5T200-2	Q5T200,Q5T200-2	45_25,50_20,50_25	SRSTSSDRQDSRSHSSRRSS,SRSTSSDRQDSRSHSSRRSS,SRSTSSDRQDSRSHSSRRSS	(1260-1279),(1260-1279),(1260-1279)	SRSTSSDRQDSRSHSSRRSS	(1260-1279)
Q8WXF8-2	DEDD2	Q8WXF8	0	1	1	1	Q8WXF8,M0QXK7,Q8WXF8-2	Q8WXF8,M0QXK7,Q8WXF8-2	45_25	SSSSKRTEGSCRRRRQSSSS	(120-139)	SSSSKRTEGSCRRRRQSSSS	(120-139)
Q9NQ76-2	MEPE	Q9NQ76	0	1	0	1	Q9NQ76,D6RAC8,Q9NQ76-2,Q9NQ76-3	Q9NQ76,D6RAC8,D6RFW6,Q9NQ76-2,Q9NQ76-3	45_25,50_20	RRFSSRRRDDSSESSDSGSS,RFSSRRRDDSSESSDSGSSS	(531-550),(532-551)	RRFSSRRRDDSSESSDSGSSS	(531-551)
Q9NQ76-3	MEPE	Q9NQ76	0	1	0	1	Q9NQ76,D6RAC8,Q9NQ76-2,Q9NQ76-3	Q9NQ76,D6RAC8,D6RFW6,Q9NQ76-2,Q9NQ76-3	45_25,50_20	RRFSSRRRDDSSESSDSGSS,RFSSRRRDDSSESSDSGSSS	(387-406),(388-407)	RRFSSRRRDDSSESSDSGSSS	(387-407)
Q9NSI6-2	BRWD1	Q9NSI6	0	1	0	1	Q9NSI6,Q9NSI6-2,Q9NSI6-3	Q9NSI6,Q9NSI6-2,Q9NSI6-3,Q9NSI6-4	45_25,50_20	SSRARESSSRSGLSRSSNLR,SKESSRARESSSRSGLSRSS	(1554-1573),(1551-1570)	SKESSRARESSSRSGLSRSSNLR	(1551-1573)
Q9NSI6-3	BRWD1	Q9NSI6	0	1	0	1	Q9NSI6,Q9NSI6-2,Q9NSI6-3	Q9NSI6,Q9NSI6-2,Q9NSI6-3,Q9NSI6-4	45_25,50_20	SSRARESSSRSGLSRSSNLR,SKESSRARESSSRSGLSRSS	(1554-1573),(1551-1570)	SKESSRARESSSRSGLSRSSNLR	(1551-1573)
Q9Y6R9-2	CCDC61	Q9Y6R9	0	1	0	1	Q9Y6R9,Q9Y6R9-2	Q9Y6R9,M0QY15,Q9Y6R9-2	45_25,50_20	RSRNRSSSVDSFRSRCSSAS,SRNRSSSVDSFRSRCSSASS	(223-242),(224-243)	RSRNRSSSVDSFRSRCSSASS	(223-243)
A6H8Y1	BDP1	Not Applicable	0	Not Applicable	0	1	A6H8Y1,A0A0A0MRX7,A0A0G2JN16,A0A0G2JNU3,A6H8Y1-2,A6H8Y1-3,A6H8Y1-4,A6H8Y1-6,A6H8Y1-7	A6H8Y1,A0A0A0MRX7,A0A0G2JN16,A0A0G2JNU3,A6H8Y1-2,A6H8Y1-3,A6H8Y1-4,A6H8Y1-5,A6H8Y1-6,A6H8Y1-7,A6H8Y1-8,H7C5U4	50_20	SSRSSSTVSQRRKRISSTSS	(84-103)	SSRSSSTVSQRRKRISSTSS	(84-103)
P08151	GLI1	Not Applicable	0	Not Applicable	1	1	P08151,P08151-2,P08151-3	P08151,P08151-2,P08151-3	50_20,55_20	RRSSSSSSISSAYTVSRRSS,RRSSSSSSISSAYTVSRRSS	(541-560),(541-560)	RRSSSSSSISSAYTVSRRSS	(541-560)
P10643	C7	Not Applicable	0	Not Applicable	Not Applicable	Not Applicable	P10643	P10643	50_20,55_20	SSSRKRSFFRSSSSSSRSYTS,SSSRKRSFFRSSSSSSRSYTS	(217-237),(217-237)	SSSRKRSFFRSSSSSSRSYTS	(217-237)
Q6IQ55	TTBK2	Not Applicable	0	Not Applicable	0	1	Q6IQ55,Q6IQ55-2,Q8IWY7	Q6IQ55,A0A0B4J292,Q6IQ55-2,Q6IQ55-3,Q8IWY7	50_20	RRSPSASPRSSSLPRTSSSS	(1148-1167)	RRSPSASPRSSSLPRTSSSS	(1148-1167)
Q8IVE3	PLEKHH2	Not Applicable	0	Not Applicable	0	1	Q8IVE3,Q8IVE3-2,Q8IVE3-3	Q8IVE3,E5RGK1,Q8IVE3-2,Q8IVE3-3	50_20	SSRSSSRTSESDSRSRSGPGS	(629-649)	SSRSSSRTSESDSRSRSGPGS	(629-649)
Q96T58	SPEN	Not Applicable	0	Not Applicable	Not Applicable	Not Applicable	Q96T58	Q96T58	50_20	SRPTRSPSGSGSRSRSSSSDS	(263-283)	SRPTRSPSGSGSRSRSSSSDS	(263-283)
Q99457	NAP1L3	Not Applicable	0	Not Applicable	1	1	Q99457,V9GYL6	Q99457,V9GYL6	50_20	SSSSSSGSTSSRSRLYRKKR	(60-79)	SSSSSSGSTSSRSRLYRKKR	(60-79)
Q9BW71	HIRIP3	Not Applicable	0	Not Applicable	0	1	Q9BW71	Q9BW71,Q9BW71-2,Q9BW71-3	50_20	RSSKKSSRKGRTRSSSSSS	(385-403)	RSSKKSSRKGRTRSSSSSS	(385-403)
Q9H6B4	CLMP	Not Applicable	0	Not Applicable	Not Applicable	Not Applicable	Q9H6B4	Q9H6B4	50_20	SRSSRSGSSSTRSTANSASRS	(294-314)	SRSSRSGSSSTRSTANSASRS	(294-314)
Q9UFE4	CCDC39	Not Applicable	0	Not Applicable	0	1	Q9UFE4,A0A494C1Q3	Q9UFE4,A0A494C1Q3,Q9UFE4-2	50_20	SRQSSRSPSHTSLSARSSRS	(875-894)	SRQSSRSPSHTSLSARSSRS	(875-894)
A0A087X1W1	SRRM2	Q9UQ35	1	1	1	0	Q9UQ35,A0A087X1W1,Q9UQ35-2,Q9UQ35-3	Q9UQ35,A0A087X1W1,Q9UQ35-2,Q9UQ35-3	50_20	RSTSADSASSSDTSRSRSRS	(166-185)	RSTSADSASSSDTSRSRSRS	(166-185)
A0A0A0MRX7	BDP1	A6H8Y1	0	1	0	1	A6H8Y1,A0A0A0MRX7,A0A0G2JN16,A0A0G2JNU3,A6H8Y1-2,A6H8Y1-3,A6H8Y1-4,A6H8Y1-6,A6H8Y1-7	A6H8Y1,A0A0A0MRX7,A0A0G2JN16,A0A0G2JNU3,A6H8Y1-2,A6H8Y1-3,A6H8Y1-4,A6H8Y1-5,A6H8Y1-6,A6H8Y1-7,A6H8Y1-8,H7C5U4	50_20	SSRSSSTVSQRRKRISSTSS	(84-103)	SSRSSSTVSQRRKRISSTSS	(84-103)
A0A0G2JN16	BDP1	A6H8Y1	0	1	0	1	A6H8Y1,A0A0A0MRX7,A0A0G2JN16,A0A0G2JNU3,A6H8Y1-2,A6H8Y1-3,A6H8Y1-4,A6H8Y1-6,A6H8Y1-7	A6H8Y1,A0A0A0MRX7,A0A0G2JN16,A0A0G2JNU3,A6H8Y1-2,A6H8Y1-3,A6H8Y1-4,A6H8Y1-5,A6H8Y1-6,A6H8Y1-7,A6H8Y1-8,H7C5U4	50_20	SSRSSSTVSQRRKRISSTSS	(84-103)	SSRSSSTVSQRRKRISSTSS	(84-103)
A0A0G2JNU3	BDP1	A6H8Y1	0	1	0	1	A6H8Y1,A0A0A0MRX7,A0A0G2JN16,A0A0G2JNU3,A6H8Y1-2,A6H8Y1-3,A6H8Y1-4,A6H8Y1-6,A6H8Y1-7	A6H8Y1,A0A0A0MRX7,A0A0G2JN16,A0A0G2JNU3,A6H8Y1-2,A6H8Y1-3,A6H8Y1-4,A6H8Y1-5,A6H8Y1-6,A6H8Y1-7,A6H8Y1-8,H7C5U4	50_20	SSRSSSTVSQRRKRISSTSS	(84-103)	SSRSSSTVSQRRKRISSTSS	(84-103)
A0A494C1Q3	CCDC39	Q9UFE4	0	1	0	1	Q9UFE4,A0A494C1Q3	Q9UFE4,A0A494C1Q3,Q9UFE4-2	50_20	SRQSSRSPSHTSLSARSSRS	(811-830)	SRQSSRSPSHTSLSARSSRS	(811-830)
A6H8Y1-2	BDP1	A6H8Y1	0	1	0	1	A6H8Y1,A0A0A0MRX7,A0A0G2JN16,A0A0G2JNU3,A6H8Y1-2,A6H8Y1-3,A6H8Y1-4,A6H8Y1-6,A6H8Y1-7	A6H8Y1,A0A0A0MRX7,A0A0G2JN16,A0A0G2JNU3,A6H8Y1-2,A6H8Y1-3,A6H8Y1-4,A6H8Y1-5,A6H8Y1-6,A6H8Y1-7,A6H8Y1-8,H7C5U4	50_20	SSRSSSTVSQRRKRISSTSS	(84-103)	SSRSSSTVSQRRKRISSTSS	(84-103)
A6H8Y1-3	BDP1	A6H8Y1	0	1	0	1	A6H8Y1,A0A0A0MRX7,A0A0G2JN16,A0A0G2JNU3,A6H8Y1-2,A6H8Y1-3,A6H8Y1-4,A6H8Y1-6,A6H8Y1-7	A6H8Y1,A0A0A0MRX7,A0A0G2JN16,A0A0G2JNU3,A6H8Y1-2,A6H8Y1-3,A6H8Y1-4,A6H8Y1-5,A6H8Y1-6,A6H8Y1-7,A6H8Y1-8,H7C5U4	50_20	SSRSSSTVSQRRKRISSTSS	(84-103)	SSRSSSTVSQRRKRISSTSS	(84-103)
A6H8Y1-4	BDP1	A6H8Y1	0	1	0	1	A6H8Y1,A0A0A0MRX7,A0A0G2JN16,A0A0G2JNU3,A6H8Y1-2,A6H8Y1-3,A6H8Y1-4,A6H8Y1-6,A6H8Y1-7	A6H8Y1,A0A0A0MRX7,A0A0G2JN16,A0A0G2JNU3,A6H8Y1-2,A6H8Y1-3,A6H8Y1-4,A6H8Y1-5,A6H8Y1-6,A6H8Y1-7,A6H8Y1-8,H7C5U4	50_20	SSRSSSTVSQRRKRISSTSS	(84-103)	SSRSSSTVSQRRKRISSTSS	(84-103)
A6H8Y1-6	BDP1	A6H8Y1	0	1	0	1	A6H8Y1,A0A0A0MRX7,A0A0G2JN16,A0A0G2JNU3,A6H8Y1-2,A6H8Y1-3,A6H8Y1-4,A6H8Y1-6,A6H8Y1-7	A6H8Y1,A0A0A0MRX7,A0A0G2JN16,A0A0G2JNU3,A6H8Y1-2,A6H8Y1-3,A6H8Y1-4,A6H8Y1-5,A6H8Y1-6,A6H8Y1-7,A6H8Y1-8,H7C5U4	50_20	SSRSSSTVSQRRKRISSTSS	(64-83)	SSRSSSTVSQRRKRISSTSS	(64-83)
A6H8Y1-7	BDP1	A6H8Y1	0	1	0	1	A6H8Y1,A0A0A0MRX7,A0A0G2JN16,A0A0G2JNU3,A6H8Y1-2,A6H8Y1-3,A6H8Y1-4,A6H8Y1-6,A6H8Y1-7	A6H8Y1,A0A0A0MRX7,A0A0G2JN16,A0A0G2JNU3,A6H8Y1-2,A6H8Y1-3,A6H8Y1-4,A6H8Y1-5,A6H8Y1-6,A6H8Y1-7,A6H8Y1-8,H7C5U4	50_20	SSRSSSTVSQRRKRISSTSS	(84-103)	SSRSSSTVSQRRKRISSTSS	(84-103)
P08151-2	GLI1	P08151	0	1	1	1	P08151,P08151-2,P08151-3	P08151,P08151-2,P08151-3	50_20,55_20	RRSSSSSSISSAYTVSRRSS,RRSSSSSSISSAYTVSRRSS	(500-519),(500-519)	RRSSSSSSISSAYTVSRRSS	(500-519)
P08151-3	GLI1	P08151	0	1	1	1	P08151,P08151-2,P08151-3	P08151,P08151-2,P08151-3	50_20,55_20	RRSSSSSSISSAYTVSRRSS,RRSSSSSSISSAYTVSRRSS	(413-432),(413-432)	RRSSSSSSISSAYTVSRRSS	(413-432)
Q6IQ55-2	TTBK2	Q6IQ55	0	1	0	1	Q6IQ55,Q6IQ55-2,Q8IWY7	Q6IQ55,A0A0B4J292,Q6IQ55-2,Q6IQ55-3,Q8IWY7	50_20	RRSPSASPRSSSLPRTSSSS	(1079-1098)	RRSPSASPRSSSLPRTSSSS	(1079-1098)
Q8IVE3-2	PLEKHH2	Q8IVE3	0	1	0	1	Q8IVE3,Q8IVE3-2,Q8IVE3-3	Q8IVE3,E5RGK1,Q8IVE3-2,Q8IVE3-3	50_20	SSRSSSRTSESDSRSRSGPGS	(66-86)	SSRSSSRTSESDSRSRSGPGS	(66-86)
Q8IVE3-3	PLEKHH2	Q8IVE3	0	1	0	1	Q8IVE3,Q8IVE3-2,Q8IVE3-3	Q8IVE3,E5RGK1,Q8IVE3-2,Q8IVE3-3	50_20	SSRSSSRTSESDSRSRSGPGS	(629-649)	SSRSSSRTSESDSRSRSGPGS	(629-649)
Q8IWY7	TTBK2	Q6IQ55	0	1	0	1	Q6IQ55,Q6IQ55-2,Q8IWY7	Q6IQ55,A0A0B4J292,Q6IQ55-2,Q6IQ55-3,Q8IWY7	50_20	RRSPSASPRSSSLPRTSSSS	(1553-1572)	RRSPSASPRSSSLPRTSSSS	(1553-1572)
Q9UQ35-3	SRRM2	Q9UQ35	1	1	1	0	Q9UQ35,A0A087X1W1,Q9UQ35-2,Q9UQ35-3	Q9UQ35,A0A087X1W1,Q9UQ35-2,Q9UQ35-3	50_20	RSTSADSASSSDTSRSRSRS	(166-185)	RSTSADSASSSDTSRSRSRS	(166-185)
V9GYL6	NAP1L3	Q99457	0	1	1	1	Q99457,V9GYL6	Q99457,V9GYL6	50_20	SSSSSSGSTSSRSRLYRKKR	(53-72)	SSSSSSGSTSSRSRLYRKKR	(53-72)
