# Supplementary material for: Expansion and functional analysis of the SR-related protein family across the domains of life
Source: RNA. 2022 Oct;28(10):1298–314. doi: 10.1261/rna.079170.122 (PMC9479744; doi:10.1261/rna.079170.122)
Supplement: Supplemental Material [file supp_079170.122_Supplemental_Tables.zip › FinalUploadedVersions/Supplemental_Table_S8.tsv]

File of Origin	UniProt ProteinID	Common Organism Name	Protein	SR Domain Sequence(s)	SR Domain Boundaries	Final Merged Domains	Merged Domain Boundaries	Pfam Domain IDs	Pfam Domain Names	Pfam Domain Boundaries	Pfam E-values
UP000000554_64091.fasta	Q9HP96	Halobacterium salinarum (strain ATCC 700922 / JCM 11081 / NRC-1)	20_50	SRRCRSPRSTRTRCGRRSRR	(6-25)	SRRCRSPRSTRTRCGRRSRR	(6-25)	PF02150.16;PF01096.18	RNA_POL_M_15KD;TFIIS_C	(116-147);(178-216)	2.3e-06;3.7e-17
UP000001903_543526.fasta	D2RU33	Haloterrigena turkmenica (strain ATCC 51198 / DSM 5511 / NCIMB 13204 / VKM B-1734)	20_50,25_45,25_50,30_40,30_45,35_35,35_40,40_30,40_35	RERRTRTDRSRTRSRSRRSGRS,RRTRTDRSRTRSRSRRSGRSS,RRTRTDRSRTRSRSRRSGRS,RTRTDRSRTRSRSRRSGRSSNS,RTRTDRSRTRSRSRRSGRSS,RTDRSRTRSRSRRSGRSSNSS,RTDRSRTRSRSRRSGRSSNS,RSRTRSRSRRSGRSSNSS,RSRTRSRSRRSGRSSNSS	(579-600),(581-601),(581-600),(582-603),(582-601),(584-604),(584-603),(587-604),(587-604)	RERRTRTDRSRTRSRSRRSGRSSNSS	(579-604)	PF06733.15;PF13307.6	DEAD_2;Helicase_C_2	(121-196);(384-542)	6.1e-06;2.1e-19
UP000010468_797304.fasta	L0AJ21	Natronobacterium gregoryi (strain ATCC 43098 / DSM 3393 / CCM 3738 / CIP 104747 / JCM 8860 / NBRC 102187 / NCIMB 2189 / SP2)	20_50	RRRRRRESHSEQRRSDSRGR	(375-394)	RRRRRRESHSEQRRSDSRGR	(375-394)	PF00717.23	Peptidase_S24	(31-103)	3.6e-07
UP000010468_797304.fasta	L0AH08	Natronobacterium gregoryi (strain ATCC 43098 / DSM 3393 / CCM 3738 / CIP 104747 / JCM 8860 / NBRC 102187 / NCIMB 2189 / SP2)	35_35,40_30,40_35,45_25,45_30,45_35,50_20,50_25,50_30,50_35	RSRQSRRSSSRASRSRSQSS,RSRQSRRSSSRASRSRSQSS,RSRQSRRSSSRASRSRSQSS,RSRQSRRSSSRASRSRSQSS,RSRQSRRSSSRASRSRSQSS,RSRQSRRSSSRASRSRSQSS,RSRQSRRSSSRASRSRSQSS,RSRQSRRSSSRASRSRSQSS,RSRQSRRSSSRASRSRSQSS,RSRQSRRSSSRASRSRSQSS	(577-596),(577-596),(577-596),(577-596),(577-596),(577-596),(577-596),(577-596),(577-596),(577-596)	RSRQSRRSSSRASRSRSQSS	(577-596)	PF06733.15;PF13307.6	DEAD_2;Helicase_C_2	(121-196);(376-534)	5.9e-06;1.5e-19
UP000010878_694430.fasta	L0JZV5	Natronococcus occultus SP4	20_50,20_55,25_45,25_50,30_40,30_45,30_50,35_35,35_40,35_45,35_50	RVRTDRSGSRSRSRDRPRRRRRSSS,RTDRSGSRSRSRDRPRRRRR,RSGSRSRSRDRPRRRRRSSS,RSGSRSRSRDRPRRRRRSSS,RSGSRSRSRDRPRRRRRSSS,RSGSRSRSRDRPRRRRRSSS,RSGSRSRSRDRPRRRRRSSS,RSGSRSRSRDRPRRRRRSSS,RSGSRSRSRDRPRRRRRSSS,RSGSRSRSRDRPRRRRRSSS,RSGSRSRSRDRPRRRRRSSS	(68-92),(70-89),(73-92),(73-92),(73-92),(73-92),(73-92),(73-92),(73-92),(73-92),(73-92)	RVRTDRSGSRSRSRDRPRRRRRSSS	(68-92)	PF05455.11	GvpH	(4-170)	1.5e-06
UP000010878_694430.fasta	L0JSI3	Natronococcus occultus SP4	40_30	SSARSNGNRGSSRSRSRRASGSS	(578-600)	SSARSNGNRGSSRSRSRRASGSS	(578-600)	PF06733.15;PF13307.6	DEAD_2;Helicase_C_2	(121-196);(384-542)	2.4e-05;7e-21
UP000011607_1227454.fasta	M0M6M6	Halobiforma nitratireducens JCM 10879	20_50,25_45,25_50	RRSARARRSERRSRGRSGRS,RRSARARRSERRSRGRSGRSHCQSRRR,RRSARARRSERRSRGRSGRS	(1100-1119),(1100-1126),(1100-1119)	RRSARARRSERRSRGRSGRSHCQSRRR	(1100-1126)	PF00989.25;PF13185.6;PF08448.10;PF00989.25;PF08448.10	PAS;GAF_2;PAS_4;PAS;PAS_4	(185-295);(327-460);(632-750);(756-863);(884-988)	2.3e-07;2.3e-13;5.4e-09;7.9e-13;5.7e-09
UP000011607_1227454.fasta	M0M9T5	Halobiforma nitratireducens JCM 10879	30_40	RRSTRSTTSRIRSPRSPSRR	(456-475)	RRSTRSTTSRIRSPRSPSRR	(456-475)	PF00672.25	HAMP	(155-207)	1.8e-10
UP000011607_1227454.fasta	M0LAF4	Halobiforma nitratireducens JCM 10879	35_35,40_30,40_35	SRSSRRGRSPSCSSRPSRGRS,SRSSRRGRSPSCSSRPSRGRS,SRSSRRGRSPSCSSRPSRGRS	(8-28),(8-28),(8-28)	SRSSRRGRSPSCSSRPSRGRS	(8-28)	PF13188.7	PAS_8	(325-374)	3.9e-05
UP000011607_1227454.fasta	M0LCQ7	Halobiforma nitratireducens JCM 10879	35_35,40_30,45_25,50_20	RGDSRSRSRSRSRSRSDSSS,RGDSRSRSRSRSRSRSDSSS,RGDSRSRSRSRSRSRSDSSS,RGDSRSRSRSRSRSRSDSSS	(322-341),(322-341),(322-341),(322-341)	RGDSRSRSRSRSRSRSDSSS	(322-341)	PF00288.26;PF08544.13	GHMP_kinases_N;GHMP_kinases_C	(70-131);(213-299)	6e-05;8.9e-05
UP000011661_1230460.fasta	L9W5I1	Natronorubrum sulfidifaciens JCM 14089	20_50,20_55,25_45,25_50	RRDRSRRSDRHRNPRSRRSRS,RRDRSRRSDRHRNPRSRRSR,RDRSRRSDRHRNPRSRRSRS,RDRSRRSDRHRNPRSRRSRS	(87-107),(87-106),(88-107),(88-107)	RRDRSRRSDRHRNPRSRRSRS	(87-107)	PF00582.26	Usp	(1-95)	2.6e-11
UP000011661_1230460.fasta	L9WBA5	Natronorubrum sulfidifaciens JCM 14089	40_30,45_25,45_30	STRSNRTRSRSRRSGPSSSSS,STRSNRTRSRSRRSGPSSSSS,STRSNRTRSRSRRSGPSSSSS	(576-596),(576-596),(576-596)	STRSNRTRSRSRRSGPSSSSS	(576-596)	PF06733.15;PF13307.6	DEAD_2;Helicase_C_2	(121-196);(383-541)	4.2e-06;1.7e-20
UP000014072_1333523.fasta	R4VT19	Salinarchaeum sp. Harcht-Bsk1	20_50	RRDRRSRRSRAARGTRSSWR	(260-279)	RRDRRSRRSRAARGTRSSWR	(260-279)	PF01656.23	CbiA	(2-196)	2.1e-12
UP000016986_1261545.fasta	U3A371	Halarchaeum acidiphilum MH1-52-1	20_50,25_45,30_40,30_45	RSRRLAERRRSRRRTSPSR,RRRSRRRTSPSRPTSRPSSRR,RRRSRRRTSPSRPTSRPSSRR,RRRSRRRTSPSRPTSRPSSRR	(56-74),(63-83),(63-83),(63-83)	RSRRLAERRRSRRRTSPSRPTSRPSSRR	(56-83)	PF13561.6	adh_short_C2	(17-258)	3.9e-50
UP000016986_1261545.fasta	U3A6Y1	Halarchaeum acidiphilum MH1-52-1	20_50,20_55	RGVLSRRSARVVRRSRSRRRAVRR,SRRSARVVRRSRSRRRAVRR	(162-185),(166-185)	RGVLSRRSARVVRRSRSRRRAVRR	(162-185)	PF12705.7	PDDEXK_1	(932-1136)	6.7e-08
UP000016986_1261545.fasta	U2YW33	Halarchaeum acidiphilum MH1-52-1	25_45	RSAGARSRTRRSRARRSDRSRGS	(17-39)	RSAGARSRTRRSRARRSDRSRGS	(17-39)	PF09704.10	Cas_Cas5d	(234-453)	2e-08
UP000016986_1261545.fasta	U3AAD5	Halarchaeum acidiphilum MH1-52-1	25_45,30_40,35_35,35_40	RRISTISRRSARRSSRRPR,RISTISRRSARRSSRRPRASASASRATSRRR,STISRRSARRSSRRPRASASASR,SRRSARRSSRRPRASASASR	(1002-1020),(1003-1033),(1005-1027),(1008-1027)	RRISTISRRSARRSSRRPRASASASRATSRRR	(1002-1033)	PF02463.19;PF06470.13	SMC_N;SMC_hinge	(2-681);(541-656)	3.9e-23;2.6e-27
UP000016986_1261545.fasta	U2YER8	Halarchaeum acidiphilum MH1-52-1	30_40,35_35,35_40	SVSSSRRRRTSSMRRPRTTRSSAS,SSSRRRRTSSMRRPRTTRSS,SSSRRRRTSSMRRPRTTRSS	(432-455),(434-453),(434-453)	SVSSSRRRRTSSMRRPRTTRSSAS	(432-455)	PF07669.11;PF12950.7	Eco57I;TaqI_C	(13-121);(220-341)	1.5e-11;2.2e-14
UP000016986_1261545.fasta	U2YRR8	Halarchaeum acidiphilum MH1-52-1	30_40,35_35	RWTSPSRPRSRRCSSTSRRR,SPSRPRSRRCSSTSRRRS	(56-75),(59-76)	RWTSPSRPRSRRCSSTSRRRS	(56-76)	PF00106.25	adh_short	(5-59)	2.5e-06
UP000016986_1261545.fasta	U2YGG3	Halarchaeum acidiphilum MH1-52-1	40_30	RCRRSSRATGRRSSSSPPSSR	(273-293)	RCRRSSRATGRRSSSSPPSSR	(273-293)	PF00654.20	Voltage_CLC	(57-250)	9.6e-17
UP000016986_1261545.fasta	U3A0V6	Halarchaeum acidiphilum MH1-52-1	40_30,45_25,45_30	SAARSSPSSSGRSSRRRASRS,SAARSSPSSSGRSSRRRASRS,SAARSSPSSSGRSSRRRASRS	(252-272),(252-272),(252-272)	SAARSSPSSSGRSSRRRASRS	(252-272)	PF02554.14	CstA	(1-256)	3.3e-79
UP000016986_1261545.fasta	U2YEZ3	Halarchaeum acidiphilum MH1-52-1	45_25	RRRASASSGASSTSSRSSR	(59-77)	RRRASASSGASSTSSRSSR	(59-77)	PF07992.14	Pyr_redox_2	(7-87)	8.8e-10
UP000016986_1261545.fasta	U3A487	Halarchaeum acidiphilum MH1-52-1	45_25	SSGSSGSSGGSSGGSRRRRR	(57-76)	SSGSSGSSGGSSGGSRRRRR	(57-76)	PF01381.22	HTH_3	(93-146)	1.3e-09
UP000018894_1173487_additional.fasta	V6DX06	Halorubrum sp. AJ67	20_50,20_55,20_60,25_45	RSRRASRPPRRRRPRRRRSSRPSR,RSRRASRPPRRRRPRRRRSSRPSR,RSRRASRPPRRRRPRRRRSSR,RRRRSSRPSRCARGRVPSRS	(302-325),(302-325),(302-322),(316-335)	RSRRASRPPRRRRPRRRRSSRPSRCARGRVPSRS	(302-335)	PF00501.28	AMP-binding	(10-304)	1.9e-56
UP000018894_1173487_additional.fasta	V6DZE5	Halorubrum sp. AJ67	35_35	RSSSGSRLGWVRSSRSLRRRR	(348-368)	RSSSGSRLGWVRSSRSLRRRR	(348-368)	PF00535.26;PF00535.26	Glycos_transf_2;Glycos_transf_2	(8-66);(128-264)	5.2e-08;3.2e-09
UP000030648_1412872.fasta	V4ZWJ3	uncultured archaeon A07HB70	20_50	RRGSSRSTRPRPGRRRRSR	(671-689)	RRGSSRSTRPRPGRRRRSR	(671-689)	PF02615.14	Ldh_2	(3-331)	4.8e-79
UP000030648_1412872.fasta	V4XGD0	uncultured archaeon A07HB70	35_35,40_30	SRSRASTGCSRAARSRSSRR,SSRSRASTGCSRAARSRSSR	(186-205),(185-204)	SSRSRASTGCSRAARSRSSRR	(185-205)	PF13520.6	AA_permease_2	(1-172)	7e-20
UP000030648_1412872.fasta	V4Y483	uncultured archaeon A07HB70	35_35,40_30,45_25,50_20,50_25	RGRGYATRSSRRSHSRSSSR,RGYATRSSRRSHSRSSSRS,RSSRRSHSRSSSRSQPSPAS,RSSRRSHSRSSSRSQPSPAS,RSSRRSHSRSSSRSQPSPAS	(4-23),(6-24),(11-30),(11-30),(11-30)	RGRGYATRSSRRSHSRSSSRSQPSPAS	(4-30)	PF04519.13;PF04519.13	Bactofilin;Bactofilin	(41-126);(91-157)	1.1e-07;1.6e-06
UP000030648_1412872.fasta	V4ZTV8	uncultured archaeon A07HB70	35_35,40_30,45_25,50_20	RCTDRRSGSSSTRSQRRRSS,RRSGSSSTRSQRRRSSS,RSGSSSTRSQRRRSSSEPES,SGSSSTRSQRRRSSSEPESS	(252-271),(256-272),(257-276),(258-277)	RCTDRRSGSSSTRSQRRRSSSEPESS	(252-277)	PF05598.11	DUF772	(60-132)	1.4e-05
UP000030648_1412872.fasta	V4XGF8	uncultured archaeon A07HB70	45_25	SSTARPSSSSTSRRRTTSRS	(197-216)	SSTARPSSSSTSRRRTTSRS	(197-216)	PF01575.19	MaoC_dehydratas	(81-181)	5.6e-17
UP000030674_1085029.fasta	U1PQ57	halophilic archaeon J07HB67	20_50,20_55,20_60,25_45,25_50,25_55,30_40,30_45,30_50,30_55	RKRSRRSTVSRRRRRRPSRRSSR,RKRSRRSTVSRRRRRRPSRRSSR,RKRSRRSTVSRRRRRRPSRR,RSRRSTVSRRRRRRPSRRSSR,RSRRSTVSRRRRRRPSRRSSR,RSRRSTVSRRRRRRPSRRSSR,RSRRSTVSRRRRRRPSRRSSR,RSRRSTVSRRRRRRPSRRSSR,RSRRSTVSRRRRRRPSRRSSR,RSRRSTVSRRRRRRPSRRSSR	(239-261),(239-261),(239-258),(241-261),(241-261),(241-261),(241-261),(241-261),(241-261),(241-261)	RKRSRRSTVSRRRRRRPSRRSSR	(239-261)	PF00672.25;PF00672.25	HAMP;HAMP	(19-71);(105-145)	4.6e-11;0.0025
UP000030674_1085029.fasta	U1QYP3	halophilic archaeon J07HB67	20_50,20_55,20_60,30_40,35_35,35_40,40_30,40_35,45_25,45_30,45_35	RRCRRTSRSRRPRRSSRRPRQPPR,RRCRRTSRSRRPRRSSRRPR,RRCRRTSRSRRPRRSSRRPR,RSSWTRRSRRSKNSSRASRR,RSSWTRRSRRSKNSSRASRRSSNSS,RSSWTRRSRRSKNSSRASRR,SSWTRRSRRSKNSSRASRRSSNSSCR,SSWTRRSRRSKNSSRASRRSSNSS,RRSRRSKNSSRASRRSSNSSCR,RRSRRSKNSSRASRRSSNSSCR,RRSRRSKNSSRASRRSSNSS	(491-514),(491-510),(491-510),(446-465),(446-470),(446-465),(447-472),(447-470),(451-472),(451-472),(451-470)	RSSWTRRSRRSKNSSRASRRSSNSSCR,RRCRRTSRSRRPRRSSRRPRQPPR	(446-472),(491-514)	PF00202.21	Aminotran_3	(23-362)	2.6e-61
UP000030674_1085029.fasta	U1R1L9	halophilic archaeon J07HB67	20_50,25_45,25_50	RVVDSRSRRCWRSSRRSRRRWPRPTRS,RVVDSRSRRCWRSSRRSRRRWPR,RVVDSRSRRCWRSSRRSRRRWPR	(97-123),(97-119),(97-119)	RVVDSRSRRCWRSSRRSRRRWPRPTRS	(97-123)	PF16927.5	HisKA_7TM	(10-116)	5.6e-12
UP000030674_1085029.fasta	U1R1P4	halophilic archaeon J07HB67	20_50,20_55,20_60	RSRRSRFARPRRRHSRRSRRRRPSGRRSGR,RSRRSRFARPRRRHSRRSRRRRPSGRRSGR,RSRRSRFARPRRRHSRRSRRRRPSGRRSGR	(162-191),(162-191),(162-191)	RSRRSRFARPRRRHSRRSRRRRPSGRRSGR	(162-191)	PF00411.19	Ribosomal_S11	(10-128)	1.6e-47
UP000030674_1085029.fasta	U1P428	halophilic archaeon J07HB67	25_45	RRRRRSTLGRGSSSGCRRRS	(943-962)	RRRRRSTLGRGSSSGCRRRS	(943-962)	PF08696.11;PF13086.6;PF13086.6;PF13087.6	Dna2;AAA_11;AAA_11;AAA_12	(34-215);(526-632);(628-704);(737-908)	1.3e-14;6.4e-17;4.5e-18;4.9e-28
UP000030674_1085029.fasta	U1R3J5	halophilic archaeon J07HB67	30_40	RRTTRWESRSTSTRRSSRSR	(328-347)	RRTTRWESRSTSTRRSSRSR	(328-347)	PF00285.21	Citrate_synt	(16-299)	3.6e-93
UP000030674_1085029.fasta	U1R6A0	halophilic archaeon J07HB67	40_30	SSISRSRAPRRRNSPRASSS	(1187-1206)	SSISRSRAPRRRNSPRASSS	(1187-1206)	PF00082.22;PF13620.6	Peptidase_S8;CarboxypepD_reg	(211-481);(497-571)	8.1e-41;7.4e-09
UP000030674_1085029.fasta	U1PMQ4	halophilic archaeon J07HB67	45_25	RRSSRPNSSVSDSSRWRFSS	(153-172)	RRSSRPNSSVSDSSRWRFSS	(153-172)	PF01883.19;PF10609.9	FeS_assembly_P;ParA	(3-78);(91-166)	1.2e-12;6.6e-24
UP000030674_1085029.fasta	U1R077	halophilic archaeon J07HB67	50_20	RSGSSPRSGSSPRSGSSPRSGSSPRSGSSPRS	(100-131)	RSGSSPRSGSSPRSGSSPRSGSSPRSGSSPRS	(100-131)	PF01569.21	PAP2	(5-96)	5.2e-12
UP000050535_699431.fasta	A0A0P7FRV3	Halolamina pelagica	25_45,30_40	RCSPARRRSRRTSPGSSRRR,SRCSPARRRSRRTSPGSSRR	(135-154),(134-153)	SRCSPARRRSRRTSPGSSRRR	(134-154)	PF00501.28	AMP-binding	(2-125)	4.1e-17
UP000050535_699431.fasta	A0A0P7GPA3	Halolamina pelagica	25_45	STCRRKSRSRRRRRSPSAR	(264-282)	STCRRKSRSRRRRRSPSAR	(264-282)	PF02746.16	MR_MLE_N	(37-143)	1.9e-13
UP000050535_699431.fasta	A0A0P7GV32	Halolamina pelagica	25_45,30_40,30_45	RRRRRSSTRGRHSSRGTRSS,RRRRRSSTRGRHSSRGTRSSPR,RRRRRSSTRGRHSSRGTRSS	(421-440),(421-442),(421-440)	RRRRRSSTRGRHSSRGTRSSPR	(421-442)	PF07287.11	AtuA	(5-361)	3.5e-115
UP000050535_699431.fasta	A0A0N8HZP0	Halolamina pelagica	30_40,35_35,35_40,40_30,40_35,40_40,45_25,45_30	RRRSRRSTRSSRATNRSSSS,RRRSRRSTRSSRATNRSSSS,RRRSRRSTRSSRATNRSSSS,RRRSRRSTRSSRATNRSSSSDS,RRRSRRSTRSSRATNRSSSS,RRRSRRSTRSSRATNRSSSS,RSRRSTRSSRATNRSSSSDSCPRSSR,RSRRSTRSSRATNRSSSSDS	(527-546),(527-546),(527-546),(527-548),(527-546),(527-546),(529-554),(529-548)	RRRSRRSTRSSRATNRSSSSDSCPRSSR	(527-554)	PF00501.28	AMP-binding	(1-454)	7.1e-90
UP000050535_699431.fasta	A0A0P7FXC0	Halolamina pelagica	30_40,35_35,35_35,35_40,35_40,40_30,40_35	RSSRSRPARASRSCSRTSRRRKSPRRPSTRSPRSPTRTPRRSSTRRSSRKSSRPPRTRSR,RSSRSRPARASRSCSRTSRRR,RSPTRTPRRSSTRRSSRKSSRPPRTRSRS,RSSRSRPARASRSCSRTSRRR,RRSSTRRSSRKSSRPPRTRSR,SSTRRSSRKSSRPPRTRSRS,SSTRRSSRKSSRPPRTRSRS	(203-262),(203-223),(235-263),(203-223),(242-262),(244-263),(244-263)	RSSRSRPARASRSCSRTSRRRKSPRRPSTRSPRSPTRTPRRSSTRRSSRKSSRPPRTRSRS	(203-263)	PF07650.17;PF00189.20	KH_2;Ribosomal_S3_C	(16-90);(99-182)	4.8e-17;1.6e-19
UP000050535_699431.fasta	A0A0P7GYP0	Halolamina pelagica	30_40,35_35	SGRSRRPASRSIRWSQSRRRS,SSGRSRRPASRSIRWSQSRRRSTTRSTRS	(128-148),(127-155)	SSGRSRRPASRSIRWSQSRRRSTTRSTRS	(127-155)	PF01172.18	SBDS	(6-94)	2.3e-21
UP000050535_699431.fasta	A0A0P7H0X2	Halolamina pelagica	30_40	SPSRGTASSARRSRRRSPRR	(340-359)	SPSRGTASSARRSRRRSPRR	(340-359)	PF02254.18;PF02080.21	TrkA_N;TrkA_C	(113-227);(259-329)	2.5e-21;7.2e-10
UP000050535_699431.fasta	A0A0P7GQP3	Halolamina pelagica	35_35,40_30,40_35,45_25,45_30,45_35,50_20	RRRRRSRPYSSSSSRISSS,RRRRRSRPYSSSSSRISSS,RRRRRSRPYSSSSSRISSS,RRRRRSRPYSSSSSRISSS,RRRRRSRPYSSSSSRISSS,RRRRRSRPYSSSSSRISSS,RRSRPYSSSSSRISSSLPTS	(410-428),(410-428),(410-428),(410-428),(410-428),(410-428),(413-432)	RRRRRSRPYSSSSSRISSSLPTS	(410-432)	PF07992.14	Pyr_redox_2	(1-302)	5e-31
UP000050535_699431.fasta	A0A0P7HED4	Halolamina pelagica	35_35	RSTAPRSSPSRRSVRTSRSRAPSR	(414-437)	RSTAPRSSPSRRSVRTSRSRAPSR	(414-437)	PF01933.18	UPF0052	(188-390)	7.8e-21
UP000050535_699431.fasta	A0A0P7HXF2	Halolamina pelagica	35_35	STRRSRSSSTRTWRKRSSTRAS	(394-415)	STRRSRSSSTRTWRKRSSTRAS	(394-415)	PF13191.6	AAA_16	(25-170)	5.6e-11
UP000050535_699431.fasta	A0A0P7FWB2	Halolamina pelagica	40_30,45_25,45_30	SSSERARRRSSSTRSRPSS,SSSERARRRSSSTRSRPSS,SSSERARRRSSSTRSRPSS	(334-352),(334-352),(334-352)	SSSERARRRSSSTRSRPSS	(334-352)	PF03553.14	Na_H_antiporter	(142-311)	1.5e-25
UP000050535_699431.fasta	A0A0P7GRA4	Halolamina pelagica	40_30	RRRCSSLAASSRSRRSPSS	(178-196)	RRRCSSLAASSRSRRSPSS	(178-196)	PF12840.7	HTH_20	(36-93)	2.5e-11
UP000050535_699431.fasta	A0A0P7H6R9	Halolamina pelagica	40_30,45_25	RSGRRRSGSRSPSRWHSGSS,SGRRRSGSRSPSRWHSGSSS	(483-502),(484-503)	RSGRRRSGSRSPSRWHSGSSS	(483-503)	PF01425.21	Amidase	(65-418)	4.3e-87
UP000050535_699431.fasta	A0A0P7GPW9	Halolamina pelagica	45_25	SRSSSSCSSRTSASPRRAR	(302-320)	SRSSSSCSSRTSASPRRAR	(302-320)	PF00108.23	Thiolase_N	(31-239)	8.7e-48
UP000050535_699431.fasta	A0A0P7GBL6	Halolamina pelagica	50_20	RSCSRRSATVSGSSSSSRS	(488-506)	RSCSRRSATVSGSSSSSRS	(488-506)	PF00437.20	T2SSE	(158-431)	9.6e-46
UP000050535_699431.fasta	A0A0P7GK52	Halolamina pelagica	50_20	SSSDSSSSAASSERARCSRR	(443-462)	SSSDSSSSAASSERARCSRR	(443-462)	PF04471.12	Mrr_cat	(4-127)	6e-28
UP000186914_553468.fasta	A0A1N7BF08	Haladaptatus litoreus	45_25,50_20,55_20,60_20	RAERRADERRSSSSSSTSSS,RRADERRSSSSSSTSSSSSS,RRADERRSSSSSSTSSSSSS,RRADERRSSSSSSTSSSSSS	(651-670),(654-673),(654-673),(654-673)	RAERRADERRSSSSSSTSSSSSS	(651-673)	PF04312.13	DUF460	(217-350)	1.3e-48
UP000199370_996166.fasta	A0A1G9TUP7	Haloarchaeobius iranensis	50_20,55_20	STRSGRTRSSGSSGSSRSSGSS,RSGRTRSSGSSGSSRSSGSS	(117-138),(119-138)	STRSGRTRSSGSSGSSRSSGSS	(117-138)	PF00226.31	DnaJ	(2-63)	2.6e-18
UP000236584_755307.fasta	A0A2I8VPK4	Salinigranum rubrum	20_50,20_55,25_45,25_50,25_55	SPARRSRRRRGSTTGRSRRRSRS,RRSRRRRGSTTGRSRRRSRS,SRRRPTSGSTSPARRSRRRRGSTTGRSRRRSRS,RRSRRRRGSTTGRSRRRSRS,RRSRRRRGSTTGRSRRRSRS	(145-167),(148-167),(135-167),(148-167),(148-167)	SRRRPTSGSTSPARRSRRRRGSTTGRSRRRSRS	(135-167)	PF07070.11	Spo0M	(1-44)	1.6e-10
UP000236584_755307.fasta	A0A2I8VI61	Salinigranum rubrum	35_35,40_30,40_35,45_25,45_30	SRSRCSRTSRSSPSGSRRTRSSWRSR,SRSRCSRTSRSSPSGSRRTRSSWRSRSCSR,SRSRCSRTSRSSPSGSRRTRSSWRSR,SRCSRTSRSSPSGSRRTRSSWRSRSCSR,SRCSRTSRSSPSGSRRTRSSWRSRSCSR	(364-389),(364-393),(364-389),(366-393),(366-393)	SRSRCSRTSRSSPSGSRRTRSSWRSRSCSR	(364-393)	PF04138.14	GtrA	(22-141)	1e-20
UP000236584_755307.fasta	A0A2I8VFG7	Salinigranum rubrum	45_25	RASSPSRTSSKRSSARYSRSAR	(352-373)	RASSPSRTSSKRSSARYSRSAR	(352-373)	PF01595.20	DUF21	(50-233)	6.5e-47
UP000236584_755307.fasta	A0A2I8VIA9	Salinigranum rubrum	50_20,55_20,60_20	SSSSSSSSSASGGSSKRRRR,SSSSSSSSSASGGSSKRRRR,SSSSSSSSSASGGSSKRRRR	(60-79),(60-79),(60-79)	SSSSSSSSSASGGSSKRRRR	(60-79)	PF01381.22	HTH_3	(96-150)	1.8e-11
UP000249753_2218585.fasta	A0A2W0G3Z7	Halogeometricum sp. wsp3	20_50,20_55	RRTRRNSRCRRSSSRRRR,RRTRRNSRCRRSSSRRRR	(31-48),(31-48)	RRTRRNSRCRRSSSRRRR	(31-48)	PF07584.11	BatA	(8-83)	6e-06
UP000292173_1906665.fasta	A0A482S8P9	archaeon	20_50,20_55,20_60,25_45,25_50,30_40,30_45,30_50	RKVTRSRSRSNDRSRDRRRRRSGSRERRRHRSGSRDRSRDRSRRDR,RSNDRSRDRRRRRSGSRERRRHRSGSRDRSRDRSRRDR,RSRDRRRRRSGSRERRRHRS,RSRSRSNDRSRDRRRRRSGSRERRRHRSGSRDRSRDRSRRDRDESR,RSRSRSNDRSRDRRRRRSGSRERRRHRSGSRDRSRDRSR,RSRSRSNDRSRDRRRRRSGSR,RSRSRSNDRSRDRRRRRSGSR,RSRSRSNDRSRDRRRRRSGSR	(37-82),(45-82),(49-68),(41-86),(41-79),(41-61),(41-61),(41-61)	RKVTRSRSRSNDRSRDRRRRRSGSRERRRHRSGSRDRSRDRSRRDRDESR	(37-86)	PF00076.22	RRM_1	(126-186)	9e-12
UP000292173_1906665.fasta	A0A482S9S1	archaeon	25_45,30_40,30_45,35_35,35_40,35_45,40_30,40_35,40_40,45_25,45_30,45_35,45_40,50_20,50_25,50_30,50_35,50_40	RRPTGRSRSRSRSKSRSRSR,RRPTGRSRSRSRSKSRSRSRSRSPSRGGR,RRPTGRSRSRSRSKSRSRSR,STFRRPTGRSRSRSRSKSRSRSRSRSPSRGGR,RRPTGRSRSRSRSKSRSRSRSRSPSRGGR,RRPTGRSRSRSRSKSRSRSR,RPTGRSRSRSRSKSRSRSRSRSPSRGGR,RPTGRSRSRSRSKSRSRSRSRSPSRGGR,RPTGRSRSRSRSKSRSRSRSRSPSRGGR,RSRSRSRSKSRSRSRSRSPSR,RSRSRSRSKSRSRSRSRSPSR,RSRSRSRSKSRSRSRSRSPSR,RSRSRSRSKSRSRSRSRSPSR,RSRSRSRSKSRSRSRSRSPSR,RSRSRSRSKSRSRSRSRSPSR,RSRSRSRSKSRSRSRSRSPSR,RS…	(45-64),(45-73),(45-64),(42-73),(45-73),(45-64),(46-73),(46-73),(46-73),(50-70),(50-70),(50-70),(50-70),(50-70),(50-70),(50-70),(50-70),(50-70)	STFRRPTGRSRSRSRSKSRSRSRSRSPSRGGR	(42-73)	PF13499.6	EF-hand_7	(1058-1122)	9e-11
UP000292173_1906665.fasta	A0A482SKP9	archaeon	25_45,30_40,30_45,35_35,35_40,35_45,40_30,40_35	RRRDRSRSPSSRRRERSSS,RRRDRSRSPSSRRRERSSS,RRRDRSRSPSSRRRERSSS,RRRDRSRSPSSRRRERSSSQNSDR,RRRDRSRSPSSRRRERSSS,RRRDRSRSPSSRRRERSSS,RDRSRSPSSRRRERSSSQNSDR,RDRSRSPSSRRRERSSSQNSDR	(412-430),(412-430),(412-430),(412-435),(412-430),(412-430),(414-435),(414-435)	RRRDRSRSPSSRRRERSSSQNSDR	(412-435)	PF03371.15	PRP38	(88-252)	1.5e-46
UP000292173_1906665.fasta	A0A482S5I9	archaeon	35_35	RPRDRSVSRSSSRMRAESRSAR	(208-229)	RPRDRSVSRSSSRMRAESRSAR	(208-229)	PF01480.17	PWI	(48-118)	4e-23
UP000292173_1906665.fasta	A0A482S212	archaeon	50_20	SSSSWSHASHRQSIRSSSRR	(331-350)	SSSSWSHASHRQSIRSSSRR	(331-350)	PF03407.16	Nucleotid_trans	(2-243)	4e-07
UP000293923_2250255.fasta	A0A482R618	Methanosarcinales archaeon	20_50,25_45,30_40,35_35,35_35,40_30,40_30,40_35,45_25,45_30,45_30,50_20,50_25,50_30,55_20,55_25,60_20,60_25,65_20,65_25,70_20,70_25,75_20,75_25,80_20	SSRRLGGSGRRASRLRRRRRRSVRS,RSSSRRLGGSGRRASRLRRRR,SRSSSRRLGGSGRRASRLRR,RGRRLSNISSSSSRTSRRSR,SSRSSSRRLGGSGRRASRLR,RGRRLSNISSSSSRTSRRSRSS,SSSSRSSSRRLGGSGRRASR,RGRRLSNISSSSSRTSRRSR,RRLSNISSSSSRTSRRSRSSSSSSSSSSSRSSSRRLGGSGRRASR,RRLSNISSSSSRTSRRSRSS,SSSSRSSSRRLGGSGRRASR,RRLSNISSSSSRTSRRSRSSSSSSSSSSSRSSSRR,RRLSNISSSSSRTSRRSRSSSSSSSSSSSRSSSRR,RRLSNISSSSSRTSRRSRSS,RLSNISSSSSRTSRRSRSSSSSSSSSSSRSSSRR,RLSNISS…	(79-103),(77-97),(76-95),(46-65),(75-94),(46-67),(73-92),(46-65),(48-92),(48-67),(73-92),(48-82),(48-82),(48-67),(49-82),(49-82),(51-82),(58-82),(51-82),(58-82),(54-82),(62-82),(54-82),(62-82),(61-80)	RGRRLSNISSSSSRTSRRSRSSSSSSSSSSSRSSSRRLGGSGRRASRLRRRRRRSVRS	(46-103)	PF08016.12	PKD_channel	(293-387)	3.4e-08
UP000293923_2250255.fasta	A0A482R612	Methanosarcinales archaeon	35_35,40_30,40_35,45_25	RRSRPRSDSSASSDWSRRRS,RRSRPRSDSSASSDWSRRRS,RRSRPRSDSSASSDWSRRRS,SRPRSDSSASSDWSRRRSGS	(352-371),(352-371),(352-371),(354-373)	RRSRPRSDSSASSDWSRRRSGS	(352-373)	PF00637.20	Clathrin	(16-169)	1e-08
UP000308037_2217661.fasta	A0A4U5J8C8	Natronomonas sp. F20-122	20_50	RRGRAVRSGSRSRRRARSTRR	(220-240)	RRGRAVRSGSRSRRRARSTRR	(220-240)	PF04126.13	Cyclophil_like	(1-95)	4.6e-21
UP000308037_2217661.fasta	A0A4U5J7S4	Natronomonas sp. F20-122	45_25	SRSGSRSVARRRPMSDSSSS	(7-26)	SRSGSRSVARRRPMSDSSSS	(7-26)	PF01042.21	Ribonuc_L-PSP	(67-186)	6.4e-19
UP000324104_2448032.fasta	A0A5D5ASC4	Natrialba swarupiae	35_35,40_30,40_35	SSDGRGGRSRRRSRRSSGSS,SSDGRGGRSRRRSRRSSGSS,SSDGRGGRSRRRSRRSSGSS	(595-614),(595-614),(595-614)	SSDGRGGRSRRRSRRSSGSS	(595-614)	PF06733.15;PF13307.6	DEAD_2;Helicase_C_2	(120-196);(391-549)	1.1e-05;1.3e-21
UP000008120_311458.fasta	E6N629	Caldiarchaeum subterraneum	25_45	RRSSIRSRRDVSTRSRFTRR	(29-48)	RRSSIRSRRDVSTRSRFTRR	(29-48)	PF00478.25;PF00571.28;PF00571.28	IMPDH;CBS;CBS	(18-487);(97-156);(159-217)	7.1e-149;4.2e-11;3.6e-09
UP000008243_309800.fasta	D4GSS3	Haloferax volcanii (strain ATCC 29605 / DSM 3757 / JCM 8879 / NBRC 14742 / NCIMB 2012 / VKM B-1768 / DS2)	25_45,30_40,30_45,35_35,35_40,35_45,40_30,40_35,40_40,40_45,45_25,45_30,45_35,45_40,45_45	SRSRSRSGSRSRGRSRSRSRS,SNSRSRSRSGSRSRGRSRSRSRSPS,SRSRSRSGSRSRGRSRSRSRS,SNSRSRSRSGSRSRGRSRSRSRSPS,SNSRSRSRSGSRSRGRSRSRSRSPS,SRSRSRSGSRSRGRSRSRSRS,SNSRSRSRSGSRSRGRSRSRSRSPSAVAQS,SNSRSRSRSGSRSRGRSRSRSRSPS,SNSRSRSRSGSRSRGRSRSRSRSPS,SRSRSRSGSRSRGRSRSRSRS,SNSRSRSRSGSRSRGRSRSRSRSPS,SNSRSRSRSGSRSRGRSRSRSRSPS,SNSRSRSRSGSRSRGRSRSRSRSPS,SNSRSRSRSGSRSRGRSRSRSRSPS,SRSRSRSGSRSRGRSRSRSRS	(8-28),(6-30),(8-28),(6-30),(6-30),(8-28),(6-35),(6-30),(6-30),(8-28),(6-30),(6-30),(6-30),(6-30),(8-28)	SNSRSRSRSGSRSRGRSRSRSRSPSAVAQS	(6-35)	PF13649.6	Methyltransf_25	(73-170)	2.1e-12
UP000008243_309800.fasta	D4GVL6	Haloferax volcanii (strain ATCC 29605 / DSM 3757 / JCM 8879 / NBRC 14742 / NCIMB 2012 / VKM B-1768 / DS2)	50_20,55_20	RSSGRASSSSSTASSSRSGRSRHSGSASSSRASGSSSR,RSSGRASSSSSTASSSRSGRSRHSGSASSSRAS	(139-176),(139-171)	RSSGRASSSSSTASSSRSGRSRHSGSASSSRASGSSSR	(139-176)	PF00226.31	DnaJ	(4-65)	2e-21
UP000008243_309800.fasta	D4GXE3	Haloferax volcanii (strain ATCC 29605 / DSM 3757 / JCM 8879 / NBRC 14742 / NCIMB 2012 / VKM B-1768 / DS2)	50_20,55_20,60_20	SNSSRSSGSSSSSSSKTRRR,SNSSRSSGSSSSSSSKTRRR,SNSSRSSGSSSSSSSKTRRR	(57-76),(57-76),(57-76)	SNSSRSSGSSSSSSSKTRRR	(57-76)	PF01381.22	HTH_3	(93-146)	2.6e-11
UP000011566_1132509.fasta	M0LTR5	Halococcus hamelinensis 100A6	25_45	RRRRRTSWSSARSGRRRSGTR	(219-239)	RRRRRTSWSSARSGRRRSGTR	(219-239)	PF00005.27	ABC_tran	(84-229)	6.2e-16
UP000011599_1114856.fasta	L9VGJ7	Natronorubrum tibetense GA33	35_35,40_30,40_35,45_25,45_30,45_35	STADERSRNRSRSRRSGRSSSGSS,RSRNRSRSRRSGRSSSGSS,RSRNRSRSRRSGRSSSGSS,RSRNRSRSRRSGRSSSGSS,RSRNRSRSRRSGRSSSGSS,RSRNRSRSRRSGRSSSGSS	(580-603),(585-603),(585-603),(585-603),(585-603),(585-603)	STADERSRNRSRSRRSGRSSSGSS	(580-603)	PF06733.15;PF13307.6	DEAD_2;Helicase_C_2	(121-196);(383-541)	8.7e-06;2.1e-19
UP000011602_1227499.fasta	L9WWY3	Natronolimnobius innermongolicus JCM 12255	40_30,45_25,50_20	SRSSRSSRSSRSSRSPQRSGS,SRSSRSSRSSRSSRSPQRSGSS,SRSSRSSRSSRSSRSPQRSGSS	(25-45),(25-46),(25-46)	SRSSRSSRSSRSSRSPQRSGSS	(25-46)	PF02517.16	CPBP	(713-813)	1.4e-16
UP000011602_1227499.fasta	L9X374	Natronolimnobius innermongolicus JCM 12255	40_30,45_25,45_30,50_20,50_25,50_30,55_20,55_25,60_20	SESSAGSRSRRSRRSSRSSSSSS,SGSASESSAGSRSRRSRRSSRSSSSSS,SSAGSRSRRSRRSSRSSSSSS,SGSASESSAGSRSRRSRRSSRSSSSSS,SGSASESSAGSRSRRSRRSSRSSSSSS,SSAGSRSRRSRRSSRSSSSSS,SSAGSRSRRSRRSSRSSSSSS,SSAGSRSRRSRRSSRSSSSSS,SSAGSRSRRSRRSSRSSSSSS	(599-621),(595-621),(601-621),(595-621),(595-621),(601-621),(601-621),(601-621),(601-621)	SGSASESSAGSRSRRSRRSSRSSSSSS	(595-621)	PF06733.15;PF13307.6	DEAD_2;Helicase_C_2	(121-196);(383-541)	2.3e-05;1.5e-19
UP000011602_1227499.fasta	L9WSX6	Natronolimnobius innermongolicus JCM 12255	50_20	SRSNSRSRSQSQSGSRSGGS	(372-391)	SRSNSRSRSQSQSGSRSGGS	(372-391)	PF00091.25;PF12327.8	Tubulin;FtsZ_C	(32-192);(239-333)	2.5e-37;2.1e-35
UP000054237_1769296.fasta	A0A0W7TIW5	Candidatus Methanomethylophilus sp. 1R26	30_40,35_35,35_40,40_30,40_35,40_40	RSRSGSRSRRMSRTSRSARSGR,SQGARSRSGSRSRRMSRTSRSARSGR,RSRSGSRSRRMSRTSRSARSGR,RSRSGSRSRRMSRTSRSARS,RSRSGSRSRRMSRTSRSARS,RSRSGSRSRRMSRTSRSARS	(521-542),(517-542),(521-542),(521-540),(521-540),(521-540)	SQGARSRSGSRSRRMSRTSRSARSGR	(517-542)	PF00142.18;PF00148.19	Fer4_NifH;Oxidored_nitro	(2-172);(199-517)	2e-33;1.6e-27
UP000054237_1769296.fasta	A0A0W7TK66	Candidatus Methanomethylophilus sp. 1R26	35_35,40_30	RRSGRAASRSSRSPSPSRR,SPRRSGRAASRSSRSPSPSR	(397-415),(395-414)	SPRRSGRAASRSSRSPSPSRR	(395-415)	PF00012.20	HSP70	(7-358)	2.6e-81
UP000076599_1679489.fasta	A0A161XJ96	Haladaptatus sp. R4	25_45,30_40	RRDRRGRSERSERSERSERS,RRGRSERSERSERSERSERS	(365-384),(368-387)	RRDRRGRSERSERSERSERSERS	(365-387)	PF00924.18	MS_channel	(137-343)	3.8e-46
UP000199451_660521.fasta	A0A1H0A171	Halogranum gelatinilyticum	50_20,55_20,60_20,65_20	SSSSSSSSSSSSGGSTRRRR,SSSSSSSSSSSSGGSTRRRR,SSSSSSSSSSSSGGSTRRRR,SSSSSSSSSSSSGGSTRRRR	(59-78),(59-78),(59-78),(59-78)	SSSSSSSSSSSSGGSTRRRR	(59-78)	PF01381.22	HTH_3	(95-149)	3.2e-12
UP000277703_2282131.fasta	A0A498G863	Halobellus sp. Atlit-38R	25_45,30_40,30_45,35_35,35_40,35_45,40_30,40_35,40_40,45_25,45_30,45_35	SSCRRSRRRRSSSSAARTRR,SRPSSCRRSRRRRSSSSAARTRRCSNS,SSCRRSRRRRSSSSAARTRR,STSRPSSCRRSRRRRSSSSAARTRRCSNS,SRPSSCRRSRRRRSSSSAARTRRCSNS,SSCRRSRRRRSSSSAARTRR,STSRPSSCRRSRRRRSSSSAAR,STSRPSSCRRSRRRRSSSSAAR,SRPSSCRRSRRRRSSSSAAR,STSRPSSCRRSRRRRSSSS,STSRPSSCRRSRRRRSSSS,STSRPSSCRRSRRRRSSSS	(25-44),(22-48),(25-44),(20-48),(22-48),(25-44),(20-41),(20-41),(22-41),(20-38),(20-38),(20-38)	STSRPSSCRRSRRRRSSSSAARTRRCSNS	(20-48)	PF00156.27	Pribosyltran	(283-378)	5.8e-11
UP000002593_415426.fasta	A2BKD7	Hyperthermus butylicus (strain DSM 5456 / JCM 9403 / PLM1-5)	30_40,35_35	RLGRRRRQVRLSSSRSVSRSLR,RRRQVRLSSSRSVSRSLRGS	(319-340),(323-342)	RLGRRRRQVRLSSSRSVSRSLRGS	(319-342)	PF01545.21	Cation_efflux	(21-215)	2.6e-15
UP000006794_797210.fasta	F8D3D8	Halopiger xanaduensis (strain DSM 18323 / JCM 14033 / SH-6)	40_30,45_25,45_30,50_20,50_25,50_30,55_20,55_25,55_30,60_20,60_25,60_30,65_20,65_25,65_30	SNGGRSRSRSRRSGRSSSSSSSSS,SNGGRSRSRSRRSGRSSSSSSSSS,SNGGRSRSRSRRSGRSSSSSSSSS,SNGGRSRSRSRRSGRSSSSSSSSS,SNGGRSRSRSRRSGRSSSSSSSSS,SNGGRSRSRSRRSGRSSSSSSSSS,RSRSRSRRSGRSSSSSSSSS,RSRSRSRRSGRSSSSSSSSS,RSRSRSRRSGRSSSSSSSSS,RSRSRSRRSGRSSSSSSSSS,RSRSRSRRSGRSSSSSSSSS,RSRSRSRRSGRSSSSSSSSS,RSRSRSRRSGRSSSSSSSSS,RSRSRSRRSGRSSSSSSSSS,RSRSRSRRSGRSSSSSSSSS	(581-604),(581-604),(581-604),(581-604),(581-604),(581-604),(585-604),(585-604),(585-604),(585-604),(585-604),(585-604),(585-604),(585-604),(585-604)	SNGGRSRSRSRRSGRSSSSSSSSS	(581-604)	PF06733.15;PF13307.6	DEAD_2;Helicase_C_2	(121-196);(384-542)	8.7e-06;5.2e-21
UP000006794_797210.fasta	F8D364	Halopiger xanaduensis (strain DSM 18323 / JCM 14033 / SH-6)	45_25	RSRSSSSSSQRDARTARTSS	(75-94)	RSRSSSSSSQRDARTARTSS	(75-94)	PF13240.6	zinc_ribbon_2	(13-35)	5.5e-07
UP000011511_1227494.fasta	L9ZEZ7	Natrinema altunense JCM 12890	30_40,35_35,40_30	RRSRRRSRISPTSSPPARSR,RSRRRSRISPTSSPPARSRS,SRRRSRISPTSSPPARSRSS	(363-382),(364-383),(365-384)	RRSRRRSRISPTSSPPARSRSS	(363-384)	PF01522.21	Polysacc_deac_1	(174-316)	4.8e-10
UP000027027_1495067.fasta	A0A063ZN61	Halostagnicola sp. A56	30_40,35_35,35_40	SASRSGRRFRRSPRRRTSSS,SASRSGRRFRRSPRRRTSSS,SASRSGRRFRRSPRRRTSSS	(361-380),(361-380),(361-380)	SASRSGRRFRRSPRRRTSSS	(361-380)	PF13537.6;PF00733.21	GATase_7;Asn_synthase	(46-151);(224-325)	1.8e-10;3.8e-06
UP000027027_1495067.fasta	A0A063ZR94	Halostagnicola sp. A56	45_25,50_20,50_25	RSQSGSGSRSSSDRNRSSTRESSRSS,SGSGSRSSSDRNRSSTRESSRSS,SGSRSSSDRNRSSTRESSRSS	(595-620),(598-620),(600-620)	RSQSGSGSRSSSDRNRSSTRESSRSS	(595-620)	PF06733.15;PF13307.6	DEAD_2;Helicase_C_2	(121-196);(387-545)	2.6e-05;2.5e-19
UP000030660_1412871.fasta	V4XLJ4	uncultured archaeon A07HR67	40_30	RRRTPPSSLRPSSRGSSSRS	(246-265)	RRRTPPSSLRPSSRGSSSRS	(246-265)	PF11449.8	ArsP_2	(11-221)	1.4e-37
UP000030660_1412871.fasta	V4ZP69	uncultured archaeon A07HR67	40_30	STSSSLSRRWTRRSPSRWRS	(327-346)	STSSSLSRRWTRRSPSRWRS	(327-346)	PF00118.24	Cpn60_TCP1	(36-314)	4.9e-26
UP000030660_1412871.fasta	V4ZMZ7	uncultured archaeon A07HR67	50_20	SASSPSRSPSRSSSRWHCSR	(302-321)	SASSPSRSPSRSSSRWHCSR	(302-321)	PF00474.17	SSF	(37-308)	2.5e-16
UP000069850_86622.fasta	A0A0X3BI59	Methanoculleus sp. MAB1	30_40	RSRPSSSSATSPGRRRPRRR	(580-599)	RSRPSSSSATSPGRRRPRRR	(580-599)	PF09339.10;PF08448.10;PF13188.7;PF13188.7	HTH_IclR;PAS_4;PAS_8;PAS_8	(8-55);(79-181);(338-408);(471-535)	3.4e-06;6.3e-05;3.8e-08;1.4e-10
UP000069850_86622.fasta	A0A0X3BLB8	Methanoculleus sp. MAB1	35_35,40_30	SGRSARSSRRPGRWRRPSSSS,SARSSRRPGRWRRPSSSSMS	(482-502),(485-504)	SGRSARSSRRPGRWRRPSSSSMS	(482-504)	PF02933.17;PF00004.29;PF17862.1;PF00004.29	CDC48_2;AAA;AAA_lid_3;AAA	(62-120);(167-297);(319-363);(440-491)	1.8e-07;8.3e-50;1.3e-14;2.4e-09
UP000069850_86622.fasta	A0A0X3BQ05	Methanoculleus sp. MAB1	40_30	RRRKDRSGSSRLLTSSRSSS	(388-407)	RRRKDRSGSSRLLTSSRSSS	(388-407)	PF01676.18;PF10143.9	Metalloenzyme;PhosphMutase	(26-395);(62-221)	2.6e-33;1.7e-57
UP000069850_86622.fasta	A0A0X3BJ28	Methanoculleus sp. MAB1	45_25,50_20,50_25	RSSSRWSSSRPPSPRSSGRS,SQSLRSSSRWSSSRPPSPRSSGRSCS,RSSSRWSSSRPPSPRSSGRS	(146-165),(142-167),(146-165)	SQSLRSSSRWSSSRPPSPRSSGRSCS	(142-167)	PF07690.16	MFS_1	(24-145)	2.3e-20
UP000069850_86622.fasta	A0A0X3BQ61	Methanoculleus sp. MAB1	45_25	SACSRRSRHRGSRLSSSGSS	(127-146)	SACSRRSRHRGSRLSSSGSS	(127-146)	PF07690.16	MFS_1	(54-130)	6e-11
UP000069850_86622.fasta	A0A0X3BKT3	Methanoculleus sp. MAB1	50_20	STSRSSSRWSASPTSASSRR	(94-113)	STSRSSSRWSASPTSASSRR	(94-113)	PF10125.9	NADHdeh_related	(1-88)	1.2e-20
UP000183275_1202768.fasta	A0A1I0QDM0	Halopiger salifodinae	30_40,35_35,35_40,40_30,40_35	RTDRSARSRGSGRSRRSSRS,RTDRSARSRGSGRSRRSSRSS,RTDRSARSRGSGRSRRSSRS,RSARSRGSGRSRRSSRSS,RSARSRGSGRSRRSSRSS	(585-604),(585-605),(585-604),(588-605),(588-605)	RTDRSARSRGSGRSRRSSRSS	(585-605)	PF06733.15;PF13307.6	DEAD_2;Helicase_C_2	(121-196);(384-542)	1.9e-05;2.4e-20
UP000183275_1202768.fasta	A0A1I0LXE9	Halopiger salifodinae	35_35	RRSERRCSGVSRSRFSSRSAR	(112-132)	RRSERRCSGVSRSRFSSRSAR	(112-132)	PF00582.26	Usp	(1-146)	1.3e-10
UP000267112_1853682.fasta	A0A3M9JLS0	Halarchaeum sp. CBA1220	40_30,45_25,45_25,50_20,50_20,50_20,50_25,50_25	RSRRPSSRATSSSPSGRPSR,RAGSSSRSRRPSSRATSSSPSGRPS,SRRSARSARSSTATSSRGSSSSPRASRPSRTSCSSRRSPSS,RPRPSSSTSPPRSPSSSRSS,SSSRSRRPSSRATSSSPSGR,RSARSARSSTATSSRGSSSSPRASRPSRTSCSSRRS,SSSRSRRPSSRATSSSPSGR,SSSSPRASRPSRTSCSSRRS	(190-209),(184-208),(241-281),(141-160),(187-206),(243-278),(187-206),(259-278)	RPRPSSSTSPPRSPSSSRSS,RAGSSSRSRRPSSRATSSSPSGRPSR,SRRSARSARSSTATSSRGSSSSPRASRPSRTSCSSRRSPSS	(141-160),(184-209),(241-281)	PF02628.15	COX15-CtaA	(17-134)	4.4e-10
UP000001879_547559.fasta	D3SZ83	Natrialba magadii (strain ATCC 43099 / DSM 3394 / CIP 104546 / JCM 8861 / NBRC 102185 / NCIMB 2190 / MS3)	35_35,40_30,40_30,40_35,45_25,45_25,45_25,45_30,45_30,45_35,50_20,50_20,50_25,50_25,50_25,50_30,50_30,50_35,55_20,55_20,55_20,55_25,55_25,55_25,55_30,55_30,55_35,60_20,60_20,60_25,60_25,60_30,60_30,65_20,65_25,65_30,70_20,70_25,70_30,75_20,75_25,80_20	RDSSSSSRSGSRSRSRSRSR,SSRDSSSSSRSGSRSRSRSRSRTGSSTSS,SSSSSSSSSRSRSRSRSRSR,RDSSSSSRSGSRSRSRSRSR,SKRSSSSRNRTKRGSSSSSRSSRSS,SGSSRDSSSSSRSGSRSRSRSRSRTGSSTSSTGS,SSSSSSSSSSSRSRSRSRSRSR,SSRDSSSSSRSGSRSRSRSRSRTGSSTSS,SSSSSSSSSRSRSRSRSRSR,RDSSSSSRSGSRSRSRSRSR,SKRSSSSRNRTKRGSSSSSRSSRSS,SGSGSSRDSSSSSRSGSRSRSRSRSRTGSSTSSTGSNSSSSSSSSSSSSSSSRSRSRSRSRSR,SKRSSSSRNRTKRGSSSSSRSSRSS,SGSSRDSSSSSRSGSRSRSRSRSRTGSSTSSTGS…	(207-226),(205-233),(244-263),(207-226),(168-192),(203-236),(242-263),(205-233),(244-263),(207-226),(168-192),(201-263),(168-192),(203-236),(242-263),(205-233),(244-263),(207-226),(170-192),(201-230),(240-263),(170-192),(203-230),(242-263),(205-230),(244-263),(207-226),(201-225),(240-263),(203-225),(242-263),(205-225),(244-263),(240-263),(242-263),(244-263),(240-263),(242-263),(244-263),(240-262)…	SKRSSSSRNRTKRGSSSSSRSSRSS,SGSGSSRDSSSSSRSGSRSRSRSRSRTGSSTSSTGSNSSSSSSSSSSSSSSSRSRSRSRSRSR	(168-192),(201-263)	PF00226.31	DnaJ	(4-65)	5.8e-20
UP000001879_547559.fasta	D3SU29	Natrialba magadii (strain ATCC 43099 / DSM 3394 / CIP 104546 / JCM 8861 / NBRC 102185 / NCIMB 2190 / MS3)	40_30,45_25,45_30,50_20,50_25,50_30,55_20,55_25,55_30,60_20	SRSSSRSGSGSSSRSRTRSRSQTQR,RERARSQSGSRSSSRSGSGSSSRSRTRSRS,SRSSSRSGSGSSSRSRTRSRS,RARSQSGSRSSSRSGSGSSSRSRTRSRS,SGSRSSSRSGSGSSSRSRTRSRS,SRSSSRSGSGSSSRSRTRSRS,RARSQSGSRSSSRSGSGSSSRSRTRSRS,SGSRSSSRSGSGSSSRSRTRSRS,SRSSSRSGSGSSSRSRTRSRS,RSQSGSRSSSRSGSGSSSRSR	(137-161),(128-157),(137-157),(130-157),(135-157),(137-157),(130-157),(135-157),(137-157),(132-152)	RERARSQSGSRSSSRSGSGSSSRSRTRSRSQTQR	(128-161)	PF00226.31	DnaJ	(4-65)	6.6e-21
UP000001879_547559.fasta	D3SVJ3	Natrialba magadii (strain ATCC 43099 / DSM 3394 / CIP 104546 / JCM 8861 / NBRC 102185 / NCIMB 2190 / MS3)	45_25,50_20,50_25,55_20	SDSGSAYTRSRSRSGSRSRSQSGSSKDS,RSRSRSGSRSRSQSGSSKDSSS,RSRSRSGSRSRSQSGSSKDS,SRSRSGSRSRSQSGSSKDSSS	(600-627),(608-629),(608-627),(609-629)	SDSGSAYTRSRSRSGSRSRSQSGSSKDSSS	(600-629)	PF06733.15;PF13307.6	DEAD_2;Helicase_C_2	(125-200);(386-544)	1.6e-05;4.4e-19
UP000011554_29540.fasta	M0AKB6	Natrialba asiatica (strain ATCC 700177 / DSM 12278 / JCM 9576 / FERM P-10747 / NBRC 102637 / 172P1)	35_35,40_30,45_25,50_20,55_20	RRGRSGSRSRRSDRSPNSTS,RGRSGSRSRRSDRSPNSTSS,RSGSRSRRSDRSPNSTSSPS,SGSRSRRSDRSPNSTSSPSSSSS,SRSRRSDRSPNSTSSPSSSSS	(582-601),(583-602),(585-604),(586-608),(588-608)	RRGRSGSRSRRSDRSPNSTSSPSSSSS	(582-608)	PF06733.15;PF13307.6	DEAD_2;Helicase_C_2	(125-200);(389-547)	5.2e-06;1.1e-18
UP000011554_29540.fasta	M0ARU9	Natrialba asiatica (strain ATCC 700177 / DSM 12278 / JCM 9576 / FERM P-10747 / NBRC 102637 / 172P1)	45_25	RSRSRPGSRSSERSSSQS	(4-21)	RSRSRPGSRSSERSSSQS	(4-21)	PF01694.22	Rhomboid	(73-231)	7e-24
UP000011554_29540.fasta	M0AT42	Natrialba asiatica (strain ATCC 700177 / DSM 12278 / JCM 9576 / FERM P-10747 / NBRC 102637 / 172P1)	50_20	SRISTTSRSSNSTRSTSSSR	(176-195)	SRISTTSRSSNSTRSTSSSR	(176-195)	PF00719.19	Pyrophosphatase	(20-160)	3.4e-39
UP000011555_358396.fasta	M0LFZ1	Halobiforma lacisalsi AJ5	35_35,40_30,40_35,45_25,45_30,45_35,50_20,50_25	SRRSGSRSRSQSRSPARSRS,SRRSGSRSRSQSRSPARSRSPS,SRRSGSRSRSQSRSPARSRS,SRRSGSRSRSQSRSPARSRSPSCSS,SRRSGSRSRSQSRSPARSRSPS,SRRSGSRSRSQSRSPARSRS,SRSRSQSRSPARSRSPSCSSES,SRSRSQSRSPARSRSPSCSS	(7-26),(7-28),(7-26),(7-31),(7-28),(7-26),(12-33),(12-31)	SRRSGSRSRSQSRSPARSRSPSCSSES	(7-33)	PF05201.15;PF01488.20;PF00745.20	GlutR_N;Shikimate_DH;GlutR_dimer	(84-221);(237-365);(378-476)	3.3e-23;5.6e-16;6.6e-18
UP000011555_358396.fasta	M0L7U8	Halobiforma lacisalsi AJ5	45_25,50_20,50_25,55_20,55_25	SSSRSGSRSGSGSGSRSRSRSSS,SSSRSGSRSGSGSGSRSRSRSSS,SSSRSGSRSGSGSGSRSRSRSSS,SSSRSGSRSGSGSGSRSRSRSSS,SSSRSGSRSGSGSGSRSRSRSSS	(379-401),(379-401),(379-401),(379-401),(379-401)	SSSRSGSRSGSGSGSRSRSRSSS	(379-401)	PF00091.25;PF12327.8	Tubulin;FtsZ_C	(32-192);(239-333)	1.6e-37;2.8e-35
UP000011555_358396.fasta	M0LM67	Halobiforma lacisalsi AJ5	50_20,55_20	SGSESGSASRSHSRSRSGSRSKSS,SGSASRSHSRSRSGSRSKSS	(610-633),(614-633)	SGSESGSASRSHSRSRSGSRSKSS	(610-633)	PF06733.15;PF13307.6	DEAD_2;Helicase_C_2	(121-196);(394-552)	2.3e-05;3.5e-20
UP000015381_1033806.fasta	F7PJ51	Halorhabdus tiamatea SARL4B	35_35,40_30,40_35,45_25,45_30,45_35,50_20,50_25,50_30,50_35	RSSRDSGRSGSSGSRRSRRSSRSRS,RSSRDSGRSGSSGSRRSRRSSRSRS,RSSRDSGRSGSSGSRRSRRSSRSRS,SDGRSSRDSGRSGSSGSRRSRRSSRSRS,RSSRDSGRSGSSGSRRSRRSSRSRS,RSSRDSGRSGSSGSRRSRRSSRSRS,SSRDSGRSGSSGSRRSRRSSRSRS,SSRDSGRSGSSGSRRSRRSSRSRS,SSRDSGRSGSSGSRRSRRSSRSRS,SGRSGSSGSRRSRRSSRSRS	(552-576),(552-576),(552-576),(549-576),(552-576),(552-576),(553-576),(553-576),(553-576),(557-576)	SDGRSSRDSGRSGSSGSRRSRRSSRSRS	(549-576)	PF06733.15;PF13307.6	DEAD_2;Helicase_C_2	(122-196);(369-527)	0.00021;1.6e-19
UP000018894_1173487.fasta	V6DUA3	Halorubrum sp. AJ67	35_35,40_30,40_35,45_25,45_30,45_35	RPPRAASSRSGRSRVSRSRSASNRSR,RAASSRSGRSRVSRSRSASNRSR,SSRSGRSRVSRSRSASNRSR,SSRSGRSRVSRSRSASNRSR,SSRSGRSRVSRSRSASNRSR,SSRSGRSRVSRSRSASNRSR	(1025-1050),(1028-1050),(1031-1050),(1031-1050),(1031-1050),(1031-1050)	RPPRAASSRSGRSRVSRSRSASNRSR	(1025-1050)	PF00133.22;PF08264.13	tRNA-synt_1;Anticodon_1	(16-643);(689-839)	1.2e-177;5.3e-30
UP000030650_1085028.fasta	U1PIH2	halophilic archaeon J07HX64	35_35	STRRRRWGRSTRSGSSISSR	(112-131)	STRRRRWGRSTRSGSSISSR	(112-131)	PF08617.10	CGI-121	(10-94)	6.5e-06
UP000030650_1085028.fasta	U1PGM1	halophilic archaeon J07HX64	45_25,50_20,50_25,55_20	STRSISNSSRSSSRHSTRSR,SSTRSISNSSRSSSRHSTRSR,STRSISNSSRSSSRHSTRSR,SSTRSISNSSRSSSRHSTRS	(427-446),(426-446),(427-446),(426-445)	SSTRSISNSSRSSSRHSTRSR	(426-446)	PF02737.18;PF00725.22;PF00725.22	3HCDH_N;3HCDH;3HCDH	(8-189);(191-286);(302-394)	1.3e-67;7.3e-31;8.8e-13
UP000236740_699433.fasta	A0A1H5YMC0	Halobellus limi	35_35,40_30,40_35,45_25,45_30,50_20,50_25	RTRSRDSSESRRSGRRSSESAR,RTRSRDSSESRRSGRRSSESARSSASGGSR,RTRSRDSSESRRSGRRSSESAR,SRDSSESRRSGRRSSESARSSASGGS,SRDSSESRRSGRRSSESARSS,SSESRRSGRRSSESARSSAS,SSESRRSGRRSSESARSSAS	(143-164),(143-172),(143-164),(146-171),(146-166),(149-168),(149-168)	RTRSRDSSESRRSGRRSSESARSSASGGSR	(143-172)	PF00226.31	DnaJ	(3-64)	5.5e-20
UP000247916_2056316.fasta	A0A2V3JMP6	Methanophagales archaeon	35_35	REQRSRSRSSRSKSKRVSIRR	(229-249)	REQRSRSRSSRSKSKRVSIRR	(229-249)	PF04715.13;PF00425.18	Anth_synt_I_N;Chorismate_bind	(30-204);(254-508)	7.7e-13;2.4e-78
UP000426082_1380432.fasta	A0A650A6B4	Halorhabdus sp. CBA1104	35_35	RRRFRAQSLSSSRSCCSSRRR	(16-36)	RRRFRAQSLSSSRSCCSSRRR	(16-36)	PF13646.6	HEAT_2	(126-211)	2.7e-12
UP000426082_1380432.fasta	A0A650A2T3	Halorhabdus sp. CBA1104	40_30	RSGSSGSRRSRRNSRSGS	(559-576)	RSGSSGSRRSRRNSRSGS	(559-576)	PF06733.15;PF13307.6	DEAD_2;Helicase_C_2	(121-196);(369-527)	3.3e-06;2.2e-22
UP000000365_410358.fasta	A2SQE1	Methanocorpusculum labreanum (strain ATCC 43576 / DSM 4855 / Z)	40_30,45_25	SSDRRSFSRGSGDRSSSRRDS,SGSSDRRSFSRGSGDRSSSR	(628-648),(626-645)	SGSSDRRSFSRGSGDRSSSRRDS	(626-648)	PF00270.29;PF00271.31;PF03880.15	DEAD;Helicase_C;DbpA	(29-196);(230-339);(479-550)	6.2e-52;2.5e-32;1.4e-21
UP000006663_469382.fasta	E4NST1	Halogeometricum borinquense (strain ATCC 700274 / DSM 11551 / JCM 10706 / PR3)	40_30,50_20	RRPSERRSSSSARQSSPSDR,SERRSSSSARQSSPSDRQSS	(183-202),(186-205)	RRPSERRSSSSARQSSPSDRQSS	(183-205)	PF09845.9	DUF2072	(2-365)	6.9e-22
UP000006663_469382.fasta	E4NQ37	Halogeometricum borinquense (strain ATCC 700274 / DSM 11551 / JCM 10706 / PR3)	45_25,50_20,50_25,55_20	SSGSRTRSQSGGRSRSSDRSSSNGGSSSRTRS,SGGRSRSSDRSSSNGGSSSRTRSSSHRQS,RSRSSDRSSSNGGSSSRTRS,SRSSDRSSSNGGSSSRTRSSS	(149-180),(158-186),(161-180),(162-182)	SSGSRTRSQSGGRSRSSDRSSSNGGSSSRTRSSSHRQS	(149-186)	PF00226.31	DnaJ	(3-64)	6.3e-22
UP000006663_469382.fasta	E4NS49	Halogeometricum borinquense (strain ATCC 700274 / DSM 11551 / JCM 10706 / PR3)	45_25,50_20,50_25,55_20,60_20,65_20	RGRSSGSRPSPRSSPSRSSS,RGRSSGSRPSPRSSPSRSSSGSSRSSGSSRSSSRQSSGSTSSRGRS,RGRSSGSRPSPRSSPSRSSS,RSSGSRPSPRSSPSRSSSGSSRSSGSSRSSSRQSSGSTSSRGRS,SRPSPRSSPSRSSSGSSRSSGSSRSSSRQSSGSTSSR,RSSPSRSSSGSSRSSGSSRSSSRQS	(551-570),(551-596),(551-570),(553-596),(557-593),(562-586)	RGRSSGSRPSPRSSPSRSSSGSSRSSGSSRSSSRQSSGSTSSRGRS	(551-596)	PF06733.15;PF13307.6	DEAD_2;Helicase_C_2	(126-196);(373-531)	2.7e-05;1.9e-24
UP000006663_469382.fasta	E4NNF6	Halogeometricum borinquense (strain ATCC 700274 / DSM 11551 / JCM 10706 / PR3)	50_20,55_20	SASSGSSSSSSSGGSTRRRR,SASSGSSSSSSSGGSTRRRR	(59-78),(59-78)	SASSGSSSSSSSGGSTRRRR	(59-78)	PF01381.22	HTH_3	(95-148)	9.2e-10
UP000019024_797299.fasta	W0JJ69	Halostagnicola larsenii XH-48	40_30,45_25,45_30,50_20,50_25	SERSSSPRSLPSRRSRSDSRS,SSERSSSPRSLPSRRSRSDSRS,SERSSSPRSLPSRRSRSDSRS,SSERSSSPRSLPSRRSRSDS,SSERSSSPRSLPSRRSRSDS	(685-705),(684-705),(685-705),(684-703),(684-703)	SSERSSSPRSLPSRRSRSDSRS	(684-705)	PF00136.21	DNA_pol_B	(398-670)	2.8e-16
UP000019024_797299.fasta	W0JIC0	Halostagnicola larsenii XH-48	45_25	SGGRSSSDRNRSSARDSSRSS	(589-609)	SGGRSSSDRNRSSARDSSRSS	(589-609)	PF06733.15;PF13307.6	DEAD_2;Helicase_C_2	(121-196);(381-539)	2.4e-05;5.5e-20
UP000027093_926571.fasta	A0A060HFF9	Nitrososphaera viennensis EN76	40_30	SKSSSSRRRCCRRCRSLFSS	(19-38)	SKSSSSRRRCCRRCRSLFSS	(19-38)	PF13473.6	Cupredoxin_1	(127-223)	6.5e-13
UP000030667_1412873.fasta	V4XI80	uncultured archaeon A07HN63	40_30	RSRSSTRVRSWRRSSSCVWS	(210-229)	RSRSSTRVRSWRRSSSCVWS	(210-229)	PF01411.19	tRNA-synt_2c	(64-191)	3.3e-34
UP000196084_253108.fasta	A0A202E5A5	Natronolimnobius baerhuensis	40_30,45_25,45_30,50_20,50_25,50_30	SSTGSGSSTSRSRRSRRGRSSDSS,STSSTGSGSSTSRSRRSRRGRSSDSS,SSTGSGSSTSRSRRSRRGRSSDSS,SGSSTSRSRRSRRGRSSDSS,SGSSTSRSRRSRRGRSSDSS,SGSSTSRSRRSRRGRSSDSS	(595-618),(593-618),(595-618),(599-618),(599-618),(599-618)	STSSTGSGSSTSRSRRSRRGRSSDSS	(593-618)	PF06733.15;PF13307.6	DEAD_2;Helicase_C_2	(120-196);(384-542)	2.2e-05;1.7e-19
UP000196084_253108.fasta	A0A202EBR1	Natronolimnobius baerhuensis	45_25,50_20,50_25,55_20,55_25,60_20,60_25	STASSSRSQSSRSRSRSRSGSNSDSSSRS,SQNGSTASSSRSQSSRSRSRSRSGSNSDSSSRSHAGS,STASSSRSQSSRSRSRSRSGSNSDSSSRS,STASSSRSQSSRSRSRSRSGSNSDSSSRS,STASSSRSQSSRSRSRSRSGSNSDSSSRS,SSSRSQSSRSRSRSRSGSNSDSSSRS,SSSRSQSSRSRSRSRSGSNSDSSSRS	(117-145),(113-149),(117-145),(117-145),(117-145),(120-145),(120-145)	SQNGSTASSSRSQSSRSRSRSRSGSNSDSSSRSHAGS	(113-149)	PF00226.31	DnaJ	(4-65)	1.4e-19
UP000199062_767519.fasta	A0A1I6M814	Halomicrobium zhouii	40_30,45_25,45_30	SGSSGRSRSRSGSRAGSRSRSGASTRS,SESGSSGRSRSRSGSRAGSRSRSGASTRSS,SGSSGRSRSRSGSRAGSRSRS	(559-585),(557-586),(559-579)	SESGSSGRSRSRSGSRAGSRSRSGASTRSS	(557-586)	PF13307.6	Helicase_C_2	(369-527)	5.2e-22
UP000199170_660517.fasta	A0A1H3CVR8	Halobellus clavatus	40_30,45_25,45_30,50_20,50_25,50_30	RRSATGTGRSRSGRSSSSRSGSTRRSDS,RSRSGRSSSSRSGSTRRSDS,RSRSGRSSSSRSGSTRRSDS,RSRSGRSSSSRSGSTRRSDSTGS,RSRSGRSSSSRSGSTRRSDS,RSRSGRSSSSRSGSTRRSDS	(110-137),(118-137),(118-137),(118-140),(118-137),(118-137)	RRSATGTGRSRSGRSSSSRSGSTRRSDSTGS	(110-140)	PF00226.31	DnaJ	(3-64)	4.3e-20
UP000296706_1457250.fasta	A0A4D6HCL1	Halapricum salinum	40_30,45_25,45_30,50_20,55_20	STRSRRSRGQSRTRSQSSSS,STRSRRSRGQSRTRSQSSSSGGSSR,STRSRRSRGQSRTRSQSSSS,SRGQSRTRSQSSSSGGSSRSGSRSKRS,SRTRSQSSSSGGSSRSGSRSKRS	(549-568),(549-573),(549-568),(555-581),(559-581)	STRSRRSRGQSRTRSQSSSSGGSSRSGSRSKRS	(549-581)	PF06733.15;PF13307.6	DEAD_2;Helicase_C_2	(121-196);(369-527)	0.00015;8.3e-21
UP000319894_2234134.fasta	A0A554N8V9	Natronomonas sp. F16-60	40_30	RTSRGASRRSSPSASRSSR	(236-254)	RTSRGASRRSSPSASRSSR	(236-254)	PF00378.20	ECH_1	(4-147)	1.1e-26
UP000010843_797303.fasta	L0JQL0	Natrinema pellirubrum (strain DSM 15624 / CIP 106293 / JCM 10476 / NCIMB 786 / 157)	45_25,50_20,50_25,55_20,55_25	SGRSSSRSSGSRRSSRSS,SGRSSSRSSGSRRSSRSS,SGRSSSRSSGSRRSSRSS,SGRSSSRSSGSRRSSRSS,SGRSSSRSSGSRRSSRSS	(592-609),(592-609),(592-609),(592-609),(592-609)	SGRSSSRSSGSRRSSRSS	(592-609)	PF06733.15;PF13307.6	DEAD_2;Helicase_C_2	(121-196);(382-540)	8.8e-06;7e-20
UP000054387_1514971.fasta	A0A0W1R8U7	Haloprofundus marisrubri	45_25,50_20,50_25,55_20,55_25,60_20,60_25	SNTSSRSRRRSSSGSSGTSRSSS,SSGGSSSSATSNTSSRSRRRSSSGSSGTSRSSSGTAS,SNTSSRSRRRSSSGSSGTSRSSS,SSSATSNTSSRSRRRSSSGSSGTSRSSS,SSRSRRRSSSGSSGTSRSSS,SSRSRRRSSSGSSGTSRSSS,SSRSRRRSSSGSSGTSRSSS	(110-132),(100-136),(110-132),(105-132),(113-132),(113-132),(113-132)	SSGGSSSSATSNTSSRSRRRSSSGSSGTSRSSSGTAS	(100-136)	PF00226.31	DnaJ	(4-65)	6.6e-21
UP000054387_1514971.fasta	A0A0W1RAK9	Haloprofundus marisrubri	50_20,55_20,60_20	SSTTSSSSSSSSSGGSRRRR,SSTTSSSSSSSSSGGSRRRR,SSTTSSSSSSSSSGGSRRRR	(61-80),(61-80),(61-80)	SSTTSSSSSSSSSGGSRRRR	(61-80)	PF01381.22	HTH_3	(97-151)	2.4e-11
UP000184357_43928.fasta	A0A1M5T7A3	Halobaculum gomorrense	45_25,50_20,50_25,55_20,55_25	SRPSGSSGSSRSSRSSRTRSGDGR,STASRPSGSSGSSRSSRSSRTRS,SRPSGSSGSSRSSRSSRTRS,STASRPSGSSGSSRSSRSSRTRS,SRPSGSSGSSRSSRSSRTRS	(596-619),(593-615),(596-615),(593-615),(596-615)	STASRPSGSSGSSRSSRSSRTRSGDGR	(593-619)	PF06733.15;PF13307.6	DEAD_2;Helicase_C_2	(126-196);(374-532)	2.3e-05;3.6e-19
UP000001979_259564.fasta	Q12UP5	Methanococcoides burtonii (strain DSM 6242 / NBRC 107633 / OCM 468 / ACE-M)	50_20	RSSDRSSGGSSGGRSSDRSSGGSSGGRSSDRSSGGSSGGRSSDRSSGGSSGGRSSDRSSGGSSGGRSSDRSSGGSSGGRSSDRSS	(415-499)	RSSDRSSGGSSGGRSSDRSSGGSSGGRSSDRSSGGSSGGRSSDRSSGGSSGGRSSDRSSGGSSGGRSSDRSSGGSSGGRSSDRSS	(415-499)	PF00270.29;PF00271.31	DEAD;Helicase_C	(26-190);(223-332)	5.5e-52;1.6e-28
UP000066737_1407499.fasta	A0A0U5H4Q6	Halobacterium hubeiense	50_20	SGGSSSSSSSGGSSGGRRRR	(58-77)	SGGSSSSSSSGGSSGGRRRR	(58-77)	PF01381.22	HTH_3	(94-148)	1.4e-11
UP000185687_588898.fasta	A0A1N7EM91	Haloterrigena daqingensis	50_20,55_20,60_20	SDASRERSSYQRSRGSSSSSSSSS,SRERSSYQRSRGSSSSSSSSS,SRERSSYQRSRGSSSSSSSSS	(575-598),(578-598),(578-598)	SDASRERSSYQRSRGSSSSSSSSS	(575-598)	PF06733.15;PF13307.6	DEAD_2;Helicase_C_2	(120-196);(383-541)	2.1e-05;6.2e-19
UP000250088_745377.fasta	A0A2Z2HVC3	Natronolimnobius aegyptiacus	50_20	SRSRSQSGSSSTRSRTDTSS	(181-200)	SRSRSQSGSSSTRSRTDTSS	(181-200)	PF00226.31	DnaJ	(4-65)	1.1e-19
UP000273828_1679091.fasta	A0A3N6LMZ5	Natrarchaeobius halalkaliphilus	50_20	SEPPSRTDSRRSLRSSSSSS	(577-596)	SEPPSRTDSRRSLRSSSSSS	(577-596)	PF06733.15;PF13307.6	DEAD_2;Helicase_C_2	(121-196);(380-538)	1.9e-05;2.6e-20
