# Supplementary material for: Expansion and functional analysis of the SR-related protein family across the domains of life
Source: RNA. 2022 Oct;28(10):1298–314. doi: 10.1261/rna.079170.122 (PMC9479744; doi:10.1261/rna.079170.122)
Supplement: Supplemental Material [file supp_079170.122_Supplemental_Tables.zip › FinalUploadedVersions/Supplemental_Table_S9.tsv]

File of Origin	UniProt ProteinID	Common Organism Name	Protein	SR Domain Sequence(s)	SR Domain Boundaries	Final Merged Domains	Merged Domain Boundaries	Pfam Domain IDs	Pfam Domain Names	Pfam Domain Boundaries	Pfam E-values
UP000000214_1171373.fasta	K7RNJ7	Acidipropionibacterium acidipropionici (strain ATCC 4875 / DSM 20272 / JCM 6432 / NBRC 12425 / NCIMB 8070)	20_50,25_45,25_50	RRRPSSRRRSYSRSRPRMAR,RRRPSSRRRSYSRSRPRMAR,RRRPSSRRRSYSRSRPRMAR	(1263-1282),(1263-1282),(1263-1282)	RRRPSSRRRSYSRSRPRMAR	(1263-1282)	PF00270.29;PF00271.31;PF08494.11	DEAD;Helicase_C;DEAD_assoc	(24-212);(289-425);(680-867)	4.4e-24;8.8e-14;1e-68
UP000000321_287752.fasta	Q1YK53	Aurantimonas manganoxydans (strain ATCC BAA-1229 / DSM 21871 / SI85-9A1)	35_35,40_30,40_35,45_25,45_30,45_35,50_20,50_25,50_30,55_20,55_25	RKQRTRRSRSSSSSSSRRSSPSR,RKQRTRRSRSSSSSSSRRSSPSR,RTRRSRSSSSSSSRRSSPSR,RKQRTRRSRSSSSSSSRRSSPSR,RTRRSRSSSSSSSRRSSPSR,RTRRSRSSSSSSSRRSSPSR,RKQRTRRSRSSSSSSSRRSSPSR,RTRRSRSSSSSSSRRSSPSR,RTRRSRSSSSSSSRRSSPSR,RTRRSRSSSSSSSRRSSPSR,RTRRSRSSSSSSSRRSSPSR	(74-96),(74-96),(77-96),(74-96),(77-96),(77-96),(74-96),(77-96),(77-96),(77-96),(77-96)	RKQRTRRSRSSSSSSSRRSSPSR	(74-96)	PF04311.13	DUF459	(53-361)	1.9e-51
UP000000366_420662.fasta	A2SMB2	Methylibium petroleiphilum (strain ATCC BAA-1232 / LMG 22953 / PM1)	20_50,25_45	STRCSRRRCRPRPSRASRRRCS,SRRRCRPRPSRASRRRCSS	(493-514),(497-515)	STRCSRRRCRPRPSRASRRRCSS	(493-515)	PF14850.6;PF01619.18	Pro_dh-DNA_bdg;Pro_dh	(59-168);(179-444)	6.9e-26;2.9e-69
UP000000366_420662.fasta	A2SNL4	Methylibium petroleiphilum (strain ATCC BAA-1232 / LMG 22953 / PM1)	25_45	RRPCRRPSSRASRRSRSVAR	(18-37)	RRPCRRPSSRASRRSRSVAR	(18-37)	PF00437.20	T2SSE	(57-323)	1.1e-69
UP000000374_391735.fasta	A1WS97	Verminephrobacter eiseniae (strain EF01-2)	20_50,20_55,25_45,25_50,25_55,30_40,30_45,30_50,30_55	SPRRSRRFSRSRRSRRSRR,SPRRSRRFSRSRRSRRSRR,SPRRSRRFSRSRRSRRSRR,SPRRSRRFSRSRRSRRSRR,SPRRSRRFSRSRRSRRSRR,SPRRSRRFSRSRRSRRSRR,SPRRSRRFSRSRRSRRSRR,SPRRSRRFSRSRRSRRSRR,SPRRSRRFSRSRRSRRSRR	(9-27),(9-27),(9-27),(9-27),(9-27),(9-27),(9-27),(9-27),(9-27)	SPRRSRRFSRSRRSRRSRR	(9-27)	PF04453.14	LptD	(373-743)	2.9e-76
UP000000428_227882.fasta	Q82K60	Streptomyces avermitilis (strain ATCC 31267 / DSM 46492 / JCM 5070 / NBRC 14893 / NCIMB 12804 / NRRL 8165 / MA-4680)	20_50,25_45,25_50,30_40,30_45,30_50,35_35,35_40	SRSRSRSPSRRPRRASRPRRPGSRSRSPR,SRSRSRSPSRRPRRASRPRRPGSRSRSPRSSRRHRSR,SRSRSRSPSRRPRRASRPRR,SKASRSRSRSPSRRPRRASRPRRPGSRSRSPRSSRRHRSRHPR,SRSRSRSPSRRPRRASRPRRPGSRSRSPRSSRRHRSR,SRSRSRSPSRRPRRASRPRR,SKASRSRSRSPSRRPRRASR,SKASRSRSRSPSRRPRRASR	(74-102),(74-110),(74-93),(71-113),(74-110),(74-93),(71-90),(71-90)	SKASRSRSRSPSRRPRRASRPRRPGSRSRSPRSSRRHRSRHPR	(71-113)	PF13614.6	AAA_31	(452-618)	2e-11
UP000000428_227882.fasta	Q82KF4	Streptomyces avermitilis (strain ATCC 31267 / DSM 46492 / JCM 5070 / NBRC 14893 / NCIMB 12804 / NRRL 8165 / MA-4680)	25_45	RRRRRVRSVSGGSRPSRRSPR	(495-515)	RRRRRVRSVSGGSRPSRRSPR	(495-515)	PF13830.6	DUF4192	(66-410)	7.9e-92
UP000000428_227882.fasta	Q81ZW3	Streptomyces avermitilis (strain ATCC 31267 / DSM 46492 / JCM 5070 / NBRC 14893 / NCIMB 12804 / NRRL 8165 / MA-4680)	40_30,45_25,45_30,50_20,50_25,55_20,55_25	RASSRASSRSSQSRRSVSGRLSR,RGSRGSGSSSRASSRASSRSSQSRRSVSGRLSRALS,RASSRASSRSSQSRRSVSGRLSR,RGSRGSGSSSRASSRASSRSSQSRRSVSGRLS,RGSRGSGSSSRASSRASSRSSQSRRSVSGRLS,SRGSGSSSRASSRASSRSSQSRRSVS,SGSSSRASSRASSRSSQSRRSVS	(64-86),(54-89),(64-86),(54-85),(54-85),(56-81),(59-81)	RGSRGSGSSSRASSRASSRSSQSRRSVSGRLSRALS	(54-89)	PF16919.5;PF00069.25;PF16918.5	PknG_rubred;Pkinase;PknG_TPR	(53-192);(193-458);(506-832)	3.3e-41;2.6e-25;1.3e-86
UP000000428_227882.fasta	Q82NV1	Streptomyces avermitilis (strain ATCC 31267 / DSM 46492 / JCM 5070 / NBRC 14893 / NCIMB 12804 / NRRL 8165 / MA-4680)	45_25,50_20	SSRSSGSSGSSGSRILRRR,SGSSRSSGSSGSSGSRILRR	(8-26),(6-25)	SGSSRSSGSSGSSGSRILRRR	(6-26)	PF13433.6	Peripla_BP_5	(66-427)	1.1e-148
UP000000647_349124.fasta	A1WWF5	Halorhodospira halophila (strain DSM 244 / SL1)	20_50,20_55,25_45,30_40,35_35	SGSGRSGRSRRGRRGGRRRRRS,SGRSGRSRRGRRGGRRRRRS,SSGSGRSGRSRRGRRGGRRR,RSSSGSGRSGRSRRGRRGGRR,SEARSSSGSGRSGRSRRGRR	(728-749),(730-749),(727-746),(725-745),(722-741)	SEARSSSGSGRSGRSRRGRRGGRRRRRS	(722-749)	PF00575.23;PF10150.9	S1;RNase_E_G	(35-117);(119-389)	1.7e-10;8.7e-95
UP000000647_349124.fasta	A1WUS9	Halorhodospira halophila (strain DSM 244 / SL1)	30_40,35_35,35_40,40_30,40_35	SKGRRRSRRSGRRRSSSSAGGDS,SKGRRRSRRSGRRRSSSSAGGDSS,SKGRRRSRRSGRRRSSSSAGGDS,RRSRRSGRRRSSSSAGGDSS,RRSRRSGRRRSSSSAGGDSS	(819-841),(819-842),(819-841),(823-842),(823-842)	SKGRRRSRRSGRRRSSSSAGGDSS	(819-842)	PF08461.10;PF08206.11;PF17876.1;PF00773.19;PF00575.23	HTH_12;OB_RNB;CSD2;RNB;S1	(31-92);(96-153);(173-247);(269-598);(642-727)	1.6e-08;1.3e-10;1.1e-16;2.4e-107;2.6e-11
UP000000647_349124.fasta	A1WYD3	Halorhodospira halophila (strain DSM 244 / SL1)	40_30,45_25	RRPTRSRSTTSSSRSRSSAPERTR,SRSTTSSSRSRSSAPERTRS	(179-202),(184-203)	RRPTRSRSTTSSSRSRSSAPERTRS	(179-203)	PF06295.12	DUF1043	(10-165)	1.2e-18
UP000000657_326424.fasta	Q0RMV2	Frankia alni (strain ACN14a)	25_45,30_40,30_45	RRFRCRSSRGSGSRRRRSSWR,RRFRCRSSRGSGSRRRRSSWR,RRFRCRSSRGSGSRRRRSSWR	(683-703),(683-703),(683-703)	RRFRCRSSRGSGSRRRRSSWR	(683-703)	PF07730.13	HisKA_3	(476-541)	7.8e-09
UP000000936_754252.fasta	D7GCW0	Propionibacterium freudenreichii subsp. shermanii (strain ATCC 9614 / DSM 4902 / CIP 103027 / NCIMB 8099 / CIRM-BIA1)	20_50,20_55	SHRRRRRRGGRRRRRSSEDSNDS,SHRRRRRRGGRRRRRSSEDS	(352-374),(352-371)	SHRRRRRRGGRRRRRSSEDSNDS	(352-374)	PF10150.9	RNase_E_G	(603-877)	2e-99
UP000000936_754252.fasta	D7GDS9	Propionibacterium freudenreichii subsp. shermanii (strain ATCC 9614 / DSM 4902 / CIP 103027 / NCIMB 8099 / CIRM-BIA1)	30_40	RRRARSRSGRRTSGSSRTGS	(533-552)	RRRARSRSGRRTSGSSRTGS	(533-552)	PF02355.16	SecD_SecF	(318-506)	5.6e-13
UP000001313_298653.fasta	A8L7K9	Frankia sp. (strain EAN1pec)	20_50	RRSRGARSRERRQRRPASSR	(282-301)	RRSRGARSRERRQRRPASSR	(282-301)	PF00950.17	ABC-3	(13-278)	2.1e-57
UP000001313_298653.fasta	A8LFE5	Frankia sp. (strain EAN1pec)	30_40	SVRNAGRSRSTSARRRRRSSS	(27-47)	SVRNAGRSRSTSARRRRRSSS	(27-47)	PF00034.21;PF13442.6	Cytochrom_C;Cytochrome_CBB3	(80-157);(173-247)	2.7e-07;4.5e-13
UP000001318_31964.fasta	B0RGS5	Clavibacter michiganensis subsp. sepedonicus (strain ATCC 33113 / DSM 20744 / JCM 9667 / LMG 2889 / C-1)	20_50	REVRVRRRWSARPSSRRSRR	(374-393)	REVRVRRRWSARPSSRRSRR	(374-393)	PF03631.15	Virul_fac_BrkB	(47-306)	1.6e-50
UP000001426_258594.fasta	Q6N713	Rhodopseudomonas palustris (strain ATCC BAA-98 / CGA009)	20_50	RSSRRRSRHRSHRRRNNGER	(107-126)	RSSRRRSRHRSHRRRNNGER	(107-126)	PF10150.9	RNase_E_G	(360-631)	2.6e-94
UP000001473_645127.fasta	C4LHS9	Corynebacterium kroppenstedtii (strain DSM 44385 / JCM 11950 / CIP 105744 / CCUG 35717)	20_50,20_55	SSRGRSRRRRRARNRNRRNS,SSRGRSRRRRRARNRNRRNS	(616-635),(616-635)	SSRGRSRRRRRARNRNRRNS	(616-635)	PF13519.6	VWA_2	(478-580)	4e-07
UP000001473_645127.fasta	C4LK58	Corynebacterium kroppenstedtii (strain DSM 44385 / JCM 11950 / CIP 105744 / CCUG 35717)	25_45,30_40,30_40,35_35,35_40,40_30,40_35,40_40,45_25,45_30,45_35,50_20,50_25,50_30	RRSQQTRTSSRRRRAVRRSSRSAAPR,SQQTRTSSRRRRAVRRSSRS,RSRRSRSGSRSHSHSRSQRR,RRSESRSRRSRSGSRSHSHSRSQRR,RSRRSRSGSRSHSHSRSQRR,RRSESRSRRSRSGSRSHSHSRSQRR,RRSESRSRRSRSGSRSHSHSRSQRR,RSRRSRSGSRSHSHSRSQRR,RRSESRSRRSRSGSRSHSHSRSQR,RRSESRSRRSRSGSRSHSHSRSQR,RRSESRSRRSRSGSRSHSHSRSQR,SESRSRRSRSGSRSHSHSRS,SESRSRRSRSGSRSHSHSRS,SESRSRRSRSGSRSHSHSRS	(5-30),(7-26),(539-558),(534-558),(539-558),(534-558),(534-558),(539-558),(534-557),(534-557),(534-557),(536-555),(536-555),(536-555)	RRSQQTRTSSRRRRAVRRSSRSAAPR,RRSESRSRRSRSGSRSHSHSRSQRR	(5-30),(534-558)	PF00270.29;PF00271.31	DEAD;Helicase_C	(116-296);(332-441)	1.7e-48;2e-29
UP000001549_2716812.fasta	F8AWZ3	Candidatus Frankia datiscae	30_40	SRGRGSRRRTSSRDARSGSR	(5-24)	SRGRGSRRRTSSRDARSGSR	(5-24)	PF07929.11	PRiA4_ORF3	(376-547)	4.9e-61
UP000001549_2716812.fasta	F8B2M0	Candidatus Frankia datiscae	35_35,40_30,40_35	SVSLAGVRSRSRHRSRSRSRSQSPPAS,RSRSRHRSRSRSRSQSPPAS,RSRSRHRSRSRSRSQSPPAS	(634-660),(641-660),(641-660)	SVSLAGVRSRSRHRSRSRSRSQSPPAS	(634-660)	PF00664.23;PF00005.27;PF00664.23;PF00005.27	ABC_membrane;ABC_tran;ABC_membrane;ABC_tran	(22-295);(356-498);(676-945);(1011-1160)	5.4e-12;9.5e-27;4.1e-07;2.8e-28
UP000001880_502025.fasta	D0LSF2	Haliangium ochraceum (strain DSM 14365 / JCM 11303 / SMP-2)	20_50	SGRRRRRRRRKRSGARQASS	(1285-1304)	SGRRRRRRRRKRSGARQASS	(1285-1304)	PF00270.29;PF00271.31;PF16124.5	DEAD;Helicase_C;RecQ_Zn_bind	(329-498);(531-639);(728-791)	7.6e-18;2.2e-15;3.4e-09
UP000001880_502025.fasta	D0LVH4	Haliangium ochraceum (strain DSM 14365 / JCM 11303 / SMP-2)	20_50,20_55	SARSSRRERRERRERRARSRSAES,SARSSRRERRERRERRARSRS	(460-483),(460-480)	SARSSRRERRERRERRARSRSAES	(460-483)	PF00069.25	Pkinase	(44-297)	6.4e-19
UP000001880_502025.fasta	D0LYA3	Haliangium ochraceum (strain DSM 14365 / JCM 11303 / SMP-2)	25_45,30_40,35_35	RPRRRRRRSRSEDASDSRAS,RSRSDRSDERSRSDRSDERR,RSDRSDRSDRSDERSRSDRSDERSRSDRS	(789-808),(529-548),(516-544)	RSDRSDRSDRSDERSRSDRSDERSRSDRSDERR,RPRRRRRRSRSEDASDSRAS	(516-548),(789-808)	PF00270.29;PF00271.31;PF03880.15	DEAD;Helicase_C;DbpA	(86-254);(288-397);(833-905)	4.9e-47;1.2e-27;1.4e-09
UP000001880_502025.fasta	D0LQE2	Haliangium ochraceum (strain DSM 14365 / JCM 11303 / SMP-2)	30_40	SSSKSPDSSGRPRRRRRRR	(5-23)	SSSKSPDSSGRPRRRRRRR	(5-23)	PF04468.12	PSP1	(293-378)	5.7e-21
UP000001880_502025.fasta	D0LKA5	Haliangium ochraceum (strain DSM 14365 / JCM 11303 / SMP-2)	40_30,45_25	RLPRQRSARSSASRSSSASR,RQRSARSSASRSSSASRGS	(98-117),(101-119)	RLPRQRSARSSASRSSSASRGS	(98-119)	PF13432.6;PF13174.6	TPR_16;TPR_6	(225-292);(296-328)	1.9e-07;6.1e-05
UP000001880_502025.fasta	D0LNQ6	Haliangium ochraceum (strain DSM 14365 / JCM 11303 / SMP-2)	40_30,45_25,45_30,50_20,50_25,50_30,55_20,55_25,55_30,60_20,60_25,60_30,65_20,65_25	SRSSRSSRSSRDDSSSSRRSSSDRNR,SRSSRSSRSSRDDSSSSRRSSSDRNR,SRSSRSSRSSRDDSSSSRRSSSDRNR,SRSSRSSRSSRDDSSSSRRSSSDRNR,SRSSRSSRSSRDDSSSSRRSSSDRNR,SRSSRSSRSSRDDSSSSRRSSSDRNR,SRSSRSSRSSRDDSSSSRRSSSDR,SRSSRSSRSSRDDSSSSRRSSSDR,SRSSRSSRSSRDDSSSSRRSSSDR,SRSSRSSRSSRDDSSSSRRSSS,SRSSRSSRSSRDDSSSSRRSSS,SRSSRSSRSSRDDSSSSRRSS,SSRSSRSSRDDSSSSRRSSS,SSRSSRSSRDDSSSSRRSSS	(415-440),(415-440),(415-440),(415-440),(415-440),(415-440),(415-438),(415-438),(415-438),(415-436),(415-436),(415-435),(417-436),(417-436)	SRSSRSSRSSRDDSSSSRRSSSDRNR	(415-440)	PF13717.6;PF14237.6	zinc_ribbon_4;GYF_2	(1-36);(71-120)	3.1e-12;6e-15
UP000001935_290397.fasta	Q2IPB1	Anaeromyxobacter dehalogenans (strain 2CP-C)	30_40	SRSRSRTRGSSGRTRTSRR	(126-144)	SRSRSRTRGSSGRTRTSRR	(126-144)	PF01035.20	DNA_binding_1	(6-91)	3e-20
UP000001953_323097.fasta	Q1QMB1	Nitrobacter hamburgensis (strain DSM 10229 / NCIMB 13809 / X14)	20_50,25_45	RSSRRRSRHRNSRRRDHGER,SEDRSSRRRSRHRNSRRR	(110-129),(107-124)	SEDRSSRRRSRHRNSRRRDHGER	(107-129)	PF10150.9	RNase_E_G	(381-652)	6.1e-92
UP000001953_323097.fasta	Q1QJ33	Nitrobacter hamburgensis (strain DSM 10229 / NCIMB 13809 / X14)	40_30	RSSSASSMPLRRRYRSKSRS	(249-268)	RSSSASSMPLRRRYRSKSRS	(249-268)	PF13565.6	HTH_32	(64-136)	1.8e-09
UP000001962_187272.fasta	Q0A8Q8	Alkalilimnicola ehrlichii (strain ATCC BAA-1101 / DSM 17681 / MLHE-1)	20_50,20_55	RSGRSRRGRRGGRRRRRSGS,RSGRSRRGRRGGRRRRRSGS	(671-690),(671-690)	RSGRSRRGRRGGRRRRRSGS	(671-690)	PF00575.23;PF10150.9	S1;RNase_E_G	(35-120);(122-392)	7.9e-11;1.5e-96
UP000001973_100226.fasta	Q9ZBS8	Streptomyces coelicolor (strain ATCC BAA-471 / A3(2) / M145)	30_40	RSRPPSRSRSRTRSRSLNVR	(3-22)	RSRPPSRSRSRTRSRSLNVR	(3-22)	PF07549.14;PF02355.16;PF07549.14;PF02355.16	Sec_GG;SecD_SecF;Sec_GG;SecD_SecF	(35-62);(272-452);(501-528);(569-757)	7.1e-06;6.1e-16;9.8e-07;7.3e-65
UP000001973_100226.fasta	Q93JD4	Streptomyces coelicolor (strain ATCC BAA-471 / A3(2) / M145)	40_30,45_25,45_30,50_20,50_25	SSASPSSSRPPSASRRSRRR,SSSASPSSSRPPSASRRSRRR,SSASPSSSRPPSASRRSRRR,SSSASPSSSRPPSASRRSRR,SSSASPSSSRPPSASRRSRR	(8-27),(7-27),(8-27),(7-26),(7-26)	SSSASPSSSRPPSASRRSRRR	(7-27)	PF13462.6	Thioredoxin_4	(84-254)	3.2e-32
UP000001973_100226.fasta	Q9L255	Streptomyces coelicolor (strain ATCC BAA-471 / A3(2) / M145)	45_25,50_20,50_25,55_20,55_25,60_20	RSSARSSRTSSQSSRSSKSRRSVSGRLSRAVS,SGGSRSSARSSRTSSQSSRSSKSRRSVSGRLSR,RSSARSSRTSSQSSRSSKSRRSVSGRLSR,SGGSRSSARSSRTSSQSSRSSKSRRSVS,RSSARSSRTSSQSSRSSKSRRSVS,SRSSARSSRTSSQSSRSSKS	(71-102),(67-99),(71-99),(67-94),(71-94),(70-89)	SGGSRSSARSSRTSSQSSRSSKSRRSVSGRLSRAVS	(67-102)	PF16919.5;PF00069.25;PF16918.5	PknG_rubred;Pkinase;PknG_TPR	(63-205);(206-472);(585-901)	8.6e-40;5.7e-25;5.8e-85
UP000001976_266834.fasta	Q92ZE4	Ensifer meliloti	20_50,20_55,25_45,25_50,30_40,30_45	RRRSPRRERRSLPWRRSRRSS,RRRSPRRERRSLPWRRSRRS,RRSPRRERRSLPWRRSRRSSS,RRSPRRERRSLPWRRSRRSS,RSPRRERRSLPWRRSRRSSS,RSPRRERRSLPWRRSRRSSS	(235-255),(235-254),(236-256),(236-255),(237-256),(237-256)	RRRSPRRERRSLPWRRSRRSSS	(235-256)	PF14342.6	DUF4396	(54-191)	3.1e-36
UP000001976_266834.fasta	B3KLY1	Ensifer meliloti	35_35,40_30,45_25,45_30	SSRRRTARPLSSSFRSRSFR,SSSSRRRTARPLSSSFRSRS,SSSSRRRTARPLSSSFRSRS,SSSSRRRTARPLSSSFRSRS	(154-173),(152-171),(152-171),(152-171)	SSSSRRRTARPLSSSFRSRSFR	(152-173)	PF00817.20	IMS	(1-139)	5.8e-42
UP000001994_114615.fasta	A4YTR7	Bradyrhizobium sp. (strain ORS 278)	20_50	RSNRRRNRHRSSRRRGSGER	(107-126)	RSNRRRNRHRSSRRRGSGER	(107-126)	PF10150.9	RNase_E_G	(392-663)	2.3e-94
UP000002029_479432.fasta	D2AVH2	Streptosporangium roseum (strain ATCC 12428 / DSM 43021 / JCM 3005 / NI 9100)	20_50,25_45	RRGSRTSSGSGGRRGRRRRRRR,RSRRGSRTSSGSGGRRGRRRR	(18-39),(16-36)	RSRRGSRTSSGSGGRRGRRRRRRR	(16-39)	PF02618.16	YceG	(88-379)	8.1e-77
UP000002033_582899.fasta	D8JVD6	Hyphomicrobium denitrificans (strain ATCC 51888 / DSM 1869 / NCIB 11706 / TK 0415)	20_50,25_45	RRSTTPRRRRTMRRSSTSRRR,SRRSTTPRRRRTMRRSSTSR	(137-157),(136-155)	SRRSTTPRRRRTMRRSSTSRRR	(136-157)	PF01935.17	DUF87	(21-73)	1.6e-06
UP000002139_448385.fasta	A9GL37	Sorangium cellulosum (strain So ce56)	20_50	SRRRPRLSRRPRLSRRPRLSRRPRLSRRPRLSRRPRLSRRPRLSR	(2-46)	SRRRPRLSRRPRLSRRPRLSRRPRLSRRPRLSRRPRLSRRPRLSR	(2-46)	PF10604.9	Polyketide_cyc2	(128-273)	1.7e-19
UP000002139_448385.fasta	A9GBA9	Sorangium cellulosum (strain So ce56)	40_30,45_25	RRPQRVRAARRSSSSSSISS,RAARRSSSSSSISSPIPRSRPAR	(250-269),(256-278)	RRPQRVRAARRSSSSSSISSPIPRSRPAR	(250-278)	PF02518.26	HATPase_c	(140-249)	2e-17
UP000002139_448385.fasta	A9G5V0	Sorangium cellulosum (strain So ce56)	45_25	SSRESSRESSRESSREPSR	(1133-1151)	SSRESSRESSRESSREPSR	(1133-1151)	PF13424.6;PF00158.26;PF02954.19	TPR_12;Sigma54_activat;HTH_8	(555-628);(860-1027);(1203-1242)	9.9e-09;1.9e-65;3.5e-07
UP000002139_448385.fasta	A9GXA8	Sorangium cellulosum (strain So ce56)	50_20	SMRSSSASARSRMSRSSGPS	(2-21)	SMRSSSASARSRMSRSSGPS	(2-21)	PF09900.9	DUF2127	(78-218)	5.7e-28
UP000002218_479431.fasta	C8XBY0	Nakamurella multipartita (strain ATCC 700099 / DSM 44233 / CIP 104796 / JCM 9543 / NBRC 105858 / Y-104)	20_50,20_55	RRRRNRNPNRNRSRSRSRSRNR,RRRRNRNPNRNRSRSRSRSR	(1136-1157),(1136-1155)	RRRRNRNPNRNRSRSRSRSRNR	(1136-1157)	PF03710.15;PF08335.11;PF03710.15	GlnE;GlnD_UR_UTase;GlnE	(84-336);(356-501);(605-843)	4.8e-34;5.7e-37;5.7e-55
UP000002219_446468.fasta	D7B5R9	Nocardiopsis dassonvillei (strain ATCC 23218 / DSM 43111 / CIP 107115 / JCM 7437 / KCTC 9190 / NBRC 14626 / NCTC 10488 / NRRL B-5397 / IMRU 509)	20_50,25_45,30_40	RPRRPERLRRSGRSRASSRR,RRPERLRRSGRSRASSRRGSRARPGR,RSGRSRASSRRGSRARPGRSR	(1048-1067),(1050-1075),(1057-1077)	RPRRPERLRRSGRSRASSRRGSRARPGRSR	(1048-1077)	PF13641.6	Glyco_tranf_2_3	(10-254)	1.5e-11
UP000002255_446471.fasta	D1BV45	Xylanimonas cellulosilytica (strain DSM 15894 / CECT 5975 / LMG 20990 / XIL07)	20_50	SRGSSRRRRRRRGSRAER	(481-498)	SRGSSRRRRRRRGSRAER	(481-498)	PF10150.9	RNase_E_G	(669-940)	1.2e-102
UP000002255_446471.fasta	D1BUU0	Xylanimonas cellulosilytica (strain DSM 15894 / CECT 5975 / LMG 20990 / XIL07)	40_30	SSRTSTSSSSSRRGGRGRR	(468-486)	SSRTSTSSSSSRRGGRGRR	(468-486)	PF00270.29;PF00271.31	DEAD;Helicase_C	(25-194);(229-336)	8.7e-42;7.7e-21
UP000002357_1901.fasta	D5SJM7	Streptomyces clavuligerus	30_40	SSSRQGRRASSRSADGRRRRS	(181-201)	SSSRQGRRASSRSADGRRRRS	(181-201)	PF00005.27	ABC_tran	(104-203)	1.5e-09
UP000002357_1901.fasta	E2Q973	Streptomyces clavuligerus	30_40	RSDRRSGFLRRSRGPSSRSR	(25-44)	RSDRRSGFLRRSRGPSSRSR	(25-44)	PF11203.8	EccE	(254-363)	2.5e-28
UP000002534_338963.fasta	Q39ZX1	Pelobacter carbinolicus (strain DSM 2380 / NBRC 103641 / GraBd1)	20_50,25_45,25_50	SSKPSRRRPRRRRRSGQRRS,SSKPSRRRPRRRRRSGQRRS,SSKPSRRRPRRRRRSGQRRS	(398-417),(398-417),(398-417)	SSKPSRRRPRRRRRSGQRRS	(398-417)	PF01743.20;PF12627.7	PolyA_pol;PolyA_pol_RNAbd	(41-169);(196-260)	8.6e-34;6.7e-08
UP000002586_156889.fasta	A0L8T3	Magnetococcus marinus (strain ATCC BAA-1437 / JCM 17883 / MC-1)	20_50	RRRRRRRRSGSDRTSRAGES	(501-520)	RRRRRRRRSGSDRTSRAGES	(501-520)	PF04468.12	PSP1	(136-220)	9e-18
UP000002710_207559.fasta	Q30YQ6	Desulfovibrio alaskensis (strain G20)	20_50	RSRSRRRRPRPRRKSGSR	(213-230)	RSRSRRRRPRPRRKSGSR	(213-230)	PF14804.6;PF13083.6;PF01424.22	Jag_N;KH_4;R3H	(7-57);(290-362);(373-433)	1.3e-15;1e-10;4.2e-11
UP000002805_457429.fasta	D6X7Q3	Streptomyces pristinaespiralis (strain ATCC 25486 / DSM 40338 / CBS 914.69 / JCM 4507 / NBRC 13074 / NRRL 2958 / 5647)	40_30,40_30,45_25,45_25,50_20,50_20,50_25	RAARTSRSSSRARSTRTSSS,SARSSACRTRSSSASRSRDR,RTPRRSARSSDASSSGSSSRHRPR,RRTSSSSSSSRCASCSRTRS,SRTPRRSARSSDASSSGSSSRHRPRS,RRTSSSSSSSRCASCSRTRS,RRTSSSSSSSRCASCSRTRS	(403-422),(464-483),(374-397),(442-461),(373-398),(442-461),(442-461)	SRTPRRSARSSDASSSGSSSRHRPRS,RAARTSRSSSRARSTRTSSS,RRTSSSSSSSRCASCSRTRS,SARSSACRTRSSSASRSRDR	(373-398),(403-422),(442-461),(464-483)	PF00117.28;PF02540.17	GATase;NAD_synthase	(18-200);(211-343)	5.9e-40;3.2e-07
UP000003011_679200.fasta	G5GJE4	Johnsonella ignava ATCC 51276	20_50	SRNGRRRSRSPRRTRWRHRSGSAR	(463-486)	SRNGRRRSRSPRRTRWRHRSGSAR	(463-486)	PF07275.11;PF14191.6	ArdA;YodL	(14-189);(362-446)	1.9e-40;1.6e-24
UP000003063_649743.fasta	D0WR15	Actinomyces sp. oral taxon 848 str. F0332	25_45	RRERGSRRAPRQRRRSSESS	(742-761)	RRERGSRRAPRQRRRSSESS	(742-761)	PF01138.21;PF03726.14;PF01138.21;PF00013.29;PF00575.23	RNase_PH;PNPase;RNase_PH;KH_1;S1	(19-152);(266-344);(347-480);(582-644);(647-722)	1.3e-19;1.4e-11;1.2e-13;1.4e-11;8e-13
UP000003111_585531.fasta	E2S8Z7	Aeromicrobium marinum DSM 15272	20_50,25_45,25_50	SSSAPDRRSRRRRRGRRSR,SSSAPDRRSRRRRRGRRSR,SSSAPDRRSRRRRRGRRSR	(1171-1189),(1171-1189),(1171-1189)	SSSAPDRRSRRRRRGRRSR	(1171-1189)	PF00012.20	HSP70	(47-330)	1.7e-15
UP000003111_585531.fasta	E2SE63	Aeromicrobium marinum DSM 15272	30_40,35_35,35_40,40_30,40_35,40_40,45_25,45_30,45_35,45_40,50_20,50_25,50_30,50_35,50_40,55_20,55_25,55_30,55_35,55_40,60_20,60_25,60_30,60_35,65_20,65_25,65_30	RRGSSSRRSSSTRSRSRSRSSSSRRSRGGR,RPRSTTRSSTARRGSSSRRSSSTRSRSRSRSSSSRRSRGGR,RRGSSSRRSSSTRSRSRSRSSSSRRSR,RSTTRSSTARRGSSSRRSSSTRSRSRSRSSSSRRSRGGR,RSSTARRGSSSRRSSSTRSRSRSRSSSSRRSR,RRGSSSRRSSSTRSRSRSRSSSSRRSR,RSTTRSSTARRGSSSRRSSSTRSRSRSRSSSSRRSRGGR,RSTTRSSTARRGSSSRRSSSTRSRSRSRSSSSRRSR,RSSTARRGSSSRRSSSTRSRSRSRSSSSRRSR,RRGSSSRRSSSTRSRSRSRSSSSRRSR,SSTARRGSSSRRSSSTRSRSRSRSSSSRRSR,SSTARRGSSSRRSSSTRSRSRSRSSSS…	(498-527),(487-527),(498-524),(489-527),(493-524),(498-524),(489-527),(489-524),(493-524),(498-524),(494-524),(494-524),(494-524),(498-524),(498-524),(499-524),(499-524),(499-524),(499-524),(503-524),(501-521),(501-521),(501-521),(502-521),(501-520),(501-520),(501-520)	RPRSTTRSSTARRGSSSRRSSSTRSRSRSRSSSSRRSRGGR	(487-527)	PF04536.14	TPM_phosphatase	(34-151)	3.5e-17
UP000003374_314278.fasta	A4BML2	Nitrococcus mobilis Nb-231	20_50,20_55,25_45,25_50,25_55,30_40,30_45,30_50,30_55	SSRRSSRRGRRGGRRRRRSSDKS,SSRRSSRRGRRGGRRRRRSS,SSRRSSRRGRRGGRRRRRSSDKS,SSRRSSRRGRRGGRRRRRSSDKS,SSRRSSRRGRRGGRRRRRSS,SSRRSSRRGRRGGRRRRRSS,SSRRSSRRGRRGGRRRRRSS,SSRRSSRRGRRGGRRRRRSS,SSRRSSRRGRRGGRRRRRSS	(641-663),(641-660),(641-663),(641-663),(641-660),(641-660),(641-660),(641-660),(641-660)	SSRRSSRRGRRGGRRRRRSSDKS	(641-663)	PF00575.23;PF10150.9	S1;RNase_E_G	(32-117);(119-389)	4.4e-11;3.6e-95
UP000003813_794903.fasta	W0J6N1	Opitutaceae bacterium TAV5	20_50,25_45	RSRRKRRRRDSISNRISRLR,SRRKRRRRDSISNRISRLRS	(583-602),(584-603)	RSRRKRRRRDSISNRISRLRS	(583-603)	PF05876.12	Terminase_GpA	(1-526)	1.5e-139
UP000003824_566461.fasta	D5ZT73	Streptomyces viridosporus (strain ATCC 14672 / DSM 40746 / JCM 4963 / KCTC 9882 / NRRL B-12104 / FH 1290)	20_50	SRFSRRVRRSAPSPRRYRRR	(13-32)	SRFSRRVRRSAPSPRRYRRR	(13-32)	PF00082.22	Peptidase_S8	(80-333)	1.3e-40
UP000003824_566461.fasta	D5ZXE2	Streptomyces viridosporus (strain ATCC 14672 / DSM 40746 / JCM 4963 / KCTC 9882 / NRRL B-12104 / FH 1290)	20_50,25_45,25_50	RRRPSPRPRPRPRRSSSRSR,RRRPSPRPRPRPRRSSSRSR,RRRPSPRPRPRPRRSSSRSR	(13-32),(13-32),(13-32)	RRRPSPRPRPRPRRSSSRSR	(13-32)	PF07497.12;PF00006.25	Rho_RNA_bind;ATP-synt_ab	(139-213);(243-450)	4.5e-30;2.3e-20
UP000003824_566461.fasta	D6A728	Streptomyces viridosporus (strain ATCC 14672 / DSM 40746 / JCM 4963 / KCTC 9882 / NRRL B-12104 / FH 1290)	20_50	RRSSRISRRRCRVRGPGRRSRR	(126-147)	RRSSRISRRRCRVRGPGRRSRR	(126-147)	PF07690.16	MFS_1	(263-656)	1.6e-49
UP000003824_566461.fasta	D5ZZS8	Streptomyces viridosporus (strain ATCC 14672 / DSM 40746 / JCM 4963 / KCTC 9882 / NRRL B-12104 / FH 1290)	35_35,40_30,40_35,45_25,45_30	SRPSRPSRPSRPSRPSRPSRPSRSSSRTARR,SRPSRPSRPSRPSRPSRSSSR,RPSRPSRPSRPSRPSRSSSR,SRPSRPSRPSRPSRPSRSSS,SRPSRPSRPSRPSRPSRSSS	(696-726),(702-722),(703-722),(702-721),(702-721)	SRPSRPSRPSRPSRPSRPSRPSRSSSRTARR	(696-726)	PF02922.18;PF00128.24	CBM_48;Alpha-amylase	(8-94);(181-530)	2e-18;4.6e-10
UP000003900_1131935.fasta	H3SP41	Paenibacillus dendritiformis C454	20_50,25_45,25_50,30_40	RRRASRTSRSSRTRRRRS,RRRASRTSRSSRTRRRRSCWAR,RRRASRTSRSSRTRRRRS,SRTSRSSRTRRRRSCWARS	(2-19),(2-23),(2-19),(6-24)	RRRASRTSRSSRTRRRRSCWARS	(2-24)	PF00501.28	AMP-binding	(41-439)	6.8e-98
UP000003963_457427.fasta	D9WF81	Streptomyces himastatinicus ATCC 53653	20_50,25_45,25_50	SRRRMARRSLRRRSRAGSRS,SRRRMARRSLRRRSRAGSRS,SRRRMARRSLRRRSRAGSRS	(32-51),(32-51),(32-51)	SRRRMARRSLRRRSRAGSRS	(32-51)	PF00227.26	Proteasome	(55-217)	9.4e-24
UP000003963_457427.fasta	D9WW27	Streptomyces himastatinicus ATCC 53653	20_50,25_45,25_50,30_40,30_45,30_50,35_35,35_40,35_45	RRVSNSRSRRSRCQRRRSRS,RRVSNSRSRRSRCQRRRSRSS,RRVSNSRSRRSRCQRRRSRS,RRVSNSRSRRSRCQRRRSRSS,RRVSNSRSRRSRCQRRRSRSS,RRVSNSRSRRSRCQRRRSRS,RVSNSRSRRSRCQRRRSRSS,RVSNSRSRRSRCQRRRSRSS,RVSNSRSRRSRCQRRRSRSS	(2-21),(2-22),(2-21),(2-22),(2-22),(2-21),(3-22),(3-22),(3-22)	RRVSNSRSRRSRCQRRRSRSS	(2-22)	PF00069.25;PF13360.6;PF13360.6	Pkinase;PQQ_2;PQQ_2	(95-345);(465-672);(654-793)	2.5e-39;1.6e-12;1.7e-11
UP000003963_457427.fasta	D9WML5	Streptomyces himastatinicus ATCC 53653	40_30	RSRSPWRPSSSMRSRCSARS	(271-290)	RSRSPWRPSSSMRSRCSARS	(271-290)	PF08240.12	ADH_N	(24-140)	2.3e-16
UP000003963_457427.fasta	D9WQC5	Streptomyces himastatinicus ATCC 53653	40_30,45_25,45_30,50_20,50_25,50_30,55_20,55_25,55_30,60_20,60_25,60_30,65_20,65_25,65_30	RGSSSRSSRSSRPSRSSSSRRSVSGRLSRSSSGRSSRS,RGSSSRSSRSSRPSRSSSSRRSVSGRLSRSSSGRSSRSVSVRGS,RGSSSRSSRSSRPSRSSSSRRSVSGRLSRSSSGRSSRS,RGSSSRSSRSSRPSRSSSSRRSVSGRLSRSSSGRSSRSVSVRGSGSSS,RGSSSRSSRSSRPSRSSSSRRSVSGRLSRSSSGRSSRSVS,RGSSSRSSRSSRPSRSSSSRRSVSGRLSRSSSGRSSRS,RGSSSRSSRSSRPSRSSSSRRSVSGRLSRSSSGRSSRSVSVRGSGSSS,RGSSSRSSRSSRPSRSSSSRRSVSGRLSRSSSGRSS,RGSSSRSSRSSRPSRSSSSRRSVSGR,RGSSSRSSRSSRPSRSSSSRRSVS,RGSSSRSSR…	(108-145),(108-151),(108-145),(108-155),(108-147),(108-145),(108-155),(108-143),(108-133),(108-131),(108-131),(108-131),(110-129),(110-129),(110-129)	RGSSSRSSRSSRPSRSSSSRRSVSGRLSRSSSGRSSRSVSVRGSGSSS	(108-155)	PF16919.5;PF00069.25;PF16918.5	PknG_rubred;Pkinase;PknG_TPR	(104-241);(242-499);(580-762)	4.2e-40;1.2e-25;4.9e-55
UP000004281_944560.fasta	F9PGL7	Actinomyces sp. oral taxon 175 str. F0384	25_45,30_40,30_45,35_35,35_40,35_45	RRRIGRISRISRVSSRSSRRSRRR,RRRIGRISRISRVSSRSSRRSRRR,RRRIGRISRISRVSSRSSRRSRRR,RRIGRISRISRVSSRSSRRSRRR,RRIGRISRISRVSSRSSRRSRRR,RISRISRVSSRSSRRSRRR	(627-650),(627-650),(627-650),(628-650),(628-650),(632-650)	RRRIGRISRISRVSSRSSRRSRRR	(627-650)	PF00654.20;PF00571.28	Voltage_CLC;CBS	(87-431);(463-524)	4.4e-75;8.4e-05
UP000004281_944560.fasta	F9PHH8	Actinomyces sp. oral taxon 175 str. F0384	25_45,30_40,30_45	RSRSRSRHRARSRSRQGRQSGRSR,RSRSRSRHRARSRSRQGRQSGRS,RSRSRSRHRARSRSRQGRQS	(660-683),(660-682),(660-679)	RSRSRSRHRARSRSRQGRQSGRSR	(660-683)	PF13245.6	AAA_19	(259-629)	2.1e-09
UP000004281_944560.fasta	F9PJG1	Actinomyces sp. oral taxon 175 str. F0384	25_45,30_40	SGSRRRRRRSRTRSDSGDLR,STVSGSRRRRRRSRTRSDS	(368-387),(365-383)	STVSGSRRRRRRSRTRSDSGDLR	(365-387)	PF10150.9	RNase_E_G	(548-822)	4.3e-101
UP000004281_944560.fasta	F9PNI0	Actinomyces sp. oral taxon 175 str. F0384	30_40,35_35,35_40,40_30,40_35	RTSRSSRRASRRASRRQSTS,RTSRSSRRASRRASRRQSTSS,RTSRSSRRASRRASRRQSTS,SRSSRRASRRASRRQSTSSDHS,SRSSRRASRRASRRQSTSS	(202-221),(202-222),(202-221),(204-225),(204-222)	RTSRSSRRASRRASRRQSTSSDHS	(202-225)	PF00498.26	FHA	(624-709)	3.9e-09
UP000004310_314231.fasta	Q0G6Z6	Fulvimarina pelagi HTCC2506	20_50	RRSKRSARRKRGRRSSNRGR	(230-249)	RRSKRSARRKRGRRSSNRGR	(230-249)	PF00575.23;PF10150.9	S1;RNase_E_G	(36-116);(329-600)	0.0001;3.2e-95
UP000004367_1089455.fasta	H5UU46	Mobilicoccus pelagius NBRC 104925	20_50	RRHRSRRPRRDRPRSERSS	(506-524)	RRHRSRRPRRDRPRSERSS	(506-524)	PF13520.6	AA_permease_2	(5-434)	1.3e-43
UP000004367_1089455.fasta	H5UVE6	Mobilicoccus pelagius NBRC 104925	25_45,30_40,35_35	SRGRSRSRAWRRSSRPARRTGRS,RCCSASRGRSRSRAWRRSSRPAR,SRCCSASRGRSRSRAWRRSS	(759-781),(754-776),(753-772)	SRCCSASRGRSRSRAWRRSSRPARRTGRS	(753-781)	PF00122.20	E1-E2_ATPase	(128-313)	3e-32
UP000004557_1162282.fasta	I4VQF9	Rhodanobacter sp. 115	20_50,20_55,25_45	RRRSRTRRRRSSTGRPRRSGR,RRRSRTRRRRSSTGRPRRSGR,SRTRRRRSSTGRPRRSGRWS	(242-262),(242-262),(245-264)	RRRSRTRRRRSSTGRPRRSGRWS	(242-264)	PF13406.6	SLT_2	(33-282)	4.7e-73
UP000004557_1162282.fasta	I4VPJ6	Rhodanobacter sp. 115	45_25	SRSSRPSSSAVSSSRRR	(185-201)	SRSSRPSSSAVSSSRRR	(185-201)	PF02786.17	CPSase_L_D2	(128-202)	2e-11
UP000004704_645465.fasta	D6K0P6	Streptomyces sp. e14	20_50,20_55,20_60,25_45,25_50,25_55,25_60,30_40,30_45,30_50,30_55	RPRRPRSRRRPKRSHRSRRSRRSRRSS,RPRRPRSRRRPKRSHRSRRSRRSRRSS,RRPRSRRRPKRSHRSRRSRRSRR,RPRSRRRPKRSHRSRRSRRSRRSS,RPRSRRRPKRSHRSRRSRRSRRSS,RPRSRRRPKRSHRSRRSRRSRRSS,RSRRRPKRSHRSRRSRRSRR,SRRRPKRSHRSRRSRRSRRSS,SRRRPKRSHRSRRSRRSRRSS,SRRRPKRSHRSRRSRRSRRSS,SRRRPKRSHRSRRSRRSRRSS	(30-56),(30-56),(32-54),(33-56),(33-56),(33-56),(35-54),(36-56),(36-56),(36-56),(36-56)	RPRRPRSRRRPKRSHRSRRSRRSRRSS	(30-56)	PF10150.9	RNase_E_G	(392-662)	5.6e-108
UP000004704_645465.fasta	D6KCL8	Streptomyces sp. e14	20_50,20_55,20_60,20_65,20_70,20_75,25_45,25_50,25_55,25_60	RTSRRRRQRRRSRRSRRSRRRRRRRQSRQSRQSRQRRRRRRRRRRS,RTSRRRRQRRRSRRSRRSRRRRRRRQSRQSRQSRQRRRRRRRRRRS,RTSRRRRQRRRSRRSRRSRRRRRRRQSRQSRQSRQRRRRRRRRRRS,RTSRRRRQRRRSRRSRRSRRRRRRRQSRQSRQSRQRRRRRRRRRRS,RTSRRRRQRRRSRRSRRSRRRRRRRQSR,SRRRRQRRRSRRSRRSRRRR,RSRRSRRSRRRRRRRQSRQSRQSR,RSRRSRRSRRRRRRRQSRQSRQSR,RSRRSRRSRRRRRRRQSRQSRQSR,RSRRSRRRRRRRQSRQSRQSR	(700-745),(700-745),(700-745),(700-745),(700-727),(702-721),(710-733),(710-733),(710-733),(713-733)	RTSRRRRQRRRSRRSRRSRRRRRRRQSRQSRQSRQRRRRRRRRRRS	(700-745)	PF02470.20	MlaD	(39-116)	1.6e-14
UP000004704_645465.fasta	D6K7X8	Streptomyces sp. e14	25_45,30_40,35_35,35_40,40_30,40_35,40_40	RAPRPSRSRPRSRSRRVASR,RPSRSRPRSRSRRVASRSSS,RPSRSRPRSRSRRVASRSSS,RPSRSRPRSRSRRVASRSSS,RPSRSRPRSRSRRVASRSSSATAS,RPSRSRPRSRSRRVASRSSS,RPSRSRPRSRSRRVASRSSS	(70-89),(73-92),(73-92),(73-92),(73-96),(73-92),(73-92)	RAPRPSRSRPRSRSRRVASRSSSATAS	(70-96)	PF02817.17;PF00198.23	E3_binding;2-oxoacid_dh	(152-187);(227-458)	1e-11;2.8e-77
UP000004704_645465.fasta	D6KFS4	Streptomyces sp. e14	25_45,30_40	SSSPRRSPGSRRQRDQRRRR,SSSSPRRSPGSRRQRDQRRR	(68-87),(67-86)	SSSSPRRSPGSRRQRDQRRRR	(67-87)	PF07730.13	HisKA_3	(227-293)	3.4e-16
UP000004704_645465.fasta	D6KAM5	Streptomyces sp. e14	35_35,40_30,40_35,45_25,45_30,50_20,50_25	SSRSPSRTSRSRSSTRRGR,RRACSASTSSRSPSRTSRSRSSTRRGR,SSRSPSRTSRSRSSTRRGR,SRRACSASTSSRSPSRTSRSRSSTRR,STSSRSPSRTSRSRSSTRR,SASTSSRSPSRTSRSRSSTR,SASTSSRSPSRTSRSRSSTR	(1373-1391),(1365-1391),(1373-1391),(1364-1389),(1371-1389),(1369-1388),(1369-1388)	SRRACSASTSSRSPSRTSRSRSSTRRGR	(1364-1391)	PF00310.21;PF04898.14;PF01645.17	GATase_2;Glu_syn_central;Glu_synthase	(1-178);(204-493);(555-921)	5.1e-79;5.1e-113;3e-154
UP000004704_645465.fasta	D6KBA3	Streptomyces sp. e14	35_35,40_30,40_35	RSRSRRRSRSASASPSSWR,RSRSRRRSRSASASPSSWR,RSRSRRRSRSASASPSSWR	(95-113),(95-113),(95-113)	RSRSRRRSRSASASPSSWR	(95-113)	PF00480.20	ROK	(13-96)	3.6e-15
UP000004704_645465.fasta	D6K0W0	Streptomyces sp. e14	40_30,45_25,45_30,50_20,50_25	SRTSSQSSRSRRSVSGRLSRSLSGRS,SSSARTGSSRTSSQSSRSRRSVSGRLSRSLSGRS,SRTSSQSSRSRRSVSGRLSRSLSGRS,SSSARTGSSRTSSQSSRSRRSVSGRLSRSLS,SSSARTGSSRTSSQSSRSRRSVSGRLSRSLS	(69-94),(61-94),(69-94),(61-91),(61-91)	SSSARTGSSRTSSQSSRSRRSVSGRLSRSLSGRS	(61-94)	PF16919.5;PF00069.25;PF16918.5	PknG_rubred;Pkinase;PknG_TPR	(52-194);(195-448);(568-698)	2.3e-40;1.7e-25;4.5e-33
UP000004778_525246.fasta	C0W2T7	Actinomyces urogenitalis DSM 15434	20_50,25_45,30_40,35_35	SASSRRRRRRRSRSRSDSGR,SASSRRRRRRRSRSRSDSGR,SASSRRRRRRRSRSRSDSGR,SASSRRRRRRRSRSRSDSGR	(471-490),(471-490),(471-490),(471-490)	SASSRRRRRRRSRSRSDSGR	(471-490)	PF10150.9	RNase_E_G	(654-928)	8.6e-100
UP000004926_882083.fasta	H5XAY2	Saccharomonospora marina XMU15	20_50	SSSRRPRRVRRGEPRSRLRR	(19-38)	SSSRRPRRVRRGEPRSRLRR	(19-38)	PF04977.15	DivIC	(63-141)	5.7e-17
UP000005351_888056.fasta	F9EHK6	Actinomyces sp. oral taxon 448 str. F0400	20_50,20_55,25_45,25_50,30_40,30_45	STRRRRRRSRSRTRSDSGRDAR,RRRRRRSRSRTRSDSGRDAR,SGSTRRRRRRSRSRTRSDSGR,STRRRRRRSRSRTRSDSGR,SGSTRRRRRRSRSRTRSDS,SGSTRRRRRRSRSRTRSDS	(252-273),(254-273),(250-270),(252-270),(250-268),(250-268)	SGSTRRRRRRSRSRTRSDSGRDAR	(250-273)	PF10150.9	RNase_E_G	(434-709)	1.7e-100
UP000005351_888056.fasta	F9EEJ8	Actinomyces sp. oral taxon 448 str. F0400	25_45,30_40,30_45	RLSPRSLRRSGRSRSRSFRRFANR,RLSPRSLRRSGRSRSRSFRR,RLSPRSLRRSGRSRSRSFRR	(740-763),(740-759),(740-759)	RLSPRSLRRSGRSRSRSFRRFANR	(740-763)	PF01841.19	Transglut_core	(437-554)	4.8e-18
UP000005351_888056.fasta	F9EGA2	Actinomyces sp. oral taxon 448 str. F0400	40_30	RSISRRSSSSVRARRSS	(583-599)	RSISRRSSSSVRARRSS	(583-599)	PF03772.16	Competence	(270-535)	6.6e-42
UP000005387_717606.fasta	E0IFH9	Paenibacillus curdlanolyticus YK9	20_50,25_45,30_40,30_45,35_35	RKLRGSLRARRSSRSRRRGR,SRKLRGSLRARRSSRSRRRGRQSGGGSRSRNRR,SASRKLRGSLRARRSSRSRRRGRQSGGGSRSRNR,RRSSRSRRRGRQSGGGSRSR,SSASRKLRGSLRARRSSRSR	(473-492),(472-504),(470-503),(482-501),(469-488)	SSASRKLRGSLRARRSSRSRRRGRQSGGGSRSRNRR	(469-504)	PF00534.20	Glycos_transf_1	(196-370)	2.8e-17
UP000005440_134676.fasta	G8S838	Actinoplanes sp. (strain ATCC 31044 / CBS 674.73 / SE50/110)	20_50,20_55,25_45,25_50,25_55,30_40,30_45,30_50,35_35,35_40,35_45,40_30,40_35,40_40	RGSRRPSRSRSRSRSRRRSRSASPTRRRPRPPRR,RGSRRPSRSRSRSRSRRRSR,RSPPRGSRRPSRSRSRSRSRRRSRSASPTRRRPR,RGSRRPSRSRSRSRSRRRSRSASPTRRRPR,RGSRRPSRSRSRSRSRRRSR,RSPPRGSRRPSRSRSRSRSRRRSRSASPTRRRPR,RSPPRGSRRPSRSRSRSRSRRRSRSASPTRRRPR,RGSRRPSRSRSRSRSRRRSRSASPTRRRPR,RSPPRGSRRPSRSRSRSRSRRRSRSASPTRRR,RSPPRGSRRPSRSRSRSRSRRRSRSAS,RSPPRGSRRPSRSRSRSRSRRRSRSAS,SRRPSRSRSRSRSRRRSRSASPTR,SRRPSRSRSRSRSRRRSRSAS,SRRPSRSRSRSRSRRRSRS…	(220-253),(220-239),(216-249),(220-249),(220-239),(216-249),(216-249),(220-249),(216-247),(216-242),(216-242),(222-245),(222-242),(222-242)	RSPPRGSRRPSRSRSRSRSRRRSRSASPTRRRPRPPRR	(216-253)	PF00364.22;PF00364.22	Biotin_lipoyl;Biotin_lipoyl	(3-76);(129-202)	8.8e-21;7.9e-22
UP000005440_134676.fasta	G8SBI8	Actinoplanes sp. (strain ATCC 31044 / CBS 674.73 / SE50/110)	50_20,55_20	RPRSASSARSSSGSGSSSSR,RPRSASSARSSSGSGSSSSR	(521-540),(521-540)	RPRSASSARSSSGSGSSSSR	(521-540)	PF00270.29;PF00271.31;PF16124.5;PF09382.10;PF00570.23	DEAD;Helicase_C;RecQ_Zn_bind;RQC;HRDC	(26-191);(221-331);(342-406);(408-524);(553-620)	6.9e-17;7.6e-16;4.7e-18;2.3e-34;1.6e-22
UP000005695_281689.fasta	Q1K0W4	Desulfuromonas acetoxidans (strain DSM 684 / 11070)	20_50,20_55	SSRRRRRSNRRRNDRNRRS,SSRRRRRSNRRRNDRNRRS	(568-586),(568-586)	SSRRRRRSNRRRNDRNRRS	(568-586)	PF00575.23;PF10150.9	S1;RNase_E_G	(53-140);(142-413)	1.5e-07;4.4e-94
UP000005763_253839.fasta	D9VJX9	Streptomyces sp. C	20_50	SRRSRTPRGWSRRRRSGRWR	(150-169)	SRRSRTPRGWSRRRRSGRWR	(150-169)	PF07690.16	MFS_1	(5-150)	1.9e-09
UP000005763_253839.fasta	D9VWF4	Streptomyces sp. C	40_30,45_25,45_30,50_20,50_25,50_30,55_20,55_25,60_20,60_25	RSSASARSSRSSRSSSSRRSVSGRLSR,SRGSGRSSASARSSRSSRSSSSRRSVSGRLSR,RSSASARSSRSSRSSSSRRS,SAGSRGSGRSSASARSSRSSRSSSSRRSVSGRLSR,SRGSGRSSASARSSRSSRSSSSRRS,RSSASARSSRSSRSSSSRRS,SRGSGRSSASARSSRSSRSSSSRRS,SRGSGRSSASARSSRSSRSSSSRRS,SGRSSASARSSRSSRSSSSRRS,SGRSSASARSSRSSRSSSSR	(72-98),(67-98),(72-91),(64-98),(67-91),(72-91),(67-91),(67-91),(70-91),(70-89)	SAGSRGSGRSSASARSSRSSRSSSSRRSVSGRLSR	(64-98)	PF16919.5;PF00069.25	PknG_rubred;Pkinase	(62-204);(205-464)	4.6e-41;3.3e-26
UP000005801_391625.fasta	A6GB09	Plesiocystis pacifica SIR-1	25_45	RTSGSRRRTRPSRSRSARR	(447-465)	RTSGSRRRTRPSRSRSARR	(447-465)	PF00069.25	Pkinase	(65-345)	2.3e-40
UP000005824_497964.fasta	B4D5H1	Chthoniobacter flavus Ellin428	20_50,25_45,25_50	SALRESSSRRRRGSRRRHRR,SALRESSSRRRRGSRRRHRR,SALRESSSRRRRGSRRRHRR	(752-771),(752-771),(752-771)	SALRESSSRRRRGSRRRHRR	(752-771)	PF12969.7;PF01841.19	DUF3857;Transglut_core	(81-247);(292-406)	4.5e-21;3.9e-08
UP000005835_742823.fasta	K1JVK4	Sutterella wadsworthensis 2_1_59BFAA	20_50,20_55,25_45,25_50,25_55,30_40,30_45,30_50,30_55,35_35,35_40,35_45,35_50	RRSSRRRRRSPRRSSRSRQERS,RRSSRRRRRSPRRSSRSRQER,RRSSRRRRRSPRRSSRSRQERS,RRSSRRRRRSPRRSSRSRQERS,RRSSRRRRRSPRRSSRSRQER,RRSSRRRRRSPRRSSRSRQERS,RRSSRRRRRSPRRSSRSRQERS,RRSSRRRRRSPRRSSRSRQERS,RRSSRRRRRSPRRSSRSRQER,SSRRRRRSPRRSSRSRQERS,SSRRRRRSPRRSSRSRQERS,SSRRRRRSPRRSSRSRQERS,SSRRRRRSPRRSSRSRQERS	(456-477),(456-476),(456-477),(456-477),(456-476),(456-477),(456-477),(456-477),(456-476),(458-477),(458-477),(458-477),(458-477)	RRSSRRRRRSPRRSSRSRQERS	(456-477)	PF01743.20;PF12627.7;PF12626.7	PolyA_pol;PolyA_pol_RNAbd;PolyA_pol_arg_C	(56-181);(208-270);(322-469)	6.4e-34;6.8e-21;4.5e-32
UP000005835_742823.fasta	K1JER0	Sutterella wadsworthensis 2_1_59BFAA	25_45	RGRSHRSSRSRSGRDRWRR	(346-364)	RGRSHRSSRSRSGRDRWRR	(346-364)	PF00149.28	Metallophos	(25-217)	2.9e-12
UP000005835_742823.fasta	K1JW52	Sutterella wadsworthensis 2_1_59BFAA	50_20,55_20,60_20,65_20	SRGGERSYGRSSSSSRSWSSSSSSR,RSYGRSSSSSRSWSSSSSSR,RSYGRSSSSSRSWSSSSSSR,RSYGRSSSSSRSWSSSSSSR	(688-712),(693-712),(693-712),(693-712)	SRGGERSYGRSSSSSRSWSSSSSSR	(688-712)	PF00580.21;PF13361.6	UvrD-helicase;UvrD_C	(9-278);(283-629)	6.6e-71;5.3e-72
UP000006075_888439.fasta	K0ZEW0	Winkia neuii BV029A5	20_50,25_45,25_50,30_40,30_45,30_50	RSGGRGRRRSRRSSGSRRRSTGRS,RSGGRGRRRSRRSSGSRRRSTGRS,RSGGRGRRRSRRSSGSRRRSTGRS,RSGGRGRRRSRRSSGSRRRSTGRS,RSGGRGRRRSRRSSGSRRRSTGRS,RSGGRGRRRSRRSSGSRRRSTGRS	(461-484),(461-484),(461-484),(461-484),(461-484),(461-484)	RSGGRGRRRSRRSSGSRRRSTGRS	(461-484)	PF00270.29;PF00271.31	DEAD;Helicase_C	(60-236);(273-382)	5e-47;1.6e-29
UP000006138_713604.fasta	G0FUF1	Amycolatopsis mediterranei (strain S699)	20_50	RRRNRRAGRSSRRCPRRSS	(364-382)	RRRNRRAGRSSRRCPRRSS	(364-382)	PF13406.6	SLT_2	(177-241)	2.7e-07
UP000006138_713604.fasta	G0FHQ0	Amycolatopsis mediterranei (strain S699)	40_30	RSSRRTSWSTAPVSRRRSSS	(319-338)	RSSRRTSWSTAPVSRRRSSS	(319-338)	PF13738.6	Pyr_redox_3	(2-219)	2.9e-19
UP000006180_1185652.fasta	I3XE97	Sinorhizobium fredii USDA 257	20_50,25_45,25_50,30_40,35_35	RRARRRRAAPSSGSRSSRRR,RRARRRRAAPSSGSRSSRRR,RRARRRRAAPSSGSRSSRRR,SARRARRRRAAPSSGSRSSR,SSARRARRRRAAPSSGSRSS	(16-35),(16-35),(16-35),(14-33),(13-32)	SSARRARRRRAAPSSGSRSSRRR	(13-35)	PF00817.20	IMS	(121-376)	8.2e-06
UP000006265_1122247.fasta	K5BGK3	Mycolicibacterium hassiacum (strain DSM 44199 / CIP 105218 / JCM 12690 / 3849)	20_50	RRRRRRRSSTISRAPTSTRR	(312-331)	RRRRRRRSSTISRAPTSTRR	(312-331)	PF00005.27	ABC_tran	(20-169)	6.5e-27
UP000006281_1179773.fasta	K0K5V7	Saccharothrix espanaensis (strain ATCC 51144 / DSM 44229 / JCM 9112 / NBRC 15066 / NRRL 15764)	20_50	RRRSWSRRARRRCGSARSR	(624-642)	RRRSWSRRARRRCGSARSR	(624-642)	PF13191.6	AAA_16	(7-175)	5.5e-20
UP000006281_1179773.fasta	K0JSW3	Saccharothrix espanaensis (strain ATCC 51144 / DSM 44229 / JCM 9112 / NBRC 15066 / NRRL 15764)	25_45	SVKAPRRRSSCRRTSRRRSR	(31-50)	SVKAPRRRSSCRRTSRRRSR	(31-50)	PF03703.14	bPH_2	(142-220)	3.1e-13
UP000006281_1179773.fasta	K0JUH1	Saccharothrix espanaensis (strain ATCC 51144 / DSM 44229 / JCM 9112 / NBRC 15066 / NRRL 15764)	40_30,45_25,45_30,50_20,50_25	STSSGGRSRRSSTRSSSRGR,STSTSSGGRSRRSSTRSSSRGR,STSSGGRSRRSSTRSSSRGR,STSTSSGGRSRRSSTRSSSR,STSTSSGGRSRRSSTRSSSR	(55-74),(53-74),(55-74),(53-72),(53-72)	STSTSSGGRSRRSSTRSSSRGR	(53-74)	PF16919.5;PF00069.25;PF16918.5	PknG_rubred;Pkinase;PknG_TPR	(33-151);(152-408);(422-741)	3.6e-37;1.3e-27;1.9e-80
UP000006462_352165.fasta	D1Y8P8	Pyramidobacter piscolens W5455	20_50	RQRGERSGSRRPRRRRSHRS	(240-259)	RQRGERSGSRRPRRRRSHRS	(240-259)	PF01424.22	R3H	(159-219)	1.3e-12
UP000006589_426355.fasta	B1LS66	Methylobacterium radiotolerans (strain ATCC 27329 / DSM 1819 / JCM 2831 / NBRC 15690 / NCIMB 10815 / 0-1)	20_50	RRYRRIARSSLSPRRSRRER	(181-200)	RRYRRIARSSLSPRRSRRER	(181-200)	PF01494.19	FAD_binding_3	(1-178)	1.4e-35
UP000006640_469371.fasta	D6Y7I3	Thermobispora bispora (strain ATCC 19993 / DSM 43833 / CBS 139.67 / JCM 10125 / NBRC 14880 / R51)	20_50,20_55	RSRSREDREERRSSRRERRR,RSRSREDREERRSSRRERRR	(425-444),(425-444)	RSRSREDREERRSSRRERRR	(425-444)	PF00270.29;PF00271.31	DEAD;Helicase_C	(32-201);(238-347)	2.1e-50;4.6e-33
UP000006728_405948.fasta	A4FBU8	Saccharopolyspora erythraea (strain ATCC 11635 / DSM 40517 / JCM 4748 / NBRC 13426 / NCIMB 8594 / NRRL 2338)	30_40,35_35,35_40	RRRRSRSPGSSTTRRSSSR,SSKPRRRRSRSPGSSTTRRSSSR,RRRRSRSPGSSTTRRSSSR	(171-189),(167-189),(171-189)	SSKPRRRRSRSPGSSTTRRSSSR	(167-189)	PF00248.21	Aldo_ket_red	(1-152)	1e-25
UP000007032_537970.fasta	C5ZYI3	Helicobacter canadensis MIT 98-5491	20_50	RRNARSSRVRLRRRRSRLLS	(47-66)	RRNARSSRVRLRRRRSRLLS	(47-66)	PF13395.6;PF18541.1	HNH_4;RuvC_III	(554-608);(644-800)	4.3e-22;6.4e-15
UP000007517_1146883.fasta	H6RLF0	Blastococcus saxobsidens (strain DD2)	20_50	SSASRRRRRGRRGRGRGRS	(230-248)	SSASRRRRRGRRGRGRGRS	(230-248)	PF00575.23;PF10150.9	S1;RNase_E_G	(417-486);(500-770)	0.00024;3.5e-106
UP000007587_1144275.fasta	H8MR59	Corallococcus coralloides (strain ATCC 25202 / DSM 2259 / NBRC 100086 / M2)	20_50,25_45,25_50,30_40,30_45,30_50,35_35,35_40	RWRTRARRRRRSRSACSRWSPSSRRR,RTRARRRRRSRSACSRWSPSSRRRPR,RRRRRSRSACSRWSPSSRRR,RARRRRRSRSACSRWSPSSRRRPRSWRR,RARRRRRSRSACSRWSPSSRRRPR,RRRRRSRSACSRWSPSSRRR,RRSRSACSRWSPSSRRRPRSWR,RRSRSACSRWSPSSRRRPRS	(310-335),(312-337),(316-335),(314-341),(314-337),(316-335),(319-340),(319-338)	RWRTRARRRRRSRSACSRWSPSSRRRPRSWRR	(310-341)	PF00072.24	Response_reg	(5-117)	1.9e-15
UP000007587_1144275.fasta	H8MF14	Corallococcus coralloides (strain ATCC 25202 / DSM 2259 / NBRC 100086 / M2)	45_25,50_20,50_25,55_20,55_25,60_20	SRHRTPRRTRSSSSSSSSSSRSS,SRHRTPRRTRSSSSSSSSSSRSSSS,SRHRTPRRTRSSSSSSSSSS,SRHRTPRRTRSSSSSSSSSSRSSSS,SRHRTPRRTRSSSSSSSSSS,RRTRSSSSSSSSSSRSSSS	(352-374),(352-376),(352-371),(352-376),(352-371),(358-376)	SRHRTPRRTRSSSSSSSSSSRSSSS	(352-376)	PF04536.14	TPM_phosphatase	(47-170)	1.4e-21
UP000007587_1144275.fasta	H8MG20	Corallococcus coralloides (strain ATCC 25202 / DSM 2259 / NBRC 100086 / M2)	50_20,55_20,60_20,65_20,70_20	SSYRGSSRSSSSSRSSSSSRSSS,SSYRGSSRSSSSSRSSSSSRSSS,SSYRGSSRSSSSSRSSSSSRSSS,RGSSRSSSSSRSSSSSRSSS,RGSSRSSSSSRSSSSSRSSS	(34-56),(34-56),(34-56),(37-56),(37-56)	SSYRGSSRSSSSSRSSSSSRSSS	(34-56)	PF04280.15	Tim44	(358-498)	7.9e-13
UP000007730_504832.fasta	F8BW35	Oligotropha carboxidovorans (strain ATCC 49405 / DSM 1227 / KCTC 32145 / OM5)	20_50,25_45,25_50	RASRRRSRHRSSRRRSHGERVRS,RASRRRSRHRSSRRRSHGERVRS,RASRRRSRHRSSRRRSHGERVRS	(107-129),(107-129),(107-129)	RASRRRSRHRSSRRRSHGERVRS	(107-129)	PF10150.9	RNase_E_G	(348-619)	6.1e-95
UP000007962_471853.fasta	C5C383	Beutenbergia cavernae (strain ATCC BAA-8 / DSM 12333 / NBRC 16432)	20_50	RSRRGRTRGAVRSSTRRRRS	(389-408)	RSRRGRTRGAVRSSTRRRRS	(389-408)	PF01663.22	Phosphodiest	(7-362)	1.4e-42
UP000008190_1127134.fasta	H6R6J7	Nocardia cyriacigeorgica (strain GUH-2)	20_50,20_55	RRRRRRRRPSRGSGGGRRSS,RRRRRRRRPSRGSGGGRRSS	(165-184),(165-184)	RRRRRRRRPSRGSGGGRRSS	(165-184)	PF00877.19	NLPC_P60	(215-325)	2.2e-16
UP000008190_1127134.fasta	H6R5H0	Nocardia cyriacigeorgica (strain GUH-2)	50_20	SGSGSGSRSGSGSRSGSSRR	(148-167)	SGSGSGSRSGSGSRSGSSRR	(148-167)	PF05901.11	Excalibur	(49-86)	7.7e-12
UP000008207_460265.fasta	B8IVA2	Methylobacterium nodulans (strain LMG 21967 / CNCM I-2342 / ORS 2060)	25_45	RRSSRRCSGTLRSRRTRSR	(153-171)	RRSSRRCSGTLRSRRTRSR	(153-171)	PF04972.17;PF04972.17	BON;BON	(2-69);(77-144)	1.2e-16;3.6e-10
UP000008229_469383.fasta	D3FE43	Conexibacter woesei (strain DSM 14684 / JCM 11494 / NBRC 100937 / ID131577)	20_50,20_55	RRPARSRSRPRRRARARRSSAPR,RRPARSRSRPRRRARARRSS	(7-29),(7-26)	RRPARSRSRPRRRARARRSSAPR	(7-29)	PF13491.6;PF17854.1;PF01580.18;PF01580.18;PF09397.10	FtsK_4TM;FtsK_alpha;FtsK_SpoIIIE;FtsK_SpoIIIE;FtsK_gamma	(57-199);(391-491);(499-636);(629-687);(795-857)	8.9e-07;1.4e-27;1.3e-37;1e-12;4.2e-26
UP000008229_469383.fasta	D3F0S9	Conexibacter woesei (strain DSM 14684 / JCM 11494 / NBRC 100937 / ID131577)	30_40	RRARAASRRSASSADSRRRSARRDR	(289-313)	RRARAASRRSASSADSRRRSARRDR	(289-313)	PF01066.21	CDP-OH_P_transf	(58-128)	5e-09
UP000008291_292415.fasta	Q3SJV8	Thiobacillus denitrificans (strain ATCC 25259)	20_50	RRRRWSRSLQPRRCRSRWSR	(350-369)	RRRRWSRSLQPRRCRSRWSR	(350-369)	PF01514.17;PF08345.11	YscJ_FliF;YscJ_FliF_C	(26-218);(280-344)	2.9e-52;3e-06
UP000008297_983544.fasta	F6GFF6	Lacinutrix sp. (strain 5H-3-7-4)	20_50	RRRGDRRSGGRSDERRSRRS	(559-578)	RRRGDRRSGGRSDERRSRRS	(559-578)	PF00270.29;PF00271.31;PF03880.15	DEAD;Helicase_C;DbpA	(26-194);(228-337);(459-530)	1.3e-45;1.7e-27;1.4e-19
UP000008674_309807.fasta	Q2S230	Salinibacter ruber (strain DSM 13855 / M31)	25_45,30_40	RRRFRSYRRSLSARSCRARS,RRFRSYRRSLSARSCRARSS	(13-32),(14-33)	RRRFRSYRRSLSARSCRARSS	(13-33)	PF01812.20	5-FTHF_cyc-lig	(9-189)	1.3e-35
UP000009145_754477.fasta	I1YHQ2	Methylophaga frappieri (strain ATCC BAA-2434 / DSM 25690 / JAM7)	20_50,20_55	RTRNSRRSRRGGRRRRSSR,RTRNSRRSRRGGRRRRSSR	(669-687),(669-687)	RTRNSRRSRRGGRRRRSSR	(669-687)	PF00575.23;PF10150.9	S1;RNase_E_G	(35-122);(124-394)	2.3e-12;4.3e-94
UP000009879_1229781.fasta	K9B3Z8	Brevibacterium casei S18	20_50	SESGGRRRRRGGRGRRSRSR	(209-228)	SESGGRRRRRGGRGRRSRSR	(209-228)	PF10150.9	RNase_E_G	(478-749)	1.6e-105
UP000009879_1229781.fasta	K9B700	Brevibacterium casei S18	35_35,40_30,45_25,50_20	RRRTRRSPRREAASPSSSSS,RRTRRSPRREAASPSSSSSS,RTRRSPRREAASPSSSSSSS,RREAASPSSSSSSSALRSSRR	(382-401),(383-402),(384-403),(390-410)	RRRTRRSPRREAASPSSSSSSSALRSSRR	(382-410)	PF05977.13	MFS_3	(4-331)	2.2e-28
UP000010307_219305.fasta	C4RH18	Micromonospora sp. (strain ATCC 39149 / NRRL 15099 / SCC 1413)	20_50	RRRRCRRGRSRHRSQFRSAS	(69-88)	RRRRCRRGRSRHRSQFRSAS	(69-88)	PF00528.22	BPD_transp_1	(273-449)	2.1e-18
UP000010307_219305.fasta	C4RQ33	Micromonospora sp. (strain ATCC 39149 / NRRL 15099 / SCC 1413)	35_35,40_30,40_35,45_25,45_30	SACRRSRSRSSRSASARLSRS,SVSSACRRSRSRSSRSASARLSRSATTRS,SACRRSRSRSSRSASARLSRS,SVSSACRRSRSRSSRSASARLS,SVSSACRRSRSRSSRSASARLS	(52-72),(49-77),(52-72),(49-70),(49-70)	SVSSACRRSRSRSSRSASARLSRSATTRS	(49-77)	PF08376.10	NIT	(275-513)	1.4e-32
UP000010809_1255043.fasta	L0DYQ9	Thioalkalivibrio nitratireducens (strain DSM 14787 / UNIQEM 213 / ALEN2)	20_50	RGDASRSTRSRRSRRGGRRRNKGRS	(678-702)	RGDASRSTRSRRSRRGGRRRNKGRS	(678-702)	PF00575.23;PF10150.9	S1;RNase_E_G	(35-117);(119-389)	1.2e-06;4.5e-93
UP000010931_698760.fasta	L7EQZ6	Streptomyces turgidiscabies Car8	20_50	RSWRNRSRRSSRGHRRARLRGRRPRS	(328-353)	RSWRNRSRRSSRGHRRARLRGRRPRS	(328-353)	PF02142.22;PF01808.18	MGS;AICARFT_IMPCHas	(28-142);(147-336)	1.3e-23;1.8e-65
UP000010931_698760.fasta	L7FB59	Streptomyces turgidiscabies Car8	25_45	SRSSRRSQRRSPRRRR	(3-18)	SRSSRRSQRRSPRRRR	(3-18)	PF03330.18	DPBB_1	(139-233)	5e-11
UP000010931_698760.fasta	L7FDQ2	Streptomyces turgidiscabies Car8	25_45,30_40,30_45,35_35,40_30,40_35	RRSRRFPTSRSSRSSRGGRR,RRSRRFPTSRSSRSSRGGRR,RRSRRFPTSRSSRSSRGGRR,RPSDSHRRSRRFPTSRSSRSSR,SDSHRRSRRFPTSRSSRSSR,SDSHRRSRRFPTSRSSRSSR	(20-39),(20-39),(20-39),(14-35),(16-35),(16-35)	RPSDSHRRSRRFPTSRSSRSSRGGRR	(14-39)	PF00528.22	BPD_transp_1	(119-323)	5.4e-20
UP000010931_698760.fasta	L7EWC2	Streptomyces turgidiscabies Car8	40_30,45_25,45_30,50_20,55_20	SSRASTRTSRTSRSSQSRRSVSGRLSRS,SNSSRASTRTSRTSRSSQSRRSVSGRLSRSLS,SSRASTRTSRTSRSSQSRRSVSGRLSRS,SSSSNSSRASTRTSRTSRSSQS,SSSSNSSRASTRTSRTSRSS	(66-93),(64-95),(66-93),(61-82),(61-80)	SSSSNSSRASTRTSRTSRSSQSRRSVSGRLSRSLS	(61-95)	PF16919.5;PF00069.25;PF16918.5	PknG_rubred;Pkinase;PknG_TPR	(58-199);(200-475);(508-842)	1.1e-38;1.7e-25;4.4e-85
UP000010988_1220583.fasta	L7KLA6	Gordonia aichiensis NBRC 108223	20_50	RSRERARRTPRRERSTSRRS	(18-37)	RSRERARRTPRRERSTSRRS	(18-37)	PF04977.15	DivIC	(117-194)	3.9e-17
UP000011866_1298593.fasta	M5E3J5	Thalassolituus oleivorans MIL-1	20_50	RSSRRSRGRRRSRGPRNEER	(755-774)	RSSRRSRGRRRSRGPRNEER	(755-774)	PF00575.23;PF10150.9	S1;RNase_E_G	(35-118);(120-390)	3.9e-15;6e-96
UP000011885_1263870.fasta	M5TU46	Rhodopirellula sallentina SM41	30_40,35_35,35_35,40_30,40_30,40_35,40_35,45_25,45_25,45_30,45_30,50_20,50_25,50_30,55_20,55_25,55_30,60_20,60_25,65_20,65_25,70_20	REGRSERSSRGERDSRSSRR,SRSSRRSGERASRSSRQSER,RSERSSRGERDSRSSRRSESSGRESRRSEVR,SSRSSSSSRSSRRSGERASRSSRQSERGQSSRSRSERDS,RSERSSRGERDSRSSRRSESSGRESRRSEVR,SRSSRRSGERASRSSRQSER,RSERSSRGERDSRSSRRSESSGRESRRSEVR,RNSRSSRSGRSSLSSSSRSSSSSRSSRRSGERASRSSRQS,SERSSRGERDSRSSRRSESS,RSSSSSRSSRRSGERASRSSRQS,SERSSRGERDSRSSRRSESS,RNSRSSRSGRSSLSSSSRSSSSSRSSRRSGERASRSSRQS,RNSRSSRSGRSSLSSSSRSSSSSRSSRRSGERASRSSRQS,RSSSSSRSSRR…	(1330-1349),(1278-1297),(1333-1363),(1271-1309),(1333-1363),(1278-1297),(1333-1363),(1256-1295),(1334-1353),(1273-1295),(1334-1353),(1256-1295),(1256-1295),(1273-1295),(1256-1293),(1256-1293),(1273-1293),(1256-1284),(1256-1284),(1258-1284),(1265-1284),(1258-1284)	RNSRSSRSGRSSLSSSSRSSSSSRSSRRSGERASRSSRQSERGQSSRSRSERDS,REGRSERSSRGERDSRSSRRSESSGRESRRSEVR	(1256-1309),(1330-1363)	PF14229.6;PF14229.6	DUF4332;DUF4332	(1046-1170);(1429-1553)	6.5e-14;8.1e-27
UP000011885_1263870.fasta	M5UIS3	Rhodopirellula sallentina SM41	35_35	SRGRSSSDRSRSRSRTGR	(1015-1032)	SRGRSSSDRSRSRSRTGR	(1015-1032)	PF03958.17;PF03958.17	Secretin_N;Secretin_N	(770-871);(881-990)	2.8e-08;1.2e-11
UP000012019_1286106.fasta	M7NY80	Methylophaga lonarensis MPL	20_50,25_45,25_50,30_40,35_35	SRPRRSRSRGSNRRGSRPRR,SRPRRSRSRGSNRRGSRPRR,SRPRRSRSRGSNRRGSRPRR,SASRPRRSRSRGSNRRGSR,SSDESASRPRRSRSRGSNRR	(585-604),(585-604),(585-604),(583-601),(579-598)	SSDESASRPRRSRSRGSNRRGSRPRR	(579-604)	PF00575.23;PF10150.9	S1;RNase_E_G	(35-121);(123-393)	3.5e-12;1.6e-94
UP000014108_1235797.fasta	R9M886	Oscillibacter sp. 1-3	20_50	SRRAERKNRRRDSRRASSRR	(798-817)	SRRAERKNRRRDSRRASSRR	(798-817)	PF00122.20;PF00702.26	E1-E2_ATPase;Hydrolase	(114-296);(312-567)	3e-42;3.3e-24
UP000014393_883067.fasta	S2VJD7	Actinotignum schaalii FB123-CNA-2	20_50	RSGRRDRSGRRDRSGRRDRS	(25-44)	RSGRRDRSGRRDRSGRRDRS	(25-44)	PF00482.23	T2SSF	(126-251)	1.8e-07
UP000014393_883067.fasta	S2WFX1	Actinotignum schaalii FB123-CNA-2	20_50	RSRRSRYSAIRRRRRSR	(37-53)	RSRRSRYSAIRRRRRSR	(37-53)	PF01032.18	FecCD	(61-376)	1.4e-64
UP000014393_883067.fasta	S2W2Y8	Actinotignum schaalii FB123-CNA-2	30_40,35_35,35_40,40_30	SSSSRGSRGSRGSRRRRR,SSSSRGSRGSRGSRRRRR,SSSSRGSRGSRGSRRRRR,SDADSSSSRGSRGSRGSRRR	(788-805),(788-805),(788-805),(784-803)	SDADSSSSRGSRGSRGSRRRRR	(784-805)	PF01138.21;PF03726.14;PF01138.21;PF00013.29;PF00575.23	RNase_PH;PNPase;RNase_PH;KH_1;S1	(19-152);(267-350);(353-486);(588-647);(653-728)	5.2e-15;2.6e-08;6.5e-14;5.2e-11;1.3e-13
UP000014567_1203605.fasta	S3YEW0	Propionibacterium sp. oral taxon 192 str. F0372	20_50,20_55,30_40	SSTPRRRRRRGGRRRRRSGS,SSTPRRRRRRGGRRRRRSGS,SGSSTRRRRRRRRSGSGS	(282-301),(282-301),(332-349)	SSTPRRRRRRGGRRRRRSGS,SGSSTRRRRRRRRSGSGS	(282-301),(332-349)	PF10150.9	RNase_E_G	(529-803)	1.3e-97
UP000014577_1203568.fasta	S3XUY6	Dermabacter sp. HFH0086	20_50	SSRRRRRRGGRGRRGRGSKS	(294-313)	SSRRRRRRGGRGRRGRGSKS	(294-313)	PF10150.9	RNase_E_G	(545-815)	1.2e-104
UP000014629_1286094.fasta	S3ZR31	Streptomyces aurantiacus JA 4570	30_40,35_35,35_40	RSRSSRSAAPRGGRSRSRRS,RSRSSRSAAPRGGRSRSRRS,RSRSSRSAAPRGGRSRSRRS	(279-298),(279-298),(279-298)	RSRSSRSAAPRGGRSRSRRS	(279-298)	PF01551.22	Peptidase_M23	(431-525)	3.5e-26
UP000014629_1286094.fasta	S3ZZM8	Streptomyces aurantiacus JA 4570	35_35	RSRRSLSSSNGRRSIRSR	(2-19)	RSRRSLSSSNGRRSIRSR	(2-19)	PF17964.1;PF03734.14	Big_10;YkuD	(60-244);(246-369)	1.8e-50;1.5e-12
UP000014629_1286094.fasta	S3ZT99	Streptomyces aurantiacus JA 4570	50_20,55_20	SRSSGSASSGSRSTRSSSTRS,SRSSGSASSGSRSTRSSSTRS	(165-185),(165-185)	SRSSGSASSGSRSTRSSSTRS	(165-185)	PF03364.20	Polyketide_cyc	(396-519)	5.1e-12
UP000015346_1123069.fasta	S9SE50	Rubellimicrobium thermophilum DSM 16684	20_50	SRRECRWGRSRRRRTRRSTS	(883-902)	SRRECRWGRSRRRRTRRSTS	(883-902)	PF00310.21;PF04898.14	GATase_2;Glu_syn_central	(34-454);(481-760)	4.3e-157;1.7e-96
UP000016569_1391729.fasta	U2ZAA5	Brevundimonas abyssalis TAR-001	20_50	RRRRSRSSRGRRRNSPR	(788-804)	RRRRSRSSRGRRRNSPR	(788-804)	PF00390.19;PF03949.15;PF01515.19	malic;Malic_M;PTA_PTB	(24-157);(169-371);(433-750)	1.2e-24;3e-23;6.8e-73
UP000017935_1385625.fasta	V4JXL0	uncultured Thiohalocapsa sp. PB-PSB1	20_50,25_45,25_50,30_40	RPRSSRRRRGGRRRRGSGSS,RPRSSRRRRGGRRRRGSGSS,RPRSSRRRRGGRRRRGSGSS,SSRRRRGGRRRRGSGSSQQS	(894-913),(894-913),(894-913),(897-916)	RPRSSRRRRGGRRRRGSGSSQQS	(894-916)	PF00575.23;PF10150.9	S1;RNase_E_G	(100-184);(186-456)	3.8e-10;1e-96
UP000018090_1263001.fasta	R5HMY3	Firmicutes bacterium CAG:114	35_35,45_25,50_20,50_20,50_25,55_20,55_25	RRRPSSQSQRRPPASSSRRS,SSRSSRGSSRRGSSSYSSGR,SSRSSRGSSRRGSSSYSSGR,RSSRPAPSGRSGSRSGSSSSRNTSRS,SSRSSRGSSRRGSSSYSSGR,SSRSSRGSSRRGSSSYSSGR,SSRSSRGSSRRGSSSYSSGR	(145-164),(10-29),(10-29),(104-129),(10-29),(10-29),(10-29)	SSRSSRGSSRRGSSSYSSGR,RSSRPAPSGRSGSRSGSSSSRNTSRS,RRRPSSQSQRRPPASSSRRS	(10-29),(104-129),(145-164)	PF02368.18;PF02368.18	Big_2;Big_2	(197-271);(279-359)	2e-05;4.3e-10
UP000018259_1262685.fasta	R5Q4L7	Acetobacter sp. CAG:977	20_50	RSSHRSRRPRRGDRRFSKRRR	(633-653)	RSSHRSRRPRRGDRRFSKRRR	(633-653)	PF10150.9	RNase_E_G	(140-411)	2.7e-95
UP000018268_1262832.fasta	R5IQ51	Clostridium sp. CAG:7	45_25,50_20,55_20,60_20	RRSSSSGYSSRSGGSHSTRR,RSGASGRSASSSRSSSSRSSYGTSSGRRSSSSGYSSRSGGSHSTRRS,RSGASGRSASSSRSSSSRSSYGTSSGRRSSSS,RSGASGRSASSSRSSSSRSSYGTSSGRRSSSS	(50-69),(24-70),(24-55),(24-55)	RSGASGRSASSSRSSSSRSSYGTSSGRRSSSSGYSSRSGGSHSTRRS	(24-70)	PF12229.8;PF04294.13;PF07501.12	PG_binding_4;VanW;G5	(193-267);(303-432);(446-518)	5e-05;3e-52;6.6e-10
UP000018290_1262999.fasta	R5ATL1	Firmicutes bacterium CAG:103	20_50,25_45,25_50	RRSRRSSRWSATRRPRKRRS,RRSRRSSRWSATRRPRKRRSPRS,RRSRRSSRWSATRRPRKRRS	(335-354),(335-357),(335-354)	RRSRRSSRWSATRRPRKRRSPRS	(335-357)	PF00403.26;PF00122.20	HMA;E1-E2_ATPase	(3-61);(236-327)	3.3e-14;3.4e-20
UP000018290_1262999.fasta	R5B4E9	Firmicutes bacterium CAG:103	30_40,35_35,40_30	RRATPRSRSSTRSRRSMTSR,RATPRSRSSTRSRRSMTSRSAPPSRR,RSRSSTRSRRSMTSRSAPPSR	(503-522),(504-529),(508-528)	RRATPRSRSSTRSRRSMTSRSAPPSRR	(503-529)	PF02837.18;PF02836.17	Glyco_hydro_2_N;Glyco_hydro_2_C	(65-180);(271-474)	1e-12;6.3e-10
UP000018410_1263003.fasta	R5S0D9	Firmicutes bacterium CAG:129	30_40	RVRRSASRCLPRSRSSVSRRTRRRS	(245-269)	RVRRSASRCLPRSRSSVSRRTRRRS	(245-269)	PF03477.16;PF13597.6	ATP-cone;NRDD	(1-92);(117-229)	4e-22;3.3e-33
UP000019151_861299.fasta	W0RGA7	Gemmatirosa kalamazoonesis	20_50	SRARSRRPRGTSRRRRAASR	(428-447)	SRARSRRPRGTSRRRRAASR	(428-447)	PF00072.24;PF00158.26	Response_reg;Sigma54_activat	(4-115);(140-307)	9e-26;8.9e-65
UP000019151_861299.fasta	W0RH46	Gemmatirosa kalamazoonesis	20_50,25_45,25_45,30_40,30_40,35_35	SRGARWRGRSRTRSRTRSRRS,RWRGRSRTRSRTRSRRSAS,RSSASARVRSRGRSRVRTRR,RGRSRTRSRTRSRRSASACS,SRSSASARVRSRGRSRVRTR,RATSSRSSASARVRSRGRSRVR	(1150-1170),(1154-1172),(1240-1259),(1156-1175),(1239-1258),(1235-1256)	SRGARWRGRSRTRSRTRSRRSASACS,RATSSRSSASARVRSRGRSRVRTRR	(1150-1175),(1235-1259)	PF00672.25	HAMP	(972-1024)	6.6e-07
UP000019151_861299.fasta	W0RRR4	Gemmatirosa kalamazoonesis	20_50	RSARRCRCSRSRRPPGRSRR	(327-346)	RSARRCRCSRSRRPPGRSRR	(327-346)	PF07690.16	MFS_1	(24-291)	5.9e-13
UP000019151_861299.fasta	W0RBU7	Gemmatirosa kalamazoonesis	25_45,25_45,30_40	RRSTCSSPRRTRRASSRARR,SRACSRRRSPRSRGRRHRKS,STRTRSTRRSRRRAASRSAS	(723-742),(770-789),(670-689)	STRTRSTRRSRRRAASRSAS,RRSTCSSPRRTRRASSRARR,SRACSRRRSPRSRGRRHRKS	(670-689),(723-742),(770-789)	PF00069.25;PF13191.6	Pkinase;AAA_16	(11-275);(297-478)	9.3e-51;1.1e-25
UP000019151_861299.fasta	W0RF46	Gemmatirosa kalamazoonesis	25_45	RRSARCRHGRRSARRSSRS	(516-534)	RRSARCRHGRRSARRSSRS	(516-534)	PF13353.6;PF04055.21	Fer4_12;Radical_SAM	(107-244);(118-280)	1.3e-07;2e-19
UP000019151_861299.fasta	W0RSZ3	Gemmatirosa kalamazoonesis	25_45	RRRSPRPARPSCSRRRSPRS	(1126-1145)	RRRSPRPARPSCSRRRSPRS	(1126-1145)	PF00668.20;PF00501.28;PF13193.6;PF00550.25	Condensation;AMP-binding;AMP-binding_C;PP-binding	(44-490);(509-892);(900-977);(1005-1069)	2.1e-96;6.7e-92;2.2e-16;9.8e-17
UP000019151_861299.fasta	W0RNQ5	Gemmatirosa kalamazoonesis	35_35,40_30,45_25,45_30	RTTSRRSCSSATSRRRGSSR,SRRSCSSATSRRRGSSRSS,SRRSCSSATSRRRGSSRSS,SRRSCSSATSRRRGSSRSS	(572-591),(575-593),(575-593),(575-593)	RTTSRRSCSSATSRRRGSSRSS	(572-593)	PF10101.9	DUF2339	(97-579)	1e-16
UP000019151_861299.fasta	W0RT82	Gemmatirosa kalamazoonesis	50_20	RGSSSSARSRSAARSSCSCS	(868-887)	RGSSSSARSRSAARSSCSCS	(868-887)	PF00069.25;PF07676.12;PF07676.12	Pkinase;PD40;PD40	(15-269);(381-406);(749-785)	4.8e-42;0.00073;1.2e-06
UP000019279_1403540.fasta	W7PPH8	Halomonas sp. BC04	20_50	RSRRRRRRSPLSGWRSRTR	(5-23)	RSRRRRRRSPLSGWRSRTR	(5-23)	PF01223.23	Endonuclease_NS	(56-268)	3.2e-31
UP000019279_1403540.fasta	W7Q718	Halomonas sp. BC04	30_40	SRRRSRRSATSSRRSLAMR	(466-484)	SRRRSRRSATSSRRSLAMR	(466-484)	PF12161.8;PF02384.16	HsdM_N;N6_Mtase	(3-129);(139-454)	1.7e-17;2.7e-80
UP000019279_1403540.fasta	W7Q9H8	Halomonas sp. BC04	45_25	SSRSTSRLARGSPLSSRRSSS	(575-595)	SSRSTSRLARGSPLSSRRSSS	(575-595)	PF00460.20	Flg_bb_rod	(4-33)	2.3e-08
UP000019442_421628.fasta	W8KTE0	Ectothiorhodospira haloalkaliphila	20_50,25_45,25_50	RSGSGRSRGRRGGRRRRRSS,RSGSGRSRGRRGGRRRRRSS,RSGSGRSRGRRGGRRRRRSS	(759-778),(759-778),(759-778)	RSGSGRSRGRRGGRRRRRSS	(759-778)	PF00575.23;PF10150.9	S1;RNase_E_G	(35-117);(119-389)	2.2e-10;4.8e-98
UP000019475_1439940.fasta	W9T1X3	Pseudomonas sp. BAY1663	20_50,25_45	RCSRRAWSIFRDRSSRRRRR,SRRAWSIFRDRSSRRRRRFS	(273-292),(275-294)	RCSRRAWSIFRDRSSRRRRRFS	(273-294)	PF00126.27	HTH_1	(5-63)	2.4e-17
UP000019475_1439940.fasta	W9SYD9	Pseudomonas sp. BAY1663	40_30,45_25,45_30	SNWRSSSIRSTRRSSSRRSTTAFR,SNWRSSSIRSTRRSSSRRS,SNWRSSSIRSTRRSSSRRS	(294-317),(294-312),(294-312)	SNWRSSSIRSTRRSSSRRSTTAFR	(294-317)	PF13247.6	Fer4_11	(174-281)	1.2e-29
UP000019666_442562.fasta	A0A017HSD7	Rubellimicrobium mesophilum DSM 19309	20_50,25_45,25_50,30_40,30_45	RRWSSRTSRSRRSTCRCRRR,RRWSSRTSRSRRSTCRCRRRSR,RRWSSRTSRSRRSTCRCRRR,RWSSRTSRSRRSTCRCRRRSR,RWSSRTSRSRRSTCRCRRRSR	(550-569),(550-571),(550-569),(551-571),(551-571)	RRWSSRTSRSRRSTCRCRRRSR	(550-571)	PF00005.27;PF08352.12;PF00005.27	ABC_tran;oligo_HPY;ABC_tran	(54-213);(264-331);(406-552)	7.4e-27;1.9e-16;2.2e-26
UP000019666_442562.fasta	A0A017HU85	Rubellimicrobium mesophilum DSM 19309	25_45,30_40,30_45,35_35,35_40	SSRSRRGRPSPSSRRRRR,SCVSSRSRRGRPSPSSRRRRR,SSRSRRGRPSPSSRRRRR,SCVSSRSRRGRPSPSSRRRR,SCVSSRSRRGRPSPSSRRRR	(476-493),(473-493),(476-493),(473-492),(473-492)	SCVSSRSRRGRPSPSSRRRRR	(473-493)	PF00155.21	Aminotran_1_2	(30-384)	2.3e-36
UP000019666_442562.fasta	A0A017HPL0	Rubellimicrobium mesophilum DSM 19309	35_35,50_20	RASSSRRWASRPPCSRRSSRWR,SSRSPRSWSGSRSRTTTSSS	(376-397),(346-365)	SSRSPRSWSGSRSRTTTSSS,RASSSRRWASRPPCSRRSSRWR	(346-365),(376-397)	PF00285.21	Citrate_synt	(55-346)	2e-99
UP000019666_442562.fasta	A0A017HQE8	Rubellimicrobium mesophilum DSM 19309	50_20	SCWRRRPSSSSTSSSRGASSAAS	(248-270)	SCWRRRPSSSSTSSSRGASSAAS	(248-270)	PF00528.22	BPD_transp_1	(66-237)	1.6e-12
UP000019666_442562.fasta	A0A017HRJ7	Rubellimicrobium mesophilum DSM 19309	50_20	SRSSTRSASPSFSSPSSTRRS	(405-425)	SRSSTRSASPSFSSPSSTRRS	(405-425)	PF04860.12	Phage_portal	(60-385)	1.6e-87
UP000019908_1299330.fasta	X8B1B9	Mycobacterium avium subsp. avium 2285 (R)	20_50,20_50,25_45	RRRPRRRRRPRRPSSSPPS,SRSRSARRRRSRWRLPARGR,SKWRPASRSRSARRRRSRWR	(627-645),(651-670),(645-664)	RRRPRRRRRPRRPSSSPPSKWRPASRSRSARRRRSRWRLPARGR	(627-670)	PF00912.22;PF00905.22	Transgly;Transpeptidase	(37-219);(311-596)	3.7e-57;1.6e-26
UP000019908_1299330.fasta	X8B3I6	Mycobacterium avium subsp. avium 2285 (R)	20_50,25_45,25_50,30_40,30_45,35_35	RSAAASRRRSRRCRSRRSPR,RPTSRSAAASRRRSRRCRSRRSPRCAS,RSAAASRRRSRRCRSRRSPR,SRSAAASRRRSRRCRSRRS,SRSAAASRRRSRRCRSRRS,SSSARPTSRSAAASRRRSRR	(180-199),(176-202),(180-199),(179-197),(179-197),(172-191)	SSSARPTSRSAAASRRRSRRCRSRRSPRCAS	(172-202)	PF00109.26	ketoacyl-synt	(1-155)	2.2e-19
UP000019908_1299330.fasta	X8AZF7	Mycobacterium avium subsp. avium 2285 (R)	25_45,30_40	RSRRRCRSRCCCRRSSRCS,SRRRCRSRCCCRRSSRCSGSS	(431-449),(432-452)	RSRRRCRSRCCCRRSSRCSGSS	(431-452)	PF07690.16	MFS_1	(1-393)	1e-56
UP000019908_1299330.fasta	X8B435	Mycobacterium avium subsp. avium 2285 (R)	25_45	RSSRGRRASCSRWRERRSR	(95-113)	RSSRGRRASCSRWRERRSR	(95-113)	PF00392.21	GntR	(24-86)	3e-17
UP000019908_1299330.fasta	X8B4X7	Mycobacterium avium subsp. avium 2285 (R)	30_40,35_35	RSPSRRSSRRCRDWSGRRCS,RSSCVRSPSRRSSRRCRDWS	(169-188),(164-183)	RSSCVRSPSRRSSRRCRDWSGRRCS	(164-188)	PF00195.19	Chal_sti_synt_N	(2-147)	2.9e-10
UP000019908_1299330.fasta	X8BBM2	Mycobacterium avium subsp. avium 2285 (R)	30_40	RRSSRRRPNPARRPSSASSR	(251-270)	RRSSRRRPNPARRPSSASSR	(251-270)	PF01263.20	Aldose_epim	(18-227)	1.6e-19
UP000019908_1299330.fasta	X8BCM0	Mycobacterium avium subsp. avium 2285 (R)	30_40,35_35,35_40,40_30,40_35	RASGRRSRSPPRSSRWRRSPSSPRRSRPR,SGRRSRSPPRSSRWRRSPSSPRRSR,RRSRSPPRSSRWRRSPSSPRRSR,SGRRSRSPPRSSRWRRSPSSPRRS,SGRRSRSPPRSSRWRRSPSSPRRS	(173-201),(175-199),(177-199),(175-198),(175-198)	RASGRRSRSPPRSSRWRRSPSSPRRSRPR	(173-201)	PF07690.16	MFS_1	(24-169)	1.2e-12
UP000019908_1299330.fasta	X8B4X9	Mycobacterium avium subsp. avium 2285 (R)	35_35,40_30,45_25	RRCSRRRRSSLSSSSAAAR,RCSRRRRSSLSSSSAAARPS,SRRRRSSLSSSSAAARPSSKS	(316-334),(317-336),(319-339)	RRCSRRRRSSLSSSSAAARPSSKS	(316-339)	PF02515.17	CoA_transf_3	(12-280)	1.8e-47
UP000019908_1299330.fasta	X8B5G2	Mycobacterium avium subsp. avium 2285 (R)	50_20	SSSASRSRASCSPGPRRSSS	(555-574)	SSSASRSRASCSPGPRRSSS	(555-574)	PF06472.15;PF00005.27	ABC_membrane_2;ABC_tran	(54-358);(443-555)	2.5e-86;1.4e-06
UP000020218_1454001.fasta	A0A011NSC9	Candidatus Accumulibacter sp. SK-12	20_50,25_45,25_50,30_40,30_45,30_50,35_35,35_40,35_45	SRRRSRRRSSMPSRRPSRAR,SASRRRSRRRSSMPSRRPSRAR,SRRRSRRRSSMPSRRPSRAR,SASRRRSRRRSSMPSRRPSRAR,SASRRRSRRRSSMPSRRPSRAR,SRRRSRRRSSMPSRRPSRAR,SASRRRSRRRSSMPSRRPSR,SASRRRSRRRSSMPSRRPSR,SASRRRSRRRSSMPSRRPSR	(471-490),(469-490),(471-490),(469-490),(469-490),(471-490),(469-488),(469-488),(469-488)	SASRRRSRRRSSMPSRRPSRAR	(469-490)	PF08448.10;PF08447.12	PAS_4;PAS_3	(206-317);(349-439)	4.7e-10;3.9e-12
UP000020218_1454001.fasta	A0A011PJW9	Candidatus Accumulibacter sp. SK-12	50_20	RRRSSRPSSTSSSPTTASSS	(182-201)	RRRSSRPSSTSSSPTTASSS	(182-201)	PF12161.8;PF02384.16	HsdM_N;N6_Mtase	(12-152);(152-209)	9.2e-12;1.2e-05
UP000020681_1299332.fasta	X8F1Z8	Mycobacterium ulcerans str. Harvey	20_50,25_45,25_50,30_40,30_45	RSRCRSRRSSKPSRRLPRRRSR,RSRCRSRRSSKPSRRLPRRRSRPAR,RSRCRSRRSSKPSRRLPRRRSR,SRCRSRRSSKPSRRLPRRRS,SRCRSRRSSKPSRRLPRRRS	(638-659),(638-662),(638-659),(639-658),(639-658)	RSRCRSRRSSKPSRRLPRRRSRPAR	(638-662)	PF00004.29;PF17862.1;PF01434.18	AAA;AAA_lid_3;Peptidase_M41	(194-327);(349-393);(407-596)	1.5e-45;6.2e-10;1.6e-70
UP000020681_1299332.fasta	X8FJU1	Mycobacterium ulcerans str. Harvey	30_40	SSRRWRSSARSRRRWGRPS	(563-581)	SSRRWRSSARSRRRWGRPS	(563-581)	PF00012.20	HSP70	(4-536)	1.1e-238
UP000020681_1299332.fasta	X8F068	Mycobacterium ulcerans str. Harvey	35_35	SSPRRRSTSPFRRSRTSISRSS	(427-448)	SSPRRRSTSPFRRSRTSISRSS	(427-448)	PF00550.25;PF00975.20	PP-binding;Thioesterase	(42-110);(312-441)	2.9e-06;5.1e-18
UP000020681_1299332.fasta	X8FGL2	Mycobacterium ulcerans str. Harvey	35_35,40_30	RSSKRSPVSSRRKLPRRSRS,SSKRSPVSSRRKLPRRSRSS	(263-282),(264-283)	RSSKRSPVSSRRKLPRRSRSS	(263-283)	PF00698.21	Acyl_transf_1	(4-196)	7.7e-16
UP000020681_1299332.fasta	X8F2B7	Mycobacterium ulcerans str. Harvey	40_30	RRGSRSTSSRPSPSVVRRSS	(213-232)	RRGSRSTSSRPSPSVVRRSS	(213-232)	PF00056.23	Ldh_1_N	(6-154)	2.2e-31
UP000020681_1299332.fasta	X8FB96	Mycobacterium ulcerans str. Harvey	40_30	SSRCRWGSRRSSTPSRSSR	(342-360)	SSRCRWGSRRSSTPSRSSR	(342-360)	PF02861.20;PF02861.20;PF00004.29	Clp_N;Clp_N;AAA	(16-68);(91-143);(212-310)	3.3e-18;5.8e-16;1.8e-11
UP000020681_1299332.fasta	X8FBX7	Mycobacterium ulcerans str. Harvey	40_30	STSSRRGRITSRRSSPSSPRCS	(422-443)	STSSRRGRITSRRSSPSSPRCS	(422-443)	PF00107.26	ADH_zinc_N	(312-394)	1.3e-12
UP000020878_1454005.fasta	A0A011Q4C9	Candidatus Accumulibacter sp. BA-94	20_50,25_45,25_50,30_40	RSRQWRSVSSRRRRAWRRRSDRVPRR,RSRCCLRSRQWRSVSSRRRRAWRRRS,RSRQWRSVSSRRRRAWRRRS,SRSRCCLRSRQWRSVSSRRR	(163-188),(157-182),(163-182),(156-175)	SRSRCCLRSRQWRSVSSRRRRAWRRRSDRVPRR	(156-188)	PF04760.15;PF08364.11	IF2_N;IF2_assoc	(1-53);(60-98)	1.8e-06;1.6e-16
UP000020878_1454005.fasta	A0A011NYW7	Candidatus Accumulibacter sp. BA-94	30_40,35_35,35_40,40_30,40_35	RSSRSTRSASCSRRRPRRASSRSTTRR,SGGRSSRSTRSASCSRRRPRRASSRS,RSSRSTRSASCSRRRPRRASSRS,SSRSTRSASCSRRRPRRASS,SSRSTRSASCSRRRPRRASS	(329-355),(326-351),(329-351),(330-349),(330-349)	SGGRSSRSTRSASCSRRRPRRASSRSTTRR	(326-355)	PF16177.5;PF00501.28	ACAS_N;AMP-binding	(4-58);(59-326)	7.8e-25;5.2e-46
UP000020878_1454005.fasta	A0A011PA59	Candidatus Accumulibacter sp. BA-94	35_35	SWRIRSSPSSMSRRGRSIRRSTARR	(172-196)	SWRIRSSPSSMSRRGRSIRRSTARR	(172-196)	PF00106.25	adh_short	(6-149)	4.3e-26
UP000022044_1299328.fasta	X7XVU9	Mycobacterium kansasii 824	20_50	RRSPRCCASSSRVRRCRRRR	(238-257)	RRSPRCCASSSRVRRCRRRR	(238-257)	PF00378.20	ECH_1	(10-214)	6e-35
UP000022044_1299328.fasta	X7Y235	Mycobacterium kansasii 824	20_50,25_45	SRRQRPSRRQRPSRRQRPSR,RRSRRFRPSRRSPASASRR	(560-579),(595-613)	SRRQRPSRRQRPSRRQRPSR,RRSRRFRPSRRSPASASRR	(560-579),(595-613)	PF00012.20	HSP70	(143-364)	2.5e-18
UP000022044_1299328.fasta	X7YA76	Mycobacterium kansasii 824	20_50,20_55,25_45,25_50	SRRPSRRSPRRCSRAPRRSRPRSRSRRPR,RRCSRAPRRSRPRSRSRRPR,SRRPSRRSPRRCSRAPRRSRPRSRSRRPRPS,SRRPSRRSPRRCSRAPRRSRPRSRSRR	(77-105),(86-105),(77-107),(77-103)	SRRPSRRSPRRCSRAPRRSRPRSRSRRPRPS	(77-107)	PF00118.24	Cpn60_TCP1	(1-72)	2.1e-18
UP000022044_1299328.fasta	X7Y0U7	Mycobacterium kansasii 824	35_35	SSRPSCSRSGSRWRWSRRR	(186-204)	SSRPSCSRSGSRWRWSRRR	(186-204)	PF00122.20	E1-E2_ATPase	(42-162)	1.3e-30
UP000022044_1299328.fasta	X7Y4H1	Mycobacterium kansasii 824	40_30,45_25	RPTSQSRPSSSRSSRRRCS,SQSRPSSSRSSRRRCSGSTPNS	(127-145),(130-151)	RPTSQSRPSSSRSSRRRCSGSTPNS	(127-151)	PF00574.23;PF00574.23	CLP_protease;CLP_protease	(5-119);(216-263)	6.2e-38;1.1e-07
UP000022044_1299328.fasta	X7YFG5	Mycobacterium kansasii 824	50_20	RSSSTSSSSSTSPRRRCS	(142-159)	RSSSTSSSSSTSPRRRCS	(142-159)	PF12697.7	Abhydrolase_6	(58-161)	2.5e-11
UP000023198_1299333.fasta	X7ZYV3	Mycobacterium xenopi 3993	20_50	RSGPSASTRRRARRRRSRAR	(28-47)	RSGPSASTRRRARRRRSRAR	(28-47)	PF02575.16	YbaB_DNA_bd	(101-189)	8.9e-30
UP000023198_1299333.fasta	X8AIA3	Mycobacterium xenopi 3993	20_50	RCRSRRSSPRKRSAPRRRWR	(237-256)	RCRSRRSSPRKRSAPRRRWR	(237-256)	PF00668.20	Condensation	(1-222)	2.6e-41
UP000023198_1299333.fasta	X8ALV0	Mycobacterium xenopi 3993	20_50,25_45,30_40	RSRRRFSSRRSARPGRHGRR,RSKTRSRRRFSSRRSARPGR,SARSKTRSRRRFSSRRSAR	(67-86),(63-82),(61-79)	SARSKTRSRRRFSSRRSARPGRHGRR	(61-86)	PF10431.9	ClpB_D2-small	(5-51)	1.5e-09
UP000023198_1299333.fasta	X8ARU5	Mycobacterium xenopi 3993	20_50,25_45,30_40	RYHRRRWSRSRSSTRRRGR,SPTRYHRRRWSRSRSSTRRRGRPGS,RRVSSPTRYHRRRWSRSRSSTRR	(271-289),(268-292),(264-286)	RRVSSPTRYHRRRWSRSRSSTRRRGRPGS	(264-292)	PF08529.11;PF08529.11;PF13184.6	NusA_N;NusA_N;KH_5	(5-63);(58-101);(214-255)	1.4e-09;3.3e-07;4.2e-10
UP000023198_1299333.fasta	X8BKB5	Mycobacterium xenopi 3993	20_50	RQRPRDRRRRRWSRSRSFCSRCRVR	(198-222)	RQRPRDRRRRRWSRSRSFCSRCRVR	(198-222)	PF00823.19	PPE	(1-153)	1e-10
UP000023198_1299333.fasta	X8C5A4	Mycobacterium xenopi 3993	20_50,25_45	RRRRRWRPSCRRSRRTCASS,RRRRWRPSCRRSRRTCASSSR	(228-247),(229-249)	RRRRRWRPSCRRSRRTCASSSR	(228-249)	PF00378.20	ECH_1	(10-155)	8.7e-24
UP000023198_1299333.fasta	X7ZVJ3	Mycobacterium xenopi 3993	30_40	RCASSRKRSSGRWWRSRRSR	(160-179)	RCASSRKRSSGRWWRSRRSR	(160-179)	PF00171.22	Aldedh	(1-151)	5e-38
UP000023198_1299333.fasta	X7ZZU6	Mycobacterium xenopi 3993	30_40	RCRSTSRSRWAARRRSRSS	(145-163)	RCRSTSRSRWAARRRSRSS	(145-163)	PF00296.20	Bac_luciferase	(1-151)	3.1e-35
UP000023198_1299333.fasta	X8ARW7	Mycobacterium xenopi 3993	40_30	RRVSRSASPGPASSRRSSSR	(133-152)	RRVSRSASPGPASSRRSSSR	(133-152)	PF03358.15	FMN_red	(8-137)	9.1e-31
UP000023198_1299333.fasta	X8C3I5	Mycobacterium xenopi 3993	40_30	SRSRSSRIRSHRSAVRLSHS	(111-130)	SRSRSSRIRSHRSAVRLSHS	(111-130)	PF13564.6	DoxX_2	(7-78)	1.5e-07
UP000023198_1299333.fasta	X8C8C3	Mycobacterium xenopi 3993	40_30	RRRRSSSARSSSSAGSHRTHRRRR	(334-357)	RRRRSSSARSSSSAGSHRTHRRRR	(334-357)	PF00370.21	FGGY_N	(6-120)	1.2e-11
UP000023198_1299333.fasta	X7ZIG0	Mycobacterium xenopi 3993	45_25	SRSRSAASASSSVRSLPRSRS	(142-162)	SRSRSAASASSSVRSLPRSRS	(142-162)	PF00501.28	AMP-binding	(8-135)	8.4e-26
UP000023198_1299333.fasta	X8AWC1	Mycobacterium xenopi 3993	45_25	RRRSSSVSSPSCRKSPSRCS	(297-316)	RRRSSSVSSPSCRKSPSRCS	(297-316)	PF00823.19	PPE	(1-58)	4.8e-20
UP000027178_1348663.fasta	A0A066YSF5	Kitasatospora cheerisanensis KCTC 2395	20_50	RHRRPRRRRARRSPRSASS	(490-508)	RHRRPRRRRARRSPRSASS	(490-508)	PF04542.14	Sigma70_r2	(90-159)	2.5e-10
UP000027178_1348663.fasta	A0A066Z1B6	Kitasatospora cheerisanensis KCTC 2395	20_50,20_55,20_60,20_60,20_65,20_70,20_75,25_45,25_50,25_55,25_60,25_65,25_70,30_40,30_45,30_50,30_55,30_60,30_65,35_35,35_40,35_45,35_50,35_55,35_60,40_30,40_35,40_40,40_45,40_50,40_55,45_25,45_30,45_35,45_40,45_45	RRRRRRSRRRRRPRSRSRSRSSSSRASRRARRRRSRSSRTRRCRGR,RRRRRRSRRRRRPRSRSRSRSSSSRASRRARRRRSRSSRTRRCRGR,RRRRRRSRRRRRPRSRSRSRSSS,RASRRARRRRSRSSRTRRCRGR,RRRRRRSRRRRRPRSRSRSRSS,RRRRRRSRRRRRPRSRSRSRS,RRRRRRSRRRRRPRSRSRSR,RRRRRSRRRRRPRSRSRSRSSSSRASRRARRRRSRSSRTRR,RRRRRSRRRRRPRSRSRSRSSSSRASRRARRRRSRSSRTRR,RRRRRSRRRRRPRSRSRSRSSSSRASRRARRRRSRSSRTRR,RRRRRSRRRRRPRSRSRSRSSS,RRRRRSRRRRRPRSRSRSRSS,RRRRRSRRRRRPRSRSRSRS,…	(352-397),(352-397),(352-374),(376-397),(352-373),(352-372),(352-371),(353-393),(353-393),(353-393),(353-374),(353-373),(353-372),(354-393),(354-393),(354-393),(354-393),(354-374),(354-373),(355-392),(355-392),(355-392),(355-392),(355-376),(355-374),(356-390),(356-390),(356-390),(356-390),(356-390),(356-376),(370-389),(370-389),(370-389),(370-389),(370-389)	RRRRRRSRRRRRPRSRSRSRSSSSRASRRARRRRSRSSRTRRCRGR	(352-397)	PF00069.25	Pkinase	(16-283)	2.4e-52
UP000027178_1348663.fasta	A0A066YU77	Kitasatospora cheerisanensis KCTC 2395	25_45	SGRSGWSRRRSRTPRRTSRRPWCRSS	(360-385)	SGRSGWSRRRSRTPRRTSRRPWCRSS	(360-385)	PF00437.20	T2SSE	(558-847)	5.1e-36
UP000027178_1348663.fasta	A0A066YX98	Kitasatospora cheerisanensis KCTC 2395	35_35,40_30,40_35,45_25,45_30,45_35,50_20,50_25,50_30,55_20,55_25,55_30	RSRTSPSSSRSSARRRPRSSRS,STTARSRTSPSSSRSSARRRPRSSRSSS,RSRTSPSSSRSSARRRPRSSRS,RSRTSPSSSRSSARRRPRSSRSSS,RSRTSPSSSRSSARRRPRSSRSSS,RSRTSPSSSRSSARRRPRSSRS,RSSASTTARSRTSPSSSRSSARRRPRSSRSSS,SPSSSRSSARRRPRSSRSSS,SPSSSRSSARRRPRSSRSSS,SPSSSRSSARRRPRSSRSSS,SPSSSRSSARRRPRSSRSSS,SPSSSRSSARRRPRSSRSSS	(186-207),(182-209),(186-207),(186-209),(186-209),(186-207),(178-209),(190-209),(190-209),(190-209),(190-209),(190-209)	RSSASTTARSRTSPSSSRSSARRRPRSSRSSS	(178-209)	PF12802.7	MarR_2	(15-68)	1.6e-07
UP000027178_1348663.fasta	A0A066YXF2	Kitasatospora cheerisanensis KCTC 2395	40_30,45_25,45_30,50_20,50_25	RTSSGRSRSLRSSRTSSGRSVSVRSSR,RTSSGRSRSLRSSRTSSGRSVSVRSSRGSS,RTSSGRSRSLRSSRTSSGRSVSVRSSR,SSGRSRSLRSSRTSSGRSVSVRSSRGSS,SSGRSRSLRSSRTSSGRSVSVRSSRGSS	(149-175),(149-178),(149-175),(151-178),(151-178)	RTSSGRSRSLRSSRTSSGRSVSVRSSRGSS	(149-178)	PF16919.5;PF00069.25;PF16918.5	PknG_rubred;Pkinase;PknG_TPR	(119-262);(263-508);(533-852)	4.9e-35;4.2e-26;1.2e-83
UP000027178_1348663.fasta	A0A066YIP7	Kitasatospora cheerisanensis KCTC 2395	45_25,50_20	SVRESSNSSPRRRSSGSSR,SPSVRESSNSSPRRRSSGSS	(42-60),(40-59)	SPSVRESSNSSPRRRSSGSSR	(40-60)	PF01238.21	PMI_typeI	(1-49)	0.00022
UP000028634_1523621.fasta	A0A085LCI1	Cellulosimicrobium sp. MM	20_50,20_55,25_45,25_50,25_55,30_40,30_45,30_50,30_55,35_35,35_40,35_45,35_50	SSARRSRRRRCARSRSRSSRRCSPSR,SARRSRRRRCARSRSRSSRRCS,SSARRSRRRRCARSRSRSSRRCSPSR,SSARRSRRRRCARSRSRSSRRCSPSR,SARRSRRRRCARSRSRSSRRCS,SSARRSRRRRCARSRSRSSRRCSPSR,SSARRSRRRRCARSRSRSSRRCSPSR,SSARRSRRRRCARSRSRSSRRCSPSR,SARRSRRRRCARSRSRSSRRCS,SSARRSRRRRCARSRSRSSRRCSPS,SSARRSRRRRCARSRSRSSRRCSPS,SSARRSRRRRCARSRSRSSRRCSPS,SSARRSRRRRCARSRSRSSR	(305-330),(306-327),(305-330),(305-330),(306-327),(305-330),(305-330),(305-330),(306-327),(305-329),(305-329),(305-329),(305-324)	SSARRSRRRRCARSRSRSSRRCSPSR	(305-330)	PF08448.10	PAS_4	(49-160)	1.3e-08
UP000028634_1523621.fasta	A0A085LGF1	Cellulosimicrobium sp. MM	40_30,45_25,45_30	SSRRSSTRSGSRTSTRASRS,SSRRSSTRSGSRTSTRASRS,SSRRSSTRSGSRTSTRASRS	(193-212),(193-212),(193-212)	SSRRSSTRSGSRTSTRASRS	(193-212)	PF13835.6;PF13555.6	DUF4194;AAA_29	(17-167);(276-337)	2.4e-32;7.1e-25
UP000028634_1523621.fasta	A0A085LI04	Cellulosimicrobium sp. MM	40_30,45_25,45_30	SSTRGSSASRHRGSRSSRSRWSS,SSTRGSSASRHRGSRSSRSRWSS,SSTRGSSASRHRGSRSSRSRWSS	(311-333),(311-333),(311-333)	SSTRGSSASRHRGSRSSRSRWSS	(311-333)	PF13641.6	Glyco_tranf_2_3	(50-294)	8.6e-22
UP000029108_1437608.fasta	A0A086ZTR7	Bifidobacterium biavatii DSM 23969	20_50,25_45,25_50	RRSSRSDRDDRDSRPRRSRR,RRSSRSDRDDRDSRPRRSRR,RRSSRSDRDDRDSRPRRSRR	(846-865),(846-865),(846-865)	RRSSRSDRDDRDSRPRRSRR	(846-865)	PF01138.21;PF03726.14;PF01138.21;PF00013.29;PF00575.23	RNase_PH;PNPase;RNase_PH;KH_1;S1	(19-152);(268-351);(354-487);(589-648);(654-730)	5e-14;2.6e-17;1.4e-13;3.3e-12;3e-15
UP000029108_1437608.fasta	A0A086ZL78	Bifidobacterium biavatii DSM 23969	30_40,35_35,35_40,40_30,40_35	RRRFGRSRRSHSTSRSTSRS,RRRFGRSRRSHSTSRSTSRSS,RRRFGRSRRSHSTSRSTSRS,RRFGRSRRSHSTSRSTSRSS,RRFGRSRRSHSTSRSTSRSS	(53-72),(53-73),(53-72),(54-73),(54-73)	RRRFGRSRRSHSTSRSTSRSS	(53-73)	PF02631.16	RecX	(106-231)	2.8e-19
UP000029108_1437608.fasta	A0A087A1Z8	Bifidobacterium biavatii DSM 23969	35_35	RKSSRSRSERGERSEGRRSS	(84-103)	RKSSRSRSERGERSEGRRSS	(84-103)	PF00753.27;PF17770.1	Lactamase_B;RNase_J_C	(143-233);(614-678)	3e-11;1.9e-08
UP000029273_160660.fasta	A0A1A6C8L3	Acidihalobacter prosperus	20_50,25_45,25_50	RSRSSRRRSNRRRGRNRESGDR,SQAPRSRSSRRRSNRRRGRNRESGDRS,RSRSSRRRSNRRRGRNRES	(688-709),(684-710),(688-706)	SQAPRSRSSRRRSNRRRGRNRESGDRS	(684-710)	PF00575.23;PF10150.9	S1;RNase_E_G	(35-120);(122-392)	9.8e-11;9.6e-96
UP000029548_1287475.fasta	A0A095Y786	Corynebacterium freneyi DNF00450	20_50,25_45	SRPPRRRRRGRRSSSRGR,SEESRPPRRRRRGRRSSSR	(990-1007),(987-1005)	SEESRPPRRRRRGRRSSSRGR	(987-1007)	PF04760.15;PF10150.9	IF2_N;RNase_E_G	(21-64);(560-838)	5.5e-09;5.6e-101
UP000029569_1401064.fasta	A0A095ZWI2	Corynebacterium tuscaniense DNF00037	20_50,25_45	RRSSRRRGRRGSGRGRGRS,RSSRRRGRRGSGRGRGRSES	(784-802),(785-804)	RRSSRRRGRRGSGRGRGRSES	(784-804)	PF04760.15;PF10150.9	IF2_N;RNase_E_G	(44-95);(404-682)	1.7e-07;3.5e-102
UP000029569_1401064.fasta	A0A096AP71	Corynebacterium tuscaniense DNF00037	20_50	RSRKPRSDRSASRPRRRRR	(416-434)	RSRKPRSDRSASRPRRRRR	(416-434)	PF00270.29;PF00271.31	DEAD;Helicase_C	(34-206);(242-351)	8.2e-48;3.3e-30
UP000030658_345341.fasta	W7SQP1	Kutzneria sp. 744	30_40	RARCRRSSPTSRRSRVSPSR	(725-744)	RARCRRSSPTSRRSRVSPSR	(725-744)	PF08376.10;PF02518.26	NIT;HATPase_c	(117-353);(569-680)	1.3e-23;1.2e-07
UP000030658_345341.fasta	W7STZ5	Kutzneria sp. 744	30_40	RRRRASRCRSPWCSRASRSS	(273-292)	RRRRASRCRSPWCSRASRSS	(273-292)	PF13412.6;PF00480.20	HTH_24;ROK	(13-59);(90-272)	6.4e-07;1.6e-21
UP000030851_1472719.fasta	A0A0B0I866	Paenibacillus sp. P1XP2	20_50,25_45,25_50,30_40,30_45,30_50,35_35,35_40	SRRSRTRRSTRSARRSSRRPQRRSDR,SRRSRTRRSTRSARRSSRRPQRRSDRS,SRRSRTRRSTRSARRSSRRPQRRSDR,SKCSRRSRTRRSTRSARRSSRRPQRRSDRS,SRRSRTRRSTRSARRSSRRPQRRSDRS,SRRSRTRRSTRSARRSSRR,SKCSRRSRTRRSTRSARRSS,SKCSRRSRTRRSTRSARRSS	(525-550),(525-551),(525-550),(522-551),(525-551),(525-543),(522-541),(522-541)	SKCSRRSRTRRSTRSARRSSRRPQRRSDRS	(522-551)	PF00310.21	GATase_2	(22-444)	3.6e-194
UP000030851_1472719.fasta	A0A0B0HWN5	Paenibacillus sp. P1XP2	30_40,35_35,35_40	SSRRSRSFRPRASSIRRASR,SSRRSRSFRPRASSIRRASR,SSRRSRSFRPRASSIRRASR	(233-252),(233-252),(233-252)	SSRRSRSFRPRASSIRRASR	(233-252)	PF01120.17	Alpha_L_fucos	(7-235)	5.5e-61
UP000030851_1472719.fasta	A0A0B0ID87	Paenibacillus sp. P1XP2	30_40,35_35	RRRSARRSASSVRWSSGRRPSRRDR,RRSARRSASSVRWSSGRRPSRR	(390-414),(391-412)	RRRSARRSASSVRWSSGRRPSRRDR	(390-414)	PF03323.13	GerA	(42-394)	8.1e-127
UP000030982_1338436.fasta	A0A0B2ARU0	Sinomonas humi	40_30	SNESSSRSARRSGRRSRPLS	(130-149)	SNESSSRSARRSGRRSRPLS	(130-149)	PF05729.12	NACHT	(238-398)	5.3e-14
UP000031113_1262452.fasta	A0A0A8F1P8	Streptomyces sp. 769	20_50,25_45	RTRPARSGRRSSRNRRRASR,SRTRPARSGRRSSRNRRRAS	(927-946),(926-945)	SRTRPARSGRRSSRNRRRASR	(926-946)	PF00109.26;PF02801.22;PF16197.5;PF00698.21;PF00550.25	ketoacyl-synt;Ketoacyl-synt_C;KAsynt_C_assoc;Acyl_transf_1;PP-binding	(27-277);(285-401);(404-519);(553-873);(968-1033)	1.6e-90;3.8e-42;6.9e-18;4e-55;1.8e-09
UP000031113_1262452.fasta	A0A0A8EA37	Streptomyces sp. 769	35_35	SRPSRCSRSSTGRSSPRRR	(68-86)	SRPSRCSRSSTGRSSPRRR	(68-86)	PF13302.7	Acetyltransf_3	(220-344)	3.5e-15
UP000031419_28042.fasta	A0A073AWL9	Saccharopolyspora rectivirgula	20_50,25_45,25_50,30_40	SDSSTTGSSTRRRRRRRRRRGSS,SDSSTTGSSTRRRRRRRRRRGSS,SDSSTTGSSTRRRRRRRRRRGSS,SASDSSTTGSSTRRRRRRRR	(281-303),(281-303),(281-303),(279-298)	SASDSSTTGSSTRRRRRRRRRRGSS	(279-303)	PF04760.15;PF10150.9	IF2_N;RNase_E_G	(28-80);(495-766)	5.9e-10;1.5e-104
UP000031518_454194.fasta	A0A0B6WZH6	Pyrinomonas methylaliphatogenes	20_50	RLSSSRSRAEFARRRRRRR	(314-332)	RLSSSRSRAEFARRRRRRR	(314-332)	PF10150.9	RNase_E_G	(404-679)	4.7e-98
UP000031518_454194.fasta	A0A0B6WZ40	Pyrinomonas methylaliphatogenes	40_30,45_25	RRTRSSSASSARKSSSRKER,SGRRTRSSSASSARKSSSRKERS	(55-74),(53-75)	SGRRTRSSSASSARKSSSRKERS	(53-75)	PF00905.22	Transpeptidase	(165-426)	1.6e-40
UP000031523_1081613.fasta	A0A0B5F1W6	Streptomyces albus (strain ATCC 21838 / DSM 41398 / FERM P-419 / JCM 4703 / NBRC 107858)	40_30,45_25,45_30,50_20,50_25,50_30,55_20,55_25,60_20	RSSAQSARSSRSSRSSTSRRSVSGRLSRSVSGRSSSRS,SRSSAQSARSSRSSRSSTSRRSVSGRLSRSVSGRSSSRSVSVRSS,RSSAQSARSSRSSRSSTSRRSVSGRLSRSVSGRSSSRS,SAGSSRSSAQSARSSRSSRSSTSRRSVSGRLSRSVSGRSSSRSVSVRSSGTS,SRSSAQSARSSRSSRSSTSRRSVSGRLSRSVSGRSSSRSVSVRSS,RSSAQSARSSRSSRSSTSRRSVSGRLSRS,SAGSSRSSAQSARSSRSSRSSTSRRS,SRSSAQSARSSRSSRSSTSRRS,SSRSSAQSARSSRSSRSSTS	(45-82),(44-88),(45-82),(40-91),(44-88),(45-73),(40-65),(44-65),(43-62)	SAGSSRSSAQSARSSRSSRSSTSRRSVSGRLSRSVSGRSSSRSVSVRSSGTS	(40-91)	PF16919.5;PF00069.25;PF16918.5	PknG_rubred;Pkinase;PknG_TPR	(35-178);(179-437);(508-828)	3.2e-42;5.4e-25;1.1e-85
UP000032087_1587522.fasta	A0A0D0LQM9	Rhodococcus sp. MEB064	20_50	RSSVPVRRSRPARRRRRSR	(314-332)	RSSVPVRRSRPARRRRRSR	(314-332)	PF00012.20	HSP70	(80-299)	4e-13
UP000032087_1587522.fasta	A0A0D0K368	Rhodococcus sp. MEB064	30_40,35_35,35_40,40_30,40_35,40_40	SPRRSSNRRSRSRRSARSESS,SPRRSSNRRSRSRRSARSESS,SPRRSSNRRSRSRRSARSESS,SPRRSSNRRSRSRRSARSESS,SPRRSSNRRSRSRRSARSESS,SPRRSSNRRSRSRRSARSESS	(306-326),(306-326),(306-326),(306-326),(306-326),(306-326)	SPRRSSNRRSRSRRSARSESS	(306-326)	PF04760.15;PF00575.23;PF10150.9	IF2_N;S1;RNase_E_G	(21-73);(492-571);(573-850)	5.6e-11;0.00027;1.2e-102
UP000032117_1504156.fasta	A0A074TMC4	Microbacterium sp. SUBG005	20_50	RSRRSASRTRATRCCRRRSR	(162-181)	RSRRSASRTRATRCCRRRSR	(162-181)	PF00343.20	Phosphorylase	(1-140)	7.1e-47
UP000032117_1504156.fasta	A0A074TPZ6	Microbacterium sp. SUBG005	25_45,30_40,30_45,35_35	RATSRSSRRRSTARSSPRRRWCRS,RVRATSRSSRRRSTARSSPRRRWCRS,RATSRSSRRRSTARSSPRRRWCRS,SRVRATSRSSRRRSTARSS	(102-125),(100-125),(102-125),(99-117)	SRVRATSRSSRRRSTARSSPRRRWCRS	(99-125)	PF00749.21	tRNA-synt_1c	(2-77)	2.8e-07
UP000032117_1504156.fasta	A0A074TRE1	Microbacterium sp. SUBG005	30_40,35_35,35_40	SRPRRRSTRSCGSRCRSSRS,SASRPRRRSTRSCGSRCRSSRS,SRPRRRSTRSCGSRCRSSRS	(167-186),(165-186),(167-186)	SASRPRRRSTRSCGSRCRSSRS	(165-186)	PF00496.22	SBP_bac_5	(6-140)	1.5e-14
UP000033484_1609133.fasta	A0A0F4JRX3	Streptomyces sp. NRRL S-495	40_30,45_25,50_20,50_20,55_20	RSLSGRSRSHRSTRTGSSRSVSVRSSR,SVRSSSVRSGSARSLSGRSRSHRSTRTGSSRSVSVRSSRGSSSAGRHR,SGQARSSSVRSSSVRSSSVRSGSARSLSGRS,STRTGSSRSVSVRSSRGSSS,RSSSVRSSSVRSSSVRSGSARS	(145-171),(133-180),(121-151),(156-175),(125-146)	SGQARSSSVRSSSVRSSSVRSGSARSLSGRSRSHRSTRTGSSRSVSVRSSRGSSSAGRHR	(121-180)	PF16919.5;PF00069.25;PF16918.5;PF16918.5	PknG_rubred;Pkinase;PknG_TPR;PknG_TPR	(109-257);(258-472);(528-663);(690-903)	3.6e-35;2.9e-25;4.3e-24;1.2e-59
UP000034283_444103.fasta	A0A0F7N1I0	Streptomyces sp. CNQ-509	20_50,20_55,25_45,25_50,25_55	RARGGSSSTSSRRRRRRRRR,RARGGSSSTSSRRRRRRRRR,RARGGSSSTSSRRRRRRRRR,RARGGSSSTSSRRRRRRRRR,RARGGSSSTSSRRRRRRRRR	(701-720),(701-720),(701-720),(701-720),(701-720)	RARGGSSSTSSRRRRRRRRR	(701-720)	PF10150.9	RNase_E_G	(913-1182)	2.2e-107
UP000034283_444103.fasta	A0A0F7NDX7	Streptomyces sp. CNQ-509	20_50,25_45,25_50,30_40,30_45	RTRPARSSRRSSRNRRRPSR,SRTRPARSSRRSSRNRRRPSR,RTRPARSSRRSSRNRRRPSR,SRTRPARSSRRSSRNRRRPS,SRTRPARSSRRSSRNRRRPS	(935-954),(934-954),(935-954),(934-953),(934-953)	SRTRPARSSRRSSRNRRRPSR	(934-954)	PF00109.26;PF02801.22;PF16197.5;PF00698.21;PF00550.25	ketoacyl-synt;Ketoacyl-synt_C;KAsynt_C_assoc;Acyl_transf_1;PP-binding	(36-286);(294-410);(413-527);(561-881);(976-1041)	2.3e-88;1.3e-41;5.6e-18;1.1e-59;1.3e-11
UP000034786_284040.fasta	A0A0M2GI68	Streptomyces variegatus	20_50	SRSADRERSSRTPRRRRRTR	(417-436)	SRSADRERSSRTPRRRRRTR	(417-436)	PF00270.29;PF00271.31	DEAD;Helicase_C	(1-174);(212-321)	3.2e-47;1.2e-28
UP000034786_284040.fasta	A0A0M2H1T7	Streptomyces variegatus	45_25,50_20,50_25,55_20	STRSGSRSSRTSSQSSKSRRSVSGRLSRS,STRSGSRSSRTSSQSSKSRRSVSGRLSRSLS,STRSGSRSSRTSSQSSKSRRSVSGR,SGSRSSRTSSQSSKSRRSVS	(79-107),(79-109),(79-103),(82-101)	STRSGSRSSRTSSQSSKSRRSVSGRLSRSLS	(79-109)	PF16919.5;PF00069.25;PF16918.5	PknG_rubred;Pkinase;PknG_TPR	(72-212);(213-479);(522-865)	6.3e-41;1.4e-24;8.5e-87
UP000034883_927083.fasta	A0A0F6VZI7	Sandaracinus amylolyticus	20_50,20_55	RGRSARRSRARSSRRRARRPR,RGRSARRSRARSSRRRARRPR	(44-64),(44-64)	RGRSARRSRARSSRRRARRPR	(44-64)	PF05951.13	Peptidase_M15_2	(96-223)	1.4e-10
UP000034883_927083.fasta	A0A0F6W6S8	Sandaracinus amylolyticus	20_50,20_55,25_45,25_50,25_55,30_40,30_45,30_50,35_35,35_40,35_45,40_30,40_35,40_40	RRCRRPRSRPRTASRSRRRSSRRS,RRCRRPRSRPRTASRSRRRSSRR,RCRRPRSRPRTASRSRRRSSRRSASPMSRARSR,RCRRPRSRPRTASRSRRRSSRRS,RRPRSRPRTASRSRRRSSRR,RPRSRPRTASRSRRRSSRRSASPMSRARSRSS,RPRSRPRTASRSRRRSSRRSASPMSRARSR,RPRSRPRTASRSRRRSSRRS,RSRPRTASRSRRRSSRRSASPMSRARSRSSTRTR,RSRPRTASRSRRRSSRRSASPMSRARSRSS,RSRPRTASRSRRRSSRRSASPMSRARSR,SRSRRRSSRRSASPMSRARSRSSTR,SRSRRRSSRRSASPMSRARSRSSTR,SRSRRRSSRRSASPMSRARSRSS	(364-387),(364-386),(365-397),(365-387),(367-386),(368-399),(368-397),(368-387),(370-403),(370-399),(370-397),(377-401),(377-401),(377-399)	RRCRRPRSRPRTASRSRRRSSRRSASPMSRARSRSSTRTR	(364-403)	PF10123.9	Mu-like_Pro	(50-324)	1.5e-34
UP000034883_927083.fasta	A0A0F6YG54	Sandaracinus amylolyticus	20_50,20_55,20_60,25_45,25_50,25_55,25_60,30_40,30_45,30_50,30_55,30_60,35_35,35_40,35_45,40_30,40_30,40_35,45_25	RSSGFRSTSSRSRRRRRRRKRRRSSRSWQSTAS,SGFRSTSSRSRRRRRRRKRRRSSRSWQS,RSTSSRSRRRRRRRKRRRSSRSWQS,SPRSSGFRSTSSRSRRRRRRRKRRRSSRSWQSTASS,RSSGFRSTSSRSRRRRRRRKRRRSSRSWQSTAS,SGFRSTSSRSRRRRRRRKRRRSSRSWQS,RSTSSRSRRRRRRRKRRRSSRSWQS,SPRSSGFRSTSSRSRRRRRRRKRRRSSRSWQSTASSS,SPRSSGFRSTSSRSRRRRRRRKRRRSSRSWQSTASS,RSSGFRSTSSRSRRRRRRRKRRRSSRS,RSTSSRSRRRRRRRKRRRSSRS,RSTSSRSRRRRRRRKRRRSSRS,SPRSSGFRSTSSRSRRRRRRRKRRRSSRSWQSTAS…	(131-163),(133-160),(136-160),(129-164),(131-163),(133-160),(136-160),(129-165),(129-164),(131-157),(136-157),(136-157),(129-166),(129-165),(129-148),(126-145),(147-166),(147-166),(149-169)	SAPSPRSSGFRSTSSRSRRRRRRRKRRRSSRSWQSTASSSSYSR	(126-169)	PF01842.25	ACT	(4-73)	4.2e-09
UP000034883_927083.fasta	A0A0F6SD56	Sandaracinus amylolyticus	45_25,50_20,50_25,55_20,55_25,60_20,60_25,65_20,65_25	SRSSSSSSSSSERRSSSRER,SRSSSSSSSSSERRSSSRER,SRSSSSSSSSSERRSSSRER,SRSSSSSSSSSERRSSSRER,SRSSSSSSSSSERRSSSRER,SRSSSSSSSSSERRSSSRER,SRSSSSSSSSSERRSSSRER,SRSSSSSSSSSERRSSSRER,SRSSSSSSSSSERRSSSRER	(839-858),(839-858),(839-858),(839-858),(839-858),(839-858),(839-858),(839-858),(839-858)	SRSSSSSSSSSERRSSSRER	(839-858)	PF00069.25;PF08308.11;PF08308.11	Pkinase;PEGA;PEGA	(7-281);(646-717);(859-924)	1.6e-36;2.3e-11;5e-05
UP000035021_1223543.fasta	M3VCM0	Gordonia paraffinivorans NBRC 108238	20_50	SGSGSGRSRRRRRGRRGRGR	(280-299)	SGSGSGRSRRRRRGRRGRGR	(280-299)	PF04760.15;PF10150.9	IF2_N;RNase_E_G	(21-72);(661-939)	4e-08;3.6e-102
UP000035021_1223543.fasta	M3VIN9	Gordonia paraffinivorans NBRC 108238	35_35	RSSTRRRSRSCAASRRSGS	(3-21)	RSSTRRRSRSCAASRRSGS	(3-21)	PF00190.22;PF00190.22	Cupin_1;Cupin_1	(13-126);(180-290)	4.1e-11;6.6e-13
UP000035021_1223543.fasta	M3VI22	Gordonia paraffinivorans NBRC 108238	45_25,50_20,55_20	RSSTSGGSSSRRTTSRSSAR,SASRSSTSRSSTSGGSSSRRTTSRSS,SASRSSTSRSSTSGGSSSRR	(20-39),(12-37),(12-31)	SASRSSTSRSSTSGGSSSRRTTSRSSAR	(12-39)	PF13491.6;PF17854.1;PF01580.18;PF09397.10	FtsK_4TM;FtsK_alpha;FtsK_SpoIIIE;FtsK_gamma	(216-360);(549-647);(654-855);(957-1018)	2.6e-06;1.7e-26;5.3e-64;1.6e-22
UP000035083_1223544.fasta	L7LKG2	Gordonia sihwensis NBRC 108236	20_50	SGESESRSRRRRRGRRGRGR	(244-263)	SGESESRSRRRRRGRRGRGR	(244-263)	PF04760.15;PF10150.9	IF2_N;RNase_E_G	(21-68);(553-831)	1.6e-08;4.5e-102
UP000035083_1223544.fasta	L7LJQ7	Gordonia sihwensis NBRC 108236	25_45	RSAPIRSRRRTSDRSRRRWS	(41-60)	RSAPIRSRRRTSDRSRRRWS	(41-60)	PF05258.12	DciA	(71-158)	6.4e-24
UP000035100_1123501.fasta	A0A0D0PFW8	Wenxinia marina DSM 24838	30_40	RARSRSSPASRPLTRSRRSR	(262-281)	RARSRSSPASRPLTRSRRSR	(262-281)	PF01747.17;PF01583.20	ATP-sulfurylase;APS_kinase	(1-127);(134-237)	4e-45;1.5e-34
UP000035579_48.fasta	A0A0G3A847	Archangium gephyra	20_50,25_45,25_50,30_40,30_45,35_35,35_40	RGSCSSWRRRRRSRCRSRWRWLR,RSSGRGSCSSWRRRRRSRCRSRWR,RGSCSSWRRRRRSRCRSRWR,RSSGRGSCSSWRRRRRSRCRSR,RSSGRGSCSSWRRRRRSRCRSR,SSGRGSCSSWRRRRRSRCRS,SSGRGSCSSWRRRRRSRCRS	(92-114),(88-111),(92-111),(88-109),(88-109),(89-108),(89-108)	RSSGRGSCSSWRRRRRSRCRSRWRWLR	(88-114)	PF17676.1	Peptidase_S66C	(65-160)	3.6e-05
UP000035579_48.fasta	A0A0G2ZK42	Archangium gephyra	40_30	SSGGSRSRQPASRRSRSHSR	(66-85)	SSGGSRSRQPASRRSRSHSR	(66-85)	PF01381.22	HTH_3	(1-50)	7.8e-06
UP000035720_1193518.fasta	A0A077MDL9	Tetrasphaera jenkinsii Ben 74	35_35	SSVRERSGSSKRPRSRSRR	(174-192)	SSVRERSGSSKRPRSRSRR	(174-192)	PF02796.15	HTH_7	(1-37)	3.3e-05
UP000036959_242163.fasta	A0A0L0M8J9	Candidatus Burkholderia verschuerenii	20_50,25_45	RSCSTRIARCRRRRSRRISRRCIASKGRRRSR,SRSCSTRIARCRRRRSRRIS	(275-306),(274-293)	SRSCSTRIARCRRRRSRRISRRCIASKGRRRSR	(274-306)	PF02211.15;PF02211.15	NHase_beta;NHase_beta	(1-183);(176-294)	2.1e-53;5.7e-10
UP000037773_36816.fasta	A0A0M8QP82	Streptomyces caelestis	40_30,45_25,45_30	RGSRTSSQSSRSRRSVSGRLSR,SGGRGSRTSSQSSRSRRSVSGRLSRPLS,SRTSSQSSRSRRSVSGRLSR	(73-94),(70-97),(75-94)	SGGRGSRTSSQSSRSRRSVSGRLSRPLS	(70-97)	PF16919.5;PF00069.25;PF16918.5	PknG_rubred;Pkinase;PknG_TPR	(61-200);(201-468);(518-835)	6.6e-36;1.6e-23;2.4e-85
UP000037870_1592329.fasta	A0A0N0NAQ4	Actinobacteria bacterium OV320	20_50,20_55,25_45,25_50,25_55,30_40,30_45,30_50,30_55	RSRRFLRSRRSRRSRRSFRSLR,RSRRFLRSRRSRRSRRSFRSLR,RSRRFLRSRRSRRSRRSFRSLR,RSRRFLRSRRSRRSRRSFRSLR,RSRRFLRSRRSRRSRRSFRSLR,RSRRFLRSRRSRRSRRSFRS,RSRRFLRSRRSRRSRRSFRS,RSRRFLRSRRSRRSRRSFRS,RSRRFLRSRRSRRSRRSFRS	(6-27),(6-27),(6-27),(6-27),(6-27),(6-25),(6-25),(6-25),(6-25)	RSRRFLRSRRSRRSRRSFRSLR	(6-27)	PF02156.15	Glyco_hydro_26	(178-285)	1.3e-08
UP000037870_1592329.fasta	A0A0N1H4E2	Actinobacteria bacterium OV320	35_35,40_30,40_35,45_25,45_30,45_35,50_20,50_25,50_30,55_20,55_25,60_20,65_20,70_20	SSSSRSSSSRGRRGRPSRNR,SPSSSSRSSSSRGRRGRPSRNR,SSSSRSSSSRGRRGRPSRNR,SPSSPSSSSRSSSSRGRRGRPSRNR,SPSSSSRSSSSRGRRGRPSRNR,SSSSRSSSSRGRRGRPSRNR,RRRSSSSPSSPSSSSRSSSSRGRRGRPSR,SPSSPSSSSRSSSSRGRRGRPSR,SPSSSSRSSSSRGRRGRPSR,RRRSSSSPSSPSSSSRSSSSRGRRGRPS,SPSSPSSSSRSSSSRGRRGRPS,RRRSSSSPSSPSSSSRSSSSRGRR,RRRSSSSPSSPSSSSRSSSSRGRR,RRRSSSSPSSPSSSSRSSSSR	(468-487),(466-487),(468-487),(463-487),(466-487),(468-487),(457-485),(463-485),(466-485),(457-484),(463-484),(457-480),(457-480),(457-477)	RRRSSSSPSSPSSSSRSSSSRGRRGRPSRNR	(457-487)	PF00270.29;PF00271.31	DEAD;Helicase_C	(82-251);(285-392)	1.3e-42;5.2e-26
UP000037870_1592329.fasta	A0A0N1NUF5	Actinobacteria bacterium OV320	45_25,50_20	RSSGRSARSTRTSSQSSKSRRSVSGRLSRS,SASSRSSGRSARSTRTSSQSSKSRRSVSGRLSRSLS	(69-98),(65-100)	SASSRSSGRSARSTRTSSQSSKSRRSVSGRLSRSLS	(65-100)	PF16919.5;PF00069.25;PF16918.5	PknG_rubred;Pkinase;PknG_TPR	(61-203);(204-471);(570-906)	1.1e-39;4.5e-25;1.2e-86
UP000037948_1547578.fasta	A0A0N0Z1D7	Geobacillus sp. BCO2	20_50	SIRRSRFRSMRCMRSRRRKR	(277-296)	SIRRSRFRSMRCMRSRRRKR	(277-296)	PF03929.16	PepSY_TM	(19-282)	1.3e-53
UP000037948_1547578.fasta	A0A0N1KHE2	Geobacillus sp. BCO2	20_50	RSRSSRRQRERRRRSGWCCR	(202-221)	RSRSSRRQRERRRRSGWCCR	(202-221)	PF00044.24;PF02800.20	Gp_dh_N;Gp_dh_C	(3-103);(157-203)	4.4e-38;1.4e-11
UP000037948_1547578.fasta	A0A0N0I4R0	Geobacillus sp. BCO2	40_30	RRRCRSIGSSAAASRSSSRS	(215-234)	RRRCRSIGSSAAASRSSSRS	(215-234)	PF08139.12;PF02096.20	LPAM_1;60KD_IMP	(1-19);(55-215)	0.00048;8.9e-48
UP000050867_76728.fasta	A0A0T6LYH7	Streptomyces vitaminophilus	20_50	RRGSDSSRRNRSRRRRALR	(6-24)	RRGSDSSRRNRSRRRRALR	(6-24)	PF13531.6	SBP_bac_11	(52-266)	4.4e-45
UP000051002_1736531.fasta	A0A0Q7DYQ8	Devosia sp. Root413D1	20_50,25_45,25_50,30_40,30_45,30_50,35_35,35_40,35_45,35_50,40_30,40_35,40_40,40_45,40_50,45_25,45_30,45_35,45_40,45_45,45_50,50_20,50_25,50_30,50_35,50_40,50_45,50_50	SRSRSRSRSRSRSRSRSRSRSRSRSR,SRSRSRSRSRSRSRSRSRSRSRSRSRFDS,SRSRSRSRSRSRSRSRSRSRSRSRSR,SRSRSRSRSRSRSRSRSRSRSRSRSRFDS,SRSRSRSRSRSRSRSRSRSRSRSRSRFDS,SRSRSRSRSRSRSRSRSRSRSRSRSR,SRSRSRSRSRSRSRSRSRSRSRSRSRFDS,SRSRSRSRSRSRSRSRSRSRSRSRSRFDS,SRSRSRSRSRSRSRSRSRSRSRSRSRFDS,SRSRSRSRSRSRSRSRSRSRSRSRSR,SRSRSRSRSRSRSRSRSRSRSRSRSRFDS,SRSRSRSRSRSRSRSRSRSRSRSRSRFDS,SRSRSRSRSRSRSRSRSRSRSRSRSRFDS,SRSRSRSRSRSRSRSRSRSRS…	(44-69),(44-72),(44-69),(44-72),(44-72),(44-69),(44-72),(44-72),(44-72),(44-69),(44-72),(44-72),(44-72),(44-69),(44-69),(44-72),(44-72),(44-72),(44-69),(44-69),(44-69),(44-69),(44-69),(44-69),(44-69),(44-69),(44-69),(44-69)	SRSRSRSRSRSRSRSRSRSRSRSRSRFDS	(44-72)	PF01569.21	PAP2	(169-282)	3.1e-07
UP000051256_1423802.fasta	A0A0R2CPL9	Lactobacillus senioris DSM 24302 = JCM 17472	20_50,20_55,25_45,25_50,25_55	RSSSRRRRSRRGRQRNRRNS,RSSSRRRRSRRGRQRNRRNS,RSSSRRRRSRRGRQRNRRNS,RSSSRRRRSRRGRQRNRRNS,RSSSRRRRSRRGRQRNRRNS	(126-145),(126-145),(126-145),(126-145),(126-145)	RSSSRRRRSRRGRQRNRRNS	(126-145)	PF06265.11	DUF1027	(32-115)	4.2e-16
UP000051323_1736345.fasta	A0A0Q5PKN2	Sphingomonas sp. Leaf343	20_50	SKRGLFRRWRSRRRSRRSAR	(466-485)	SKRGLFRRWRSRRRSRRSAR	(466-485)	PF00614.22;PF13091.6	PLDc;PLDc_2	(121-147);(249-382)	2.5e-05;4.2e-11
UP000051407_1736553.fasta	A0A0Q7THA9	Microbacterium sp. Root53	20_50,20_55	RCGRRSSRRSSRWRRRRPRIAPRR,RCGRRSSRRSSRWRRRRPRIAPRR	(197-220),(197-220)	RCGRRSSRRSSRWRRRRPRIAPRR	(197-220)	PF02720.17	DUF222	(21-200)	2.3e-13
UP000051407_1736553.fasta	A0A0Q7TJ04	Microbacterium sp. Root53	40_30,45_25,50_20,50_25,55_20,55_20,55_25	SRSSRSFGGSRSSGRSGGRR,SRSRSSGRSSFGGRSSGGRSSGRSSSRSSRSFGGSRSSGRSGGR,SSSSGSRSRSSGRSSFGGRSSGGRSSGRSSSRSSRSFGGSRSSGRS,RSSGGRSSGRSSSRSSRSFGGSRSSGRS,SSSSGSRSRSSGRSSFGGRSS,RSSGRSSSRSSRSFGGSRSS,RSSGRSSSRSSRSFGGSRSS	(651-670),(626-669),(621-666),(639-666),(621-641),(644-663),(644-663)	SSSSGSRSRSSGRSSFGGRSSGGRSSGRSSSRSSRSFGGSRSSGRSGGRR	(621-670)	PF04536.14	TPM_phosphatase	(40-161)	5e-11
UP000051467_1736232.fasta	A0A0S9C522	Arthrobacter sp. Leaf69	20_50,25_45,25_50,30_40,30_45,30_50	SRRRRRSRGRRGRSSRGSDS,SRRRRRSRGRRGRSSRGSDSES,SRRRRRSRGRRGRSSRGSDS,SRRRRRSRGRRGRSSRGSDSES,SRRRRRSRGRRGRSSRGSDSES,SRRRRRSRGRRGRSSRGSDS	(247-266),(247-268),(247-266),(247-268),(247-268),(247-266)	SRRRRRSRGRRGRSSRGSDSES	(247-268)	PF10150.9	RNase_E_G	(502-773)	5.9e-103
UP000051585_1736381.fasta	A0A0Q6C6Q7	Aureimonas sp. Leaf454	20_50,30_40,35_35,35_40	SSDESSEDRNRRKRRRRRRR,SESPSGRRRGGRRSRSRGRSSSGS,SPSGRRRGGRRSRSRGRSSSGS,SPSGRRRGGRRSRSRGRSSSGS	(707-726),(196-219),(198-219),(198-219)	SESPSGRRRGGRRSRSRGRSSSGS,SSDESSEDRNRRKRRRRRRR	(196-219),(707-726)	PF00575.23;PF10150.9	S1;RNase_E_G	(36-106);(290-561)	1.5e-05;3.2e-93
UP000053133_1688405.fasta	A0A0L8ERW6	Achromobacter sp. DMS1	20_50,25_45,25_50,30_40,30_45,30_50,35_35,35_40,35_45	RLRPDRPSRGPRRRSRSRSRTSSSRTRR,SRLRPDRPSRGPRRRSRSRSRTSSSRTRR,RGPRRRSRSRSRTSSSRTRR,RPSRGPRRRSRSRSRTSSSRTRR,RPSRGPRRRSRSRSRTSSSRTRR,RGPRRRSRSRSRTSSSRTRR,RPSRGPRRRSRSRSRTSSSRTR,RPSRGPRRRSRSRSRTSSSRTR,RPSRGPRRRSRSRSRTSSSRTR	(185-212),(184-212),(193-212),(190-212),(190-212),(193-212),(190-211),(190-211),(190-211)	SRLRPDRPSRGPRRRSRSRSRTSSSRTRR	(184-212)	PF00912.22	Transgly	(73-209)	1.1e-25
UP000053171_37923.fasta	A0A199NTN1	Rothia kristinae	20_50,25_45	RRSRRSRSRPRPRVRMSTRTR,SPRRSRRSRSRPRPRVRMS	(4-24),(2-20)	SPRRSRRSRSRPRPRVRMSTRTR	(2-24)	PF07510.11	DUF1524	(111-249)	6e-14
UP000053260_909626.fasta	A0A101V441	Streptomyces sp. RV15	40_30,45_25,45_30,50_20,50_25,50_30,55_20,55_25,55_30,60_20,60_25,65_20	SRSSSRGSSRTSSHSSRSRRSVSGRLSRALSGRS,SSRSSSRGSSRTSSHSSRSRRSVSGRLSRALS,SRSSSRGSSRTSSHSSRSRRSVSGRLSR,SSSSRSSSRGSSRTSSHSSRSRRSVSGRLS,SSRSSSRGSSRTSSHSSRSRRSVSGRLS,SRSSSRGSSRTSSHSSRSRRS,SSSSRSSSRGSSRTSSHSSRSRRSVS,SSRSSSRGSSRTSSHSSRSRRSVS,SRSSSRGSSRTSSHSSRSRRS,SSSSRSSSRGSSRTSSHSSRSR,SSRSSSRGSSRTSSHSSRSR,SSSSRSSSRGSSRTSSHSSRS	(65-98),(64-95),(65-92),(62-91),(64-91),(65-85),(62-87),(64-87),(65-85),(62-83),(64-83),(62-82)	SSSSRSSSRGSSRTSSHSSRSRRSVSGRLSRALSGRS	(62-98)	PF16919.5;PF00069.25;PF16918.5	PknG_rubred;Pkinase;PknG_TPR	(57-198);(199-459);(528-842)	2.4e-40;3.8e-25;1.6e-85
UP000053372_371196.fasta	A0A0V7ZW13	Mastigocoleus testarum BC008	20_50,25_45,25_50,30_40,35_35	SEGRNSRRSSRRRRRRSSSRRNNSGNSLRRR,SEGRNSRRSSRRRRRRSSSRRNNSGNSLRRRLRRR,RRRRRSSSRRNNSGNSLRRR,SEGRNSRRSSRRRRRRSSSRRNNS,SEGRNSRRSSRRRRRRSSSRRNNS	(708-738),(708-742),(719-738),(708-731),(708-731)	SEGRNSRRSSRRRRRRSSSRRNNSGNSLRRRLRRR	(708-742)	PF00912.22;PF00905.22	Transgly;Transpeptidase	(128-303);(394-661)	7.3e-64;1e-33
UP000053372_371196.fasta	A0A0V7ZI15	Mastigocoleus testarum BC008	25_45	RRPSRRSSRSTREGRDDRSRRRNS	(182-205)	RRPSRRSSRSTREGRDDRSRRRNS	(182-205)	PF07444.11	Ycf66_N	(23-98)	4.5e-32
UP000053372_371196.fasta	A0A0V7ZDK8	Mastigocoleus testarum BC008	45_25	SRGRSRSRSRSSGNSDNSS	(326-344)	SRGRSRSRSRSSGNSDNSS	(326-344)	PF03743.14	TrbI	(306-530)	8.2e-11
UP000053420_1609100.fasta	A0A0X3WZT5	Streptomyces sp. NRRL S-1521	20_50,25_45,25_50,30_40,30_45	SGRRTRSARRSSRGRRRASR,SSGRRTRSARRSSRGRRRASR,SGRRTRSARRSSRGRRRASR,SSGRRTRSARRSSRGRRRAS,SSGRRTRSARRSSRGRRRAS	(934-953),(933-953),(934-953),(933-952),(933-952)	SSGRRTRSARRSSRGRRRASR	(933-953)	PF00109.26;PF02801.22;PF16197.5;PF00698.21;PF00550.25	ketoacyl-synt;Ketoacyl-synt_C;KAsynt_C_assoc;Acyl_transf_1;PP-binding	(35-285);(293-409);(412-526);(560-879);(975-1040)	1.2e-88;1.6e-42;2.9e-17;4.5e-58;5.4e-11
UP000053420_1609100.fasta	A0A0X3W792	Streptomyces sp. NRRL S-1521	40_30,45_25,45_30,50_20,50_25,50_30,55_20,55_25,55_30,60_20,60_25	SRSSSRSSRSQSSRRSVSGRLSRSVSGRSTSRS,SGSGSRSSSRSSRSQSSRRSVSGRLSRSVSGRSTSRSVSVRSS,SRSSSRSSRSQSSRRSVSGRLSRS,SRGSGSGSGSRSSSRSSRSQSSRRSVSGRLSRSVSGRSTSRSVSVRSSGS,SGSGSRSSSRSSRSQSSRRSVSGRLSRSVS,SRSSSRSSRSQSSRRSVSGRLSRS,SRGSGSGSGSRSSSRSSRSQSSRRSVSGRLS,SGSGSRSSSRSSRSQSSRRSVSGRLS,SRSSSRSSRSQSSRRSVSGR,SGSGSGSRSSSRSSRSQSSRRSVS,SGSGSRSSSRSSRSQSSRRSVS	(46-78),(42-84),(46-69),(37-86),(42-71),(46-69),(37-67),(42-67),(46-65),(40-63),(42-63)	SRGSGSGSGSRSSSRSSRSQSSRRSVSGRLSRSVSGRSTSRSVSVRSSGS	(37-86)	PF16919.5;PF00069.25;PF16918.5	PknG_rubred;Pkinase;PknG_TPR	(35-174);(175-448);(497-817)	1.5e-41;1.8e-25;2.7e-87
UP000053677_198822.fasta	A0A0L0M0V7	Candidatus Paraburkholderia kirkii	20_50	RRQRRGSRPPRRRSSISRR	(460-478)	RRQRRGSRPPRRRSSISRR	(460-478)	PF00580.21;PF13361.6;PF13361.6	UvrD-helicase;UvrD_C;UvrD_C	(1-86);(92-249);(289-417)	1.3e-23;7.8e-21;4e-17
UP000053677_198822.fasta	A0A0L0LXA2	Candidatus Paraburkholderia kirkii	30_40	SAYRRSIRRIRRTRPRSSSS	(207-226)	SAYRRSIRRIRRTRPRSSSS	(207-226)	PF02838.15;PF00728.22	Glyco_hydro_20b;Glyco_hydro_20	(4-92);(95-225)	4.9e-14;3e-32
UP000053677_198822.fasta	A0A0L0M2X6	Candidatus Paraburkholderia kirkii	35_35	RSWCSRSSRRSRARTIRSGS	(84-103)	RSWCSRSSRRSRARTIRSGS	(84-103)	PF04247.12	SirB	(1-87)	2e-22
UP000053687_1592727.fasta	A0A0D6WR79	Streptomyces sp. MBRL 10	30_40	RSPRRSSTRSSPRRPRSICR	(132-151)	RSPRRSSTRSSPRRPRSICR	(132-151)	PF01804.18	Penicil_amidase	(62-151)	1.6e-27
UP000054460_1732020.fasta	A0A0P7HG78	Arthrobacter sp. Edens01	20_50,25_45,25_50,30_40,30_45,30_50	SRESNRSRRSRRRSRGRSR,SRESNRSRRSRRRSRGRSR,SRESNRSRRSRRRSRGRSR,SRESNRSRRSRRRSRGRSR,SRESNRSRRSRRRSRGRSR,SRESNRSRRSRRRSRGRSR	(265-283),(265-283),(265-283),(265-283),(265-283),(265-283)	SRESNRSRRSRRRSRGRSR	(265-283)	PF10150.9	RNase_E_G	(515-786)	1.4e-104
UP000054731_1737066.fasta	A0A1D2I3R7	Streptomyces sp. AVP053U2	35_35	SVRRRSSTSRSASVRRSVPR	(390-409)	SVRRRSSTSRSASVRRSVPR	(390-409)	PF00668.20	Condensation	(1-400)	5.2e-89
UP000054731_1737066.fasta	A0A1D2I549	Streptomyces sp. AVP053U2	45_25	SRGSRTSSGRSSQSAKSRRS	(207-226)	SRGSRTSSGRSSQSAKSRRS	(207-226)	PF16919.5;PF00069.25;PF16918.5	PknG_rubred;Pkinase;PknG_TPR	(198-339);(340-603);(697-1022)	2.2e-36;8.2e-24;1.9e-83
UP000054731_1737066.fasta	A0A1D2I5T8	Streptomyces sp. AVP053U2	45_25	SNSSSSPDSTRRSERSRRS	(3-21)	SNSSSSPDSTRRSERSRRS	(3-21)	PF00440.23;PF16859.5	TetR_N;TetR_C_11	(22-68);(99-211)	2.6e-13;6e-25
UP000054731_1737066.fasta	A0A1D2IBX1	Streptomyces sp. AVP053U2	45_25	SRPSSRPASRPSSRPSSRPSS	(333-353)	SRPSSRPASRPSSRPSSRPSS	(333-353)	PF14257.6	DUF4349	(89-299)	5.2e-66
UP000054731_1737066.fasta	A0A1D2I666	Streptomyces sp. AVP053U2	50_20,55_20	SSRGGRPSGSRSTSGSRSSSGSRSTSGSRSASGSR,SRSTSGSRSSSGSRSTSGSRSASGSR	(350-384),(359-384)	SSRGGRPSGSRSTSGSRSSSGSRSTSGSRSASGSR	(350-384)	PF00069.25	Pkinase	(17-264)	1.9e-40
UP000055590_1391653.fasta	A0A0K1PI98	Vulgatibacter incomptus	20_50,25_45,25_50,30_40	RRGRRRRRTHRPSRSSSRTS,RRGRRRRRTHRPSRSSSRTS,RRGRRRRRTHRPSRSSSRTS,RRRRRTHRPSRSSSRTSWS	(1286-1305),(1286-1305),(1286-1305),(1289-1307)	RRGRRRRRTHRPSRSSSRTSWS	(1286-1307)	PF07993.12;PF03015.19;PF00501.28;PF13193.6;PF00550.25	NAD_binding_4;Sterile;AMP-binding;AMP-binding_C;PP-binding	(45-384);(489-572);(597-1024);(1034-1116);(1146-1213)	3.1e-46;1e-06;6.2e-98;2.6e-07;5.5e-10
UP000061018_278992.fasta	A0A0K2AZ03	Streptomyces ambofaciens (strain ATCC 23877 / 3486 / DSM 40053 / JCM 4204 / NBRC 12836 / NRRL B-2516)	20_50,25_45,25_50,30_40,30_45,30_50,35_35,35_40,35_45	SRRPSPSRPRRRSRRSASRRS,SRRPSPSRPRRRSRRSASRRSASRASGR,SRRPSPSRPRRRSRRSASRRS,SRRPSPSRPRRRSRRSASRRSASRASGR,SRRPSPSRPRRRSRRSASRRSASRASGR,SRRPSPSRPRRRSRRSASRRS,SPSRPRRRSRRSASRRSASRAS,SPSRPRRRSRRSASRRSASRAS,SPSRPRRRSRRSASRRSASRAS	(415-435),(415-442),(415-435),(415-442),(415-442),(415-435),(419-440),(419-440),(419-440)	SRRPSPSRPRRRSRRSASRRSASRASGR	(415-442)	PF07690.16	MFS_1	(22-282)	2.4e-10
UP000061018_278992.fasta	A0A0K2B1A7	Streptomyces ambofaciens (strain ATCC 23877 / 3486 / DSM 40053 / JCM 4204 / NBRC 12836 / NRRL B-2516)	30_40,35_35,35_40,40_30,40_35	RSRGRSRSKSRSRSRSDGLRTR,RSRIPLSKRSRGRSRSKSRSRSRSDGLR,RSRGRSRSKSRSRSRSDGLR,SKRSRGRSRSKSRSRSRS,SKRSRGRSRSKSRSRSRS	(11-32),(3-30),(11-30),(9-26),(9-26)	RSRIPLSKRSRGRSRSKSRSRSRSDGLRTR	(3-32)	PF07549.14;PF02355.16;PF07549.14;PF02355.16	Sec_GG;SecD_SecF;Sec_GG;SecD_SecF	(45-71);(304-483);(534-560);(602-789)	1.3e-05;1.4e-14;0.00028;9e-62
UP000061018_278992.fasta	A0A0K2ASG0	Streptomyces ambofaciens (strain ATCC 23877 / 3486 / DSM 40053 / JCM 4204 / NBRC 12836 / NRRL B-2516)	40_30,45_25,45_30	SRASGRSARTSSQSSRSRRSVSGRLSRAVSGRS,SRASGRSARTSSQSSRSRRSVSGRLSRAVS,SRASGRSARTSSQSSRSRRS	(66-98),(66-95),(66-85)	SRASGRSARTSSQSSRSRRSVSGRLSRAVSGRS	(66-98)	PF16919.5;PF00069.25;PF16918.5	PknG_rubred;Pkinase;PknG_TPR	(59-198);(199-460);(581-911)	4.2e-40;2.5e-25;3e-86
UP000064201_106634.fasta	A0A0G3G3M8	Thioalkalivibrio versutus	20_50	STRSRRSRRGGRRRGGRGRS	(733-752)	STRSRRSRRGGRRRGGRGRS	(733-752)	PF00575.23;PF10150.9	S1;RNase_E_G	(35-117);(119-389)	3.4e-08;4.7e-95
UP000064967_1391654.fasta	A0A0K1Q9P2	Labilithrix luteola	20_50,25_45,30_40,35_35,40_30	RERSSRRRRPPRPRCRSGSRARSRSR,SSRRRRPPRPRCRSGSRARSRSRS,RPPRPRCRSGSRARSRSRSS,RPRCRSGSRARSRSRSSPAS,RCRSGSRARSRSRSSPASS	(355-380),(358-381),(363-382),(366-385),(368-386)	RERSSRRRRPPRPRCRSGSRARSRSRSSPASS	(355-386)	PF02574.16	S-methyl_trans	(17-342)	1.7e-63
UP000064967_1391654.fasta	A0A0K1PYE6	Labilithrix luteola	25_45,30_40	SSSRFARRTARRSKSRQRRRAFRSSS,RTARRSKSRQRRRAFRSSSSAAR	(723-748),(730-752)	SSSRFARRTARRSKSRQRRRAFRSSSSAAR	(723-752)	PF18072.1;PF00586.24;PF02769.22;PF00586.24;PF02769.22	FGAR-AT_linker;AIRS;AIRS_C;AIRS;AIRS_C	(15-59);(81-195);(207-375);(467-599);(612-706)	1e-14;2.9e-22;8.2e-29;5.3e-21;1.7e-08
UP000064967_1391654.fasta	A0A0K1Q2I3	Labilithrix luteola	30_40,35_35,35_40	SRRPASSRRRSRFAVRSSRS,SRRPASSRRRSRFAVRSSRSTPTRS,SRRPASSRRRSRFAVRSSRS	(829-848),(829-853),(829-848)	SRRPASSRRRSRFAVRSSRSTPTRS	(829-853)	PF13174.6	TPR_6	(227-259)	0.047
UP000064967_1391654.fasta	A0A0K1QAS6	Labilithrix luteola	30_40,35_35,35_40,40_30,40_35,45_25,45_30,45_35,50_20,50_25	RCSSTRSRSSSARCVRRRRSSSKAR,SCRCSSTRSRSSSARCVRRRRSSSKAR,RCSSTRSRSSSARCVRRRRSSSKAR,RRASASCRCSSTRSRSSSARCVRRRRSSS,SSTRSRSSSARCVRRRRSSS,SSRRASASCRCSSTRSRSSSARCVRRRRSSS,SSTRSRSSSARCVRRRRSSS,SSTRSRSSSARCVRRRRSSS,SSRRASASCRCSSTRSRSSS,SSRRASASCRCSSTRSRSSS	(199-223),(197-223),(199-223),(192-220),(201-220),(190-220),(201-220),(201-220),(190-209),(190-209)	SSRRASASCRCSSTRSRSSSARCVRRRRSSSKAR	(190-223)	PF00709.21	Adenylsucc_synt	(4-196)	8.4e-61
UP000064967_1391654.fasta	A0A0K1QD67	Labilithrix luteola	30_40	RRPRSSTRASLSRRSRASR	(568-586)	RRPRSSTRASLSRRSRASR	(568-586)	PF00708.18;PF07503.12;PF07503.12;PF01300.18;PF17788.1	Acylphosphatase;zf-HYPF;zf-HYPF;Sua5_yciO_yrdC;HypF_C	(18-99);(120-153);(170-203);(221-398);(411-507)	5.3e-18;3.5e-16;3.6e-17;1.7e-49;1e-32
UP000064967_1391654.fasta	A0A0K1PYQ2	Labilithrix luteola	35_35,40_30	RSRRPATSWCRSGRSRRSSSSR,SRRPATSWCRSGRSRRSSSSRDRPTS	(137-158),(138-163)	RSRRPATSWCRSGRSRRSSSSRDRPTS	(137-163)	PF16576.5	HlyD_D23	(1-137)	3.1e-08
UP000064967_1391654.fasta	A0A0K1PP29	Labilithrix luteola	40_30	SWSPSSSASPRRRKRRSRGS	(503-522)	SWSPSSSASPRRRKRRSRGS	(503-522)	PF00069.25;PF13191.6	Pkinase;AAA_16	(1-167);(199-388)	1.4e-16;5.6e-43
UP000064967_1391654.fasta	A0A0K1PRJ6	Labilithrix luteola	40_30,45_25	RPPSSRSGPSSRRRSTPSSR,SSRPPSSRSGPSSRRRSTPSS	(341-360),(339-359)	SSRPPSSRSGPSSRRRSTPSSR	(339-360)	PF00069.25	Pkinase	(31-301)	2.8e-45
UP000064967_1391654.fasta	A0A0K1Q048	Labilithrix luteola	40_30,45_25,50_20,50_25	RTSRERGGISSYSSRSRSSR,SRTSRERGGISSYSSRSRSSRSS,SRERGGISSYSSRSRSSRSS,SRERGGISSYSSRSRSSRSS	(855-874),(854-876),(857-876),(857-876)	SRTSRERGGISSYSSRSRSSRSS	(854-876)	PF00873.19	ACR_tran	(5-799)	9.7e-162
UP000065824_1702325.fasta	A0A0K2DHY0	Chelatococcus sp. CO-6	50_20	RGSWRGGSSRPSSSSSSGSR	(203-222)	RGSWRGGSSRPSSSSSSGSR	(203-222)	PF01435.18;PF01435.18	Peptidase_M48;Peptidase_M48	(96-206);(215-329)	2.3e-18;2.4e-12
UP000067689_2041.fasta	A0A0U4BZ46	Aeromicrobium erythreum	20_50,25_45,25_50,30_40,30_45,35_35,35_40	RRTASRRTRSPRSTSRRSRR,RRSGRTTRSSRRTASRRTRSPRSTSRRSRRSGGGR,RRTASRRTRSPRSTSRRSRR,RSSRRTASRRTRSPRSTSRRSRRS,RSSRRTASRRTRSPRSTSRRSRRS,SSRRTASRRTRSPRSTSRRS,SSRRTASRRTRSPRSTSRRS	(547-566),(537-571),(547-566),(544-567),(544-567),(545-564),(545-564)	RRSGRTTRSSRRTASRRTRSPRSTSRRSRRSGGGR	(537-571)	PF04536.14	TPM_phosphatase	(42-158)	1.7e-16
UP000067689_2041.fasta	A0A0U4C685	Aeromicrobium erythreum	50_20,55_20,60_20	RASGRSSSSRRSSSSSSSSS,RASGRSSSSRRSSSSSSSSS,RASGRSSSSRRSSSSSSSSS	(62-81),(62-81),(62-81)	RASGRSSSSRRSSSSSSSSS	(62-81)	PF11774.8	Lsr2	(1-115)	9.8e-32
UP000070188_1469144.fasta	A0A132MWL2	Streptomyces thermoautotrophicus	50_20	SSGGSRARCSSSCSSWRSSR	(429-448)	SSGGSRARCSSSCSSWRSSR	(429-448)	PF00069.25	Pkinase	(9-264)	2.8e-57
UP000074382_665004.fasta	A0A147KD36	Thermobifida cellulosilytica TB100	20_50,25_45,30_40,30_45	SRSHRRRAHSRKRRASRPRR,SRSSRSHRRRAHSRKRRASRPR,SRSSRSHRRRAHSRKRRASR,SRSSRSHRRRAHSRKRRASR	(11-30),(8-29),(8-27),(8-27)	SRSSRSHRRRAHSRKRRASRPRR	(8-30)	PF00188.26	CAP	(170-279)	3.8e-19
UP000075350_1811976.fasta	A0A150YFA2	[Bacillus] sp. KCTC 13219	20_50,25_45	SDRNRDRRRESSGSRRPRRR,SSDRNRDRRRESSGSRRPRR	(480-499),(479-498)	SSDRNRDRRRESSGSRRPRRR	(479-499)	PF00270.29;PF00271.31	DEAD;Helicase_C	(26-192);(226-335)	5.7e-49;4.1e-31
UP000076365_1636152.fasta	A0A142YCW0	Planctomyces sp. SH-PL62	20_50,20_55,25_45,25_50	RTSAAGGSSRRRCRRRSRRRSDTSRGGR,SRRRCRRRSRRRSDTSRGGR,SSRRRCRRRSRRRSDTSR,SSRRRCRRRSRRRSDTSR	(797-824),(805-824),(804-821),(804-821)	RTSAAGGSSRRRCRRRSRRRSDTSRGGR	(797-824)	PF10070.9	DUF2309	(28-724)	1.5e-120
UP000076365_1636152.fasta	A0A142YD33	Planctomyces sp. SH-PL62	20_50	RGRRNSGRRRSTRSARIRSR	(548-567)	RGRRNSGRRRSTRSARIRSR	(548-567)	PF00069.25;PF06271.12	Pkinase;RDD	(88-345);(355-543)	4.3e-44;5.2e-13
UP000076365_1636152.fasta	A0A142YHN9	Planctomyces sp. SH-PL62	20_50,20_55,20_60,25_45,25_50,25_55,25_60,30_40,30_45,30_50	RRSSRSSRRSRRPGRRPRRRPSPR,RRSSRSSRRSRRPGRRPRRRPSPR,RRSSRSSRRSRRPGRRPRRR,RPRPRSRPTPRRSSRSSRRSRRPGRRPRRRPS,RRSSRSSRRSRRPGRRPRRRPS,RRSSRSSRRSRRPGRRPRRR,RRSSRSSRRSRRPGRRPRRR,SCRPRPRSRPTPRRSSRSSRRSRRPGRRPRRRPS,SSRSSRRSRRPGRRPRRRPS,SSRSSRRSRRPGRRPRRRPS	(412-435),(412-435),(412-431),(402-433),(412-433),(412-431),(412-431),(400-433),(414-433),(414-433)	SCRPRPRSRPTPRRSSRSSRRSRRPGRRPRRRPSPR	(400-435)	PF00639.21	Rotamase	(205-302)	0.00028
UP000076365_1636152.fasta	A0A142YBG1	Planctomyces sp. SH-PL62	30_40,35_35	SSSRSSRIGPRRRRSLRPR,SAASSSRSSRIGPRRRRSLR	(16-34),(13-32)	SAASSSRSSRIGPRRRRSLRPR	(13-34)	PF16640.5	Big_3_5	(942-1034)	6.8e-08
UP000076535_1775956.fasta	A0A161U6G8	Microbacterium sp. TNHR37B	20_50	RARPSPSRRARASRRRSRR	(30-48)	RARPSPSRRARASRRRSRR	(30-48)	PF14279.6	HNH_5	(71-127)	3.4e-09
UP000076717_1671680.fasta	A0A162GTE7	Rathayibacter tanaceti	20_50	RGSCRRCSARRRRRSRPARSRCAS	(201-224)	RGSCRRCSARRRRRSRPARSRCAS	(201-224)	PF06081.11	ArAE_1	(15-154)	1.7e-12
UP000076717_1671680.fasta	A0A166HAY2	Rathayibacter tanaceti	20_50,25_45,25_50	RPSSSRRRSRSTRKRRTRR,RPSSSRRRSRSTRKRRTRR,RPSSSRRRSRSTRKRRTRR	(67-85),(67-85),(67-85)	RPSSSRRRSRSTRKRRTRR	(67-85)	PF02618.16	YceG	(134-420)	3.1e-71
UP000076717_1671680.fasta	A0A166HCT1	Rathayibacter tanaceti	20_50,20_55,25_45,25_50,30_40,35_35,40_30,40_35,45_25,45_30	RRASRRRLLRVSRSRSARRRSGAR,RRASRRRLLRVSRSRSARRR,RASRRRLLRVSRSRSARRRSGARS,RASRRRLLRVSRSRSARRRS,RLLRVSRSRSARRRSGARSS,RVSRSRSARRRSGARSSASS,RVSRSRSARRRSGARSSASSAS,RVSRSRSARRRSGARSSASS,SRSRSARRRSGARSSASSAS,SRSRSARRRSGARSSASSAS	(91-114),(91-110),(92-115),(92-111),(97-116),(100-119),(100-121),(100-119),(102-121),(102-121)	RRASRRRLLRVSRSRSARRRSGARSSASSAS	(91-121)	PF00072.24	Response_reg	(6-96)	2.4e-10
UP000076717_1671680.fasta	A0A166I6R1	Rathayibacter tanaceti	20_50,30_40,35_35,40_30,40_35	RSSRARSRRRRCVRWRAASR,RRWRSRARSGSSPSRSAQRR,SRASRRWRSRARSGSSPSRSAQR,SRASRRWRSRARSGSSPSRS,SRASRRWRSRARSGSSPSRS	(319-338),(341-360),(337-359),(337-356),(337-356)	RSSRARSRRRRCVRWRAASRASRRWRSRARSGSSPSRSAQRR	(319-360)	PF00005.27	ABC_tran	(28-203)	1.3e-22
UP000076717_1671680.fasta	A0A162IZS5	Rathayibacter tanaceti	25_45,30_40	SSSRRSGTRRRSRGWRPCRR,SSSSRRSGTRRRSRGWRPCR	(291-310),(290-309)	SSSSRRSGTRRRSRGWRPCRR	(290-310)	PF07690.16	MFS_1	(19-306)	2e-32
UP000076717_1671680.fasta	A0A166II10	Rathayibacter tanaceti	25_45	RRRSPSRRRKRPPSPRASRS	(434-453)	RRRSPSRRRKRPPSPRASRS	(434-453)	PF00575.23;PF00575.23;PF00575.23;PF00575.23	S1;S1;S1;S1	(35-107);(122-190);(207-279);(292-365)	3.1e-13;1.9e-14;8.7e-25;2.2e-20
UP000076717_1671680.fasta	A0A162GPH2	Rathayibacter tanaceti	30_40	SRDRARRRRSGSPSDSSARR	(317-336)	SRDRARRRRSGSPSDSSARR	(317-336)	PF00005.27	ABC_tran	(20-178)	2.8e-26
UP000076717_1671680.fasta	A0A166DAB9	Rathayibacter tanaceti	30_40,35_35,35_40	RSSRRSSGRSCSRCPRRTRS,RGSARSSRRSSGRSCSRCPRRTRS,RSSRRSSGRSCSRCPRRTRS	(376-395),(372-395),(376-395)	RGSARSSRRSSGRSCSRCPRRTRS	(372-395)	PF06689.13;PF07724.14;PF10431.9	zf-C4_ClpX;AAA_2;ClpB_D2-small	(11-48);(116-313);(319-377)	3.7e-20;1.2e-48;4.8e-09
UP000076717_1671680.fasta	A0A166HQ36	Rathayibacter tanaceti	30_40	STTTSSSRRASGRSRRRRR	(2-20)	STTTSSSRRASGRSRRRRR	(2-20)	PF13196.6	DUF4012	(224-366)	2.3e-39
UP000076717_1671680.fasta	A0A166IKT6	Rathayibacter tanaceti	30_40,35_35	SRCSSRSSRRPSPRRRAMPR,SSRCSSRSSRRPSPRRR	(264-283),(263-279)	SSRCSSRSSRRPSPRRRAMPR	(263-283)	PF12697.7;PF13305.6	Abhydrolase_6;TetR_C_33	(23-243);(362-460)	6.7e-16;1.1e-21
UP000076717_1671680.fasta	A0A162GG78	Rathayibacter tanaceti	35_35,40_30,40_35,45_25,45_30	RWRSGSSRSSRRPSARSSR,STRWRSGSSRSSRRPSARSSR,RWRSGSSRSSRRPSARSSR,STRWRSGSSRSSRRPSARSS,STRWRSGSSRSSRRPSARSS	(370-388),(368-388),(370-388),(368-387),(368-387)	STRWRSGSSRSSRRPSARSSR	(368-388)	PF03600.16	CitMHS	(13-349)	4.2e-32
UP000076717_1671680.fasta	A0A162GJY3	Rathayibacter tanaceti	35_35,40_30,40_35,45_25,45_30	RSCRSSRRWSSRGSRSTPRS,RCWSTSSCRSCRSSRRWSSRGSRSTPRSS,RSCRSSRRWSSRGSRSTPRS,STSSCRSCRSSRRWSSRGSRSTPRSSHAS,STSSCRSCRSSRRWSSRGSRSTPRSS	(492-511),(484-512),(492-511),(487-515),(487-512)	RCWSTSSCRSCRSSRRWSSRGSRSTPRSSHAS	(484-515)	PF02739.16;PF01367.20	5_3_exonuc_N;5_3_exonuc	(8-177);(178-273)	8.3e-51;1.1e-25
UP000076717_1671680.fasta	A0A162J2S7	Rathayibacter tanaceti	35_35,40_30,40_35,45_25,45_30,45_35	RERSLSVSPRRSTRTSSRRSSPRSSRSCPR,RSLSVSPRRSTRTSSRRSSPRSSRSCPR,SPRRSTRTSSRRSSPRSSRSCPR,SVSPRRSTRTSSRRSSPRSSRS,SVSPRRSTRTSSRRSSPRSSRS,SPRRSTRTSSRRSSPRSSRS	(185-214),(187-214),(192-214),(190-211),(190-211),(192-211)	RERSLSVSPRRSTRTSSRRSSPRSSRSCPR	(185-214)	PF00675.20	Peptidase_M16	(15-155)	4.8e-11
UP000076717_1671680.fasta	A0A166IA77	Rathayibacter tanaceti	35_35	SSRWRASRRCWASSPRRRSS	(372-391)	SSRWRASRRCWASSPRRRSS	(372-391)	PF00662.20;PF00361.20	Proton_antipo_N;Proton_antipo_M	(57-113);(125-355)	1.6e-10;7.2e-55
UP000076717_1671680.fasta	A0A166IDT7	Rathayibacter tanaceti	35_35,40_30	RSSRRCRRWSVSSPRSTSR,SCRSSRRCRRWSVSSPRSTS	(361-379),(359-378)	SCRSSRRCRRWSVSSPRSTSR	(359-379)	PF02163.22;PF17820.1	Peptidase_M50;PDZ_6	(9-349);(191-244)	1.2e-34;1.1e-08
UP000076717_1671680.fasta	A0A162FYG5	Rathayibacter tanaceti	40_30	RRSSSSMRRRCSPSPTERSSR	(385-405)	RRSSSSMRRRCSPSPTERSSR	(385-405)	PF02706.15	Wzz	(1-95)	2.2e-06
UP000076717_1671680.fasta	A0A162GGU5	Rathayibacter tanaceti	40_30	SRSSRSRPTSRSGSSGHCRRSR	(391-412)	SRSSRSRPTSRSGSSGHCRRSR	(391-412)	PF02885.17;PF00591.21	Glycos_trans_3N;Glycos_transf_3	(13-75);(84-309)	2.5e-17;4.6e-30
UP000076717_1671680.fasta	A0A162GNP1	Rathayibacter tanaceti	40_30	RRCSSSTRRSRSGSRSS	(228-244)	RRCSSSTRRSRSGSRSS	(228-244)	PF01063.19	Aminotran_4	(79-230)	1.4e-07
UP000076717_1671680.fasta	A0A162F7C3	Rathayibacter tanaceti	50_20	RSGSASRRSSSTCSSRSPPSPSRCS	(146-170)	RSGSASRRSSSTCSSRSPPSPSRCS	(146-170)	PF00072.24	Response_reg	(5-114)	1.7e-31
UP000077018_683316.fasta	A0A166QRB3	Frankia sp. EI5c	20_50	RRSRPDRRSSPRAARFRRSR	(41-60)	RRSRPDRRSSPRAARFRRSR	(41-60)	PF08448.10;PF00990.21;PF00990.21;PF00989.25;PF00990.21;PF00990.21	PAS_4;GGDEF;GGDEF;PAS;GGDEF;GGDEF	(369-462);(513-589);(598-690);(1134-1243);(1257-1333);(1444-1543)	5.2e-07;1.2e-21;2.1e-14;2.1e-09;1.1e-17;7.4e-07
UP000077018_683316.fasta	A0A166SJZ5	Frankia sp. EI5c	25_45,30_40,30_45	RIARRSRSTSARRRRRSSS,RIARRSRSTSARRRRRSSS,RIARRSRSTSARRRRRSSS	(30-48),(30-48),(30-48)	RIARRSRSTSARRRRRSSS	(30-48)	PF13442.6;PF13442.6	Cytochrome_CBB3;Cytochrome_CBB3	(79-154);(174-248)	8.2e-07;2.2e-12
UP000077018_683316.fasta	A0A166PFU6	Frankia sp. EI5c	30_40,35_35	RRSRGSRGSRGSRGSRGGSRSRR,RSRGSRGSRGSRGSRGGSRSR	(392-414),(393-413)	RRSRGSRGSRGSRGSRGGSRSRR	(392-414)	PF00069.25	Pkinase	(17-261)	1.1e-50
UP000077018_683316.fasta	A0A168JRX8	Frankia sp. EI5c	50_20	SSGRGSSGRGSSGRGSSSRS	(1100-1119)	SSGRGSSGRGSSGRGSSSRS	(1100-1119)	PF03023.14	MurJ	(549-1015)	3.3e-100
UP000077381_1716141.fasta	A0A177HGQ4	Streptomyces jeddahensis	50_20	SRSSRTSTGGSSRTSTSRSS	(415-434)	SRSSRTSTGGSSRTSTSRSS	(415-434)	PF13231.6	PMT_2	(87-244)	9.7e-12
UP000077701_161355.fasta	A0A171BW66	Planomonospora sphaerica	20_50	RSRRRSRASSGRDGGRRGRRR	(18-38)	RSRRRSRASSGRDGGRRGRRR	(18-38)	PF02618.16	YceG	(91-380)	7.4e-78
UP000077701_161355.fasta	A0A171DAD0	Planomonospora sphaerica	20_50	SRRRNGSRRRNGSRRRNGSRRRNGSRRRNGSR	(25-56)	SRRRNGSRRRNGSRRRNGSRRRNGSRRRNGSR	(25-56)	PF00005.27	ABC_tran	(100-239)	6.1e-22
UP000092232_1834073.fasta	A0A1A3PPC0	Mycobacterium sp. 1245111.1	20_50	RSSRRRSSRAERARAERERRR	(4-24)	RSSRRRSSRAERARAERERRR	(4-24)	PF02618.16	YceG	(70-390)	1.3e-67
UP000093053_1586287.fasta	A0A1B2HF53	Lentzea guizhouensis	40_30,45_25,45_30	RRPASRTSGSSRSSSSRRKS,RRPASRTSGSSRSSSSRRKS,RRPASRTSGSSRSSSSRRKS	(4-23),(4-23),(4-23)	RRPASRTSGSSRSSSSRRKS	(4-23)	PF13638.6;PF02562.16	PIN_4;PhoH	(31-169);(250-457)	4.8e-27;3.1e-54
UP000093256_1819298.fasta	A0A1B9ETP3	Streptomyces sp. PTY087I2	20_50,20_55,25_45,30_40,35_35,40_30	RSRSRSAARSRVRRRQRNRRR,RSRSRSAARSRVRRRQRNRRR,SEPRSRSRSAARSRVRRRQR,RSASEPRSRSRSAARSRVRRR,SRSASEPRSRSRSAARSRVR,SGSRSASEPRSRSRSAARSR	(80-100),(80-100),(77-96),(74-94),(73-92),(71-90)	SGSRSASEPRSRSRSAARSRVRRRQRNRRR	(71-100)	PF11350.8	DUF3152	(179-356)	6.4e-32
UP000093256_1819298.fasta	A0A1B9ENM0	Streptomyces sp. PTY087I2	40_30	SSTSSDKSRASSSRRARRVR	(9-28)	SSTSSDKSRASSSRRARRVR	(9-28)	PF00440.23	TetR_N	(38-84)	2.6e-17
UP000093352_1871336.fasta	A0A371IMF6	Criibacterium bergeronii	20_50,20_55,20_60,25_45,25_50,25_55	RRDRRRRRRRRYRKSSSSRLS,RRDRRRRRRRRYRKSSSSRLS,RRDRRRRRRRRYRKSSSSR,RDRRRRRRRRYRKSSSSRLS,RDRRRRRRRRYRKSSSSRLS,RDRRRRRRRRYRKSSSSRLS	(418-438),(418-438),(418-436),(419-438),(419-438),(419-438)	RRDRRRRRRRRYRKSSSSRLS	(418-438)	PF00768.20;PF07943.13	Peptidase_S11;PBP5_C	(23-271);(289-377)	3.6e-48;4.4e-12
UP000094479_1621259.fasta	A0A1B6ADX2	Streptomyces sp. NBRC 110611	20_50,20_55	RAGDRDRSRRRSGRRSRSGRRAGRGR,RDRSRRRSGRRSRSGRRAGRGR	(8-33),(12-33)	RAGDRDRSRRRSGRRSRSGRRAGRGR	(8-33)	PF17964.1;PF03734.14	Big_10;YkuD	(78-263);(265-395)	7.8e-46;8.4e-09
UP000094479_1621259.fasta	A0A1B6AJ19	Streptomyces sp. NBRC 110611	20_50,25_45,25_50	SSGQSPSRPHRRRRRRRRSR,SLSSGQSPSRPHRRRRRRRRSR,SSGQSPSRPHRRRRRRRRSR	(490-509),(488-509),(490-509)	SLSSGQSPSRPHRRRRRRRRSR	(488-509)	PF00239.21;PF07508.13	Resolvase;Recombinase	(12-153);(174-277)	8.1e-09;3.1e-12
UP000094479_1621259.fasta	A0A1B6ADT2	Streptomyces sp. NBRC 110611	40_30	SVNSPRSSRSPRSPRRSARSS	(29-49)	SVNSPRSSRSPRSPRRSARSS	(29-49)	PF01183.20	Glyco_hydro_25	(117-302)	5.2e-50
UP000094622_1439726.fasta	A0A1E3H1Z7	Methylobrevis pamukkalensis	20_50	STASRQRCRSTRRRRRRLSR	(120-139)	STASRQRCRSTRRRRRRLSR	(120-139)	PF01370.21	Epimerase	(3-135)	3.8e-25
UP000094622_1439726.fasta	A0A1E3H4V6	Methylobrevis pamukkalensis	20_50	SSTRPRRWRRRRSTRCWRRS	(441-460)	SSTRPRRWRRRRSTRCWRRS	(441-460)	PF06074.12	DUF935	(28-434)	3.6e-71
UP000094622_1439726.fasta	A0A1E3H9R6	Methylobrevis pamukkalensis	25_45	RRLPRRSTRSRSRSARSR	(556-573)	RRLPRRSTRSRSRSARSR	(556-573)	PF01315.22;PF02738.18	Ald_Xan_dh_C;Ald_Xan_dh_C2	(20-140);(156-558)	1.9e-32;1e-120
UP000094622_1439726.fasta	A0A1E3H0R6	Methylobrevis pamukkalensis	30_40	RRSTRSSRSRCGLRRSGRPSRR	(180-201)	RRSTRSSRSRCGLRRSGRPSRR	(180-201)	PF00456.21	Transketolase_N	(1-154)	1.1e-48
UP000094622_1439726.fasta	A0A1E3H4N7	Methylobrevis pamukkalensis	30_40	SASSTRSSRLVRRSRPRRR	(192-210)	SASSTRSSRLVRRSRPRRR	(192-210)	PF00574.23	CLP_protease	(21-192)	4.9e-76
UP000094622_1439726.fasta	A0A1E3H826	Methylobrevis pamukkalensis	35_35	SRARRASRASSRRSRPTSAS	(137-156)	SRARRASRASSRRSRPTSAS	(137-156)	PF01512.17	Complex1_51K	(1-125)	1.2e-32
UP000094622_1439726.fasta	A0A1E3H237	Methylobrevis pamukkalensis	40_30	SRCSRPRNSTWRRCRSSSSSSTR	(264-286)	SRCSRPRNSTWRRCRSSSSSSTR	(264-286)	PF17854.1;PF01580.18	FtsK_alpha;FtsK_SpoIIIE	(1-98);(105-254)	5.9e-26;1.8e-44
UP000094622_1439726.fasta	A0A1E3H561	Methylobrevis pamukkalensis	40_30	RSPSCSSSRSASSRCRPRR	(74-92)	RSPSCSSSRSASSRCRPRR	(74-92)	PF01027.20	Bax1-I	(27-92)	9.3e-09
UP000094622_1439726.fasta	A0A1E3H268	Methylobrevis pamukkalensis	45_25	SSRTPSSSCSRTRSSVSRPR	(383-402)	SSRTPSSSCSRTRSSVSRPR	(383-402)	PF13328.6;PF04607.17	HD_4;RelA_SpoT	(26-176);(235-345)	7.7e-48;2.1e-33
UP000094622_1439726.fasta	A0A1E3H6U1	Methylobrevis pamukkalensis	45_25	SSSSRWWSRPIRRRSASSS	(254-272)	SSSSRWWSRPIRRRSASSS	(254-272)	PF00126.27;PF03466.20	HTH_1;LysR_substrate	(3-62);(86-255)	7.4e-18;8.4e-25
UP000095087_1177755.fasta	A0A1E2RW30	Methyloligella halotolerans	20_50,25_45,25_50,30_40,30_45,35_35,35_40	RRSRRAFSRKRRSWRSSHRR,SRRSRRAFSRKRRSWRSSHRR,RRSRRAFSRKRRSWRSSHRR,SSRRSRRAFSRKRRSWRSSHR,SRRSRRAFSRKRRSWRSSHR,SSRRSRRAFSRKRRSWRSS,SSRRSRRAFSRKRRSWRSS	(569-588),(568-588),(569-588),(567-587),(568-587),(567-585),(567-585)	SSRRSRRAFSRKRRSWRSSHRR	(567-588)	PF00199.19;PF06628.12	Catalase;Catalase-rel	(28-413);(442-507)	8.4e-181;9.1e-20
UP000095087_1177755.fasta	A0A1E2S003	Methyloligella halotolerans	30_40,35_35	STRSRKPARRSRRSRPSRSAS,SRKPARRSRRSRPSRSASPS	(431-451),(434-453)	STRSRKPARRSRRSRPSRSASPS	(431-453)	PF09587.10	PGA_cap	(52-310)	1.2e-46
UP000095087_1177755.fasta	A0A1E2S326	Methyloligella halotolerans	30_40	SSASRSSRARPRRSCPARRR	(381-400)	SSASRSSRARPRRSCPARRR	(381-400)	PF02518.26;PF00204.25	HATPase_c;DNA_gyraseB	(76-222);(276-379)	1.9e-20;4.3e-18
UP000095087_1177755.fasta	A0A1E2S105	Methyloligella halotolerans	45_25,50_20	SRVPWRSCSRSFRSSSRSAS,RSCSRSFRSSSRSASTSIISASRS	(165-184),(170-193)	SRVPWRSCSRSFRSSSRSASTSIISASRS	(165-193)	PF04173.13	DoxD	(13-161)	8.5e-24
UP000095087_1177755.fasta	A0A1E2S2Z7	Methyloligella halotolerans	50_20	RGSSDKSSSDRRSSDKSSSR	(465-484)	RGSSDKSSSDRRSSDKSSSR	(465-484)	PF00270.29;PF00271.31	DEAD;Helicase_C	(25-194);(230-339)	8.9e-51;2.1e-28
UP000095403_463642.fasta	A0A1K2G0U4	Streptomyces sp. F-1	20_50,20_55,20_60	SSHRTERRRSSRRRRRPRRR,SSHRTERRRSSRRRRRPRRR,SSHRTERRRSSRRRRRPRRR	(3-22),(3-22),(3-22)	SSHRTERRRSSRRRRRPRRR	(3-22)	PF11350.8	DUF3152	(98-282)	4.3e-39
UP000095403_463642.fasta	A0A1K2FS34	Streptomyces sp. F-1	40_30,45_25,50_20	RTSSQSARSRRSVSGRLSRSLSGRSTSRS,SSQSARSRRSVSGRLSRSLSGRSTSRSVSVRSS,SRSLSGRSTSRSVSVRSSGSSSGSSSGRGR	(72-100),(74-106),(89-118)	RTSSQSARSRRSVSGRLSRSLSGRSTSRSVSVRSSGSSSGSSSGRGR	(72-118)	PF16919.5;PF00069.25;PF16918.5	PknG_rubred;Pkinase;PknG_TPR	(56-197);(198-467);(519-832)	1e-42;1.2e-24;4.3e-89
UP000095705_36818.fasta	A0A1E5PX62	Streptomyces subrutilus	20_50	SRTSARRSPRRWPGSRRRRR	(767-786)	SRTSARRSPRRWPGSRRRRR	(767-786)	PF18605.1;PF00109.26;PF02801.22;PF16197.5;PF00698.21	PikAIV_N;ketoacyl-synt;Ketoacyl-synt_C;KAsynt_C_assoc;Acyl_transf_1	(3-32);(34-286);(294-412);(414-524);(568-754)	8.1e-10;3e-91;4.9e-45;4.9e-11;3.3e-55
UP000095705_36818.fasta	A0A1E5Q1F3	Streptomyces subrutilus	45_25	SARSSASARSSASRRSVSGRLSR	(83-105)	SARSSASARSSASRRSVSGRLSR	(83-105)	PF16919.5;PF00069.25;PF16918.5	PknG_rubred;Pkinase;PknG_TPR	(69-211);(212-432);(748-1052)	7.4e-41;3.8e-25;3.9e-88
UP000095776_1849032.fasta	A0A1C9WUC8	Arthrobacter sp. U41	20_50,25_45,25_50	SRRRRRSRGRRGRSSRGS,SRRRRRSRGRRGRSSRGS,SRRRRRSRGRRGRSSRGS	(242-259),(242-259),(242-259)	SRRRRRSRGRRGRSSRGS	(242-259)	PF10150.9	RNase_E_G	(493-764)	5.7e-103
UP000176087_933944.fasta	A0A1E7JTG5	Streptomyces abyssalis	20_50	RRRRSSSSAPPRRRTRRR	(7-24)	RRRRSSSSAPPRRRTRRR	(7-24)	PF00704.28	Glyco_hydro_18	(68-420)	1.4e-75
UP000176675_1581067.fasta	A0A1F1KCB2	Kytococcus sp. HMSC28H12	20_50,20_55,25_45,25_50,25_55,30_40,30_45,30_50,30_55	RSSRSRRSRKRSRGGRRRSR,RSSRSRRSRKRSRGGRRRSR,RSSRSRRSRKRSRGGRRRSR,RSSRSRRSRKRSRGGRRRSR,RSSRSRRSRKRSRGGRRRSR,RSSRSRRSRKRSRGGRRRSR,RSSRSRRSRKRSRGGRRRSR,RSSRSRRSRKRSRGGRRRSR,RSSRSRRSRKRSRGGRRRSR	(212-231),(212-231),(212-231),(212-231),(212-231),(212-231),(212-231),(212-231),(212-231)	RSSRSRRSRKRSRGGRRRSR	(212-231)	PF10150.9	RNase_E_G	(408-677)	6.8e-107
UP000179465_1834515.fasta	A0A1S1Q2K6	Frankia sp. EUN1h	20_50,25_45,25_50,30_40,30_45,30_50	SRRRGRSHTSRRRSSSRRRALR,RPTSRRRGRSHTSRRRSSSRRRALR,SRRRGRSHTSRRRSSSRRRALR,RPTSRRRGRSHTSRRRSSSRRR,RPTSRRRGRSHTSRRRSSSRRR,SRRRGRSHTSRRRSSSRRR	(85-106),(82-106),(85-106),(82-103),(82-103),(85-103)	RPTSRRRGRSHTSRRRSSSRRRALR	(82-106)	PF04226.13	Transgly_assoc	(35-86)	6.7e-13
UP000179465_1834515.fasta	A0A1S1QJ10	Frankia sp. EUN1h	20_50	SGRSPRRRASNRSPRRRRRTTSR	(84-106)	SGRSPRRRASNRSPRRRRRTTSR	(84-106)	PF04226.13	Transgly_assoc	(31-82)	3.1e-11
UP000179465_1834515.fasta	A0A1S1QSP7	Frankia sp. EUN1h	25_45,30_40,30_45	RTSRSSRRPASARRRRRSS,RTSRSSRRPASARRRRRSS,RTSRSSRRPASARRRRRSS	(30-48),(30-48),(30-48)	RTSRSSRRPASARRRRRSS	(30-48)	PF13442.6;PF13442.6	Cytochrome_CBB3;Cytochrome_CBB3	(79-154);(174-248)	6.9e-07;2.6e-13
UP000179627_573497.fasta	A0A1S1QRY0	Frankia sp. Cc1.17	20_50,25_45,25_50,30_40,30_45,30_50	RLVSRRNARRSRSASVRRRRRSSS,SRRNARRSRSASVRRRRRSSS,SRRNARRSRSASVRRRRRSSS,SRRNARRSRSASVRRRRRSSS,SRRNARRSRSASVRRRRRSSS,SRRNARRSRSASVRRRRRSSS	(22-45),(25-45),(25-45),(25-45),(25-45),(25-45)	RLVSRRNARRSRSASVRRRRRSSS	(22-45)	PF00034.21;PF13442.6	Cytochrom_C;Cytochrome_CBB3	(78-155);(171-245)	1.8e-06;5.8e-13
UP000179627_573497.fasta	A0A1S1RK18	Frankia sp. Cc1.17	50_20	RRRSASTPTARSSSSSTSSS	(34-53)	RRRSASTPTARSSSSSTSSS	(34-53)	PF02452.17	PemK_toxin	(110-213)	2.3e-10
UP000181951_310780.fasta	A0A1H8TJF3	Streptomyces rubidus	35_35	RSSHRRSGSRAGSSRARSGRR	(127-147)	RSSHRRSGSRAGSSRARSGRR	(127-147)	PF00741.18	Gas_vesicle	(16-54)	2.2e-13
UP000181951_310780.fasta	A0A1H8EWK5	Streptomyces rubidus	40_30,45_25,45_30,50_20,50_25,55_20,55_25,60_20,60_25	RSSSSRSSRSSRSTSQASRRSVSGR,RSSSSRSSRSSRSTSQASRRSVSGRLS,RSSRSSRSTSQASRRSVSGR,RSSSSRSSRSSRSTSQASRRSVS,SSSSRSSRSSRSTSQASRRSVS,SSSSRSSRSSRSTSQASRRSVS,SSSSRSSRSSRSTSQASRRSVS,SSSSRSSRSSRSTSQASRRS,SSSSRSSRSSRSTSQASRRS	(48-72),(48-74),(53-72),(48-70),(49-70),(49-70),(49-70),(49-68),(49-68)	RSSSSRSSRSSRSTSQASRRSVSGRLS	(48-74)	PF16919.5;PF00069.25;PF16918.5	PknG_rubred;Pkinase;PknG_TPR	(38-181);(182-433);(517-858)	6.4e-41;9.6e-22;8.5e-89
UP000181951_310780.fasta	A0A1H8V3J2	Streptomyces rubidus	40_30,45_25	RTRSSGGSSRGGSSRARSSR,SRTRSSGGSSRGGSSRARSSRPS	(13-32),(12-34)	SRTRSSGGSSRGGSSRARSSRPS	(12-34)	PF00270.29;PF00271.31	DEAD;Helicase_C	(90-259);(291-400)	1.1e-43;1.1e-24
UP000182206_1286822.fasta	A0A1C6LEH0	Streptomyces sp. WMMB 714	20_50,25_45,25_50,30_40	RSGAREGSRSRRRSSRTRRRASR,RARSGAREGSRSRRRSSRTRRRASR,RSGAREGSRSRRRSSRTRRRASR,SERARSGAREGSRSRRRSSR	(938-960),(936-960),(938-960),(934-953)	SERARSGAREGSRSRRRSSRTRRRASR	(934-960)	PF00109.26;PF02801.22;PF16197.5;PF00698.21;PF00550.25	ketoacyl-synt;Ketoacyl-synt_C;KAsynt_C_assoc;Acyl_transf_1;PP-binding	(36-286);(294-410);(413-527);(562-882);(982-1047)	8.4e-90;1.3e-44;1.4e-16;6.9e-57;1.5e-10
UP000182206_1286822.fasta	A0A1C6LU78	Streptomyces sp. WMMB 714	45_25	SRSGSRSGSPSGARSRSRS	(491-509)	SRSGSRSGSPSGARSRSRS	(491-509)	PF09594.10	GT87	(134-371)	5.4e-12
UP000183015_235985.fasta	A0A1H7S2N2	Streptacidiphilus jiangxiensis	40_30,45_25,45_30	SLSQRRSSRLSPSSPRSSRRHDSSR,SLSQRRSSRLSPSSPRSSRRHDSSR,SLSQRRSSRLSPSSPRSSRRHDSSR	(288-312),(288-312),(288-312)	SLSQRRSSRLSPSSPRSSRRHDSSR	(288-312)	PF13522.6;PF10017.9	GATase_6;Methyltransf_33	(91-245);(348-652)	1.3e-14;4.2e-112
UP000183263_300028.fasta	A0A1G8LBJ7	Rhodococcus triatomae	20_50	RRSPFSRSRTPRRRLRRRS	(1165-1183)	RRSPFSRSRTPRRRLRRRS	(1165-1183)	PF02775.21;PF01558.18	TPP_enzyme_C;POR	(453-605);(726-912)	7.1e-05;9.2e-25
UP000183263_300028.fasta	A0A1G8FJK5	Rhodococcus triatomae	35_35	STSRSFRSWRSHSSRRGRLR	(5-24)	STSRSFRSWRSHSSRRGRLR	(5-24)	PF03583.14	LIP	(143-410)	3.1e-18
UP000184390_52767.fasta	A0A1M6DCN6	Actinomyces denticolens	20_50,20_55,25_45,25_50,25_55	RRRRRRSRSRSDREPRESRS,RRRRRRSRSRSDREPRESRS,RRRRRRSRSRSDREPRESRS,RRRRRRSRSRSDREPRESRS,RRRRRRSRSRSDREPRESRS	(304-323),(304-323),(304-323),(304-323),(304-323)	RRRRRRSRSRSDREPRESRS	(304-323)	PF10150.9	RNase_E_G	(488-762)	1.9e-100
UP000184440_134849.fasta	A0A1M7RKJ5	Cryptosporangium aurantiacum	20_50,25_45	RRDSSRRRPGSAAPSRRRRR,SRRDSSRRRPGSAAPSRRRR	(230-249),(229-248)	SRRDSSRRRPGSAAPSRRRRR	(229-249)	PF02527.15	GidB	(27-206)	2.3e-49
UP000184452_758803.fasta	A0A1M6FN88	Nocardiopsis flavescens	20_50	RGEGRRRSSRGGRSRRRTRS	(440-459)	RGEGRRRSSRGGRSRRRTRS	(440-459)	PF00270.29;PF00271.31	DEAD;Helicase_C	(18-187);(226-335)	1e-48;9.3e-32
UP000185014_1185650.fasta	A0A1N0FWS0	Mycobacteroides abscessus subsp. abscessus	20_50,20_55,25_45,25_50,25_55	SAGSASSRRRRPRRRPRSRRRS,SASSRRRRPRRRPRSRRRS,SAGSASSRRRRPRRRPRSRRRS,SAGSASSRRRRPRRRPRSRRRS,SASSRRRRPRRRPRSRRRS	(172-193),(175-193),(172-193),(172-193),(175-193)	SAGSASSRRRRPRRRPRSRRRS	(172-193)	PF01202.22	SKI	(11-167)	3.4e-43
UP000185014_1185650.fasta	A0A1N1B0T9	Mycobacteroides abscessus subsp. abscessus	20_50,20_55,25_45,25_50,25_55	SASSRRRRPRRRPRSRRRS,SASSRRRRPRRRPRSRRRS,SASSRRRRPRRRPRSRRRS,SASSRRRRPRRRPRSRRRS,SASSRRRRPRRRPRSRRRS	(79-97),(79-97),(79-97),(79-97),(79-97)	SASSRRRRPRRRPRSRRRS	(79-97)	PF01202.22	SKI	(1-71)	5.4e-08
UP000185014_1185650.fasta	A0A1M9VTQ8	Mycobacteroides abscessus subsp. abscessus	40_30	SSRCPRRSASSRRSTRAPSS	(917-936)	SSRCPRRSASSRRSTRAPSS	(917-936)	PF00109.26;PF02801.22;PF16197.5;PF00698.21	ketoacyl-synt;Ketoacyl-synt_C;KAsynt_C_assoc;Acyl_transf_1	(1-166);(174-292);(294-376);(518-843)	4.8e-60;7.7e-42;1.9e-10;6.3e-50
UP000185464_888845.fasta	A0A1L6L719	Minicystis rosea	20_50	SSRAISTASRRRRRLRVRRR	(182-201)	SSRAISTASRRRRRLRVRRR	(182-201)	PF00364.22	Biotin_lipoyl	(3-76)	2.1e-18
UP000185464_888845.fasta	A0A1L6L824	Minicystis rosea	20_50,25_45	RRNHRTSRSRPRRGSSTRRR,SRRNHRTSRSRPRRGSSTRR	(445-464),(444-463)	SRRNHRTSRSRPRRGSSTRRR	(444-464)	PF13418.6	Kelch_4	(367-419)	0.00017
UP000185464_888845.fasta	A0A1L6L3T1	Minicystis rosea	25_45,30_40,30_45	RPRARSSRASSARSRRSARR,RPRARSSRASSARSRRSARR,RPRARSSRASSARSRRSARR	(452-471),(452-471),(452-471)	RPRARSSRASSARSRRSARR	(452-471)	PF13948.6;PF13948.6;PF13948.6;PF13948.6	DUF4215;DUF4215;DUF4215;DUF4215	(167-216);(218-265);(267-313);(311-358)	8.8e-05;1.4e-06;1.5e-06;2.3e-09
UP000185464_888845.fasta	A0A1L6LM49	Minicystis rosea	25_45,30_40,30_45,35_35,35_40,35_45	SRTRSSCRRRKRVRRSSSRSSARAR,SRTRSSCRRRKRVRRSSSRSSARAR,SRTRSSCRRRKRVRRSSSRSSARAR,SRTRSSCRRRKRVRRSSSRSSAR,SRTRSSCRRRKRVRRSSSRSSAR,SRTRSSCRRRKRVRRSSSRSSAR	(323-347),(323-347),(323-347),(323-345),(323-345),(323-345)	SRTRSSCRRRKRVRRSSSRSSARAR	(323-347)	PF10009.9	DUF2252	(63-285)	2.7e-70
UP000185464_888845.fasta	A0A1L6LDM2	Minicystis rosea	30_40,35_35	RSRAWRRASRSSGSRTRSRWR,SSARSRAWRRASRSSGSRTRS	(716-736),(713-733)	SSARSRAWRRASRSSGSRTRSRWR	(713-736)	PF00069.25	Pkinase	(24-287)	1.7e-46
UP000185464_888845.fasta	A0A1L6LM95	Minicystis rosea	30_40	RSRSSISRSAPRRRRSAPR	(798-816)	RSRSSISRSAPRRRRSAPR	(798-816)	PF00069.25;PF13424.6	Pkinase;TPR_12	(81-350);(693-768)	6.2e-39;5.4e-10
UP000185464_888845.fasta	A0A1L6L727	Minicystis rosea	35_35,40_30	RRSRSRRAFITSSSSGSMRRR,SRSRRAFITSSSSGSMRRRS	(457-477),(459-478)	RRSRSRRAFITSSSSGSMRRRS	(457-478)	PF00668.20	Condensation	(6-447)	7.7e-87
UP000185464_888845.fasta	A0A1L6LXE9	Minicystis rosea	35_35,40_30,40_35,45_25,45_30	RRSRAARSSRGTSSTSSRSR,STSSASMRISRRSRAARSSRGTSSTSSRSRS,RRSRAARSSRGTSSTSSRSR,SSTSSASMRISRRSRAARSSRGTSSTSSRSRS,SRRSRAARSSRGTSSTSSRSRS	(208-227),(198-228),(208-227),(197-228),(207-228)	SSTSSASMRISRRSRAARSSRGTSSTSSRSRS	(197-228)	PF12698.7	ABC2_membrane_3	(44-190)	5.4e-12
UP000185464_888845.fasta	A0A1L6LHE6	Minicystis rosea	40_30,45_25,45_30	SSISRSCWRRSRASRWRSSS,SSISRSCWRRSRASRWRSSS,SSISRSCWRRSRASRWRSSS	(57-76),(57-76),(57-76)	SSISRSCWRRSRASRWRSSS	(57-76)	PF07508.13;PF13408.6	Recombinase;Zn_ribbon_recom	(149-266);(279-344)	1.9e-18;3.3e-10
UP000185464_888845.fasta	A0A1L6M2T0	Minicystis rosea	40_30,45_25,45_25,50_20,50_20,50_25,55_20,55_25	RRWSSSSSARAWSSSRGRR,RWSSSSSARAWSSSRGRRPS,SSSARSSRSSSRLRPSSSGRPS,SSSSSARAWSSSRGRRPSS,SSSARSSRSSSRLRPSSSGRPS,SSSARSSRSSSRLRPSSSGRPS,SSSARSSRSSSRLRPSSSGR,SSSARSSRSSSRLRPSSSGR	(115-133),(116-135),(180-201),(118-136),(180-201),(180-201),(180-199),(180-199)	RRWSSSSSARAWSSSRGRRPSS,SSSARSSRSSSRLRPSSSGRPS	(115-136),(180-201)	PF00441.24	Acyl-CoA_dh_1	(1-47)	1.2e-07
UP000185593_1904968.fasta	A0A1Q9SZA8	Pseudonocardia sp. CNS-139	25_45,30_40	RSRSARSCSRRRWSGWCRRR,SRSARSCSRRRWSGWCRRRS	(286-305),(287-306)	RSRSARSCSRRRWSGWCRRRS	(286-306)	PF07690.16	MFS_1	(11-218)	5.5e-28
UP000185593_1904968.fasta	A0A1Q9T151	Pseudonocardia sp. CNS-139	25_45,30_40	SGRRRRRRAASRGRSSCSRCS,STSTSGRRRRRRAASRGRSSCS	(252-272),(248-269)	STSTSGRRRRRRAASRGRSSCSRCS	(248-272)	PF13424.6	TPR_12	(77-149)	3.4e-07
UP000185593_1904968.fasta	A0A1Q9ST19	Pseudonocardia sp. CNS-139	30_40,35_35,35_40,40_30,40_35,40_40	RPPPRRSCRSRRSASSPRSRRASS,SSRPPPRRSCRSRRSASSPRSRRASSPAR,RRSCRSRRSASSPRSRRASS,RRSCRSRRSASSPRSRRASS,RRSCRSRRSASSPRSRRASS,RRSCRSRRSASSPRSRRASS	(198-221),(196-224),(202-221),(202-221),(202-221),(202-221)	SSRPPPRRSCRSRRSASSPRSRRASSPAR	(196-224)	PF07690.16	MFS_1	(1-246)	2.6e-21
UP000185593_1904968.fasta	A0A1Q9SX94	Pseudonocardia sp. CNS-139	30_40,30_40,35_35,35_40,40_30,40_35,40_40,45_25,45_30	RAASRSSSTRRSRSRRTWRPSSRATR,STSTRSARRATGRRSSRRRSS,SSTWRAASRSSSTRRSRSRRTWRPSSR,SRSSSTRRSRSRRTWRPSSR,SSSTWRAASRSSSTRRSRSRRTWRPSSR,SSTWRAASRSSSTRRSRSRRTWRPSSR,SRSSSTRRSRSRRTWRPSSR,SSSTWRAASRSSSTRRSRSR,SSSTWRAASRSSSTRRSRSR	(267-292),(308-328),(263-289),(270-289),(262-289),(263-289),(270-289),(262-281),(262-281)	SSSTWRAASRSSSTRRSRSRRTWRPSSRATR,STSTRSARRATGRRSSRRRSS	(262-292),(308-328)	PF02646.16	RmuC	(157-226)	1.9e-08
UP000185593_1904968.fasta	A0A1Q9TBF0	Pseudonocardia sp. CNS-139	30_40	RRSAGSGVRRSRPRASSRSR	(426-445)	RRSAGSGVRRSRPRASSRSR	(426-445)	PF02274.17	Amidinotransf	(1-362)	1.4e-76
UP000185593_1904968.fasta	A0A1Q9T4C7	Pseudonocardia sp. CNS-139	35_35	SLSSVWRSRRRCSSRRSWR	(59-77)	SLSSVWRSRRRCSSRRSWR	(59-77)	PF00990.21	GGDEF	(227-392)	3.8e-29
UP000185593_1904968.fasta	A0A1Q9T9Z4	Pseudonocardia sp. CNS-139	45_25,50_20,50_25,55_20,55_25,60_20,60_25	SSSSRCSRSSGSRRSRSSTS,SSSSRCSRSSGSRRSRSSTS,SSSSRCSRSSGSRRSRSSTS,SSSSRCSRSSGSRRSRSSTS,SSSSRCSRSSGSRRSRSSTS,SSSSRCSRSSGSRRSRSSTS,SSSSRCSRSSGSRRSRSSTS	(110-129),(110-129),(110-129),(110-129),(110-129),(110-129),(110-129)	SSSSRCSRSSGSRRSRSSTS	(110-129)	PF07690.16	MFS_1	(1-111)	1.3e-11
UP000185663_545619.fasta	A0A1H1RLI7	Paraoerskovia marina	20_50,25_45,25_50,30_40,30_45,35_35	RRRRRRRRGGSGRSSDSGSR,SRRRRRRRRGGSGRSSDSGSRS,RRRRRRRRGGSGRSSDSGSR,SRRRRRRRRGGSGRSSDSGSRSAR,SRRRRRRRRGGSGRSSDSGSRS,RRRRGGSGRSSDSGSRSARS	(501-520),(500-521),(501-520),(500-523),(500-521),(505-524)	SRRRRRRRRGGSGRSSDSGSRSARS	(500-524)	PF10150.9	RNase_E_G	(688-957)	1.1e-105
UP000185663_545619.fasta	A0A1H1TVL5	Paraoerskovia marina	20_50,25_45	RLGRRSSRSRARTRSRPTRR,RRSSRSRARTRSRPTRRFGS	(1292-1311),(1295-1314)	RLGRRSSRSRARTRSRPTRRFGS	(1292-1314)	PF00270.29;PF00271.31;PF08494.11	DEAD;Helicase_C;DEAD_assoc	(25-213);(286-422);(683-883)	2.3e-23;1.4e-12;1.5e-72
UP000185663_545619.fasta	A0A1H1QB39	Paraoerskovia marina	40_30	RSSSLSRRDGRSSSLSRR	(154-171)	RSSSLSRRDGRSSSLSRR	(154-171)	PF00186.19	DHFR_1	(4-155)	2e-39
UP000185790_1517881.fasta	A0A1Q9VTR0	Cellulosimicrobium sp. CUA-896	20_50,25_45,30_40,30_45	RASSRRSASRWRRGRRRAAR,RRSRDSARASSRRSASRWRRGRRRAARPSS,RRSRDSARASSRRSASRWRRGR,RRSRDSARASSRRSASRWRR	(484-503),(477-506),(477-498),(477-496)	RRSRDSARASSRRSASRWRRGRRRAARPSS	(477-506)	PF13454.6	NAD_binding_9	(1-193)	6.8e-25
UP000185790_1517881.fasta	A0A1Q9VVI2	Cellulosimicrobium sp. CUA-896	20_50,20_55	SRCCRTSRRRRGRPSRRPSRPSRRPR,RTSRRRRGRPSRRPSRPSRRPR	(256-281),(260-281)	SRCCRTSRRRRGRPSRRPSRPSRRPR	(256-281)	PF10150.9	RNase_E_G	(1-176)	8.5e-71
UP000185790_1517881.fasta	A0A1Q9VXP8	Cellulosimicrobium sp. CUA-896	20_50	SRGRTARRPRRRSRSSGARR	(415-434)	SRGRTARRPRRRSRSSGARR	(415-434)	PF02225.22;PF04389.17	PA;Peptidase_M28	(127-216);(243-425)	1.4e-15;1.3e-33
UP000185790_1517881.fasta	A0A1Q9V740	Cellulosimicrobium sp. CUA-896	25_45,30_40,30_45,35_35,35_40,40_30,40_35,40_40,45_25	SSRARRRRRSSSCRAATSRRWSWR,SRASCPRSSSSRARRRRRSSSCRAATSRRWSWRS,SSRARRRRRSSSCRAATSRR,SRASCPRSSSSRARRRRRSSSCRAATSR,SRASCPRSSSSRARRRRRSSSCRAATSR,SRASCPRSSSSRARRRRRSSSCRAATS,SRASCPRSSSSRARRRRRSSSCRAATS,SRASCPRSSSSRARRRRRSSSCR,SRRWSWRSGSSPTRRSSSSTSRRAAS	(399-422),(390-423),(399-418),(390-417),(390-417),(390-416),(390-416),(390-412),(416-441)	SRASCPRSSSSRARRRRRSSSCRAATSRRWSWRSGSSPTRRSSSSTSRRAAS	(390-441)	PF00005.27;PF00005.27	ABC_tran;ABC_tran	(38-188);(288-410)	7.8e-28;2e-05
UP000185790_1517881.fasta	A0A1Q9VLX5	Cellulosimicrobium sp. CUA-896	30_40,35_35	RSRRRSPRAAPSPSSSRRRTR,RAAPSPSSSRRRTRASRRSSPGTRTSS	(541-561),(548-574)	RSRRRSPRAAPSPSSSRRRTRASRRSSPGTRTSS	(541-574)	PF03372.23	Exo_endo_phos	(29-317)	5.4e-09
UP000185790_1517881.fasta	A0A1Q9VTK5	Cellulosimicrobium sp. CUA-896	30_40,35_35	RRASWSSDGRRRRSESARRSSMRCTHSRS,RASWSSDGRRRRSESARRSSMR	(48-76),(49-70)	RRASWSSDGRRRRSESARRSSMRCTHSRS	(48-76)	PF00899.21	ThiF	(294-534)	2.6e-12
UP000185790_1517881.fasta	A0A1Q9VXE8	Cellulosimicrobium sp. CUA-896	30_40,35_35,35_40,40_30	RGRGSRPRRRGSRSSRSSPS,RGRGSRPRRRGSRSSRSSPS,RGRGSRPRRRGSRSSRSSPS,SRPRRRGSRSSRSSPSAAS	(21-40),(21-40),(21-40),(25-43)	RGRGSRPRRRGSRSSRSSPSAAS	(21-43)	PF07730.13	HisKA_3	(187-255)	9.4e-17
UP000185790_1517881.fasta	A0A1Q9VYL2	Cellulosimicrobium sp. CUA-896	30_40,35_35,40_30,40_35,45_25	RGCRRRACSGRRASSSSSRR,SRGCRRRACSGRRASSSSSRRASS,RRRACSGRRASSSSSRRASSPR,RRRACSGRRASSSSSRRASS,SGRRASSSSSRRASSPRGSPSGRCR	(237-256),(236-259),(240-261),(240-259),(245-269)	SRGCRRRACSGRRASSSSSRRASSPRGSPSGRCR	(236-269)	PF07690.16	MFS_1	(3-239)	1.9e-19
UP000185790_1517881.fasta	A0A1Q9VHJ4	Cellulosimicrobium sp. CUA-896	35_35	SRPTRSSGSSSGSPRLRRRR	(426-445)	SRPTRSSGSSSGSPRLRRRR	(426-445)	PF00672.25;PF00512.25	HAMP;HisKA	(215-267);(271-335)	4.2e-14;1.8e-13
UP000185790_1517881.fasta	A0A1Q9VX46	Cellulosimicrobium sp. CUA-896	35_35	SSRTGSSSRGRTARSPRRSRS	(763-783)	SSRTGSSSRGRTARSPRRSRS	(763-783)	PF03176.15;PF03176.15	MMPL;MMPL	(44-398);(471-700)	2e-60;2.8e-18
UP000186040_1193682.fasta	A0A1Q9LG93	Actinokineospora bangkokensis	20_50,25_45,25_50	SSGRSRSARSGRRYRRRGRR,SSGRSRSARSGRRYRRRGRR,SSGRSRSARSGRRYRRRGRR	(4-23),(4-23),(4-23)	SSGRSRSARSGRRYRRRGRR	(4-23)	PF00293.28	NUDIX	(28-158)	5.8e-24
UP000186096_58117.fasta	A0A1N6UFR1	Microbispora rosea	20_50,20_55,25_45,25_50	SPRRRSSGSRTQQRRSRRRRKRQRR,RRRSSGSRTQQRRSRRRRKR,SPRRRSSGSRTQQRRSRRRR,SPRRRSSGSRTQQRRSRRRR	(66-90),(68-87),(66-85),(66-85)	SPRRRSSGSRTQQRRSRRRRKRQRR	(66-90)	PF02618.16	YceG	(137-430)	6.7e-76
UP000186096_58117.fasta	A0A1N6RWX5	Microbispora rosea	35_35	SRSGSRSDSRSDRPDSRRYR	(60-79)	SRSGSRSDSRSDRPDSRRYR	(60-79)	PF01479.25;PF00849.22	S4;PseudoU_synth_2	(419-465);(480-613)	9.6e-10;7.5e-23
UP000186168_1331668.fasta	A0A1R1S7P4	Streptomyces sparsogenes DSM 40356	20_50	RGRRSSRRRRSPDQRRSVR	(371-389)	RGRRSSRRRRSPDQRRSVR	(371-389)	PF05653.14	Mg_trans_NIPA	(2-230)	1.7e-06
UP000186168_1331668.fasta	A0A1R1SK59	Streptomyces sparsogenes DSM 40356	45_25,50_20,50_25,55_20,55_25,60_20,60_25,65_20,65_25,70_20,70_25	SPPSRSSSRSSSRSSSRRSSKSSSR,SPPSRSSSRSSSRSSSRRSSKSSSR,SPPSRSSSRSSSRSSSRRSSKSSSR,SPPSRSSSRSSSRSSSRRSSKSSSR,SPPSRSSSRSSSRSSSRRSSKSSSR,SPPSRSSSRSSSRSSSRRSSKSSSR,SRSSSRSSSRSSSRRSSKSSSR,SRSSSRSSSRSSSRRSSKSSSR,SRSSSRSSSRSSSRRSSKSSSR,SRSSSRSSSRSSSRRSSKSSSR,SSSRSSSRSSSRRSSKSSSR	(287-311),(287-311),(287-311),(287-311),(287-311),(287-311),(290-311),(290-311),(290-311),(290-311),(292-311)	SPPSRSSSRSSSRSSSRRSSKSSSR	(287-311)	PF01261.24	AP_endonuc_2	(25-212)	1.6e-18
UP000186218_1344003.fasta	A0A1N7G946	Williamsia sterculiae	20_50,20_55,20_60,25_45,25_50	SRRSGWRVSRAPSRRRSRRRRSRCRRFR,RRSGWRVSRAPSRRRSRRRRSRCRRFR,RVSRAPSRRRSRRRRSRCRRFR,SRRSGWRVSRAPSRRRSRRRRS,SRRSGWRVSRAPSRRRSRRRRS	(292-319),(293-319),(298-319),(292-313),(292-313)	SRRSGWRVSRAPSRRRSRRRRSRCRRFR	(292-319)	PF03186.13	CobD_Cbib	(3-275)	4.2e-87
UP000186309_1387353.fasta	A0A1U7CY64	Paludisphaera borealis	20_50,20_55,20_60	SRRSRRRRKSQRPRARRRSRSRR,SRRSRRRRKSQRPRARRRSRSRR,SRRSRRRRKSQRPRARRRSRSRR	(194-216),(194-216),(194-216)	SRRSRRRRKSQRPRARRRSRSRR	(194-216)	PF04536.14	TPM_phosphatase	(49-175)	5e-07
UP000186309_1387353.fasta	A0A1U7CNQ8	Paludisphaera borealis	35_35,40_30	RSSPRRRSRSTSYSASEFRR,SRSSPRRRSRSTSYSASEFR	(21-40),(20-39)	SRSSPRRRSRSTSYSASEFRR	(20-40)	PF00122.20	E1-E2_ATPase	(126-263)	1.5e-16
UP000186309_1387353.fasta	A0A1U7CQ87	Paludisphaera borealis	35_35	SRRGRGEGRSRGSRSRSSQS	(582-601)	SRRGRGEGRSRGSRSRSSQS	(582-601)	PF09371.10;PF16921.5;PF16921.5;PF12836.7;PF17674.1;PF00575.23	Tex_N;Tex_YqgF;Tex_YqgF;HHH_3;HHH_9;S1	(12-198);(321-442);(612-662);(702-766);(772-848);(865-938)	2.5e-63;2e-27;7.3e-16;9.2e-22;3.9e-17;6.8e-18
UP000186599_653930.fasta	A0A1I4IXZ1	Pseudomonas bauzanensis	20_50	RPKRRSRNSQRRRNNRRSRS	(735-754)	RPKRRSRNSQRRRNNRRSRS	(735-754)	PF00575.23;PF10150.9	S1;RNase_E_G	(35-117);(119-389)	1e-14;1.7e-95
UP000186700_1718947.fasta	A0A1Q5CDJ8	Micromonospora sp. CB01531	20_50	SSVSRGRRPRSRRRTRARVR	(18-37)	SSVSRGRRPRSRRRTRARVR	(18-37)	PF13196.6	DUF4012	(235-377)	5e-44
UP000186700_1718947.fasta	A0A1Q4ZB25	Micromonospora sp. CB01531	40_30	SRRSGSRARRSRPSGSGSPS	(7065-7084)	SRRSGSRARRSRPSGSGSPS	(7065-7084)	PF13091.6	PLDc_2	(596-747)	1.3e-08
UP000186753_1904961.fasta	A0A1Q9SIW2	Actinomadura sp. CNU-125	20_50,25_45	RRRPSRSPRRTSRTGRRSGR,RRPSRSPRRTSRTGRRSGRS	(262-281),(263-282)	RRRPSRSPRRTSRTGRRSGRS	(262-282)	PF03460.17	NIR_SIR_ferr	(19-84)	1.5e-10
UP000186753_1904961.fasta	A0A1Q9SKU8	Actinomadura sp. CNU-125	20_50,25_45	SRRSGPRRSRRGSPGRRRGRRS,RSGSRRSGPRRSRRGSPGRRR	(543-564),(540-560)	RSGSRRSGPRRSRRGSPGRRRGRRS	(540-564)	PF00171.22	Aldedh	(14-469)	1.1e-157
UP000186753_1904961.fasta	A0A1Q9SMR9	Actinomadura sp. CNU-125	20_50,20_55,20_60,25_45,25_50,25_55,25_60,30_40,30_45,30_50,30_55	RRGSSRRSSRRRRRRPGRRSTSRATVR,RRGSSRRSSRRRRRRPGRRSTSR,RRGSSRRSSRRRRRRPGRRS,RRGSSRRSSRRRRRRPGRRSTSR,RRGSSRRSSRRRRRRPGRRSTSR,RRGSSRRSSRRRRRRPGRRSTSR,RRGSSRRSSRRRRRRPGRRS,SSRRSSRRRRRRPGRRSTSR,SSRRSSRRRRRRPGRRSTSR,SSRRSSRRRRRRPGRRSTSR,SSRRSSRRRRRRPGRRSTSR	(368-394),(368-390),(368-387),(368-390),(368-390),(368-390),(368-387),(371-390),(371-390),(371-390),(371-390)	RRGSSRRSSRRRRRRPGRRSTSRATVR	(368-394)	PF00069.25	Pkinase	(14-255)	2.4e-25
UP000186753_1904961.fasta	A0A1Q9SUV3	Actinomadura sp. CNU-125	20_50,25_45,30_40,30_45,35_35,35_40,35_45	RARGSPRSRRSPRRRPRRPS,RGSPRSRRSPRRRPRRPSSSRSS,RGSPRSRRSPRRRPRRPSSSRSS,RGSPRSRRSPRRRPRRPSSSRSS,SPRSRRSPRRRPRRPSSSRSS,SPRSRRSPRRRPRRPSSSRSS,SPRSRRSPRRRPRRPSSSRSS	(578-597),(580-602),(580-602),(580-602),(582-602),(582-602),(582-602)	RARGSPRSRRSPRRRPRRPSSSRSS	(578-602)	PF05223.11;PF03717.15;PF00905.22	MecA_N;PBP_dimer;Transpeptidase	(37-119);(131-208);(259-538)	5.4e-11;1.5e-05;1.7e-49
UP000186753_1904961.fasta	A0A1Q9TAP1	Actinomadura sp. CNU-125	20_50	RRRRSSRRARSPPRRSPPR	(678-696)	RRRRSSRRARSPPRRSPPR	(678-696)	PF08376.10;PF02518.26	NIT;HATPase_c	(91-329);(549-657)	1.4e-30;3.5e-06
UP000186753_1904961.fasta	A0A1Q9TCX9	Actinomadura sp. CNU-125	20_50	RRSSCRRARTGRRSRCWSRR	(647-666)	RRSSCRRARTGRRSRCWSRR	(647-666)	PF13086.6	AAA_11	(332-489)	7.7e-10
UP000186753_1904961.fasta	A0A1Q9TK29	Actinomadura sp. CNU-125	20_50,20_55	RASTARTRSRRRSRTSRPRRRRPVSDGR,STARTRSRRRSRTSRPRRRRPVS	(44-71),(46-68)	RASTARTRSRRRSRTSRPRRRRPVSDGR	(44-71)	PF17863.1	AAA_lid_2	(1-58)	7.1e-11
UP000186753_1904961.fasta	A0A1Q9TQ02	Actinomadura sp. CNU-125	20_50,20_55	RRSSTTRVRVRRRSRRRSRPR,RRSSTTRVRVRRRSRRRSRPR	(370-390),(370-390)	RRSSTTRVRVRRRSRRRSRPR	(370-390)	PF00069.25	Pkinase	(10-270)	4.3e-36
UP000186753_1904961.fasta	A0A1Q9U268	Actinomadura sp. CNU-125	20_50	RRRRSRRGSRSGPRGTRRGSRR	(325-346)	RRRRSRRGSRSGPRGTRRGSRR	(325-346)	PF08241.12	Methyltransf_11	(46-141)	1.3e-15
UP000186753_1904961.fasta	A0A1Q9SII5	Actinomadura sp. CNU-125	25_45	RSGRSRGRSGRGSRSRRR	(1399-1416)	RSGRSRGRSGRGSRSRRR	(1399-1416)	PF11847.8	DUF3367	(1-650)	4e-211
UP000186753_1904961.fasta	A0A1Q9UDU1	Actinomadura sp. CNU-125	25_45,30_40,30_45,35_35,35_40	RSRSRRSPTRPARSSKSRRR,SRSRSRRSPTRPARSSKSRRR,RSRSRRSPTRPARSSKSRRR,SRSRSRRSPTRPARSSKSRR,SRSRSRRSPTRPARSSKSRR	(589-608),(588-608),(589-608),(588-607),(588-607)	SRSRSRRSPTRPARSSKSRRR	(588-608)	PF00912.22;PF00905.22	Transgly;Transpeptidase	(117-304);(403-586)	5.5e-61;6.8e-10
UP000186753_1904961.fasta	A0A1Q9TBU1	Actinomadura sp. CNU-125	30_40	RTRRRRRRSWPWSCSTSSRSCR	(236-257)	RTRRRRRRSWPWSCSTSSRSCR	(236-257)	PF08817.10	YukD	(1-69)	4.2e-16
UP000186753_1904961.fasta	A0A1Q9TG38	Actinomadura sp. CNU-125	35_35	RRWRSGSSSGTRPRSFSRSRR	(340-360)	RRWRSGSSSGTRPRSFSRSRR	(340-360)	PF10124.9	Mu-like_gpT	(223-315)	5.1e-07
UP000186753_1904961.fasta	A0A1Q9UKW6	Actinomadura sp. CNU-125	35_35	RWSSRSNGSSARRARSTRSRRAS	(513-535)	RWSSRSNGSSARRARSTRSRRAS	(513-535)	PF04261.12	Dyp_perox	(288-476)	2.8e-10
UP000186806_223900.fasta	A0A1Q8TF68	Chromohalobacter japonicus	20_50	SDRRSLRRELRRRRRRLSAS	(10-29)	SDRRSLRRELRRRRRRLSAS	(10-29)	PF01812.20	5-FTHF_cyc-lig	(12-199)	9.6e-45
UP000186863_1904967.fasta	A0A1Q9RVH6	Pseudonocardia sp. CNS-004	20_50,25_45,25_50,30_40,30_45,30_50	RRSARRARSSPRRSTRRRSS,SPQRRSARRARSSPRRSTRRRSS,RRSARRARSSPRRSTRRRSS,RRSARRARSSPRRSTRRRSSTWLS,RRSARRARSSPRRSTRRRSS,RRSARRARSSPRRSTRRRSS	(394-413),(391-413),(394-413),(394-417),(394-413),(394-413)	SPQRRSARRARSSPRRSTRRRSSTWLS	(391-417)	PF00496.22	SBP_bac_5	(77-380)	3.8e-64
UP000186863_1904967.fasta	A0A1Q9RYV0	Pseudonocardia sp. CNS-004	20_50,20_50,25_45,25_45,25_50,25_50,30_40,30_40,30_40,30_45,30_45,30_50,35_35,35_35,35_35,35_40,35_40,35_45,40_30,40_35,45_25,45_30,45_35	SRRRSRLRSRTSSSPRRRLRSR,RRFRSPRRRRNDSLRRSRGSSRSRRPR,SRRPPSRRPRPPPSSRRRSRLRSRTSSSPRRRLRSRPRGPRR,RFRSPRRRRNDSLRRSRGSSRSRRPRLSPRPR,SRRRSRLRSRTSSSPRRRLRSR,RRRRNDSLRRSRGSSRSRRPR,SGRRAGRSRRSSRSSRPTSR,RPRPPPSSRRRSRLRSRTSSSPRRRLRSRPR,RSPRRRRNDSLRRSRGSSRSRRPRLSPRPRLS,SSRRRSRLRSRTSSSPRRRLRSRPR,RSPRRRRNDSLRRSRGSSRSR,SRRRSRLRSRTSSSPRRRLRSR,SSGRRAGRSRRSSRSSRPTSRSTARSSRS,RPPPSSRRRSRLRSRTSSSPRRR,SSRSRRPRLSPRPRLS…	(654-675),(821-847),(640-681),(822-853),(654-675),(827-847),(549-568),(647-677),(824-855),(653-677),(824-844),(654-675),(548-576),(649-671),(840-859),(549-568),(653-671),(653-671),(548-576),(548-576),(555-576),(555-576),(555-576)	SSGRRAGRSRRSSRSSRPTSRSTARSSRS,SRRPPSRRPRPPPSSRRRSRLRSRTSSSPRRRLRSRPRGPRR,RRFRSPRRRRNDSLRRSRGSSRSRRPRLSPRPRLSPRSS	(548-576),(640-681),(821-859)	PF02518.26	HATPase_c	(174-287)	1.3e-07
UP000186863_1904967.fasta	A0A1Q9SBN8	Pseudonocardia sp. CNS-004	25_45	RRRRLRRPSPASRTHSSSRR	(409-428)	RRRRLRRPSPASRTHSSSRR	(409-428)	PF02746.16;PF13378.6	MR_MLE_N;MR_MLE_C	(2-113);(135-335)	4.4e-09;2.8e-45
UP000186863_1904967.fasta	A0A1Q9SC55	Pseudonocardia sp. CNS-004	30_40	RSRPSEAPRSRWSRRSARRS	(199-218)	RSRPSEAPRSRWSRRSARRS	(199-218)	PF02653.16	BPD_transp_2	(8-192)	8.8e-16
UP000186863_1904967.fasta	A0A1Q9S9C4	Pseudonocardia sp. CNS-004	35_35	SSTSRRSRPMRCRSTSRRSTS	(398-418)	SSTSRRSRPMRCRSTSRRSTS	(398-418)	PF13185.6;PF00989.25;PF00512.25	GAF_2;PAS;HisKA	(39-183);(196-312);(341-387)	3e-15;2.4e-11;1.9e-07
UP000186863_1904967.fasta	A0A1Q9S1X0	Pseudonocardia sp. CNS-004	45_25,50_20,50_25,55_20,55_25,60_20	SRSSDSRSSDSRSDSRSDSRS,SDDDSRSSDSRSSDSRSDSRSDSRSSDNDSRS,SRSSDSRSSDSRSDSRSDSRS,SRSSDSRSSDSRSDSRSDSRSS,SRSSDSRSSDSRSDSRSDSRS,SSDSRSSDSRSDSRSDSRSS	(700-720),(696-727),(700-720),(700-721),(700-720),(702-721)	SDDDSRSSDSRSSDSRSDSRSDSRSSDNDSRS	(696-727)	PF00912.22;PF00905.22	Transgly;Transpeptidase	(93-269);(362-626)	2.2e-58;1.5e-26
UP000186863_1904967.fasta	A0A1Q9SEF4	Pseudonocardia sp. CNS-004	50_20	RCATSRSCSRSSSSASSSR	(209-227)	RCATSRSCSRSSSSASSSR	(209-227)	PF00126.27;PF03466.20	HTH_1;LysR_substrate	(3-62);(85-223)	5.1e-23;1e-12
UP000187995_1805827.fasta	A0A1P8YM01	Rhodococcus sp. MTM3W5.2	20_50,20_55	SRSPRRRLRRRRHRSPRRVS,SRSPRRRLRRRRHRSPRRVS	(467-486),(467-486)	SRSPRRRLRRRRHRSPRRVS	(467-486)	PF07690.16	MFS_1	(11-405)	1.5e-43
UP000187995_1805827.fasta	A0A1P8YMG9	Rhodococcus sp. MTM3W5.2	25_45,30_40,30_45,35_35,35_40,35_45	SSSRASTRRRRSRSRWRSR,SPASSSRASTRRRRSRSRWRSR,SSSRASTRRRRSRSRWRSR,SPASSSRASTRRRRSRSRWRSR,SPASSSRASTRRRRSRSRWRSR,SSSRASTRRRRSRSRWRSR	(159-177),(156-177),(159-177),(156-177),(156-177),(159-177)	SPASSSRASTRRRRSRSRWRSR	(156-177)	PF01145.25	Band_7	(23-155)	4.5e-21
UP000187995_1805827.fasta	A0A1P8YK05	Rhodococcus sp. MTM3W5.2	30_40,35_35	RPSRSDWATSSRRSRRSTRRR,SRPSRSDWATSSRRSRRSTR	(836-856),(835-854)	SRPSRSDWATSSRRSRRSTRRR	(835-856)	PF00289.22;PF02786.17;PF02785.19;PF00682.19	Biotin_carb_N;CPSase_L_D2;Biotin_carb_C;HMGL-like	(1-111);(116-324);(339-446);(523-798)	4.2e-39;3.6e-68;8.4e-36;3.4e-27
UP000187995_1805827.fasta	A0A1P8YL81	Rhodococcus sp. MTM3W5.2	30_40,35_35,35_40	SSSPRSRWPSSRRSRAWRRR,RGRVPSSSPRSRWPSSRRSRAWRRR,SSSPRSRWPSSRRSRAWRRR	(158-177),(153-177),(158-177)	RGRVPSSSPRSRWPSSRRSRAWRRR	(153-177)	PF00817.20	IMS	(10-146)	2.4e-10
UP000187995_1805827.fasta	A0A1P8YPZ9	Rhodococcus sp. MTM3W5.2	30_40,35_35,35_40,40_30,40_35,40_40,45_25,45_30,45_35	SRRWSASRRSSPRSSRRSPR,SSTSRRWSASRRSSPRSSRRSPRTPR,SRRWSASRRSSPRSSRRSPR,RVTSSTSRRWSASRRSSPRSSRRSPR,SSTSRRWSASRRSSPRSSRRSPR,SRRWSASRRSSPRSSRRSPR,SSTSRRWSASRRSSPRSSRRS,SSTSRRWSASRRSSPRSSRRS,SSTSRRWSASRRSSPRSSRRS	(2803-2822),(2800-2825),(2803-2822),(2797-2822),(2800-2822),(2803-2822),(2800-2820),(2800-2820),(2800-2820)	RVTSSTSRRWSASRRSSPRSSRRSPRTPR	(2797-2825)	PF00501.28;PF13193.6;PF00550.25;PF00668.20;PF00501.28;PF13193.6;PF00550.25;PF00668.20;PF00501.28;PF13193.6;PF00550.25;PF00668.20	AMP-binding;AMP-binding_C;PP-binding;Condensation;AMP-binding;AMP-binding_C;PP-binding;Condensation;AMP-binding;AMP-binding_C;PP-binding;Condensation	(1-102);(110-185);(210-274);(292-742);(761-1155);(1163-1238);(1263-1327);(1345-1792);(1809-2200);(2208-2283);(2308-2372);(2390-2783)	2.1e-20;7.6e-14;1.1e-10;3.1e-100;3.7e-71;3.7e-14;6.4e-13;2.1e-95;4.4e-86;5.3e-15;8.4e-13;8.9e-72
UP000187995_1805827.fasta	A0A1P8YQJ7	Rhodococcus sp. MTM3W5.2	30_40	RISSRRSNRRSPQPSRSQRR	(423-442)	RISSRRSNRRSPQPSRSQRR	(423-442)	PF00246.24	Peptidase_M14	(148-428)	4e-37
UP000187995_1805827.fasta	A0A1P8Y9G2	Rhodococcus sp. MTM3W5.2	35_35,40_30,40_35	RRSSSSRRRSPTSTRPSIRS,RRSSSSRRRSPTSTRPSIRS,RRSSSSRRRSPTSTRPSIRS	(158-177),(158-177),(158-177)	RRSSSSRRRSPTSTRPSIRS	(158-177)	PF13649.6	Methyltransf_25	(35-127)	2.4e-22
UP000187995_1805827.fasta	A0A1P8YM63	Rhodococcus sp. MTM3W5.2	35_35,40_30,40_35	RISSRSSTTRTSRPRSRRSSR,RISSRSSTTRTSRPRSRRSSR,RISSRSSTTRTSRPRSRRSSR	(384-404),(384-404),(384-404)	RISSRSSTTRTSRPRSRRSSR	(384-404)	PF01225.25;PF08245.12	Mur_ligase;Mur_ligase_M	(48-129);(141-294)	4.9e-09;5.6e-36
UP000187995_1805827.fasta	A0A1P8YFI3	Rhodococcus sp. MTM3W5.2	40_30,45_25,50_20	RRSRSSRSTGASTSSSAPRR,RSRSSRSTGASTSSSAPRRS,SRSSRSTGASTSSSAPRRSS	(368-387),(369-388),(370-389)	RRSRSSRSTGASTSSSAPRRSS	(368-389)	PF05425.13	CopD	(242-341)	7.5e-21
UP000191049_1927122.fasta	A0A1V1RHM9	Coriobacteriaceae bacterium EMTCatB1	25_45,30_40,30_45,35_35,40_30,45_25,45_30	SRARRCRRSSTCQSRSSRRR,SRARRCRRSSTCQSRSSRRRTS,SRARRCRRSSTCQSRSSRRR,RCRRSSTCQSRSSRRRTSTS,RRSSTCQSRSSRRRTSTSSVRFSSSARFRS,SRSSRRRTSTSSVRFSSSAR,SRSSRRRTSTSSVRFSSSAR	(2-21),(2-23),(2-21),(6-25),(8-37),(15-34),(15-34)	SRARRCRRSSTCQSRSSRRRTSTSSVRFSSSARFRS	(2-37)	PF00005.27	ABC_tran	(81-233)	1.1e-28
UP000192775_1619308.fasta	A0A1X9LIH1	Cnuibacter physcomitrellae	20_50,25_45,25_50,30_40,30_45,30_50,35_35,35_40,40_30,40_35,40_40,45_25,45_30	RRSPRARSRSSRRSTRRRS,RRSPRARSRSSRRSTRRRS,RRSPRARSRSSRRSTRRRS,RRSPRARSRSSRRSTRRRSPTSSS,RRSPRARSRSSRRSTRRRS,RRSPRARSRSSRRSTRRRS,SPRARSRSSRRSTRRRSPTSSS,SPRARSRSSRRSTRRRSPTSSS,RARSRSSRRSTRRRSPTSSSPAS,RARSRSSRRSTRRRSPTSSS,RARSRSSRRSTRRRSPTSSS,SRSSRRSTRRRSPTSSSPASWSS,SRSSRRSTRRRSPTSSSPAS	(2-20),(2-20),(2-20),(2-25),(2-20),(2-20),(4-25),(4-25),(6-28),(6-25),(6-25),(9-31),(9-28)	RRSPRARSRSSRRSTRRRSPTSSSPASWSS	(2-31)	PF02616.14	SMC_ScpA	(69-290)	5.4e-41
UP000192775_1619308.fasta	A0A1X9LKB0	Cnuibacter physcomitrellae	20_50	SRTRRRRSSRGPRAAKRSRR	(4-23)	SRTRRRRSSRGPRAAKRSRR	(4-23)	PF03594.13	BenE	(24-399)	1.4e-103
UP000192775_1619308.fasta	A0A1X9LQW2	Cnuibacter physcomitrellae	20_50	SRHRHQDRMSARRRRRRSSR	(24-43)	SRHRHQDRMSARRRRRRSSR	(24-43)	PF03816.14	LytR_cpsA_psr	(168-326)	2e-32
UP000192775_1619308.fasta	A0A1X9LSI9	Cnuibacter physcomitrellae	20_50,25_45,25_50	RSRRDARHSRSASRSRRTRR,RSRRDARHSRSASRSRRTRR,RSRRDARHSRSASRSRRTRR	(24-43),(24-43),(24-43)	RSRRDARHSRSASRSRRTRR	(24-43)	PF13196.6	DUF4012	(245-389)	1.4e-43
UP000192775_1619308.fasta	A0A1X9LKG6	Cnuibacter physcomitrellae	35_35	SSSARRRRRRRSGGSGSEPS	(431-450)	SSSARRRRRRRSGGSGSEPS	(431-450)	PF00270.29;PF00271.31	DEAD;Helicase_C	(25-192);(228-337)	7.9e-44;2.2e-31
UP000192775_1619308.fasta	A0A1X9LMR0	Cnuibacter physcomitrellae	40_30,45_25,45_30	SSRSSSSRRLGSRTRSVRNSVS,SSRSSSSRRLGSRTRSVRNS,SSRSSSSRRLGSRTRSVRNS	(19-40),(19-38),(19-38)	SSRSSSSRRLGSRTRSVRNSVS	(19-40)	PF00487.24	FA_desaturase	(105-366)	8.3e-37
UP000192840_40571.fasta	A0A1W2FK47	Lentzea albidocapillata	45_25	RKRRSTSSGSSSSRRTGSS	(463-481)	RKRRSTSSGSSSSRRTGSS	(463-481)	PF00270.29;PF00271.31	DEAD;Helicase_C	(73-240);(276-385)	3e-47;1.9e-30
UP000192907_1513793.fasta	A0A1Y6CH15	Pseudobacteriovorax antillogorgiicola	25_45,30_40,30_45,35_35,35_40,35_45,40_30,40_35,40_40,45_25,45_30,45_35	RGRSRGSSSRSFRSARRSRR,RGRSRGSSSRSFRSARRSRRSMSR,RGRSRGSSSRSFRSARRSRR,RGRSRGSSSRSFRSARRSRRSMSR,RGRSRGSSSRSFRSARRSRRSMSR,RGRSRGSSSRSFRSARRSRR,RSRGSSSRSFRSARRSRRSMSR,RSRGSSSRSFRSARRSRRSMSR,RSRGSSSRSFRSARRSRRSMSR,SRGSSSRSFRSARRSRRSMS,SRGSSSRSFRSARRSRRSMS,SRGSSSRSFRSARRSRRSMS	(120-139),(120-143),(120-139),(120-143),(120-143),(120-139),(122-143),(122-143),(122-143),(123-142),(123-142),(123-142)	RGRSRGSSSRSFRSARRSRRSMSR	(120-143)	PF00515.28	TPR_1	(63-96)	7.6e-07
UP000192907_1513793.fasta	A0A1Y6BUE2	Pseudobacteriovorax antillogorgiicola	40_30	SRSKRPSSSKSSSRRRR	(2-18)	SRSKRPSSSKSSSRRRR	(2-18)	PF00270.29;PF08148.12	DEAD;DSHCT	(93-246);(602-774)	1.9e-10;1.1e-08
UP000193313_1570823.fasta	A0A1X4HYK0	Streptomyces sp. 13-12-16	20_50,20_55	SSSRPRRRRRARRSRRR,SSSRPRRRRRARRSRRR	(3-19),(3-19)	SSSRPRRRRRARRSRRR	(3-19)	PF13354.6	Beta-lactamase2	(126-279)	1.4e-07
UP000193407_44010.fasta	A0A1X1SWU0	Mycobacterium conspicuum	20_50,25_45	RRSRSQRRSSRITRARRHNR,SRRSRSQRRSSRITRARR	(435-454),(434-451)	SRRSRSQRRSSRITRARRHNR	(434-454)	PF02720.17	DUF222	(19-335)	4.5e-72
UP000195722_1434837.fasta	A0A1R3URZ1	Nocardiopsis sp. JB363	25_45,30_40,30_45,35_35,40_30	RRRRRRRRRSGSGSASGSGS,RRRRRRRRRSGSGSASGSGS,RRRRRRRRRSGSGSASGSGS,RRRRRRRSGSGSASGSGSGS,RRRRRRSGSGSASGSGSGSS	(315-334),(315-334),(315-334),(317-336),(318-337)	RRRRRRRRRSGSGSASGSGSGSS	(315-337)	PF10150.9	RNase_E_G	(526-795)	5.6e-108
UP000195787_1255656.fasta	A0A1R4FWW6	Agrococcus casei LMG 22410	40_30	SSSSSRRERGDRSRSNERSQS	(409-429)	SSSSSRRERGDRSRSNERSQS	(409-429)	PF00270.29;PF00271.31	DEAD;Helicase_C	(33-200);(236-345)	2.7e-46;1.1e-28
UP000195838_1965618.fasta	A0A1Y4D3H0	Desulfovibrio sp. An276	20_50,20_55,25_45,25_50,25_55	RQSDRSRRRRRPRRRKSSRS,RQSDRSRRRRRPRRRKSSRS,RQSDRSRRRRRPRRRKSSRSGKADS,RQSDRSRRRRRPRRRKSSRS,RQSDRSRRRRRPRRRKSSRS	(569-588),(569-588),(569-593),(569-588),(569-588)	RQSDRSRRRRRPRRRKSSRSGKADS	(569-593)	PF00270.29;PF00271.31	DEAD;Helicase_C	(70-237);(271-380)	2.1e-41;4.3e-27
UP000195981_47847.fasta	A0A1X6X359	Brachybacterium nesterenkovii	25_45,25_45,30_40,30_40,30_45,30_45,35_35,35_40	RRSSRRSRSRGGRSRKRS,SSTRRRRRRRRSGSSSGDDR,RRSSRRSRSRGGRSRKRS,SGSSTRRRRRRRRSGSSSGDDR,RRSSRRSRSRGGRSRKRS,SSTRRRRRRRRSGSSSGDDR,SGSSTRRRRRRRRSGSSS,SGSSTRRRRRRRRSGSSS	(298-315),(351-370),(298-315),(349-370),(298-315),(351-370),(349-366),(349-366)	RRSSRRSRSRGGRSRKRS,SGSSTRRRRRRRRSGSSSGDDR	(298-315),(349-370)	PF10150.9	RNase_E_G	(548-817)	5.8e-104
UP000195981_47847.fasta	A0A1X6X3W2	Brachybacterium nesterenkovii	25_45,30_40	RARSARRRPRRSSSRALSAR,RSARRRPRRSSSRALSARAS	(271-290),(273-292)	RARSARRRPRRSSSRALSARAS	(271-292)	PF04024.12	PspC	(91-146)	2.5e-06
UP000195981_47847.fasta	A0A1X6WWU9	Brachybacterium nesterenkovii	30_40,35_35,35_40	SRSSARSASSHGRRRARRRSS,SRSSARSASSHGRRRARRRSS,SRSSARSASSHGRRRARRRSS	(51-71),(51-71),(51-71)	SRSSARSASSHGRRRARRRSS	(51-71)	PF00717.23	Peptidase_S24	(98-143)	1.2e-07
UP000196472_1965558.fasta	A0A1Y4S7C3	Flavonifractor sp. An135	20_50	SSRRGGGSRRGRYSGRRRRR	(447-466)	SSRRGGGSRRGRYSGRRRRR	(447-466)	PF00768.20;PF07943.13	Peptidase_S11;PBP5_C	(31-278);(317-398)	5.7e-59;1.2e-07
UP000196581_946573.fasta	A0A1X6XB16	Brevibacterium yomogidense	20_50,20_50,20_55,25_45,25_50,30_40,30_45,30_50	RSRRRRGGRGRRSRGRDRSS,SGSSRRRRRRRGRSSRRDS,RSRRRRGGRGRRSRGRDRSS,SDDDSGSSRRRRRRRGRSSRRDS,SGSSRRRRRRRGRSSRRDS,SDDDSGSSRRRRRRRGRSSRRDS,SDDDSGSSRRRRRRRGRSSRRDS,SGSSRRRRRRRGRSSRRDS	(269-288),(428-446),(269-288),(424-446),(428-446),(424-446),(424-446),(428-446)	RSRRRRGGRGRRSRGRDRSS,SDDDSGSSRRRRRRRGRSSRRDS	(269-288),(424-446)	PF10150.9	RNase_E_G	(618-900)	5.4e-104
UP000196655_171674.fasta	A0A211Z081	Inquilinus limosus	20_50,25_45,25_50,30_40,30_45,30_50	SGRRPRRSRRRSRTTRSSSR,SGRRPRRSRRRSRTTRSSSR,SGRRPRRSRRRSRTTRSSSR,SGRRPRRSRRRSRTTRSSSR,SGRRPRRSRRRSRTTRSSSR,SGRRPRRSRRRSRTTRSSSR	(2-21),(2-21),(2-21),(2-21),(2-21),(2-21)	SGRRPRRSRRRSRTTRSSSR	(2-21)	PF02899.17;PF00589.22	Phage_int_SAM_1;Phage_integrase	(46-134);(155-336)	5.2e-19;4.3e-40
UP000196655_171674.fasta	A0A211ZIP6	Inquilinus limosus	20_50,20_55,25_45,25_50,30_40	SRRSWSRRCSRPSWARRRRRRR,RRSWSRRCSRPSWARRRRRRR,SRRSWSRRCSRPSWARRRRR,SRRSWSRRCSRPSWARRRRR,SPSRRSWSRRCSRPSWARRR	(6-27),(7-27),(6-25),(6-25),(4-23)	SPSRRSWSRRCSRPSWARRRRRRR	(4-27)	PF00528.22	BPD_transp_1	(144-349)	2.7e-20
UP000196655_171674.fasta	A0A211ZM95	Inquilinus limosus	35_35,40_30,45_25	RSPTRRRSKSSRPASRPSSR,SSSPRSPTRRRSKSSRPASR,SSSSPRSPTRRRSKSSRPAS	(7-26),(3-22),(2-21)	SSSSPRSPTRRRSKSSRPASRPSSR	(2-26)	PF00753.27	Lactamase_B	(65-258)	3.1e-17
UP000197405_2014876.fasta	A0A254VKK6	Xenophilus sp. AP218F	20_50,20_55,20_60	RELPSRLRRSRLRRSRLRRSRLRRSRLRRSRLRRSRLRRSRLRRSRLRRSRLRQSPLR,SRLRRSRLRRSRLRRSRLRRSRLRRSRLRRSRLRRSRLRRSRLRRSRLRQS,SRLRRSRLRRSRLRRSRLRRSRLRRSRLRRSRLRRSRLRRSRLRRSRLR	(32-89),(36-86),(36-84)	RELPSRLRRSRLRRSRLRRSRLRRSRLRRSRLRRSRLRRSRLRRSRLRRSRLRQSPLR	(32-89)	PF00805.22	Pentapeptide	(36-75)	1.2e-05
UP000198122_592308.fasta	A0A212U2F4	Kytococcus aerolatus	20_50,25_45,25_50,30_40,30_45,30_50,35_35,35_40,35_45	RSSRRSRKRSRGSRRSRTRGEAR,SDERSSRRSRKRSRGSRRSRTRGEARS,RSSRRSRKRSRGSRRSRTR,SDERSSRRSRKRSRGSRRSRTR,SDERSSRRSRKRSRGSRRSRTR,RSSRRSRKRSRGSRRSRTR,SGPSDERSSRRSRKRSRGSRRSR,SDERSSRRSRKRSRGSRRSR,SDERSSRRSRKRSRGSRRSR	(194-216),(191-217),(194-212),(191-212),(191-212),(194-212),(188-210),(191-210),(191-210)	SGPSDERSSRRSRKRSRGSRRSRTRGEARS	(188-217)	PF10150.9	RNase_E_G	(393-662)	1.1e-105
UP000198280_235986.fasta	A0A239LGN1	Streptomyces glauciniger	40_30,45_25,45_30,50_20,50_25	SRSSRTSGTSRSSRRSVSGRLSRS,SAASSRSSRTSGTSRSSRRSVSGRLSRSLS,SRSSRTSGTSRSSRRSVSGR,SAASSRSSRTSGTSRSSRRSVS,SAASSRSSRTSGTSRSSRRSVS	(68-91),(64-93),(68-87),(64-85),(64-85)	SAASSRSSRTSGTSRSSRRSVSGRLSRSLS	(64-93)	PF16919.5;PF00069.25;PF16918.5	PknG_rubred;Pkinase;PknG_TPR	(50-196);(197-413);(556-874)	1.7e-40;7.1e-22;5.1e-85
UP000198282_106412.fasta	A0A239KIY5	Streptosporangium subroseum	45_25,50_20	SRSRWPSSSRCSRCCSSTRSS,SRWPSSSRCSRCCSSTRSSS	(263-283),(265-284)	SRSRWPSSSRCSRCCSSTRSSS	(263-284)	PF00528.22	BPD_transp_1	(7-247)	2.7e-06
UP000198403_1938746.fasta	A0A238VJY2	Blastococcus sp. DSM 44272	20_50,20_55,25_45,25_50,25_55,30_40,30_45,30_50	SRSRRRHRVRRFRSRRNSRSSSR,SRSRRRHRVRRFRSRRNSRSSSR,SRSRRRHRVRRFRSRRNSRSSSR,SRSRRRHRVRRFRSRRNSRSSSR,SRSRRRHRVRRFRSRRNSRSSSR,SRRRHRVRRFRSRRNSRSSS,SRRRHRVRRFRSRRNSRSSS,SRRRHRVRRFRSRRNSRSSS	(97-119),(97-119),(97-119),(97-119),(97-119),(99-118),(99-118),(99-118)	SRSRRRHRVRRFRSRRNSRSSSR	(97-119)	PF00589.22	Phage_integrase	(142-203)	1.4e-06
UP000198403_1938746.fasta	A0A238XBT5	Blastococcus sp. DSM 44272	45_25	SACSCSSSRRCRRSTSSSR	(1072-1090)	SACSCSSSRRCRRSTSSSR	(1072-1090)	PF13555.6	AAA_29	(23-84)	1.9e-23
UP000198500_574349.fasta	A0A1H2QE72	Aidingimonas halophila	20_50,25_45,25_50	RPSSNRRRGRNARSTRSRRRRSAS,SSNRRRGRNARSTRSRRRRS,SSNRRRGRNARSTRSRRRRS	(617-640),(619-638),(619-638)	RPSSNRRRGRNARSTRSRRRRSAS	(617-640)	PF01751.22;PF01131.20	Toprim;Topoisom_bac	(2-134);(149-582)	8.8e-12;5.8e-104
UP000198500_574349.fasta	A0A1H2YCJ2	Aidingimonas halophila	30_40	SSDRPTKRRPRKRRRRSSSS	(442-461)	SSDRPTKRRPRKRRRRSSSS	(442-461)	PF01743.20;PF12627.7;PF12626.7	PolyA_pol;PolyA_pol_RNAbd;PolyA_pol_arg_C	(65-195);(222-285);(336-458)	2.5e-36;9.6e-21;2.4e-42
UP000198506_153730.fasta	A0A1I6MQB2	Agrococcus baldri	20_50	RSQRGRRSSRRNRRTRRGDS	(194-213)	RSQRGRRSSRRNRRTRRGDS	(194-213)	PF10150.9	RNase_E_G	(385-654)	7.2e-103
UP000198506_153730.fasta	A0A1I6L1M8	Agrococcus baldri	50_20,55_20,60_20	RSSRPASSSSSRPSSSSSRPSSSSRPSTDSRSESRSAPRS,RSSRPASSSSSRPSSSSSRPSSSSRPSTDSRSESRS,RSSRPASSSSSRPSSSSSR	(243-282),(243-278),(243-261)	RSSRPASSSSSRPSSSSSRPSSSSRPSTDSRSESRSAPRS	(243-282)	PF05198.16;PF00707.22	IF3_N;IF3_C	(19-88);(95-180)	7.5e-30;1.1e-31
UP000198520_285351.fasta	A0A1I2FHE0	Sanguibacter marinus	20_50	RRSRSAQRVSPSARRRRRQRR	(13-33)	RRSRSAQRVSPSARRRRRQRR	(13-33)	PF02618.16	YceG	(83-372)	4.2e-67
UP000198520_285351.fasta	A0A1I2G2Z7	Sanguibacter marinus	20_50,20_50,25_45,25_45,25_50,30_40	SAPRRRRRRGGRGRRSRSQSDSS,SRRRRRRRRGSRSESDAPRAS,RRRRRRGGRGRRSRSQSDSS,RRRRRRRGSRSESDAPRASS,RRRRRRGGRGRRSRSQSDSS,RRRRRRGSRSESDAPRASSS	(452-474),(530-550),(455-474),(532-551),(455-474),(533-552)	SAPRRRRRRGGRGRRSRSQSDSS,SRRRRRRRRGSRSESDAPRASSS	(452-474),(530-552)	PF10150.9	RNase_E_G	(720-989)	1.6e-103
UP000198520_285351.fasta	A0A1I2DKI7	Sanguibacter marinus	40_30,45_25	RRTLSSSACSRSCRSARSSR,RTLSSSACSRSCRSARSSRS	(647-666),(648-667)	RRTLSSSACSRSCRSARSSRS	(647-667)	PF02720.17;PF02720.17;PF01844.23	DUF222;DUF222;HNH	(125-387);(400-500);(502-549)	9.7e-16;5.7e-10;2.7e-05
UP000198582_394193.fasta	A0A1H8VQV9	Amycolatopsis saalfeldensis	20_50,25_45	RERRGRRSEEERRRTRSSRSPR,RGRRSEEERRRTRSSRSPRS	(25-46),(28-47)	RERRGRRSEEERRRTRSSRSPRS	(25-47)	PF08478.10;PF03799.15	POTRA_1;FtsQ	(98-166);(175-285)	8.5e-18;2.5e-08
UP000198582_394193.fasta	A0A1H8YCW1	Amycolatopsis saalfeldensis	30_40	STTSSRRSRRRARRTSSR	(78-95)	STTSSRRSRRRARRTSSR	(78-95)	PF04185.14	Phosphoesterase	(1-86)	3.7e-18
UP000198582_394193.fasta	A0A1H8U3D4	Amycolatopsis saalfeldensis	35_35	RSSIRSTSASRSSARVRRTR	(16-35)	RSSIRSTSASRSSARVRRTR	(16-35)	PF08240.12;PF00107.26	ADH_N;ADH_zinc_N	(49-124);(173-305)	1.6e-08;2.8e-19
UP000198589_1798228.fasta	A0A1I2BLU4	Blastococcus sp. DSM 46838	20_50	RRSRRSRASRRSGDRLDLRR	(169-188)	RRSRRSRASRRSGDRLDLRR	(169-188)	PF05762.14	VWA_CoxE	(155-375)	3.2e-61
UP000198589_1798228.fasta	A0A1I2A164	Blastococcus sp. DSM 46838	25_45,30_40,30_45	SDESESGSSTRRRRRRRRRS,SDESESGSSTRRRRRRRRRS,SDESESGSSTRRRRRRRRRS	(285-304),(285-304),(285-304)	SDESESGSSTRRRRRRRRRS	(285-304)	PF10150.9	RNase_E_G	(497-767)	2.4e-104
UP000198589_1798228.fasta	A0A1I2M6M2	Blastococcus sp. DSM 46838	25_45	RRRRLSRRSPARPTGSSRSR	(406-425)	RRRRLSRRSPARPTGSSRSR	(406-425)	PF07690.16;PF07690.16	MFS_1;MFS_1	(20-238);(227-426)	1.7e-09;1.9e-14
UP000198611_1123397.fasta	A0A1I1PBF8	Thiohalospira halophila DSM 15071	20_50,20_55,20_60,25_45,25_50,25_55,30_40,30_45,30_50,35_35	RSSNRRRSSSRRGRRGGRRRRGSRSS,RSSNRRRSSSRRGRRGGRRRRGSRS,RRRSSSRRGRRGGRRRRGSR,RSSNRRRSSSRRGRRGGRRRRGSRSS,RSSNRRRSSSRRGRRGGRRRRGSRSS,RSSNRRRSSSRRGRRGGRRRRGSRS,SETRSSNRRRSSSRRGRRGGRRRRGSRSS,RSSSRRGRRGGRRRRGSRSS,RSSSRRGRRGGRRRRGSRSS,SREKSSGSSRRRGGRRKRSSS	(883-908),(883-907),(887-906),(883-908),(883-908),(883-907),(880-908),(889-908),(889-908),(782-802)	SREKSSGSSRRRGGRRKRSSS,SETRSSNRRRSSSRRGRRGGRRRRGSRSS	(782-802),(880-908)	PF00575.23;PF10150.9	S1;RNase_E_G	(35-121);(123-392)	5.6e-11;4.2e-96
UP000198662_380244.fasta	A0A1G9MPC1	Glycomyces sambucus	20_50	RRSARTSDRVRSALRRRRRS	(756-775)	RRSARTSDRVRSALRRRRRS	(756-775)	PF01841.19	Transglut_core	(419-534)	1.2e-21
UP000198727_587909.fasta	A0A1I5PKE7	Yuhushiella deserti	20_50	RRRSSRGGNPSRGRRPRRRS	(279-298)	RRRSSRGGNPSRGRRPRRRS	(279-298)	PF00805.22	Pentapeptide	(200-237)	1.3e-09
UP000198754_1855348.fasta	A0A1H5NCB7	Streptomyces sp. 3213.3	30_40	RERSRRSPSSSSTRGRRGR	(468-486)	RERSRRSPSSSSTRGRRGR	(468-486)	PF00270.29;PF00271.31	DEAD;Helicase_C	(94-263);(296-404)	5.1e-41;3.9e-25
UP000198754_1855348.fasta	A0A1H5BNA4	Streptomyces sp. 3213.3	45_25,50_20,50_20,50_25,55_20,55_25,60_20,60_25,65_20	SSRSSSRSSRTSSQSSKSRRSVSGRLSRS,SRGSGSSSRSSSRSSRTSSQSSKSRRSVSGRLSRSVS,RSVSVRSSGSSSASSSRGR,SSRSSSRSSRTSSQSSKSRRSVSGR,SRGSGSSSRSSSRSSRTSSQSSKSRRSVS,SSRSSSRSSRTSSQSSKSRRS,SRGSGSSSRSSSRSSRTSSQSSKSRRSVS,SSRSSSRSSRTSSQSSKSRRS,SSSRSSSRSSRTSSQSSKSR	(72-100),(66-102),(108-126),(72-96),(66-94),(72-92),(66-94),(72-92),(71-90)	SRGSGSSSRSSSRSSRTSSQSSKSRRSVSGRLSRSVS,RSVSVRSSGSSSASSSRGR	(66-102),(108-126)	PF16919.5;PF00069.25;PF16918.5	PknG_rubred;Pkinase;PknG_TPR	(64-205);(206-472);(477-853)	1.1e-40;1.3e-26;3.7e-87
UP000198826_1380357.fasta	A0A1H8N728	Rhodospirillales bacterium URHD0017	35_35,40_30	SSGASKRRRRSSSRPGRSR,SPSSGASKRRRRSSSRPGRS	(119-137),(117-136)	SPSSGASKRRRRSSSRPGRSR	(117-137)	PF12840.7	HTH_20	(10-70)	3e-16
UP000198929_1121357.fasta	A0A1H9TES7	Corynebacterium cystitidis DSM 20524	20_50,20_55,25_45,25_50	SERPSRSSSRVPRRRRRRPRRGCFS,RPSRSSSRVPRRRRRRPRR,SERPSRSSSRVPRRRRRRPR,SERPSRSSSRVPRRRRRRPR	(98-122),(100-118),(98-117),(98-117)	SERPSRSSSRVPRRRRRRPRRGCFS	(98-122)	PF03816.14	LytR_cpsA_psr	(194-337)	6.2e-44
UP000198929_1121357.fasta	A0A1H9UI48	Corynebacterium cystitidis DSM 20524	30_40	RSRRRRGRRRSSSSAKS	(91-107)	RSRRRRGRRRSSSSAKS	(91-107)	PF00293.28	NUDIX	(177-296)	4.5e-21
UP000198929_1121357.fasta	A0A1H9P4D2	Corynebacterium cystitidis DSM 20524	35_35	SSPSRSSRRSTRGPKSRARR	(5-24)	SSPSRSSRRSTRGPKSRARR	(5-24)	PF13491.6;PF17854.1;PF01580.18;PF09397.10	FtsK_4TM;FtsK_alpha;FtsK_SpoIIIE;FtsK_gamma	(174-316);(523-621);(628-829);(931-992)	2.8e-08;2.5e-28;5.3e-60;2.7e-23
UP000198937_683228.fasta	A0A1C6VCU7	Micromonospora yangpuensis	45_25	SSRSRRSSGGYSSGRRSGGSS	(758-778)	SSRSRRSSGGYSSGRRSGGSS	(758-778)	PF04536.14	TPM_phosphatase	(83-200)	9.5e-17
UP000198957_1839763.fasta	A0A1C4ITZ6	Streptomyces sp. TverLS-915	20_50,25_45	RRVSSRSLRAERGRRPRRRS,RVSSRSLRAERGRRPRRRSS	(385-404),(386-405)	RRVSSRSLRAERGRRPRRRSS	(385-405)	PF01551.22	Peptidase_M23	(189-288)	1.3e-12
UP000198957_1839763.fasta	A0A1C4LL77	Streptomyces sp. TverLS-915	20_50,25_45	SRRWRASPPRSRRRSGPRRRASGRRR,SSRRWRASPPRSRRRSGPRR	(690-715),(689-708)	SSRRWRASPPRSRRRSGPRRRASGRRR	(689-715)	PF12805.7;PF13515.6	FUSC-like;FUSC_2	(75-207);(391-518)	1.1e-05;1.9e-20
UP000198957_1839763.fasta	A0A1C4MMT5	Streptomyces sp. TverLS-915	35_35	RRSRPVRSRSTNPSASSRSRR	(300-320)	RRSRPVRSRSTNPSASSRSRR	(300-320)	PF13439.6;PF00534.20	Glyco_transf_4;Glycos_transf_1	(29-205);(209-302)	5.2e-38;3.4e-09
UP000198957_1839763.fasta	A0A1C4JZN6	Streptomyces sp. TverLS-915	45_25,50_20,50_25	SSRASGSSRSSRRSVSGRLSGSSTAR,SYGSAPSSRASGSSRSSRRSVSGRLSGSS,SSRASGSSRSSRRSVSGRLS	(140-165),(134-162),(140-159)	SYGSAPSSRASGSSRSSRRSVSGRLSGSSTAR	(134-165)	PF16919.5;PF00069.25;PF16918.5	PknG_rubred;Pkinase;PknG_TPR	(125-262);(263-528);(661-968)	7.9e-38;5e-24;1.4e-92
UP000198967_366584.fasta	A0A1G7M125	Pseudonocardia oroxyli	20_50	RSSGRRRSPRRPAGSTRRRR	(301-320)	RSSGRRRSPRRPAGSTRRRR	(301-320)	PF00474.17	SSF	(37-302)	5.8e-56
UP000198967_366584.fasta	A0A1G7VFX0	Pseudonocardia oroxyli	20_50	SPRSTHRSRRSPRRRDRRGRSLR	(17-39)	SPRSTHRSRRSPRRRDRRGRSLR	(17-39)	PF06262.11	Zincin_1	(76-173)	7.2e-09
UP000198967_366584.fasta	A0A1G7K402	Pseudonocardia oroxyli	25_45	SRPSSRNDRRSRNRRGRDRS	(2-21)	SRPSSRNDRRSRNRRGRDRS	(2-21)	PF12706.7;PF07521.12;PF17770.1	Lactamase_B_2;RMMBL;RNase_J_C	(46-243);(393-457);(524-593)	2.5e-09;5.8e-08;1e-09
UP000198976_131110.fasta	A0A1H2EAF6	Schaalia radingae	35_35	SAPSESESSEGSSRRRRRRR	(165-184)	SAPSESESSEGSSRRRRRRR	(165-184)	PF10150.9	RNase_E_G	(357-627)	2.1e-101
UP000199020_1839759.fasta	A0A1C4IZM9	Streptomyces sp. DvalAA-14	20_50,20_55	RGGRRRRRRSGRRWSRSHRSCTR,RGGRRRRRRSGRRWSRSHRSCTR	(266-288),(266-288)	RGGRRRRRRSGRRWSRSHRSCTR	(266-288)	PF10127.9	RlaP	(9-225)	8.7e-37
UP000199020_1839759.fasta	A0A1C4RJ40	Streptomyces sp. DvalAA-14	25_45	SRDSRRSRGPRRSRESRR	(86-103)	SRDSRRSRGPRRSRESRR	(86-103)	PF04226.13	Transgly_assoc	(33-84)	1.6e-09
UP000199051_155974.fasta	A0A1H9XQ85	Actinokineospora terrae	20_50	SSGRSRGARSGRRFRRRGRR	(4-23)	SSGRSRGARSGRRFRRRGRR	(4-23)	PF00293.28	NUDIX	(28-158)	2.6e-23
UP000199063_1196353.fasta	A0A1G9SL85	Streptomyces wuyuanensis	40_30,45_25,45_30,50_20,50_20,50_25,50_30,55_20,55_25,55_30,60_20	SGSRSSRSARSSRSSTSRRSVSGRLSRSLSGR,SGRGSSPSGSRSSRSARSSRSSTSRRSVSGRLSRSLS,SGSRSSRSARSSRSSTSRRSVSGRLSRS,SGSGRGSSPSGSRSSRSARSSRSSTSRRSVSGRLSRSLS,RTSGRSVSVRSSGSSSSSGRNR,SGRGSSPSGSRSSRSARSSRSSTSRRSVSGRLSRSLS,SGSRSSRSARSSRSSTSRRSVSGR,RGSSPSGSRSSRSARSSRSSTSRRSVS,RGSSPSGSRSSRSARSSRSSTSRRSVS,SGSRSSRSARSSRSSTSRRSVS,SSPSGSRSSRSARSSRSSTS	(118-149),(111-147),(118-145),(109-147),(149-170),(111-147),(118-141),(113-139),(113-139),(118-139),(115-134)	SGSGRGSSPSGSRSSRSARSSRSSTSRRSVSGRLSRSLSGRTSGRSVSVRSSGSSSSSGRNR	(109-170)	PF16919.5;PF00069.25;PF16918.5	PknG_rubred;Pkinase;PknG_TPR	(110-249);(250-513);(614-930)	7.3e-42;1.3e-24;3.7e-91
UP000199155_417292.fasta	A0A1G9GD99	Streptomyces indicus	40_30,45_25,45_30,50_20,50_25,50_30,55_20,55_25,55_30,60_20,60_25,60_30,65_20,65_25,70_20	RSSRSSHSSRASSRSSSSRRSVSGRLSRS,SRSSRSSHSSRASSRSSSSRRSVSGRLSRSLS,RSSRSSHSSRASSRSSSSRRSVSGRLSRS,SSSSSSRSSRSSHSSRASSRSSSSRRSVSGRLSRSLSGGSSS,SRSSRSSHSSRASSRSSSSRRSVSGRLSRSLS,RSSRSSHSSRASSRSSSSRRSVSGRLSRS,SSSSSSRSSRSSHSSRASSRSSSSRRSVSGRLSRSLS,SRSSRSSHSSRASSRSSSSRRSVSGRLSRSLS,RSSRSSHSSRASSRSSSSRR,SSSSSSRSSRSSHSSRASSRSSSSRRSVS,SRSSRSSHSSRASSRSSSSRRSVS,RSSRSSHSSRASSRSSSSRR,SSSSSSRSSRSSHSSRASSRSSSSRRS,SRSS…	(62-90),(61-92),(62-90),(56-97),(61-92),(62-90),(56-92),(61-92),(62-81),(56-84),(61-84),(62-81),(56-82),(61-82),(56-79)	SSSSSSRSSRSSHSSRASSRSSSSRRSVSGRLSRSLSGGSSS	(56-97)	PF16919.5;PF00069.25;PF16918.5	PknG_rubred;Pkinase;PknG_TPR	(53-196);(197-461);(574-892)	3.8e-40;1.8e-25;1.9e-90
UP000199377_1114924.fasta	A0A1I3D5Z8	Albimonas pacifica	20_50,20_55	SGDKRRRRSRRGGRSRRSRR,SGDKRRRRSRRGGRSRRSRR	(437-456),(437-456)	SGDKRRRRSRRGGRSRRSRR	(437-456)	PF00575.23;PF10150.9	S1;RNase_E_G	(32-91);(554-825)	0.00013;2.3e-95
UP000199400_54.fasta	A0A1I2GN53	Nannocystis exedens	20_50,20_55,20_60,25_45,25_50,25_55	RSGRTRRSARSRCSRRRRRRSCSR,RSGRTRRSARSRCSRRRRRRSCSR,RSGRTRRSARSRCSRRRRRR,SGRTRRSARSRCSRRRRRRSCSR,SGRTRRSARSRCSRRRRRRSCSR,SGRTRRSARSRCSRRRRRRSCSR	(705-728),(705-728),(705-724),(706-728),(706-728),(706-728)	RSGRTRRSARSRCSRRRRRRSCSR	(705-728)	PF00501.28;PF13193.6;PF00550.25	AMP-binding;AMP-binding_C;PP-binding	(36-436);(444-519);(544-608)	3.7e-97;1.3e-12;9.7e-12
UP000199400_54.fasta	A0A1I2I0B1	Nannocystis exedens	25_45	RRSSARRATSCGSRSVRRRRIASSGRPRSRR	(232-262)	RRSSARRATSCGSRSVRRRRIASSGRPRSRR	(232-262)	PF05406.15	WGR	(9-70)	2.2e-08
UP000199412_69960.fasta	A0A1G7CNH2	Rhodospira trueperi	20_50,20_50,20_55,20_60,25_45,25_50,25_55,25_60	RSSRKKRRRRRKPRRDSDRS,SRSSRSRRSRRRRGGRRTRRSDS,RSSRSRRSRRRRGGRRTRRSDS,RSSRSRRSRRRRGGRRTRRS,SRSSRSRRSRRRRGGRRTRRSDS,RSSRSRRSRRRRGGRRTRRSDS,RSSRSRRSRRRRGGRRTRRSDS,RSSRSRRSRRRRGGRRTRRS	(618-637),(678-700),(679-700),(679-698),(678-700),(679-700),(679-700),(679-698)	RSSRKKRRRRRKPRRDSDRS,SRSSRSRRSRRRRGGRRTRRSDS	(618-637),(678-700)	PF00575.23;PF10150.9	S1;RNase_E_G	(36-94);(202-474)	6.9e-05;4.9e-94
UP000199494_530584.fasta	A0A1G6UG63	Prauserella marina	20_50	SRRRSGKRRRSRGRGRGTRS	(312-331)	SRRRSGKRRRSRGRGRGTRS	(312-331)	PF02720.17	DUF222	(5-226)	1.5e-15
UP000199500_1550230.fasta	A0A1H3GWC2	Modestobacter sp. DSM 44400	20_50	SGSSGSRRRRRGRRGRGRGRS	(256-276)	SGSSGSRRRRRGRRGRGRGRS	(256-276)	PF10150.9	RNase_E_G	(537-807)	6.7e-105
UP000199500_1550230.fasta	A0A1H3GSB1	Modestobacter sp. DSM 44400	30_40,35_35,40_30,40_35	SRNTSRRSSRRAMSARSRPR,RSSSRNTSRRSSRRAMSARSR,RSSSRNTSRRSSRRAMSARSR,RSSSRNTSRRSSRRAMSARSR	(332-351),(329-349),(329-349),(329-349)	RSSSRNTSRRSSRRAMSARSRPR	(329-351)	PF00753.27	Lactamase_B	(22-210)	4.7e-15
UP000199511_1855323.fasta	A0A1I7IFX7	Butyrivibrio sp. M55	20_50,20_55,20_60,25_45,25_50,25_55,25_60,30_40,30_45,30_50,30_55,35_35,35_40,35_45	RRRPSPNSRRRSGSRSRSRRGSRRRPRRR,SRRRSGSRSRSRRGSRRRPRRR,RRRSGSRSRSRRGSRRRPRRR,RRNTRRRPSPNSRRRSGSRSRSRRGSRRRPRRR,RRRPSPNSRRRSGSRSRSRRGSRRRPRRR,SRRRSGSRSRSRRGSRRRPRRR,RRRSGSRSRSRRGSRRRPRRR,RRRPSPNSRRRSGSRSRSRRGSRRRPR,RRRPSPNSRRRSGSRSRSRRGSRRRPR,RRRPSPNSRRRSGSRSRSRRGSRRRPR,SRRRSGSRSRSRRGSRRRPR,RPSPNSRRRSGSRSRSRRGSRR,RPSPNSRRRSGSRSRSRRGSRR,SPNSRRRSGSRSRSRRGSRR	(7-35),(14-35),(15-35),(3-35),(7-35),(14-35),(15-35),(7-33),(7-33),(7-33),(14-33),(9-30),(9-30),(11-30)	RRNTRRRPSPNSRRRSGSRSRSRRGSRRRPRRR	(3-35)	PF08239.11;PF00704.28	SH3_3;Glyco_hydro_18	(214-265);(256-590)	1.3e-07;4.3e-22
UP000199614_260086.fasta	A0A1I5D3Y5	Pseudonocardia ammonioxydans	35_35,40_30,45_25	RANRRSRARSRSASSSCCRS,RRSRARSRSASSSCCRSTS,RSRARSRSASSSCCRSTSPSR	(332-351),(335-353),(336-356)	RANRRSRARSRSASSSCCRSTSPSR	(332-356)	PF00501.28	AMP-binding	(3-254)	8.6e-47
UP000199614_260086.fasta	A0A1I5IP74	Pseudonocardia ammonioxydans	40_30,45_25,50_20	SSRSSESRRRSTTPRSGSGRSS,RGSASGSETSSSRSSESRRRSTTPRSGS,SASGSETSSSRSSESRRRS	(475-496),(465-492),(467-485)	RGSASGSETSSSRSSESRRRSTTPRSGSGRSS	(465-496)	PF05787.13;PF05787.13	DUF839;DUF839	(44-152);(176-425)	2e-08;2.8e-34
UP000199614_260086.fasta	A0A1I5GZA8	Pseudonocardia ammonioxydans	45_25,50_20,50_25,55_20,60_20,65_20	RSETSSSRSSESSRRSSTPRSGSGSGR,SSSRSETSSSRSSESSRRSSTPRSGSGSGRSS,RSETSSSRSSESSRRSSTPR,SSSRSETSSSRSSESSRRSSTPRSGSGS,SSSRSETSSSRSSESSRRSS,SSSRSETSSSRSSESSRRSS	(471-497),(468-499),(471-490),(468-495),(468-487),(468-487)	SSSRSETSSSRSSESSRRSSTPRSGSGSGRSS	(468-499)	PF05787.13;PF05787.13	DUF839;DUF839	(42-150);(145-429)	2.6e-08;1.4e-39
UP000199614_260086.fasta	A0A1I5DAI4	Pseudonocardia ammonioxydans	50_20,55_20,60_20,65_20,70_20,75_20,80_20	SSSRSSSSRSSSSRSSSSRSASS,SSSRSSSSRSSSSRSSSSRSASS,SSSRSSSSRSSSSRSSSSRSASS,SSSRSSSSRSSSSRSSSSRSASS,SSSRSSSSRSSSSRSSSSRSASS,SSSRSSSSRSSSSRSSSSRS,SSSRSSSSRSSSSRSSSSRS	(272-294),(272-294),(272-294),(272-294),(272-294),(272-291),(272-291)	SSSRSSSSRSSSSRSSSSRSASS	(272-294)	PF02735.16	Ku	(10-191)	1.5e-35
UP000199645_35752.fasta	A0A1I2LJV2	Actinoplanes philippinensis	25_45	RSRRSPRGRSSRSRGGERPRR	(179-199)	RSRRSPRGRSSRSRGGERPRR	(179-199)	PF09594.10;PF09594.10	GT87;GT87	(72-180);(303-461)	2.9e-11;1.1e-20
UP000199671_332524.fasta	A0A1G9ZLX6	Actinomyces ruminicola	20_50,20_55,25_45,25_50,30_40,30_45,30_50	SLSSGRSRRARRPRSRRRRWSSGER,RSRRARRPRSRRRRWSSGER,SLSSGRSRRARRPRSRRRRWSS,SLSSGRSRRARRPRSRRRRWSS,SSGRSRRARRPRSRRRRWSS,SSGRSRRARRPRSRRRRWSS,SSGRSRRARRPRSRRRRWSS	(5-29),(10-29),(5-26),(5-26),(7-26),(7-26),(7-26)	SLSSGRSRRARRPRSRRRRWSSGER	(5-29)	PF00528.22	BPD_transp_1	(89-311)	7.5e-12
UP000199767_2020377.fasta	A0A221RAX6	Sinomonas sp. R1AF57	20_50	RTGSSRNAWRRRSRRSGRRR	(3-22)	RTGSSRNAWRRRSRRSGRRR	(3-22)	PF12697.7	Abhydrolase_6	(79-310)	6.3e-18
UP000199767_2020377.fasta	A0A221R363	Sinomonas sp. R1AF57	45_25	SATMISTSSRRMSRSRSSSR	(329-348)	SATMISTSSRRMSRSRSSSR	(329-348)	PF00892.20;PF00892.20	EamA;EamA	(36-170);(181-313)	2.7e-17;6.9e-09
UP000204221_1470176.fasta	A0A221W2U1	Actinoalloteichus hoggarensis	20_50	RRAHRPGGSRRSRDSRSRRRRR	(149-170)	RRAHRPGGSRRSRDSRSRRRRR	(149-170)	PF00664.23;PF00005.27	ABC_membrane;ABC_tran	(206-477);(558-707)	7.4e-31;7.7e-22
UP000204221_1470176.fasta	A0A221W2B3	Actinoalloteichus hoggarensis	30_40,35_35,40_30	SRTGSARSRRGSTRSSRRGR,SSRTGSARSRRGSTRSSRR,STSSRTGSARSRRGSTRSSR	(245-264),(244-262),(242-261)	STSSRTGSARSRRGSTRSSRRGR	(242-264)	PF16919.5;PF00069.25;PF16918.5	PknG_rubred;Pkinase;PknG_TPR	(193-341);(342-596);(613-937)	2.3e-34;6.1e-30;2.4e-89
UP000215483_42236.fasta	A0A233SWG0	Streptomyces diastatochromogenes	40_30,45_25,45_30,50_20,50_25,55_20,55_25	SRSARTSSQSSRSRRSVSGRLSRS,SSGSSRSARTSSQSSRSRRSVSGRLSRSLSGKS,SRSARTSSQSSRSRRSVSGRLSRS,SASSGSSRSARTSSQSSRSRRSVSGRLSRSLS,SSGSSRSARTSSQSSRSRRSVSGRLSRSLS,SASSGSSRSARTSSQSSRSRRS,SSGSSRSARTSSQSSRSRRS	(62-85),(58-90),(62-85),(56-87),(58-87),(56-77),(58-77)	SASSGSSRSARTSSQSSRSRRSVSGRLSRSLSGKS	(56-90)	PF16919.5;PF00069.25;PF16918.5	PknG_rubred;Pkinase;PknG_TPR	(50-190);(191-456);(489-820)	2e-41;1.7e-25;4.6e-88
UP000216311_2016507.fasta	A0A255GZA7	Propionibacteriaceae bacterium NML 130396	20_50,25_45,25_50	SSGRRRRRRRRRRGESGGSS,SSGRRRRRRRRRRGESGGSS,SSGRRRRRRRRRRGESGGSS	(330-349),(330-349),(330-349)	SSGRRRRRRRRRRGESGGSS	(330-349)	PF10150.9	RNase_E_G	(535-808)	8.6e-98
UP000216444_1630162.fasta	A0A261FG17	Bifidobacterium tissieri	20_50	RRHRYGRRHRRRSSLRRGSS	(101-120)	RRHRYGRRHRRRSSLRRGSS	(101-120)	PF03772.16	Competence	(332-594)	5.9e-36
UP000216444_1630162.fasta	A0A261FKU9	Bifidobacterium tissieri	45_25,50_20	RGSGSGSRGSSSSRSARGSRKSR,SRGSGSGSRGSSSSRSARGSRKS	(618-640),(617-639)	SRGSGSGSRGSSSSRSARGSRKSR	(617-640)	PF00270.29;PF00271.31	DEAD;Helicase_C	(354-518);(655-757)	7.4e-19;3.7e-17
UP000216627_1961794.fasta	A0A271J852	Rubrivirga sp. SAORIC476	20_50,25_45,40_30,45_25,45_25,50_20,50_25	STKSRSRRRSRGRGRNRRGR,SSTKSRSRRRSRGRGRNRR,RRGRSSSDRSSSGRSSDR,SSDDTSSRSRRGRSRSSSDDS,SSSGGRRGRSSSDRSSSGRSSDRNAGRS,SSSGGRRGRSSSDRSSSGRSSDRNAGRSS,SSSGGRRGRSSSDRSSSGRSS	(127-146),(126-144),(548-565),(465-485),(543-570),(543-571),(543-563)	SSTKSRSRRRSRGRGRNRRGR,SSDDTSSRSRRGRSRSSSDDS,SSSGGRRGRSSSDRSSSGRSSDRNAGRSS	(126-146),(465-485),(543-571)	PF00575.23;PF10150.9	S1;RNase_E_G	(36-131);(629-899)	0.00028;5.3e-95
UP000216627_1961794.fasta	A0A271IUC3	Rubrivirga sp. SAORIC476	25_45,30_40	RRRRRSSAPSSSGTTGRRRRR,SRRRRRSSAPSSSGTTGRRR	(3-23),(2-21)	SRRRRRSSAPSSSGTTGRRRRR	(2-23)	PF07386.11	DUF1499	(65-171)	4.9e-13
UP000216795_2024580.fasta	A0A248YND3	Plantactinospora sp. KBS50	20_50	SSRSRGRARRSADRRPRRR	(5-23)	SSRSRGRARRSADRRPRRR	(5-23)	PF03816.14	LytR_cpsA_psr	(102-298)	9.5e-31
UP000216795_2024580.fasta	A0A248YWE7	Plantactinospora sp. KBS50	20_50,20_55	RSRLSTRSRVRVRTRSCRRRRSRR,STRSRVRVRTRSCRRRRSRR	(43-66),(47-66)	RSRLSTRSRVRVRTRSCRRRRSRR	(43-66)	PF03772.16;PF00753.27	Competence;Lactamase_B	(289-556);(593-806)	9.3e-49;3.1e-10
UP000216795_2024580.fasta	A0A248YPR1	Plantactinospora sp. KBS50	30_40,35_35,35_40,40_30,40_35,40_40,45_25,45_30,45_35	RRSRRRASRRPSSGSARSSS,RRSRRRASRRPSSGSARSSSS,RRSRRRASRRPSSGSARSSS,RRSRRRASRRPSSGSARSSSS,RRSRRRASRRPSSGSARSSSS,RRSRRRASRRPSSGSARSSS,RSRRRASRRPSSGSARSSSS,RSRRRASRRPSSGSARSSSS,RSRRRASRRPSSGSARSSSS	(305-324),(305-325),(305-324),(305-325),(305-325),(305-324),(306-325),(306-325),(306-325)	RRSRRRASRRPSSGSARSSSS	(305-325)	PF00501.28	AMP-binding	(22-262)	3.9e-20
UP000216936_1854588.fasta	A0A263DSW0	Pseudonocardia sp. MH-G8	20_50,25_45,25_50	SASARPRRNSSGRRRRRSRR,SASARPRRNSSGRRRRRSRR,SASARPRRNSSGRRRRRSRR	(285-304),(285-304),(285-304)	SASARPRRNSSGRRRRRSRR	(285-304)	PF02096.20	60KD_IMP	(32-260)	1.1e-33
UP000216936_1854588.fasta	A0A263DY51	Pseudonocardia sp. MH-G8	20_50,20_55,20_60,20_65,25_45,25_45,25_50,25_55,25_60,30_40,30_40,30_45,35_35,35_35	RNRRSRPRSLPSRRRIRSPRSRRRRRSPRSRRAPHRWRS,RPRSLPSRRRIRSPRSRRRRRSPRSRRAPHRWRS,SRRRIRSPRSRRRRRSPRSRR,RRRIRSPRSRRRRRSPRSRR,RIRSRSPRPSPRSRSRRTRS,RSHLSRNRRSRPRSLPSRRRIRSPRSRRRRRSPRSR,RRSRPRSLPSRRRIRSPRSRRRRRSPRSR,RSLPSRRRIRSPRSRRRRRSPRSR,SRRRIRSPRSRRRRRSPRSR,RIRSRSPRPSPRSRSRRTRSHLSR,SRSHLSRNRRSRPRSLPSRR,RIRSRSPRPSPRSRSRRTRS,SRSPRPSPRSRSRRTRSHLSRSHLSRS,SRSHLSRSHLSRNRRSRPRS	(81-119),(86-119),(92-112),(93-112),(13-32),(76-111),(83-111),(88-111),(92-111),(13-36),(75-94),(13-32),(16-42),(70-89)	RIRSRSPRPSPRSRSRRTRSHLSRSHLSRS,SRSHLSRSHLSRNRRSRPRSLPSRRRIRSPRSRRRRRSPRSRRAPHRWRS	(13-42),(70-119)	PF00805.22	Pentapeptide	(42-81)	4.1e-05
UP000216936_1854588.fasta	A0A263DYA0	Pseudonocardia sp. MH-G8	20_50	SESSRPRRRRRRGGARRRS	(582-600)	SESSRPRRRRRRGGARRRS	(582-600)	PF00270.29;PF00271.31	DEAD;Helicase_C	(105-287);(323-432)	1.4e-48;1.5e-29
UP000216936_1854588.fasta	A0A263DWX2	Pseudonocardia sp. MH-G8	30_40,30_40,35_35,35_40	RWSAGARRSRRTSRSRHSRSRS,SRRRSLIRRIRSSRSGSR,SAGARRSRRTSRSRHSRSRS,SAGARRSRRTSRSRHSRSRS	(37-58),(340-357),(39-58),(39-58)	RWSAGARRSRRTSRSRHSRSRS,SRRRSLIRRIRSSRSGSR	(37-58),(340-357)	PF01425.21	Amidase	(205-340)	8e-28
UP000217446_1963.fasta	A0A250V821	Streptomyces olivochromogenes	40_30,45_25,45_30,50_20,50_25,50_30,55_20,55_25,55_30,60_20,60_25,65_20	RASSRSSSSRTSSRSSQSRRSVSGRLSRS,SRASSRSSSSRTSSRSSQSRRSVSGRLSRSLS,RASSRSSSSRTSSRSSQSRRSVSGRLSRS,SRGSGSSSRASSRSSSSRTSSRSSQSRRSVSGRLSRSLS,SRASSRSSSSRTSSRSSQSRRSVSGRLSRSLS,RASSRSSSSRTSSRSSQSRR,SRGSGSSSRASSRSSSSRTSSRSSQSRRSVSGR,SRASSRSSSSRTSSRSSQSRRSVSGR,RASSRSSSSRTSSRSSQSRR,SRGSGSSSRASSRSSSSRTSSRSSQSRRSVS,SRASSRSSSSRTSSRSSQSRRSVS,SGSSSRASSRSSSSRTSSRSSQS	(63-91),(62-93),(63-91),(55-93),(62-93),(63-82),(55-87),(62-87),(63-82),(55-85),(62-85),(58-80)	SRGSGSSSRASSRSSSSRTSSRSSQSRRSVSGRLSRSLS	(55-93)	PF16919.5;PF00069.25;PF16918.5	PknG_rubred;Pkinase;PknG_TPR	(55-196);(197-457);(535-850)	1.6e-42;4.8e-25;2.2e-86
UP000217446_1963.fasta	A0A250VNE4	Streptomyces olivochromogenes	45_25	RSSAARSSASRTSASRTSSR	(493-512)	RSSAARSSASRTSASRTSSR	(493-512)	PF09286.11	Pro-kuma_activ	(51-188)	3e-20
UP000217676_39478.fasta	A0A169PK31	Streptomyces laurentii	20_50,25_45,25_50	RGRSSRGSRGARRSSRGRRR,RGRSSRGSRGARRSSRGRRRTGR,RGRSSRGSRGARRSSRGRRR	(633-652),(633-655),(633-652)	RGRSSRGSRGARRSSRGRRRTGR	(633-655)	PF02801.22;PF16197.5;PF00698.21;PF00550.25	Ketoacyl-synt_C;KAsynt_C_assoc;Acyl_transf_1;PP-binding	(1-109);(112-225);(259-577);(676-742)	1.3e-40;1.9e-15;2.8e-57;1.6e-10
UP000217676_39478.fasta	A0A160P4G2	Streptomyces laurentii	50_20	SSSRSPRASSSPSSTRSAR	(490-508)	SSSRSPRASSSPSSTRSAR	(490-508)	PF06100.11	MCRA	(21-414)	2.9e-143
UP000217696_1500254.fasta	A0A0U5AXW0	Aneurinibacillus soli	20_50	RPSRSGREGGRRRDSRRRSRPR	(115-136)	RPSRSGREGGRRRDSRRRSRPR	(115-136)	PF06265.11	DUF1027	(3-87)	4.3e-34
UP000217715_934019.fasta	A0A2A2YN53	Streptomyces sp. SA15	25_45	SPSHRRSPRRSPRRSLRKRR	(27-46)	SPSHRRSPRRSPRRSLRKRR	(27-46)	PF03330.18	DPBB_1	(150-244)	7.2e-12
UP000217715_934019.fasta	A0A2A2YKQ1	Streptomyces sp. SA15	45_25,50_20,55_20	SRTSSHSSKSRRSVSGRLSR,SSRSSGHSSRTSSHSSKSRRSVSGRLS,SSRSSGHSSRTSSHSSKSRRS	(72-91),(64-90),(64-84)	SSRSSGHSSRTSSHSSKSRRSVSGRLSR	(64-91)	PF16919.5;PF00069.25;PF16918.5	PknG_rubred;Pkinase;PknG_TPR	(57-197);(198-464);(516-837)	2.8e-38;1.8e-25;5.7e-90
UP000218151_1141887.fasta	A0A2A2SAS3	Sphingomonas lenta	20_50,20_55,25_45,25_50,25_55	RRGCRSPRSARSRRPRSRRRARRS,RRGCRSPRSARSRRPRSRRRARRS,RSPRSARSRRPRSRRRARRS,RSPRSARSRRPRSRRRARRS,RSPRSARSRRPRSRRRARRS	(27-50),(27-50),(31-50),(31-50),(31-50)	RRGCRSPRSARSRRPRSRRRARRS	(27-50)	PF01526.17	DDE_Tnp_Tn3	(64-161)	9.9e-12
UP000218165_2017484.fasta	A0A291GK65	Brachybacterium sp. VM2412	20_50,25_45,25_50,30_40,30_45	RPRVRVSRRRGRRSSRSWSR,RPRVRVSRRRGRRSSRSWSRTVRFSR,RPRVRVSRRRGRRSSRSWSR,SRRRGRRSSRSWSRTVRFSR,SRRRGRRSSRSWSRTVRFSR	(8-27),(8-33),(8-27),(14-33),(14-33)	RPRVRVSRRRGRRSSRSWSRTVRFSR	(8-33)	PF00392.21;PF00155.21	GntR;Aminotran_1_2	(81-143);(164-512)	1.2e-12;4.6e-19
UP000218165_2017484.fasta	A0A291GMM0	Brachybacterium sp. VM2412	20_50	RSSGGGSSRRRRRRGGRGRR	(254-273)	RSSGGGSSRRRRRRGGRGRR	(254-273)	PF10150.9	RNase_E_G	(517-786)	6.3e-103
UP000218165_2017484.fasta	A0A291GSA5	Brachybacterium sp. VM2412	20_50,20_55	RSPRRRSARRRRRRPPSSR,RSPRRRSARRRRRRPPSSR	(474-492),(474-492)	RSPRRRSARRRRRRPPSSR	(474-492)	PF02720.17;PF01844.23	DUF222;HNH	(183-286);(384-427)	2.6e-06;7.2e-05
UP000218165_2017484.fasta	A0A291GN61	Brachybacterium sp. VM2412	30_40,35_35	RAASRRRRLRSRSDRSSGS,SRRRRLRSRSDRSSGSTPS	(33-51),(36-54)	RAASRRRRLRSRSDRSSGSTPS	(33-54)	PF01882.18	DUF58	(278-359)	4.1e-23
UP000218165_2017484.fasta	A0A291GQ89	Brachybacterium sp. VM2412	35_35,40_30,40_35	RSPSPPSRRSRSRRSFFSSR,RSPSPPSRRSRSRRSFFSSR,RSPSPPSRRSRSRRSFFSSR	(32-51),(32-51),(32-51)	RSPSPPSRRSRSRRSFFSSR	(32-51)	PF13328.6;PF04607.17;PF02824.21;PF13291.6	HD_4;RelA_SpoT;TGS;ACT_4	(82-230);(289-399);(446-505);(708-786)	1.5e-46;4.7e-36;1e-20;7.7e-18
UP000218165_2017484.fasta	A0A291GQY6	Brachybacterium sp. VM2412	35_35	RSSSSRTRRSGRGTAPSRRS	(479-498)	RSSSSRTRRSGRGTAPSRRS	(479-498)	PF01098.19	FTSW_RODA_SPOVE	(52-406)	1.2e-81
UP000218165_2017484.fasta	A0A291GKJ0	Brachybacterium sp. VM2412	40_30	SDSRRSSRGSSDRSRRS	(2-18)	SDSRRSSRGSSDRSRRS	(2-18)	PF00912.22;PF00905.22	Transgly;Transpeptidase	(170-345);(433-696)	4.2e-57;5.6e-30
UP000218165_2017484.fasta	A0A291GM32	Brachybacterium sp. VM2412	50_20,55_20,60_20	RSTSSKSSRSSDRDSRSSSS,RSTSSKSSRSSDRDSRSSSS,RSTSSKSSRSSDRDSRSSSS	(288-307),(288-307),(288-307)	RSTSSKSSRSSDRDSRSSSS	(288-307)	PF03990.14;PF03990.14;PF07501.12;PF06737.14	DUF348;DUF348;G5;Transglycosylas	(32-72);(89-128);(202-276);(318-394)	3.1e-09;3.5e-06;6.3e-20;1.7e-32
UP000218598_47845.fasta	A0A2A3YIE8	Brachybacterium alimentarium	20_50,20_55	SLRSFRRRFRRSHRGSRRRTRS,RSFRRRFRRSHRGSRRRTRS	(802-823),(804-823)	SLRSFRRRFRRSHRGSRRRTRS	(802-823)	PF01841.19	Transglut_core	(516-607)	3e-12
UP000218598_47845.fasta	A0A2A3YI69	Brachybacterium alimentarium	25_45,30_40,35_35,40_30,45_25	SGRSRSRRGRTRRSSRRGTGS,SDHGSSSSSSSRRRRRRRRS,SDHGSSSSSSSRRRRRRRRS,SDHGSSSSSSSRRRRRRRRS,SDHGSSSSSSSRRRRRRRRS	(278-298),(409-428),(409-428),(409-428),(409-428)	SGRSRSRRGRTRRSSRRGTGS,SDHGSSSSSSSRRRRRRRRS	(278-298),(409-428)	PF10150.9	RNase_E_G	(618-887)	7e-104
UP000218598_47845.fasta	A0A2A3YL97	Brachybacterium alimentarium	45_25,50_20	RSSPSARSSRFSPSARSSR,SPRSSPSARSSRFSPSARSS	(448-466),(446-465)	SPRSSPSARSSRFSPSARSSR	(446-466)	PF04235.12	DUF418	(335-426)	8.8e-18
UP000218662_1938860.fasta	A0A2A3I7G4	Streptomyces sp. TLI_235	20_50	STRRSWTARRSRRSRTRPRR	(406-425)	STRRSWTARRSRRSRTRPRR	(406-425)	PF00069.25	Pkinase	(8-276)	5e-51
UP000218662_1938860.fasta	A0A2A3HEK0	Streptomyces sp. TLI_235	30_40	RSSSNRRPRPTRSSRWPSRR	(411-430)	RSSSNRRPRPTRSSRWPSRR	(411-430)	PF00009.27	GTP_EFTU	(29-300)	8.2e-63
UP000218890_1052.fasta	A0A120MZW7	Halorhodospira halochloris	20_50,20_55,25_45,25_45,25_50,25_55,30_40,30_40,30_45,35_35,35_40,40_30,40_35	RSRSSNRSGRSRRGRRGGRRRRRSSS,RSSNRSGRSRRGRRGGRRRRRSSS,SGRSRSTRGRRSRNTSSRRR,RSRSSNRSGRSRRGRRGGRRRRRSSS,RSRSSNRSGRSRRGRRGGRRRRRSSS,RSGRSRRGRRGGRRRRRSSS,RGKRGSSSGRSRSTRGRRSRNTSSRRR,SARSRSSNRSGRSRRGRR,SGRSRSTRGRRSRNTSSRRR,SSRGKRGSSSGRSRSTRGRRSRNTSSRR,SSGRSRSTRGRRSRNTSSRR,SSSGRSRSTRGRRSRNTSSR,SSSGRSRSTRGRRSRNTSSR	(721-746),(723-746),(616-635),(721-746),(721-746),(727-746),(609-635),(719-736),(616-635),(607-634),(615-634),(614-633),(614-633)	SSRGKRGSSSGRSRSTRGRRSRNTSSRRR,SARSRSSNRSGRSRRGRRGGRRRRRSSS	(607-635),(719-746)	PF00575.23;PF10150.9	S1;RNase_E_G	(35-117);(119-389)	2.2e-10;3.8e-94
UP000219514_1564158.fasta	A0A285EFQ7	Geodermatophilus sabuli	20_50	RSTDGSPARSSRRRRRLRRR	(8-27)	RSTDGSPARSSRRRRRLRRR	(8-27)	PF14014.6	DUF4230	(69-226)	7.2e-28
UP000220085_2033491.fasta	A0A2A8S760	Bacillus sp. AFS018417	20_50,25_45,25_50	RSDRRSRSDRRFRSDRRFRS,RSGVRSDRRSRSDRRFRSDRRFRS,RSDRRSRSDRRFRSDRRFRS	(16-35),(12-35),(16-35)	RSGVRSDRRSRSDRRFRSDRRFRS	(12-35)	PF13054.6	DUF3915	(1-96)	4.6e-19
UP000221394_442709.fasta	A0A2A9EHT0	Sanguibacter soli	20_50	SASGQRRRRRRGGRGRRRSS	(338-357)	SASGQRRRRRRGGRGRRRSS	(338-357)	PF10150.9	RNase_E_G	(636-905)	4.7e-105
UP000221394_442709.fasta	A0A2A9EFY6	Sanguibacter soli	40_30,45_25	RRCSSRCSRGSSSASARASR,SRRCSSRCSRGSSSASARASRARS	(197-216),(196-219)	SRRCSSRCSRGSSSASARASRARS	(196-219)	PF07884.14	VKOR	(36-168)	1.1e-23
UP000222056_29539.fasta	A0A1H6FJT5	Thermoleophilum album	25_45,30_40,30_45,35_35,35_40,35_45,40_30,40_35,40_40	RSRGNHRSRRSSSNRSRRSRSVRR,RSRGNHRSRRSSSNRSRRSRSVRRDHGS,RSRGNHRSRRSSSNRSRRSRSVRR,RSRGNHRSRRSSSNRSRRSRSVRRDHGSIRSS,RSRGNHRSRRSSSNRSRRSRSVRRDHGS,RSRGNHRSRRSSSNRSRRSRSVRR,SRGNHRSRRSSSNRSRRSRS,SRGNHRSRRSSSNRSRRSRS,SRGNHRSRRSSSNRSRRSRS	(689-712),(689-716),(689-712),(689-720),(689-716),(689-712),(690-709),(690-709),(690-709)	RSRGNHRSRRSSSNRSRRSRSVRRDHGSIRSS	(689-720)	PF09985.9	Glucodextran_C	(106-158)	0.00011
UP000228945_69666.fasta	A0A2D2AZQ3	Caulobacter mirabilis	20_50	RRRRRRLRSSPQSRSLRPR	(52-70)	RRRRRRLRSSPQSRSLRPR	(52-70)	PF01925.19	TauE	(151-385)	9.5e-46
UP000229095_2045438.fasta	A0A2M9H9S9	Bifidobacterium primatium	35_35	SSSRSSRRGGSRRGGRRGAS	(10-29)	SSSRSSRRGGSRRGGRRGAS	(10-29)	PF00753.27;PF17770.1	Lactamase_B;RNase_J_C	(58-205);(529-593)	3.8e-11;1.6e-09
UP000230407_2665496.fasta	A0A2M8M5L6	Streptomyces carminius	20_50,20_55	RRDRRSRRSSRNRRNRRGGS,RRDRRSRRSSRNRRNRRGGS	(27-46),(27-46)	RRDRRSRRSSRNRRNRRGGS	(27-46)	PF01565.23	FAD_binding_4	(88-223)	1.4e-29
UP000230445_2038277.fasta	A0A2G8M8B0	Methylobacterium frigidaeris	20_50	RRCRLSRRRRSGPSRCGRSR	(54-73)	RRCRLSRRRRSGPSRCGRSR	(54-73)	PF00034.21;PF13442.6	Cytochrom_C;Cytochrome_CBB3	(119-220);(389-475)	1.9e-05;5.9e-10
UP000231274_1958787.fasta	A0A2G5IKF9	Streptomyces sp. HG99	20_50,20_55,25_45,25_50,25_55	RRSGRTRNPRRRSRSRSRSR,RRSGRTRNPRRRSRSRSRSR,RRSGRTRNPRRRSRSRSRSR,RRSGRTRNPRRRSRSRSRSR,RRSGRTRNPRRRSRSRSRSR	(117-136),(117-136),(117-136),(117-136),(117-136)	RRSGRTRNPRRRSRSRSRSR	(117-136)	PF01226.17	Form_Nir_trans	(8-111)	7.3e-19
UP000231274_1958787.fasta	A0A2G5J2P9	Streptomyces sp. HG99	40_30,45_25,45_30,50_20,50_25,55_20,55_25	RASSRTSSRSSQSRRSVSGRLSRS,SSSRASSRTSSRSSQSRRSVSGRLSRS,RASSRTSSRSSQSRRSVSGRLSRS,SAHSSSRASSRTSSRSSQSRRSVSGRLS,SSSRASSRTSSRSSQSRRSVSGRLS,SAHSSSRASSRTSSRSSQSRRSVS,SSSRASSRTSSRSSQSRRSVS	(72-95),(69-95),(72-95),(66-93),(69-93),(66-89),(69-89)	SAHSSSRASSRTSSRSSQSRRSVSGRLSRS	(66-95)	PF16919.5;PF00069.25;PF16918.5	PknG_rubred;Pkinase;PknG_TPR	(59-200);(201-476);(557-885)	4.6e-42;1.8e-25;1.2e-88
UP000231916_2020324.fasta	A0A2M9IZ32	Streptomyces sp. CB01201	20_50,25_45,25_50	SRRPSRSRTTRRRRRSSPVR,SRRPSRSRTTRRRRRSSPVR,SRRPSRSRTTRRRRRSSPVR	(2-21),(2-21),(2-21)	SRRPSRSRTTRRRRRSSPVR	(2-21)	PF03816.14	LytR_cpsA_psr	(107-278)	2.6e-41
UP000231916_2020324.fasta	A0A2M9IY79	Streptomyces sp. CB01201	40_30,45_25,45_30,50_20,50_25,50_30,55_20,55_25,55_30,60_20	SSRSSSRASARSSRSSTSRRSVSGR,RSASQSSRSSSRASARSSRSSTSRRSVSGRLSSLS,SSRSSSRASARSSRSSTSRRSVSGR,RSASQSSRSSSRASARSSRSSTSRRSVSGRLSSLS,RSASQSSRSSSRASARSSRSSTSRRSVSGRLSSLS,SSRSSSRASARSSRSSTSRRS,RSASQSSRSSSRASARSSRSSTSRRSVS,RSASQSSRSSSRASARSSRSSTSRRSVS,SSRSSSRASARSSRSSTSRRS,SASQSSRSSSRASARSSRSSTS	(59-83),(54-88),(59-83),(54-88),(54-88),(59-79),(54-81),(54-81),(59-79),(55-76)	RSASQSSRSSSRASARSSRSSTSRRSVSGRLSSLS	(54-88)	PF16919.5;PF00069.25;PF16918.5	PknG_rubred;Pkinase;PknG_TPR	(51-191);(192-446);(559-868)	9.5e-44;3.1e-25;1.2e-88
UP000232832_1827605.fasta	A0A2N0IP07	Streptomyces sp. 69	20_50	RRPPRSRRRSRSAGCRRRWS	(443-462)	RRPPRSRRRSRSAGCRRRWS	(443-462)	PF00069.25	Pkinase	(21-275)	7.4e-42
UP000232832_1827605.fasta	A0A2N0IWP7	Streptomyces sp. 69	25_45	RRRRPWTRASRLVRSRSSRS	(467-486)	RRRRPWTRASRLVRSRSSRS	(467-486)	PF00069.25	Pkinase	(10-276)	1.4e-43
UP000232832_1827605.fasta	A0A2N0IXF7	Streptomyces sp. 69	25_45	RRRRPSRCPFRSSRFRPRSSR	(282-302)	RRRRPSRCPFRSSRFRPRSSR	(282-302)	PF00069.25	Pkinase	(18-184)	3.7e-22
UP000232832_1827605.fasta	A0A2N0IS41	Streptomyces sp. 69	45_25,50_20,50_25,55_20,55_25	SSRSSARSSRTSSQSSKSRRSVSGRLSRSLSGRS,RGSGDSGSSRSSARSSRTSSQSSKSRRSVSGRLSRSLS,SSRSSARSSRTSSQSSKSRRS,SSRSSARSSRTSSQSSKSRRSVS,SSRSSARSSRTSSQSSKSRRS	(61-94),(54-91),(61-81),(61-83),(61-81)	RGSGDSGSSRSSARSSRTSSQSSKSRRSVSGRLSRSLSGRS	(54-94)	PF16919.5;PF00069.25;PF16918.5	PknG_rubred;Pkinase;PknG_TPR	(54-194);(195-468);(466-839)	2.1e-41;3.6e-25;2.4e-89
UP000234331_1836972.fasta	A0A2I2KVI7	Frankia canadensis	50_20	SRGSSSRGSSGRSTSSDSLR	(275-294)	SRGSSSRGSSGRSTSSDSLR	(275-294)	PF03372.23	Exo_endo_phos	(4-251)	3.3e-21
UP000234591_98671.fasta	A0A2I1J932	Pseudoglutamicibacter albus	20_50,25_45	SRSRGEGRSRRRSGGRQRRR,SSRSRGEGRSRRRSGGRQRR	(521-540),(520-539)	SSRSRGEGRSRRRSGGRQRRR	(520-540)	PF00270.29;PF00271.31	DEAD;Helicase_C	(31-207);(245-354)	3.7e-48;1.6e-28
UP000234591_98671.fasta	A0A2I1JC70	Pseudoglutamicibacter albus	25_45	RSRRRKGGESRRSRESRRS	(73-91)	RSRRRKGGESRRSRESRRS	(73-91)	PF10150.9	RNase_E_G	(321-592)	4.8e-103
UP000234591_98671.fasta	A0A2I1JCQ6	Pseudoglutamicibacter albus	45_25,50_20,50_25	RSRTGGSSRSSRPRWSSSSS,RSRTGGSSRSSRPRWSSSSS,RSRTGGSSRSSRPRWSSSSS	(51-70),(51-70),(51-70)	RSRTGGSSRSSRPRWSSSSS	(51-70)	PF13676.6	TIR_2	(101-229)	4.3e-15
UP000235560_2069310.fasta	A0A2N6TYH2	Brachybacterium sp. UMB0905	20_50,25_45,25_50,30_40,30_40,30_45,35_35,35_35,35_40,40_30,40_30,40_35,45_25,45_25,45_30,50_20,50_20,50_25,50_25	SSERSGSSRRRRRRGGRGRR,SSSERSGSSRRRRRRGGRGRR,SSERSGSSRRRRRRGGRGRR,SSSSERSGSSRRRRRRGGRGR,SGSSGSSSSSRRRRRRRRSGSGS,SSSERSGSSRRRRRRGGRGR,SEDSSSSERSGSSRRRRRRGGR,SGSSGSSSSSRRRRRRRRSGSGS,SSSSERSGSSRRRRRRGGR,SGSEDSSSSERSGSSRRRRRR,SGSSGSSSSSRRRRRRRRSGSGS,SEDSSSSERSGSSRRRRRR,SSGSEDSSSSERSGSSRRRRR,SGSGHSGSSGSSSSSRRRRRRRRSGSGS,SGSEDSSSSERSGSSRRRRR,SSGSEDSSSSERSGSSRRRR,SGSGHSGSSGSSSSSRRRRR,SSGSEDSSSSERSGSSRRRR,…	(284-303),(283-303),(284-303),(282-302),(341-363),(283-302),(279-300),(341-363),(282-300),(277-297),(341-363),(279-297),(276-296),(336-363),(277-296),(276-295),(336-355),(276-295),(336-355)	SSGSEDSSSSERSGSSRRRRRRGGRGRR,SGSGHSGSSGSSSSSRRRRRRRRSGSGS	(276-303),(336-363)	PF10150.9	RNase_E_G	(543-812)	3.5e-104
UP000236388_1437817.fasta	A0A2H6BDB9	Methylopila sp. Yamaguchi	20_50	SSRSAARERRRRRADRRSR	(4-22)	SSRSAARERRRRRADRRSR	(4-22)	PF00293.28	NUDIX	(32-225)	4.9e-07
UP000236625_1522316.fasta	A0A0A1PSU1	bacterium YEK0313	20_50	RSSPRRASPRRACPRRRSRRR	(843-863)	RSSPRRASPRRACPRRRSRRR	(843-863)	PF10150.9	RNase_E_G	(308-579)	2e-95
UP000236625_1522316.fasta	A0A0A1Q2Q2	bacterium YEK0313	25_45,30_40,30_45	SPSPRRRASRPSASSRRRRRPTAS,SPSPRRRASRPSASSRRRRR,SPSPRRRASRPSASSRRRRR	(530-553),(530-549),(530-549)	SPSPRRRASRPSASSRRRRRPTAS	(530-553)	PF13177.6;PF12169.8	DNA_pol3_delta2;DNA_pol3_gamma3	(45-209);(267-409)	6.2e-32;5.2e-53
UP000236956_2080748.fasta	A0A2S4XQY0	Streptomyces sp. Ru73	20_50,30_40	RRRRPAPRRPTSRRSTSRRS,RRPTSRRSTSRRSTSRRATSRR	(658-677),(665-686)	RRRRPAPRRPTSRRSTSRRSTSRRATSRR	(658-686)	PF03772.16;PF00753.27	Competence;Lactamase_B	(49-331);(375-626)	2.6e-41;4.3e-09
UP000236956_2080748.fasta	A0A2S4XP37	Streptomyces sp. Ru73	45_25,50_20,50_25,55_20,55_25,60_20,60_25	SARGSSSSRSSSRSSGSRRSVSGR,SQRSGSARGSSSSRSSSRSSGSRRSVSGR,SARGSSSSRSSSRSSGSRRSVSGR,SQRSGSARGSSSSRSSSRSSGSRRSVSGR,SARGSSSSRSSSRSSGSRRSVSGR,SQRSGSARGSSSSRSSSRSSGSRRSVSGR,SARGSSSSRSSSRSSGSRRSVSGR	(68-91),(63-91),(68-91),(63-91),(68-91),(63-91),(68-91)	SQRSGSARGSSSSRSSSRSSGSRRSVSGR	(63-91)	PF16919.5;PF00069.25;PF16918.5	PknG_rubred;Pkinase;PknG_TPR	(59-204);(205-481);(551-884)	8.1e-38;1.7e-24;1e-85
UP000237697_2080573.fasta	A0A2S5X5B2	Pseudoclavibacter sp. RFBA6	35_35	SSTRGSSERPARSRSRRRS	(417-435)	SSTRGSSERPARSRSRRRS	(417-435)	PF00270.29;PF00271.31	DEAD;Helicase_C	(25-192);(228-337)	3.8e-47;3.7e-31
UP000237752_1629062.fasta	A0A2T0ZQE7	Antricoccus suffuscus	35_35,40_30	RRRRTRRRSASGGSSSGSNS,RRRTRRRSASGGSSSGSNSS	(567-586),(568-587)	RRRRTRRRSASGGSSSGSNSS	(567-587)	PF00270.29;PF00271.31	DEAD;Helicase_C	(91-261);(297-406)	1.7e-48;2.1e-28
UP000237846_1144618.fasta	A0A2T0PWV9	Allonocardiopsis opalescens	20_50,20_55	RSSTGSRSRRHQDRRRRRRRR,RSSTGSRSRRHQDRRRRRRRR	(24-44),(24-44)	RSSTGSRSRRHQDRRRRRRRR	(24-44)	PF02618.16	YceG	(96-388)	1.1e-75
UP000237846_1144618.fasta	A0A2T0QDN1	Allonocardiopsis opalescens	25_45,30_40	RGERSSKSRSTRQRRRTRRS,RSSKSRSTRQRRRTRRSS	(436-455),(439-456)	RGERSSKSRSTRQRRRTRRSS	(436-456)	PF00270.29;PF00271.31	DEAD;Helicase_C	(31-198);(235-344)	2.4e-49;7.3e-31
UP000237968_215803.fasta	A0A2S9XBJ3	Enhygromyxa salina	25_45	RSSPRSSRSRPRAARRTRR	(860-878)	RSSPRSSRSRPRAARRTRR	(860-878)	PF08487.10	VIT	(86-198)	5.4e-15
UP000237968_215803.fasta	A0A2S9XJG4	Enhygromyxa salina	45_25	SSGRSASSSRSRFRGYSRAS	(63-82)	SSGRSASSSRSRFRGYSRAS	(63-82)	PF00069.25	Pkinase	(93-335)	8.4e-34
UP000238083_559628.fasta	A0A2T0QZ54	Kineococcus rhizosphaerae	20_50	RARRARSSRTDRSRRRPRS	(402-420)	RARRARSSRTDRSRRRPRS	(402-420)	PF00266.19	Aminotran_5	(24-392)	1.3e-67
UP000239209_439699.fasta	A0A2T0SDG7	Pseudosporangium ferrugineum	45_25,50_20	RSRSHSARASRARSSSAPSS,SRSHSARASRARSSSAPSSS	(85-104),(86-105)	RSRSHSARASRARSSSAPSSS	(85-105)	PF01522.21	Polysacc_deac_1	(290-415)	1.6e-30
UP000239322_2100817.fasta	A0A2S9Q3I6	Streptomyces sp. ST5x	20_50,25_45,25_50,30_40,30_45,30_50,35_35,35_40,35_45,35_50	RRRSSSSSSHRRRSRRRR,RRRSSSSSSHRRRSRRRR,RRRSSSSSSHRRRSRRRR,RRRSSSSSSHRRRSRRRR,RRRSSSSSSHRRRSRRRR,RRRSSSSSSHRRRSRRRR,RRRSSSSSSHRRRSRRRR,RRRSSSSSSHRRRSRRRR,RRRSSSSSSHRRRSRRRR,RRRSSSSSSHRRRSRRRR	(2-19),(2-19),(2-19),(2-19),(2-19),(2-19),(2-19),(2-19),(2-19),(2-19)	RRRSSSSSSHRRRSRRRR	(2-19)	PF13245.6	AAA_19	(97-347)	1.1e-11
UP000239322_2100817.fasta	A0A2S9PYF8	Streptomyces sp. ST5x	40_30,45_25,45_30,50_20,50_25,50_30,55_20	SVRSSRSSRASARSSTSRRSVSGRLSRS,RSPSSASVRSSRSSRASARSSTSRRSVSGRLS,SVRSSRSSRASARSSTSRRSVSGR,RSPSSASVRSSRSSRASARSSTSRRSVS,RSPSSASVRSSRSSRASARSSTSRRSVS,SVRSSRSSRASARSSTSRRSVS,SPSSASVRSSRSSRASARSSTS	(69-96),(63-94),(69-92),(63-90),(63-90),(69-90),(64-85)	RSPSSASVRSSRSSRASARSSTSRRSVSGRLSRS	(63-96)	PF16919.5;PF00069.25	PknG_rubred;Pkinase	(60-202);(203-466)	9.9e-39;8e-24
UP000239322_2100817.fasta	A0A2S9PYN2	Streptomyces sp. ST5x	45_25,50_20	SRTSSRTSRSASSGSSRGTRS,SSRTSSRTSRSASSGSSR	(3-23),(2-19)	SSRTSSRTSRSASSGSSRGTRS	(2-23)	PF02983.14	Pro_Al_protease	(152-210)	3.7e-11
UP000239724_1071.fasta	A0A2S6N6D1	Rhodopila globiformis	20_50,25_45,25_50	SRRSRASLRRTSRRRASRR,SRRSRASLRRTSRRRASRRHAS,SRRSRASLRRTSRRRASRR	(72-90),(72-93),(72-90)	SRRSRASLRRTSRRRASRRHAS	(72-93)	PF00805.22	Pentapeptide	(90-118)	2.9e-05
UP000239724_1071.fasta	A0A2S6NAB9	Rhodopila globiformis	35_35	RSSRSIASRWRKRSPRPRSS	(9-28)	RSSRSIASRWRKRSPRPRSS	(9-28)	PF00158.26	Sigma54_activat	(29-125)	3.2e-26
UP000240429_2109333.fasta	A0A2P8PX21	Streptomyces dioscori	20_50	RTRDARSRRSHRERSERSRR	(1869-1888)	RTRDARSRRSHRERSERSRR	(1869-1888)	PF13699.6	DUF4157	(45-123)	9.1e-26
UP000240429_2109333.fasta	A0A2P8QB58	Streptomyces dioscori	40_30,45_25,50_20	SRSGSRASARSTSRSAQSRRS,SSRSGSRASARSTSRSAQSR,SGSGSSRSGSRASARSTSRS	(74-94),(73-92),(69-88)	SGSGSSRSGSRASARSTSRSAQSRRS	(69-94)	PF16919.5;PF00069.25;PF16918.5;PF16918.5	PknG_rubred;Pkinase;PknG_TPR;PknG_TPR	(67-207);(208-471);(556-784);(810-914)	3.1e-40;2.6e-25;2e-63;1.9e-19
UP000240542_645275.fasta	A0A2P8DHW0	Murinocardiopsis flavida	40_30	SSVRRSSVYRSSERRPSLSR	(188-207)	SSVRRSSVYRSSERRPSLSR	(188-207)	PF00691.20	OmpA	(274-373)	1.7e-18
UP000240666_2126741.fasta	A0A2P8NI58	Nitratireductor sp. StC3	20_50	RSWRARRSRRPISRRSWRGR	(14-33)	RSWRARRSRRPISRRSWRGR	(14-33)	PF00370.21;PF02782.16	FGGY_N;FGGY_C	(69-316);(325-515)	6e-53;4.3e-28
UP000241151_1105204.fasta	A0A2P8KJS6	Variovorax sp. WS11	20_50,25_45,25_50	RRSGSGRSRSSRARARARRR,RHRRSGSGRSRSSRARARARRR,RRSGSGRSRSSRARARARRR	(12-31),(10-31),(12-31)	RHRRSGSGRSRSSRARARARRR	(10-31)	PF07143.11;PF17186.4	CrtC;Lipocalin_9	(100-260);(262-387)	2.1e-25;1.1e-32
UP000241151_1105204.fasta	A0A2P8KPN4	Variovorax sp. WS11	20_50	RRRSSASRRWARPRRRRS	(2-19)	RRRSSASRRWARPRRRRS	(2-19)	PF13646.6;PF13646.6;PF02985.22;PF13646.6	HEAT_2;HEAT_2;HEAT;HEAT_2	(37-122);(131-218);(228-256);(265-345)	5.3e-11;2.2e-08;0.00011;3.1e-16
UP000241151_1105204.fasta	A0A2P8KFR0	Variovorax sp. WS11	25_45,30_40,30_45,35_35	RWRSRRRSNSSRSGSARRRIR,RWRSRRRSNSSRSGSARRRIR,RWRSRRRSNSSRSGSARRRIR,SAFRWRSRRRSNSSRSGSAR	(16-36),(16-36),(16-36),(13-32)	SAFRWRSRRRSNSSRSGSARRRIR	(13-36)	PF07007.12	LprI	(67-169)	5.1e-20
UP000241151_1105204.fasta	A0A2P8KGU7	Variovorax sp. WS11	45_25,50_20,50_25,55_20,55_25	SRASRSSCSASSSRRSSPRSAYHR,SRASRSSCSASSSRRSSPRS,SRASRSSCSASSSRRSSPRS,SRASRSSCSASSSRRSSPRS,SRASRSSCSASSSRRSSPRS	(2-25),(2-21),(2-21),(2-21),(2-21)	SRASRSSCSASSSRRSSPRSAYHR	(2-25)	PF01546.28;PF07687.14	Peptidase_M20;M20_dimer	(100-259);(204-265)	6.1e-24;6.3e-05
UP000241151_1105204.fasta	A0A2P8KLT3	Variovorax sp. WS11	45_25	RSSSSSSNRWTPRCSSRARS	(11-30)	RSSSSSSNRWTPRCSSRARS	(11-30)	PF14437.6;PF12697.7	MafB19-deam;Abhydrolase_6	(34-181);(241-388)	1.3e-29;1.1e-06
UP000241203_390269.fasta	A0A2P8GY73	Labedella gwakjiensis	45_25,50_20,50_25	RRRRSSSSSGSGSSSSGR,RRRRSSSSSGSGSSSSGR,RRRRSSSSSGSGSSSSGR	(41-58),(41-58),(41-58)	RRRRSSSSSGSGSSSSGR	(41-58)	PF13196.6	DUF4012	(277-420)	5.2e-47
UP000242679_1449348.fasta	A0A212DKT7	Mesorhizobium amorphae CCBAU 01583	20_50	STRRRQVRRRSASRRCSRR	(103-121)	STRRRQVRRRSASRRCSRR	(103-121)	PF04198.13	Sugar-bind	(1-91)	4.2e-16
UP000242679_1449348.fasta	A0A212DPM1	Mesorhizobium amorphae CCBAU 01583	20_50,25_45,25_50,30_40,30_45	RRRRCASRAPRSSRSSIRRR,RRRRCASRAPRSSRSSIRRRS,RRRRCASRAPRSSRSSIRRR,RRRCASRAPRSSRSSIRRRS,RRRCASRAPRSSRSSIRRRS	(280-299),(280-300),(280-299),(281-300),(281-300)	RRRRCASRAPRSSRSSIRRRS	(280-300)	PF00912.22;PF17092.5	Transgly;PCB_OB	(1-43);(131-227)	3.3e-07;2.5e-06
UP000242679_1449348.fasta	A0A212DJY8	Mesorhizobium amorphae CCBAU 01583	25_45,30_40	RRWSSRKRKRSRSRRWPARS,RWSSRKRKRSRSRRWPARSS	(119-138),(120-139)	RRWSSRKRKRSRSRRWPARSS	(119-139)	PF02190.16	LON_substr_bdg	(15-135)	1.2e-21
UP000242679_1449348.fasta	A0A212DM85	Mesorhizobium amorphae CCBAU 01583	25_45,30_40	RSTRRRSRSRTRRRPPAVSSSCR,STRRRSRSRTRRRPPAVSSS	(233-255),(234-253)	RSTRRRSRSRTRRRPPAVSSSCR	(233-255)	PF00873.19	ACR_tran	(1-177)	4.6e-30
UP000242679_1449348.fasta	A0A212DM44	Mesorhizobium amorphae CCBAU 01583	30_40	RSRRRWQRPTASSSSNRSRR	(196-215)	RSRRRWQRPTASSSSNRSRR	(196-215)	PF05401.11	NodS	(31-177)	5.8e-24
UP000242679_1449348.fasta	A0A212DL07	Mesorhizobium amorphae CCBAU 01583	35_35	SPSGWRSIRSSSKSMRRRRR	(86-105)	SPSGWRSIRSSSKSMRRRRR	(86-105)	PF00512.25	HisKA	(1-64)	4.1e-14
UP000242679_1449348.fasta	A0A212DJU0	Mesorhizobium amorphae CCBAU 01583	40_30	RISASCRSRSRSSNWPRSSR	(274-293)	RISASCRSRSRSSNWPRSSR	(274-293)	PF02518.26;PF00072.24	HATPase_c;Response_reg	(26-149);(181-275)	2.3e-20;5.9e-17
UP000242679_1449348.fasta	A0A212DK93	Mesorhizobium amorphae CCBAU 01583	40_30	SRRQRCSSTTNSRSSSCSRR	(192-211)	SRRQRCSSTTNSRSSSCSRR	(192-211)	PF17167.4	Glyco_hydro_36	(1-202)	2.4e-40
UP000242679_1449348.fasta	A0A212DMS7	Mesorhizobium amorphae CCBAU 01583	40_30	SSRRRSPSTAPRSPSASSRR	(98-117)	SSRRRSPSTAPRSPSASSRR	(98-117)	PF00437.20	T2SSE	(19-115)	4.9e-10
UP000242679_1449348.fasta	A0A212DNB5	Mesorhizobium amorphae CCBAU 01583	40_30	RRSRRRSTTSSRSTISISIS	(42-61)	RRSRRRSTTSSRSTISISIS	(42-61)	PF05163.12	DinB	(1-47)	3.9e-06
UP000242679_1449348.fasta	A0A212DQE4	Mesorhizobium amorphae CCBAU 01583	40_30	RSSASCRSRSSSPKCSRVRR	(187-206)	RSSASCRSRSSSPKCSRVRR	(187-206)	PF00006.25	ATP-synt_ab	(1-133)	8.4e-41
UP000242679_1449348.fasta	A0A212DM68	Mesorhizobium amorphae CCBAU 01583	45_25	SPSPTSTRSRRRSPTSSSSR	(96-115)	SPSPTSTRSRRRSPTSSSSR	(96-115)	PF00512.25	HisKA	(70-114)	4.9e-08
UP000242679_1449348.fasta	A0A212DW34	Mesorhizobium amorphae CCBAU 01583	45_25,50_20,50_25,55_20,55_25,60_20	SSGPASPSRSSRQDRSRRSSSASPSSSS,SPSRSSRQDRSRRSSSASPSSSSS,SPSRSSRQDRSRRSSSASPSSSS,SRSSRQDRSRRSSSASPSSSSS,SRSSRQDRSRRSSSASPSSSS,SSRQDRSRRSSSASPSSSSS	(269-296),(274-297),(274-296),(276-297),(276-296),(278-297)	SSGPASPSRSSRQDRSRRSSSASPSSSSS	(269-297)	PF00873.19	ACR_tran	(1-198)	2.6e-30
UP000242951_1090375.fasta	A0A0J7JG15	Candidatus Burkholderia pumila	20_50	RRSRRLSGSPSRARYQRRRR	(309-328)	RRSRRLSGSPSRARYQRRRR	(309-328)	PF05378.13;PF01968.18	Hydant_A_N;Hydantoinase_A	(7-184);(204-322)	1.7e-41;1.8e-23
UP000242951_1090375.fasta	A0A0J7MK58	Candidatus Burkholderia pumila	30_40,35_35,40_30,45_25,50_20	RSRRSSSSGRRCRFCWVRRSR,RSRRSSSCACVSPRSARSRRSSSSGRRCR,SRRSSSCACVSPRSARSRRSS,RSSSCACVSPRSARSRRSSS,SSSCACVSPRSARSRRSSSS	(167-187),(151-179),(152-172),(154-173),(155-174)	RSRRSSSCACVSPRSARSRRSSSSGRRCRFCWVRRSR	(151-187)	PF07690.16	MFS_1	(10-159)	3.3e-10
UP000243342_1428644.fasta	A0A1J7BD21	Streptomyces gilvigriseus	45_25,50_20,50_25,55_20	SGRLSSRTSGRSSTSRSGRSSSSTGR,RLSSRTSGRSSTSRSGRSSSSTGRTS,RLSSRTSGRSSTSRSGRSSS,SSRTSGRSSTSRSGRSSSS	(79-104),(81-106),(81-100),(83-101)	SGRLSSRTSGRSSTSRSGRSSSSTGRTS	(79-106)	PF16919.5;PF00069.25;PF16918.5	PknG_rubred;Pkinase;PknG_TPR	(77-221);(222-482);(571-880)	1.5e-36;2.9e-27;8.3e-87
UP000244893_2173173.fasta	A0A2V1HPB2	Amnibacterium sp. M8JJ-5	20_50,25_45,25_50	RPTRRSSSPSRSPDRRRRRR,RPTRRSSSPSRSPDRRRRRR,RPTRRSSSPSRSPDRRRRRR	(132-151),(132-151),(132-151)	RPTRRSSSPSRSPDRRRRRR	(132-151)	PF07690.16	MFS_1	(173-566)	2.7e-43
UP000244896_1796921.fasta	A0A2U8E4E7	Ereboglobus luteus	20_50	SPRRSPPRARTSRRHSRRRR	(290-309)	SPRRSPPRARTSRRHSRRRR	(290-309)	PF02629.19	CoA_binding	(193-288)	2.6e-08
UP000244896_1796921.fasta	A0A2U8E538	Ereboglobus luteus	50_20,55_20,60_20	SRNSSRSDNSSSRSSSSSDRGSSRGSEARSSSSSSRFSS,SRNSSRSDNSSSRSSSSSDRGSSRGSEARSSSSSSRFSS,SRNSSRSDNSSSRSSSSSDRGSSR	(453-491),(453-491),(453-476)	SRNSSRSDNSSSRSSSSSDRGSSRGSEARSSSSSSRFSS	(453-491)	PF11737.8	DUF3300	(31-240)	1.6e-49
UP000244962_2173166.fasta	A0A2U1TEC5	Mycetocola sp. 622	20_50,25_45	RRRRRRCSCSSARRRAQSGRR,SRRRRRRCSCSSARRRAQS	(8-28),(7-25)	SRRRRRRCSCSSARRRAQSGRR	(7-28)	PF13302.7	Acetyltransf_3	(44-181)	7.2e-17
UP000245142_2173174.fasta	A0A2T9XUT7	Cellulomonas sp. WB94	20_50,25_45,25_50	STRGRSPRSRRARSRSRRPRSCARARSTRTRSRR,STRGRSPRSRRARSRSRRPRSCARARSTRTRSR,STRGRSPRSRRARSRSRRPRSCARARS	(24-57),(24-56),(24-50)	STRGRSPRSRRARSRSRRPRSCARARSTRTRSRR	(24-57)	PF02548.15	Pantoate_transf	(157-414)	1e-107
UP000245142_2173174.fasta	A0A2T9XR08	Cellulomonas sp. WB94	25_45,30_40	RRSTRTSSSRRRRATRASRGARSR,SSSRRRRATRASRGARSRTS	(394-417),(400-419)	RRSTRTSSSRRRRATRASRGARSRTS	(394-419)	PF01547.25	SBP_bac_1	(64-361)	2.6e-26
UP000245142_2173174.fasta	A0A2T9XRV3	Cellulomonas sp. WB94	30_40	RQRPSWRARRRRSSSSGSARQR	(10-31)	RQRPSWRARRRRSSSSGSARQR	(10-31)	PF00801.20	PKD	(507-578)	3.9e-15
UP000245142_2173174.fasta	A0A2T9XNJ6	Cellulomonas sp. WB94	40_30	RSSSPRSRSRCARRSSS	(233-249)	RSSSPRSRSRCARRSSS	(233-249)	PF03591.14	AzlC	(24-160)	1.9e-29
UP000245142_2173174.fasta	A0A2T9XRR6	Cellulomonas sp. WB94	45_25,50_20,50_25	RSRTSSPSTRSSRSSFSSR,SPCRSRTSSPSTRSSRSSFSSR,RSRTSSPSTRSSRSSFSSR	(512-530),(509-530),(512-530)	SPCRSRTSSPSTRSSRSSFSSR	(509-530)	PF00990.21	GGDEF	(232-390)	2.7e-43
UP000245166_2135789.fasta	A0A2U1ZV63	Miniimonas sp. PCH200	20_50	RSRSRSSRTAPRCRRAGRRR	(2432-2451)	RSRSRSSRTAPRCRRAGRRR	(2432-2451)	PF07691.12;PF07691.12;PF07691.12;PF13205.6	PA14;PA14;PA14;Big_5	(555-689);(685-820);(816-947);(1324-1432)	2.6e-10;4e-11;1.4e-12;1e-07
UP000245166_2135789.fasta	A0A2U1ZR20	Miniimonas sp. PCH200	25_45	SGSSRRRRRRRGRRGDSAS	(438-456)	SGSSRRRRRRRGRRGDSAS	(438-456)	PF10150.9	RNase_E_G	(628-899)	2.8e-99
UP000245166_2135789.fasta	A0A2U1ZYE3	Miniimonas sp. PCH200	30_40,35_35,35_40	SRSRSSRARARRNGPRSSSR,SRSRSSRARARRNGPRSSSR,SRSRSSRARARRNGPRSSSR	(16-35),(16-35),(16-35)	SRSRSSRARARRNGPRSSSR	(16-35)	PF04977.15	DivIC	(96-174)	2.8e-18
UP000245166_2135789.fasta	A0A2U1ZWS8	Miniimonas sp. PCH200	35_35	SPTSRGSSTRRTRSSRRRAS	(631-650)	SPTSRGSSTRRTRSSRRRAS	(631-650)	PF13482.6	RNase_H_2	(401-597)	8.7e-15
UP000245166_2135789.fasta	A0A2U1ZW29	Miniimonas sp. PCH200	40_30	RSSRSSSRACLSSRAPRSR	(446-464)	RSSRSSSRACLSSRAPRSR	(446-464)	PF07745.13	Glyco_hydro_53	(57-434)	1.5e-114
UP000245372_2185284.fasta	A0A2U2ZBH7	Streptomyces sp. NWU339	35_35,40_30,40_35,45_25,45_30,45_35,50_20,50_25	SSRPSRSSRSRRSVSGRLSRS,RASSQPSQSSRPSRSSRSRRSVSGRLSRS,SSRPSRSSRSRRSVSGRLSRS,RGSRASSQPSQSSRPSRSSRSRRSVSGRLSRS,RASSQPSQSSRPSRSSRSRRSVSGRLSRS,SSRPSRSSRSRRSVSGRLSRS,SRASSQPSQSSRPSRSSRSRRSVS,SRASSQPSQSSRPSRSSRSRRSVS	(112-132),(104-132),(112-132),(101-132),(104-132),(112-132),(103-126),(103-126)	RGSRASSQPSQSSRPSRSSRSRRSVSGRLSRS	(101-132)	PF16919.5;PF00069.25;PF16918.5	PknG_rubred;Pkinase;PknG_TPR	(97-237);(238-513);(558-903)	5.2e-37;7.7e-24;2.3e-87
UP000245474_2182432.fasta	A0A2U2N2C4	Spiribacter sp. E85	20_50,25_45	SSGSGRSRRGRRGGRRRRR,SGSSGSGRSRRGRRGGRRRR	(707-725),(705-724)	SGSSGSGRSRRGRRGGRRRRR	(705-725)	PF00575.23;PF10150.9	S1;RNase_E_G	(35-120);(122-392)	2.6e-13;6.5e-98
UP000245590_2182385.fasta	A0A2U2RI98	Brachybacterium endophyticum	20_50,20_55,30_40,35_35,35_40,40_30,40_35,40_40,45_25,45_30,45_35,45_40,50_20,50_25,50_30,50_35,50_40,55_20,55_25,55_30,55_35,55_40,60_20,60_25,60_30,60_35,60_40	SSSSRRRRRRGGRGRRGRGR,SSSSRRRRRRGGRGRRGRGR,SGAGSSSSRRRRRRRRSSSSSSSS,SGAGSSSSRRRRRRRRSSSSSSSS,SSSSRRRRRRRRSSSSSSSS,SGAGSSSSRRRRRRRRSSSSSSSS,SSSSRRRRRRRRSSSSSSSS,SSSSRRRRRRRRSSSSSSSS,SGAGSSSSRRRRRRRRSSSSSSSS,SSSSRRRRRRRRSSSSSSSS,SSSSRRRRRRRRSSSSSSSS,SSSSRRRRRRRRSSSSSSSS,SSSSRRRRRRRRSSSSSSSS,SSSSRRRRRRRRSSSSSSSS,SSSSRRRRRRRRSSSSSSSS,SSSSRRRRRRRRSSSSSSSS,SSSSRRRRRRRRSSSSSSSS,SSSSRRRRRRRRSSSSSSSS,SSSSR…	(294-313),(294-313),(372-395),(372-395),(376-395),(372-395),(376-395),(376-395),(372-395),(376-395),(376-395),(376-395),(376-395),(376-395),(376-395),(376-395),(376-395),(376-395),(376-395),(376-395),(376-395),(376-395),(376-395),(376-395),(376-395),(376-395),(376-395)	SSSSRRRRRRGGRGRRGRGR,SGAGSSSSRRRRRRRRSSSSSSSS	(294-313),(372-395)	PF10150.9	RNase_E_G	(576-845)	5.9e-103
UP000245590_2182385.fasta	A0A2U2RIJ6	Brachybacterium endophyticum	35_35,40_30	RRGWSESRPSERRRSSTSSR,RGWSESRPSERRRSSTSSRS	(69-88),(70-89)	RRGWSESRPSERRRSSTSSRS	(69-89)	PF01029.18;PF01189.17	NusB;Methyltr_RsmB-F	(85-209);(341-544)	2.1e-25;7.5e-45
UP000246058_2202828.fasta	A0A2U8VMS5	Methylobacterium sp. 17Sr1-43	20_50,25_45,25_50,30_40,30_45,30_50	REREERRRSSSRRSRGRRASARRS,REREERRRSSSRRSRGRRASARRS,REREERRRSSSRRSRGRRASARRS,RRRSSSRRSRGRRASARRS,RRRSSSRRSRGRRASARRS,RRRSSSRRSRGRRASARRS	(102-125),(102-125),(102-125),(107-125),(107-125),(107-125)	REREERRRSSSRRSRGRRASARRS	(102-125)	PF10150.9	RNase_E_G	(371-642)	4.9e-96
UP000247286_2170743.fasta	A0A318AD78	Auritidibacter sp. NML120636	20_50	RSRRGSSRRGTRRAPSVRRR	(47-66)	RSRRGSSRRGTRRAPSVRRR	(47-66)	PF05258.12	DciA	(84-171)	1.1e-26
UP000247286_2170743.fasta	A0A318AGD7	Auritidibacter sp. NML120636	20_50,25_45	RSPRSQRPSRREMRRRRQSRR,SSERSPRSQRPSRREMRRRR	(25-45),(22-41)	SSERSPRSQRPSRREMRRRRQSRR	(22-45)	PF13845.6	Septum_form	(86-196)	5.8e-06
UP000247286_2170743.fasta	A0A318AM27	Auritidibacter sp. NML120636	20_50,25_45,25_50	SRSRSRNGRQHRRGRSRRRS,SRSRSRNGRQHRRGRSRRRS,SRSRSRNGRQHRRGRSRRRS	(457-476),(457-476),(457-476)	SRSRSRNGRQHRRGRSRRRS	(457-476)	PF00270.29;PF00271.31	DEAD;Helicase_C	(57-233);(270-379)	2.7e-45;1.8e-29
UP000247286_2170743.fasta	A0A318AHH2	Auritidibacter sp. NML120636	45_25,50_20	RESRSSAPSRSSAPSRGSSR,SRSSAPSRSSAPSRGSSRS	(282-301),(284-302)	RESRSSAPSRSSAPSRGSSRS	(282-302)	PF01551.22	Peptidase_M23	(126-221)	3e-29
UP000248039_565073.fasta	A0A2V4N0P7	Streptomyces tateyamensis	40_30	RSSRTGSARSMSGRSRSHRS	(99-118)	RSSRTGSARSMSGRSRSHRS	(99-118)	PF16919.5;PF00069.25;PF16918.5	PknG_rubred;Pkinase;PknG_TPR	(79-220);(221-479);(492-838)	1.9e-35;3.9e-25;2e-84
UP000248544_2666298.fasta	A0A2W2GNU7	Desertiactinospora gelatinilytica	20_50,20_55,20_60	RSRRRGRSSSGRGRGRRRRRR,RSRRRGRSSSGRGRGRRRRRR,RSRRRGRSSSGRGRGRRRRRR	(18-38),(18-38),(18-38)	RSRRRGRSSSGRGRGRRRRRR	(18-38)	PF02618.16	YceG	(88-376)	1.8e-80
UP000248554_1453555.fasta	A0A2W6PS30	Streptomyces sp. SW4	35_35,40_30	SGGRRCSACSRSSASRRSRRSGPPRGRS,SSGGRRCSACSRSSASRRSR	(122-149),(121-140)	SSGGRRCSACSRSSASRRSRRSGPPRGRS	(121-149)	PF00474.17	SSF	(129-250)	1.2e-09
UP000248554_1453555.fasta	A0A2W6QFL3	Streptomyces sp. SW4	40_30,45_25,45_30,50_20	SSSSRRSSPRGSSRTPRSR,SSSSRRSSPRGSSRTPRSR,SSSSRRSSPRGSSRTPRSR,SPSGKASSSSRRSSPRGSSR	(276-294),(276-294),(276-294),(270-289)	SPSGKASSSSRRSSPRGSSRTPRSR	(270-294)	PF03737.15	RraA-like	(93-268)	1.1e-13
UP000248783_2607479.fasta	A0A2W5Y3C1	Isoptericola sp. PW21	20_50,20_55,25_45,25_50	SSRRRRRRRRGSRAERAESSR,SRRRRRRRRGSRAERAESSR,SSRRRRRRRRGSRAERAESS,SSRRRRRRRRGSRAERAESS	(512-532),(513-532),(512-531),(512-531)	SSRRRRRRRRGSRAERAESSR	(512-532)	PF10150.9	RNase_E_G	(698-969)	1.5e-102
UP000249169_2211119.fasta	A0A328C435	Lujinxingia litoralis	20_50,25_45,25_50,30_40,30_45,30_50,35_35,35_35,35_40,35_45,35_50,40_30,40_35,45_25,45_30,45_35,50_20,50_25,50_30,50_35	SRRSSSRRRRRRGSRNSSRGSRAEAR,SRRSSSRRRRRRGSRNSSRGSR,SRRSSSRRRRRRGSRNSSRGSR,SRRSSSRRRRRRGSRNSSRGSR,SRRSSSRRRRRRGSRNSSRGSR,SRRSSSRRRRRRGSRNSSRGSR,SRRSSSRRRRRRGSRNSSRGSR,SSASRRRSSASRRKSSSSRRKSS,SRRSSSRRRRRRGSRNSSRGSR,SRRSSSRRRRRRGSRNSSRGSR,SRRSSSRRRRRRGSRNSSRGSR,SAPSPRKSSASRRRSSASRRKSSSSRRKSSAS,SSASRRRSSASRRKSSSSRRKSS,SPRKSSASRRRSSASRRKSSSSRRKSSASKR,SPRKSSASRRRSSASRRKSSSSRRKSSAS,SSASRRRSSASRRKSSSSRRKS…	(121-146),(121-142),(121-142),(121-142),(121-142),(121-142),(121-142),(166-188),(121-142),(121-142),(121-142),(159-190),(166-188),(162-192),(162-190),(166-188),(164-192),(164-192),(164-190),(166-188)	SRRSSSRRRRRRGSRNSSRGSRAEAR,SAPSPRKSSASRRRSSASRRKSSSSRRKSSASKR	(121-146),(159-192)	PF05066.13;PF05066.13;PF04471.12	HARE-HTH;HARE-HTH;Mrr_cat	(1-72);(244-321);(353-471)	8.2e-19;7e-10;1.6e-13
UP000249169_2211119.fasta	A0A328C9P4	Lujinxingia litoralis	20_50,25_45	RRRGRSRRRSPRRSSAVCAR,SWRRRGRSRRRSPRRSS	(35-54),(33-49)	SWRRRGRSRRRSPRRSSAVCAR	(33-54)	PF00578.21	AhpC-TSA	(113-234)	2.4e-27
UP000249169_2211119.fasta	A0A328CAC9	Lujinxingia litoralis	20_50,20_55	RRRRRRGARRRSRGSRASS,RRRRRRGARRRSRGSRASS	(544-562),(544-562)	RRRRRRGARRRSRGSRASS	(544-562)	PF00270.29;PF00271.31;PF03880.15	DEAD;Helicase_C;DbpA	(34-199);(233-342);(637-708)	4.5e-49;2.4e-30;7e-08
UP000249169_2211119.fasta	A0A328CET7	Lujinxingia litoralis	20_50,25_45,25_45,25_50,30_40,30_40,30_45,30_45,35_35,35_40,35_45,40_30,40_35,40_40,45_25,45_30,45_35,50_20,50_25	RSRKRRSSRRRSGRSRGKGR,SRRRSGSRGRGRSKSSRSRRSR,SRKESGRSRKRRSSRRRSGRSRGKGRQGSR,RSRKRRSSRRRSGRSRGKGR,RGSRRRSGSRGRGRSKSSRSRRSRS,SRKESGRSRKRRSSRRRSGRSRGKGRQGSRS,SRRRSGSRGRGRSKSSRSRRSR,SRKESGRSRKRRSSRRRSGRSR,RGSRRRSGSRGRGRSKSSRSRRSRSS,RGSRRRSGSRGRGRSKSSRSRRSRS,SRRRSGSRGRGRSKSSRSRRSR,RSGSRGRGRSKSSRSRRSRSS,RSGSRGRGRSKSSRSRRSRSS,RSGSRGRGRSKSSRSRRSRS,SGSRGRGRSKSSRSRRSRSSADDSQSS,SGSRGRGRSKSSRSRRSRSS,SGSRGRGRS…	(374-393),(304-325),(368-397),(374-393),(302-326),(368-398),(304-325),(368-389),(302-327),(302-326),(304-325),(307-327),(307-327),(307-326),(308-334),(308-327),(308-327),(315-334),(315-334)	RGSRRRSGSRGRGRSKSSRSRRSRSSADDSQSS,SRKESGRSRKRRSSRRRSGRSRGKGRQGSRS	(302-334),(368-398)	PF04468.12	PSP1	(80-165)	6.3e-26
UP000249169_2211119.fasta	A0A328C867	Lujinxingia litoralis	40_30	SRSSRHRGRSKGRGSRSSKSSR	(491-512)	SRSSRHRGRSKGRGSRSSKSSR	(491-512)	PF00270.29;PF00271.31	DEAD;Helicase_C	(63-230);(262-371)	5.5e-46;4.4e-24
UP000249169_2211119.fasta	A0A328C9Q2	Lujinxingia litoralis	40_30	SRSSSRRSRKPRSAGSRFVS	(4-23)	SRSSSRRSRKPRSAGSRFVS	(4-23)	PF00912.22;PF00905.22	Transgly;Transpeptidase	(75-253);(454-734)	7.1e-59;1.2e-22
UP000249260_2081970.fasta	A0A328U8P5	Paenibacillus montanisoli	50_20,55_20,60_20,65_20	SRSSSKSRSSSKSRSSSKSRKSR,SRSSSKSRSSSKSRSSSKSRKSR,SRSSSKSRSSSKSRSSSKSRKSR,SRSSSKSRSSSKSRSSSKSR	(446-468),(446-468),(446-468),(446-465)	SRSSSKSRSSSKSRSSSKSRKSR	(446-468)	PF00082.22	Peptidase_S8	(184-425)	1.1e-54
UP000250006_1658.fasta	A0A2X0TTU9	Actinomyces bovis	20_50,20_55,25_45,25_50,25_55	SEGSSRRRRRRRTRTRSERSESR,SSRRRRRRRTRTRSERSESR,SEGSSRRRRRRRTRTRSERSESR,SEGSSRRRRRRRTRTRSERSESR,SSRRRRRRRTRTRSERSESR	(364-386),(367-386),(364-386),(364-386),(367-386)	SEGSSRRRRRRRTRTRSERSESR	(364-386)	PF10150.9	RNase_E_G	(550-825)	2.4e-101
UP000250257_1671902.fasta	A0A2X3GQU1	Listeria fleischmannii subsp. fleischmannii	20_50	SRRTSRRQSRRLSRRKKHRR	(45-64)	SRRTSRRQSRRLSRRKKHRR	(45-64)	PF13395.6;PF18541.1;PF18061.1;PF18070.1	HNH_4;RuvC_III;CRISPR_Cas9_WED;Cas9_PI2	(569-624);(670-817);(818-947);(951-1009)	3.2e-22;1.7e-14;4.5e-39;5.4e-22
UP000250268_2099583.fasta	A0A2Z4V1U8	Streptomyces sp. ICC1	20_50	SRRLSRRLSRRLSRRPERRPSR	(717-738)	SRRLSRRLSRRLSRRPERRPSR	(717-738)	PF00202.21	Aminotran_3	(298-633)	2.7e-20
UP000250268_2099583.fasta	A0A2Z4V7Q4	Streptomyces sp. ICC1	25_45	RRRRRAARSSSTSGRAPSRRR	(26-46)	RRRRRAARSSSTSGRAPSRRR	(26-46)	PF03176.15	MMPL	(111-223)	8.7e-09
UP000250268_2099583.fasta	A0A2Z4VAV7	Streptomyces sp. ICC1	40_30,45_25,45_30,50_20,50_25,50_30,55_20,55_25,55_30,60_20,60_25,65_20,65_25	SSRASRSSRSSSSRRSVSGR,RSSSSASSRASRSSRSSSSRRSVSGR,SSRASRSSRSSSSRRSVSGR,SHGSGRSSSSASSRASRSSRSSSSRRSVSGR,RSSSSASSRASRSSRSSSSRRSVSGR,SSRASRSSRSSSSRRSVSGR,SHGSGRSSSSASSRASRSSRSSSSRRSVSGR,RSSSSASSRASRSSRSSSSRRSVSGR,SSRASRSSRSSSSRRSVSGR,SGRSSSSASSRASRSSRSSSSRRSVS,RSSSSASSRASRSSRSSSSRRSVS,SGRSSSSASSRASRSSRSSSSRRS,RSSSSASSRASRSSRSSSSRRS	(70-89),(64-89),(70-89),(59-89),(64-89),(70-89),(59-89),(64-89),(70-89),(62-87),(64-87),(62-85),(64-85)	SHGSGRSSSSASSRASRSSRSSSSRRSVSGR	(59-89)	PF16919.5;PF00069.25;PF16918.5	PknG_rubred;Pkinase;PknG_TPR	(54-198);(199-451);(606-927)	1.9e-41;5.5e-25;3.7e-84
UP000250268_2099583.fasta	A0A2Z4VAU5	Streptomyces sp. ICC1	50_20	SSVLCSRSSRSRVSERPSSSAWWSSS	(2-27)	SSVLCSRSSRSRVSERPSSSAWWSSS	(2-27)	PF08940.11	DUF1918	(50-78)	1.6e-05
UP000251800_2182787.fasta	A0A363UK88	Abyssibacter profundi	20_50	SGSSNRSRRRGRRGGRRNRR	(684-703)	SGSSNRSRRRGRRGGRRNRR	(684-703)	PF00575.23;PF10150.9	S1;RNase_E_G	(35-118);(120-390)	4e-13;1e-92
UP000251800_2182787.fasta	A0A363UK41	Abyssibacter profundi	30_40	SRRRARVSRRSASSRLPRS	(2-20)	SRRRARVSRRSASSRLPRS	(2-20)	PF12832.7	MFS_1_like	(23-377)	1.9e-83
UP000252586_208602.fasta	A0A366DXQ2	Nocardia puris	40_30	RASGRSVRTGRSTSSSSSRRGR	(71-92)	RASGRSVRTGRSTSSSSSRRGR	(71-92)	PF16919.5;PF00069.25;PF16918.5	PknG_rubred;Pkinase;PknG_TPR	(55-169);(170-379);(437-762)	2.9e-34;1.2e-26;8.8e-111
UP000252707_547122.fasta	A0A369CFQ3	Thioalbus denitrificans	20_50	SRSDSRSGARRGRRGGRRRRRSDS	(686-709)	SRSDSRSGARRGRRGGRRRRRSDS	(686-709)	PF00575.23;PF10150.9	S1;RNase_E_G	(35-119);(121-391)	5.1e-12;8.7e-96
UP000252770_2268447.fasta	A0A367YWT3	Desertihabitans brevis	20_50,20_55,25_45,30_40,30_45,35_35,35_40,35_45	RRPRPSRPRTPRRSRRRSRS,RRPRPSRPRTPRRSRRRSRS,RPSRPRTPRRSRRRSRSGSVRASGSRRS,RTPRRSRRRSRSGSVRASGSRRS,RRSRRRSRSGSVRASGSRRS,RRSRRRSRSGSVRASGSRRS,RRSRRRSRSGSVRASGSRRS,RRSRRRSRSGSVRASGSRRS	(4-23),(4-23),(7-34),(12-34),(15-34),(15-34),(15-34),(15-34)	RRPRPSRPRTPRRSRRRSRSGSVRASGSRRS	(4-34)	PF13450.6	NAD_binding_8	(52-117)	7.6e-10
UP000252770_2268447.fasta	A0A367YYU8	Desertihabitans brevis	20_50,25_45,25_50,30_40	RRTRRRSPTSRASRRSARRS,RRTRRRSPTSRASRRSARRS,RRTRRRSPTSRASRRSARRS,RRRSPTSRASRRSARRSTS	(265-284),(265-284),(265-284),(268-286)	RRTRRRSPTSRASRRSARRSTS	(265-286)	PF01909.23	NTP_transf_2	(55-126)	3.8e-05
UP000252770_2268447.fasta	A0A367YZX6	Desertihabitans brevis	45_25,50_20	RSGSSRPRSSGSKSSTRTSR,RSSTGSTSRSGSSRPRSSGSKSSTRTS	(18-37),(10-36)	RSSTGSTSRSGSSRPRSSGSKSSTRTSR	(10-37)	PF13491.6;PF17854.1;PF01580.18;PF01580.18;PF09397.10	FtsK_4TM;FtsK_alpha;FtsK_SpoIIIE;FtsK_SpoIIIE;FtsK_gamma	(124-256);(381-479);(486-628);(630-687);(786-848)	1.2e-06;1.2e-25;1.9e-41;3.4e-15;4.3e-22
UP000252839_1510197.fasta	A0A365ZM95	Streptomyces sp. PT12	20_50,20_55	RRTSGRARRRSRPRPRSRRS,RRTSGRARRRSRPRPRSRRS	(7-26),(7-26)	RRTSGRARRRSRPRPRSRRS	(7-26)	PF13416.6	SBP_bac_8	(73-368)	1.6e-23
UP000252839_1510197.fasta	A0A365ZI10	Streptomyces sp. PT12	30_40	RRRSRSSAAFSRRSALSRCR	(43-62)	RRRSRSSAAFSRRSALSRCR	(43-62)	PF14683.6;PF01074.22	CBM-like;Glyco_hydro_38N	(170-337);(471-743)	1.6e-08;4.7e-20
UP000252839_1510197.fasta	A0A365ZGG6	Streptomyces sp. PT12	45_25,45_25,50_20	SGRSSVSSRSQFSRRSVSGRLSR,RSVSVRSSRSSTSTSARSR,SSLGSGRSSVSSRSQFSRRS	(85-107),(116-134),(81-100)	SSLGSGRSSVSSRSQFSRRSVSGRLSR,RSVSVRSSRSSTSTSARSR	(81-107),(116-134)	PF16919.5;PF00069.25;PF16918.5	PknG_rubred;Pkinase;PknG_TPR	(74-213);(214-477);(568-886)	1.8e-39;5.8e-25;2.4e-81
UP000253094_509200.fasta	A0A367F9C2	Sphaerisporangium album	20_50,20_55	RRRSRGGSRASRARSRRRQRRQR,RRRSRGGSRASRARSRRRQRR	(19-41),(19-39)	RRRSRGGSRASRARSRRRQRRQR	(19-41)	PF02618.16	YceG	(89-385)	2.1e-74
UP000253175_2250580.fasta	A0A367AVB3	Blastococcus sp. TF02A-30	20_50,25_45,25_50	RSRSGRTRPSWRTRRSRRRSPRPPRPRSR,SPRSRSGRTRPSWRTRRSRRRSPRPPRPRSRPPSS,RSRSGRTRPSWRTRRSRRRS	(11-39),(9-43),(11-30)	SPRSRSGRTRPSWRTRRSRRRSPRPPRPRSRPPSS	(9-43)	PF01416.20	PseudoU_synth_1	(239-340)	5.5e-23
UP000253509_225845.fasta	A0A366ILP6	Brevibacterium celere	20_50	RRGPSRRRRGTSRGSRGRRS	(329-348)	RRGPSRRRRGTSRGSRGRRS	(329-348)	PF04657.13;PF04657.13	DMT_YdcZ;DMT_YdcZ	(13-158);(171-309)	9.2e-22;6.5e-21
UP000253509_225845.fasta	A0A366III1	Brevibacterium celere	50_20,55_20	RSRSAGSSRSSGRSGASSSS,RSRSAGSSRSSGRSGASSSS	(775-794),(775-794)	RSRSAGSSRSSGRSGASSSS	(775-794)	PF00580.21;PF13361.6	UvrD-helicase;UvrD_C	(44-313);(318-708)	1.3e-73;1.2e-71
UP000253562_1031537.fasta	A0A368KYG8	Blastopirellula cremea	40_30,45_25	RGSRGDRGSRSSRGSDRSSS,SRGDRGSRSSRGSDRSSSS	(308-327),(310-328)	RGSRGDRGSRSSRGSDRSSSS	(308-328)	PF13202.6	EF-hand_5	(135-152)	0.00075
UP000253628_645616.fasta	A0A366HKL6	Eoetvoesia caeni	20_50	RKRRRRRSRRGRRTGDSSS	(740-758)	RKRRRRRSRRGRRTGDSSS	(740-758)	PF00575.23;PF10150.9	S1;RNase_E_G	(35-118);(120-390)	2.7e-10;1.4e-92
UP000253790_2283195.fasta	A0A345NIU3	Ornithinimicrobium sp. AMA3305	20_50,25_45,30_40	RRRRRRRRSGESGSGERSAR,SSTRRRRRRRRSGESGSGERS,SSSTRRRRRRRRSGESGS	(280-299),(277-297),(276-293)	SSSTRRRRRRRRSGESGSGERSAR	(276-299)	PF10150.9	RNase_E_G	(461-730)	3.4e-107
UP000253790_2283195.fasta	A0A345NMV7	Ornithinimicrobium sp. AMA3305	25_45,30_40,35_35	RRGWVSRRRLRRASSRSRS,RGWVSRRRLRRASSRSRSGS,SRRRLRRASSRSRSGSKADS	(29-47),(30-49),(34-53)	RRGWVSRRRLRRASSRSRSGSKADS	(29-53)	PF00717.23	Peptidase_S24	(109-181)	6.6e-12
UP000253868_2282738.fasta	A0A345HMF1	Streptomyces sp. GSSD-12	40_30,45_25,45_30,50_20,50_25,50_30,55_20,55_25,60_20,60_25	SRASSRASSRASSRSSTSRRSVSGRLSR,SSRSSSRASSRASSRASSRSSTSRRSVSGRLSR,SRASSRASSRASSRSSTSRRSVSGRLSR,SGRGSGSGDSSRSSSRASSRASSRASSRSSTSRRSVSGRLS,SSRSSSRASSRASSRASSRSSTSRRSVSGRLS,SRASSRASSRASSRSSTSRRS,SGSGDSSRSSSRASSRASSRASSRSSTSRRSVS,SSRSSSRASSRASSRASSRSSTSRRSVS,SSRSSSRASSRASSRASSRSSTS,SSRSSSRASSRASSRASSRSS	(83-110),(78-110),(83-110),(69-109),(78-109),(83-103),(73-105),(78-105),(78-100),(78-98)	SGRGSGSGDSSRSSSRASSRASSRASSRSSTSRRSVSGRLSR	(69-110)	PF16919.5;PF00069.25;PF16918.5	PknG_rubred;Pkinase;PknG_TPR	(75-216);(217-471);(536-885)	2.9e-44;2.8e-25;2e-89
UP000254425_83291.fasta	A0A345XSM4	Streptomyces armeniacus	30_40,35_35	RRASRASRASRASRASRASR,SRASRASRASRASRASRASR	(142-161),(145-164)	RRASRASRASRASRASRASRASR	(142-164)	PF14325.6	DUF4383	(15-139)	1.8e-45
UP000254425_83291.fasta	A0A345XU44	Streptomyces armeniacus	40_30,45_25,45_30,50_20,50_25,50_30,55_20,55_25,55_30,60_20,60_25,65_20,65_25	RSSRSSSRSSARSARSQSSRRSVSGRLSRS,REGRSSSSGSRSSRSSSRSSARSARSQSSRRSVSGRLSRSLSS,RSSRSSSRSSARSARSQSSRRSVSGR,REGRSSSSGSRSSRSSSRSSARSARSQSSRRSVS,REGRSSSSGSRSSRSSSRSSARSARSQSSRRSVS,RSSRSSSRSSARSARSQSSRRS,REGRSSSSGSRSSRSSSRSSARSARSQSSRRSVS,REGRSSSSGSRSSRSSSRSSARSARSQSSRRSVS,RSSRSSSRSSARSARSQSSRRS,REGRSSSSGSRSSRSSSRSSARSARSQSS,REGRSSSSGSRSSRSSSRSSARSARSQSS,RSSSSGSRSSRSSSRSSARS,RSSSSGSRSSRSSSRSSARS	(68-97),(58-100),(68-93),(58-91),(58-91),(68-89),(58-91),(58-91),(68-89),(58-86),(58-86),(61-80),(61-80)	REGRSSSSGSRSSRSSSRSSARSARSQSSRRSVSGRLSRSLSS	(58-100)	PF16919.5;PF00069.25;PF16918.5	PknG_rubred;Pkinase;PknG_TPR	(61-202);(203-480);(614-929)	1.5e-38;3.2e-25;2.6e-87
UP000254869_45979.fasta	A0A370I9N6	Nocardia pseudobrasiliensis	20_50	SAPRRRSRRSRRGGRRHRKS	(245-264)	SAPRRRSRRSRRGGRRHRKS	(245-264)	PF01202.22	SKI	(18-174)	1e-44
UP000254869_45979.fasta	A0A370HS77	Nocardia pseudobrasiliensis	35_35	RTSATSRSVRTRSTSSRSRRGR	(62-83)	RTSATSRSVRTRSTSSRSRRGR	(62-83)	PF16919.5;PF00069.25;PF16918.5	PknG_rubred;Pkinase;PknG_TPR	(51-160);(161-361);(423-756)	4.4e-35;2.1e-30;5.5e-109
UP000255355_279262.fasta	A0A370H388	Nocardia mexicana	20_50,25_45,25_50	SAPKRRSRRSRRGGRRRSRS,SAPKRRSRRSRRGGRRRSRS,SAPKRRSRRSRRGGRRRSRS	(255-274),(255-274),(255-274)	SAPKRRSRRSRRGGRRRSRS	(255-274)	PF01202.22	SKI	(18-174)	3e-44
UP000255382_574.fasta	A0A378BRR7	Klebsiella pneumoniae subsp. ozaenae	20_50	SSRRQRRADSRRSRRQRR	(243-260)	SSRRQRRADSRRSRRQRR	(243-260)	PF01112.18	Asparaginase_2	(1-248)	1.6e-94
UP000255382_574.fasta	A0A378BPF7	Klebsiella pneumoniae subsp. ozaenae	40_30	STSSSPKRNWRSRRRSSWSR	(218-237)	STSSSPKRNWRSRRRSSWSR	(218-237)	PF02775.21	TPP_enzyme_C	(74-195)	5.3e-27
UP000256661_111806.fasta	A0A3D9T611	Actinomadura umbrina	20_50,25_45,25_50	RHSRRRRLTRDSSRRPRSSR,RHSRRRRLTRDSSRRPRSSR,RHSRRRRLTRDSSRRPRSSR	(114-133),(114-133),(114-133)	RHSRRRRLTRDSSRRPRSSR	(114-133)	PF06803.12	DUF1232	(67-103)	1.8e-09
UP000256727_169134.fasta	A0A3D9L8J0	Citricoccus muralis	20_50,20_55,25_45,25_50	RRTRTRSRSRSRSRTLRIRRS,RRTRTRSRSRSRSRTLRIRR,RTRTRSRSRSRSRTLRIRRS,RTRTRSRSRSRSRTLRIRRS	(105-125),(105-124),(106-125),(106-125)	RRTRTRSRSRSRSRTLRIRRS	(105-125)	PF04892.12	VanZ	(16-179)	1.8e-15
UP000256727_169134.fasta	A0A3D9LCG0	Citricoccus muralis	30_40,35_35,35_40,40_30,40_35,40_40	SGSRSSRRRRRSRGRSGSASDQGR,SGSRSSRRRRRSRGRSGSAS,SGSRSSRRRRRSRGRSGSAS,SGSRSSRRRRRSRGRSGSAS,SGSRSSRRRRRSRGRSGSAS,SGSRSSRRRRRSRGRSGSAS	(177-200),(177-196),(177-196),(177-196),(177-196),(177-196)	SGSRSSRRRRRSRGRSGSASDQGR	(177-200)	PF10150.9	RNase_E_G	(449-724)	2.5e-101
UP000257506_2021362.fasta	A0A3E2D0Z6	Bifidobacteriaceae bacterium NR015	20_50	RRRRRRSSRADRNESRNESR	(302-321)	RRRRRRSSRADRNESRNESR	(302-321)	PF10150.9	RNase_E_G	(586-862)	5.1e-96
UP000257506_2021362.fasta	A0A3E2CVQ5	Bifidobacteriaceae bacterium NR015	35_35	RSRSSRDDRDSRDSRDSRDSR	(746-766)	RSRSSRDDRDSRDSRDSRDSR	(746-766)	PF01138.21;PF03726.14;PF01138.21;PF00013.29;PF00575.23	RNase_PH;PNPase;RNase_PH;KH_1;S1	(19-152);(268-351);(354-487);(589-648);(654-730)	7.5e-14;1.2e-17;3.7e-13;1.5e-10;4e-14
UP000258607_2094022.fasta	A0A3E2YFZ1	Micromonospora sp. MW-13	35_35	SRRSSIPRLLCRRRASRSSS	(327-346)	SRRSSIPRLLCRRRASRSSS	(327-346)	PF13340.6;PF01609.21	DUF4096;DDE_Tnp_1	(1-35);(49-210)	8.9e-12;4.5e-09
UP000262205_2293174.fasta	A0A373NP95	Ruminococcus sp. AF31-8BH	20_50,25_45	RSRSRSSRDRDRERDRERDR,RTSRSRSRSSRDRDRERDRER	(338-357),(335-355)	RTSRSRSRSSRDRDRERDRERDR	(335-357)	PF00069.25;PF03793.19;PF03793.19;PF03793.19	Pkinase;PASTA;PASTA;PASTA	(12-268);(430-492);(497-562);(570-637)	1.2e-57;1.6e-12;1.1e-12;1.7e-08
UP000262882_2303421.fasta	A0A372GH40	Actinomadura sp. LHW52907	20_50	SRSRSVRCVRRSGRRGARRR	(34-53)	SRSRSVRCVRRSGRRGARRR	(34-53)	PF10708.9	DUF2510	(63-96)	1.6e-11
UP000263094_2293568.fasta	A0A372M8V5	Streptomyces triticagri	20_50	RRHGSRASRSRRPRRPRSLR	(2-21)	RRHGSRASRSRRPRRPRSLR	(2-21)	PF00672.25;PF00512.25;PF02518.26	HAMP;HisKA;HATPase_c	(204-264);(275-342);(385-542)	5.4e-12;2e-19;5.1e-18
UP000263094_2293568.fasta	A0A372LYN5	Streptomyces triticagri	40_30,45_25,45_30,50_20,50_25,50_30,55_20,55_25,55_30,60_20,60_25,60_30,65_20,65_25,65_30,70_20,70_25,75_20	SSSRSSERSSRSSRSSSSRRSVSGRLSRSMSGSLSSRR,RSSSSSSRSSERSSRSSRSSSSRRSVSGRLSRSMSGSLSSRRSVSVRS,SSSRSSERSSRSSRSSSSRRSVSGRLSRS,RSSSSSSRSSERSSRSSRSSSSRRSVSGRLSRSMSGSLSS,RSSSSSSRSSERSSRSSRSSSSRRSVSGRLSRSMSGS,SSSRSSERSSRSSRSSSSRRSVSGRLSRS,RSSSSSSRSSERSSRSSRSSSSRRSVSGRLSRSMS,RSSSSSSRSSERSSRSSRSSSSRRSVSGRLSRSMS,SSSRSSERSSRSSRSSSSRRSVSGRLSRS,RSSSSSSRSSERSSRSSRSSSSRRSVS,RSSSSSSRSSERSSRSSRSSSSRRS,SSSRSSERSSRSSRSS…	(34-71),(30-77),(34-62),(30-69),(30-66),(34-62),(30-64),(30-64),(34-62),(30-56),(30-54),(34-54),(30-54),(30-54),(34-54),(30-52),(30-52),(31-51)	RSSSSSSRSSERSSRSSRSSSSRRSVSGRLSRSMSGSLSSRRSVSVRS	(30-77)	PF16919.5;PF00069.25	PknG_rubred;Pkinase	(26-167);(168-428)	5e-39;5.4e-26
UP000263928_119981.fasta	A0A383S2X9	Propionibacterium australiense	20_50,20_55	SGGSRRSRRRRNRDRSNRRR,SGGSRRSRRRRNRDRSNRRR	(205-224),(205-224)	SGGSRRSRRRRNRDRSNRRR	(205-224)	PF07498.12;PF07497.12;PF00006.25	Rho_N;Rho_RNA_bind;ATP-synt_ab	(19-61);(244-318);(348-555)	2.6e-09;1.5e-28;2.7e-19
UP000263928_119981.fasta	A0A383S3U5	Propionibacterium australiense	40_30,45_25	RSGSRRASSSYRSSPARRSPSRGS,SGSRRASSSYRSSPARRSPSRGSSARS	(13-36),(14-40)	RSGSRRASSSYRSSPARRSPSRGSSARS	(13-40)	PF03717.15;PF00905.22	PBP_dimer;Transpeptidase	(101-286);(327-634)	1.6e-15;4.7e-63
UP000264589_2292771.fasta	A0A371R802	Parvularcula sp. SM1705	35_35,40_30,45_25,50_20	SSSSSERGERRRSSGGRGRR,SSSSSSERGERRRSSGGRGR,SSSSSSSERGERRRSSGGR,SRSRRGEKSAASSSSSSSERGERRRSS	(421-440),(420-439),(419-437),(408-434)	SRSRRGEKSAASSSSSSSERGERRRSSGGRGRR	(408-440)	PF00270.29;PF00271.31	DEAD;Helicase_C	(36-205);(242-353)	4.6e-50;2.1e-29
UP000265341_1644118.fasta	A0A399ERT3	Meiothermus roseus	20_50	RRSESQSRFRRRRRRRS	(789-805)	RRSESQSRFRRRRRRRS	(789-805)	PF08206.11;PF17876.1;PF00773.19;PF00575.23	OB_RNB;CSD2;RNB;S1	(72-130);(150-224);(246-571);(617-698)	1.2e-13;2.7e-09;1.3e-117;5.4e-10
UP000265419_2676122.fasta	A0A399JE01	Galactobacter valiniphilus	20_50	RPRRPRKRRPSTSRRLSSRRR	(16-36)	RPRRPRKRRPSTSRRLSSRRR	(16-36)	PF05901.11	Excalibur	(58-93)	2e-15
UP000265719_483545.fasta	A0A399G2N0	Thermobifida halotolerans	20_50	SRGSRSHRRRRRTRSRARKVSR	(8-29)	SRGSRSHRRRRRTRSRARKVSR	(8-29)	PF00188.26	CAP	(172-282)	1.3e-19
UP000265768_2339229.fasta	A0A3A4AUD5	Streptosporangiaceae bacterium YIM 75507	50_20	SSTRSSSTNRSSTRSRENSS	(256-275)	SSTRSSSTNRSSTRSRENSS	(256-275)	PF03852.15	Vsr	(123-192)	5.9e-18
UP000266313_1432792.fasta	A0A250KT39	Methylocaldum marinum	20_50,20_55,25_45	RRTRDQSRRGGSRRRRSRRS,RRTRDQSRRGGSRRRRSRRS,RDQSRRGGSRRRRSRRSES	(627-646),(627-646),(630-648)	RRTRDQSRRGGSRRRRSRRSES	(627-648)	PF00575.23;PF10150.9	S1;RNase_E_G	(35-120);(122-392)	5.5e-11;1.6e-90
UP000266454_2026094.fasta	A0A3A1XC15	Bifidobacteriaceae bacterium NR021	20_50	SSRNSRFERSRAATRRRRRR	(55-74)	SSRNSRFERSRAATRRRRRR	(55-74)	PF00912.22;PF00905.22	Transgly;Transpeptidase	(129-304);(397-515)	4.1e-53;8.6e-14
UP000266454_2026094.fasta	A0A3A1XIW0	Bifidobacteriaceae bacterium NR021	20_50,30_40,35_35	RRRRRRSSRADRNESRNGSR,SRDSRDSRDSRERKSRSERR,SRDSRDSRDSRDSRERKSRS	(363-382),(164-183),(161-180)	SRDSRDSRDSRDSRERKSRSERR,RRRRRRSSRADRNESRNGSR	(161-183),(363-382)	PF10150.9	RNase_E_G	(639-915)	5.4e-96
UP000267180_648716.fasta	A0A3S0YJH9	Cohnella sp. AR92	20_50,20_55,20_60,25_45	RSANARRTGRRSRRRSSARRSRRNRR,RRTGRRSRRRSSARRSRRNRR,RRTGRRSRRRSSARRSRRNRR,SANARRTGRRSRRRSSARRS	(477-502),(482-502),(482-502),(478-497)	RSANARRTGRRSRRRSSARRSRRNRR	(477-502)	PF00534.20	Glycos_transf_1	(198-372)	9.6e-26
UP000267180_648716.fasta	A0A3S1ANE3	Cohnella sp. AR92	40_30	RQNRSESRSRSRSSHESRS	(368-386)	RQNRSESRSRSRSSHESRS	(368-386)	PF14398.6	ATPgrasp_YheCD	(101-360)	1.5e-82
UP000267239_2082188.fasta	A0A2Z6ANT5	Sphingobium sp. YG1	20_50,20_55,25_45,25_50	RSRRSIRRSARPRISIRRRRSRTDRRERSRS,RSRRSIRRSARPRISIRRRRSR,STRSRRSIRRSARPRISIRRRRS,SRRSIRRSARPRISIRRRRS	(165-195),(165-186),(163-185),(166-185)	STRSRRSIRRSARPRISIRRRRSRTDRRERSRS	(163-195)	PF09677.10;PF10502.9	TrbI_Ftype;Peptidase_S26	(33-137);(256-389)	2.5e-32;8.3e-16
UP000267239_2082188.fasta	A0A2Z6AMD2	Sphingobium sp. YG1	35_35	SRRWSRSRRISMISSARRS	(432-450)	SRRWSRSRRISMISSARRS	(432-450)	PF08448.10;PF00990.21	PAS_4;GGDEF	(223-332);(341-414)	2.1e-06;2.4e-20
UP000268084_1902245.fasta	A0A3G8ZWR0	Nakamurella sp. s14-144	20_50,40_30,45_25	SSDESRRRRRRGRRGRGRS,SSSSSSDRNGNDRSGRRRSR,SSSSSSSSDRNGNDRSGRRRS	(181-199),(773-792),(771-791)	SSDESRRRRRRGRRGRGRS,SSSSSSSSDRNGNDRSGRRRSR	(181-199),(771-792)	PF10150.9	RNase_E_G	(448-718)	4e-104
UP000270021_1282737.fasta	A0A3S8ZB69	Flaviflexus salsibiostraticola	20_50,20_55,25_45,25_50,25_55,30_40,30_45	RRRLSRSATSRRRSQRSHRRRSARLSRRRPRSRRSDR,SRRRSQRSHRRRSARLSRRRPRSRRSDR,RARQSRRRLSRSATSRRRSQRSHRRRSARLSRRRPRSRRS,RRRLSRSATSRRRSQRSHRRRSARLSRRRPRSRRS,SRRRSQRSHRRRSARLSRRRPRSRRS,RQSRRRLSRSATSRRRSQRSHRRRSARLS,RQSRRRLSRSATSRRRSQRSHRRRSAR	(407-443),(416-443),(402-441),(407-441),(416-441),(404-432),(404-430)	RARQSRRRLSRSATSRRRSQRSHRRRSARLSRRRPRSRRSDR	(402-443)	PF03976.14	PPK2	(85-317)	9e-69
UP000270021_1282737.fasta	A0A3Q8WWR0	Flaviflexus salsibiostraticola	25_45	RRFPSRACRRGRRSRCRSSS	(133-152)	RRFPSRACRRGRRSRCRSSS	(133-152)	PF00849.22	PseudoU_synth_2	(297-438)	1e-17
UP000270021_1282737.fasta	A0A3S8ZAC1	Flaviflexus salsibiostraticola	30_40,35_35,35_40	RARSRSHRSTSCRSESRRRS,RARSRSHRSTSCRSESRRRS,RARSRSHRSTSCRSESRRRS	(15-34),(15-34),(15-34)	RARSRSHRSTSCRSESRRRS	(15-34)	PF15595.6	Imm51	(87-183)	7.3e-09
UP000270471_943815.fasta	A0A3M0HSF7	Streptomyces shenzhenensis	20_50	RRRCSRRRRRRRGSPPVLSSR	(114-134)	RRRCSRRRRRRRGSPPVLSSR	(114-134)	PF08751.11	TrwC	(14-126)	5.3e-13
UP000270471_943815.fasta	A0A3M0I2Z3	Streptomyces shenzhenensis	30_40,35_35,35_40	RSRPARSRPSRPPSRSRSSRGR,RSRPARSRPSRPPSRSRSSR,RSRPARSRPSRPPSRSRSSR	(8-29),(8-27),(8-27)	RSRPARSRPSRPPSRSRSSRGR	(8-29)	PF07549.14;PF02355.16;PF07549.14;PF02355.16	Sec_GG;SecD_SecF;Sec_GG;SecD_SecF	(42-69);(280-460);(509-536);(577-765)	3.6e-05;2.8e-15;2.5e-05;3e-65
UP000270471_943815.fasta	A0A3M0IBT7	Streptomyces shenzhenensis	50_20,55_20	SRSGSRSSQTSSQSSKSRRSVSGRLSRSLS,SRSGSRSSQTSSQSSKSRRS	(64-93),(64-83)	SRSGSRSSQTSSQSSKSRRSVSGRLSRSLS	(64-93)	PF16919.5;PF00069.25;PF16918.5	PknG_rubred;Pkinase;PknG_TPR	(56-196);(197-463);(538-875)	1.3e-40;1.4e-25;4.9e-88
UP000271573_1804624.fasta	A0A3G9IBV2	Nocardioides baekrokdamisoli	20_50	SRSSRNRRRRSRDRDRR	(181-197)	SRSSRNRRRRSRDRDRR	(181-197)	PF07498.12;PF07497.12;PF00006.25	Rho_N;Rho_RNA_bind;ATP-synt_ab	(17-59);(224-298);(329-535)	8.9e-09;1.2e-25;5.2e-18
UP000271573_1804624.fasta	A0A3G9J452	Nocardioides baekrokdamisoli	40_30,45_25	RRVSSSSTRRTSSSRRPTGS,RVSSSSTRRTSSSRRPTGSS	(55-74),(56-75)	RRVSSSSTRRTSSSRRPTGSS	(55-75)	PF11774.8	Lsr2	(1-108)	7.4e-40
UP000272015_995039.fasta	A0A3A5MGT8	Cryobacterium sp. Hh39	20_50	RRRSRRTRRSRHASDRLSLR	(172-191)	RRRSRRTRRSRHASDRLSLR	(172-191)	PF05762.14	VWA_CoxE	(159-379)	7.4e-58
UP000272474_1141874.fasta	A0A3A9YMW4	Streptomyces hoynatensis	40_30	SRPSSRSQFSRRSVSGRLSR	(68-87)	SRPSSRSQFSRRSVSGRLSR	(68-87)	PF16919.5;PF00069.25;PF16918.5	PknG_rubred;Pkinase;PknG_TPR	(54-192);(193-458);(514-853)	2.6e-39;7.7e-24;4.6e-79
UP000274358_1927959.fasta	A0A432MAX2	Dyella sp. 4M-K27	20_50,20_55	RHRHRPRSRSRQSRRFRRSRRCLR,RHRHRPRSRSRQSRRFRRSRRCLR	(16-39),(16-39)	RHRHRPRSRSRQSRRFRRSRRCLR	(16-39)	PF16697.5	Yop-YscD_cpl	(80-172)	1.1e-14
UP000274661_2315330.fasta	A0A3R9YMP6	Sphingomonas sp. HMF7854	25_45,30_40,30_45,35_35,35_40,35_45,40_30,40_35,40_40,40_45,45_25,45_30,45_35	SSTARRSRIRRSRSSRRFRSSTSS,SLSSTARRSRIRRSRSSRRFRSSTSSARS,SSTARRSRIRRSRSSRRFRSSTSS,SLSSTARRSRIRRSRSSRRFRSSTSSARSGS,SLSSTARRSRIRRSRSSRRFRSSTSSARS,SSTARRSRIRRSRSSRRFRSSTSS,RRSRIRRSRSSRRFRSSTSSARSGS,RRSRIRRSRSSRRFRSSTSSARSGS,RRSRIRRSRSSRRFRSSTSSARS,RRSRIRRSRSSRRFRSSTSS,RRSRSSRRFRSSTSSARSGS,RRSRSSRRFRSSTSSARSGS,RRSRSSRRFRSSTSSARSGS	(16-39),(14-42),(16-39),(14-44),(14-42),(16-39),(20-44),(20-44),(20-42),(20-39),(25-44),(25-44),(25-44)	SLSSTARRSRIRRSRSSRRFRSSTSSARSGS	(14-44)	PF02706.15;PF13807.6;PF13614.6	Wzz;GNVR;AAA_31	(90-184);(443-522);(586-751)	1.5e-07;1.2e-13;1.8e-10
UP000274803_2491059.fasta	A0A3P1WMK2	Tessaracoccus sp. OH4464_COT-324	20_50,25_45,30_40,30_45	RRSRVNRRSRVNRRSRVSHRSRVNRR,RSRVNRRSRVNRRSRVSHRSRVNRRSRGSSRRVSRLVRSR,RRSRVSHRSRVNRRSRGSSRRVSRLVRS,RRSRVSHRSRVNRRSRGSSRR	(1131-1156),(1132-1171),(1143-1170),(1143-1163)	RRSRVNRRSRVNRRSRVSHRSRVNRRSRGSSRRVSRLVRSR	(1131-1171)	PF01120.17	Alpha_L_fucos	(513-852)	3.5e-27
UP000275048_2583849.fasta	A0A3M8AMP8	Agromyces sp. SJ-23	20_50,25_45,25_50	RYRRVRRSLRSRSAPSSRRR,RYRRVRRSLRSRSAPSSRRR,RYRRVRRSLRSRSAPSSRRR	(19-38),(19-38),(19-38)	RYRRVRRSLRSRSAPSSRRR	(19-38)	PF12697.7	Abhydrolase_6	(134-370)	1.1e-13
UP000275048_2583849.fasta	A0A3M8AGN6	Agromyces sp. SJ-23	25_45,30_40,30_45	RASRSRASGRRASRSTRRSR,RASRSRASGRRASRSTRRSR,RASRSRASGRRASRSTRRSR	(63-82),(63-82),(63-82)	RASRSRASGRRASRSTRRSR	(63-82)	PF00717.23	Peptidase_S24	(201-268)	2.2e-12
UP000275048_2583849.fasta	A0A3M8AF87	Agromyces sp. SJ-23	40_30,45_25	SCGRRSRSSSSRTCRATRSS,SSRSSSDRARWSPSPRSTRS	(350-369),(396-415)	SCGRRSRSSSSRTCRATRSS,SSRSSSDRARWSPSPRSTRS	(350-369),(396-415)	PF03109.16	ABC1	(129-251)	3.4e-28
UP000275356_120377.fasta	A0A3N2D085	Salana multivorans	20_50,25_45,25_50	SAGSSSRRRRRRGGRGRRRSGDGS,SAGSSSRRRRRRGGRGRRRS,SAGSSSRRRRRRGGRGRRRS	(383-406),(383-402),(383-402)	SAGSSSRRRRRRGGRGRRRSGDGS	(383-406)	PF10150.9	RNase_E_G	(640-911)	1.7e-100
UP000276324_2035243.fasta	A0A498BDX3	Streptomyces sp. 57	40_30	SRSTRRSSSRTPSRRSGPS	(176-194)	SRSTRRSSSRTPSRRSGPS	(176-194)	PF01569.21	PAP2	(56-180)	1.6e-09
UP000276324_2035243.fasta	A0A498BKR0	Streptomyces sp. 57	40_30,45_25,45_30,50_20,50_25,50_30,55_20,55_25	SRGSSRASSRTSSRSSQSRRSVSGRLSRS,SRGSSRASSRTSSRSSQSRRSVSGRLSRSLSGSSASRS,SRGSSRASSRTSSRSSQSRRSVSGRLSRS,SRGSSRASSRTSSRSSQSRRSVSGRLSRSLSGSSASRSVSVRSS,SRGSSRASSRTSSRSSQSRRSVSGRLSRSLS,SRGSSRASSRTSSRSSQSRRS,SSRASSRTSSRSSQSRRSVS,SSRASSRTSSRSSQSRRSVS	(59-87),(59-96),(59-87),(59-102),(59-89),(59-79),(62-81),(62-81)	SRGSSRASSRTSSRSSQSRRSVSGRLSRSLSGSSASRSVSVRSS	(59-102)	PF16919.5;PF00069.25;PF16918.5	PknG_rubred;Pkinase;PknG_TPR	(52-192);(193-470);(499-836)	3.5e-43;1.6e-25;1.2e-87
UP000276899_52774.fasta	A0A3S5EMB7	Actinomyces slackii	20_50,25_45,25_50	SSRRRRERRSTSHRARRERS,SSRRRRERRSTSHRARRERS,SSRRRRERRSTSHRARRERS	(213-232),(213-232),(213-232)	SSRRRRERRSTSHRARRERS	(213-232)	PF01252.18	Peptidase_A8	(56-194)	1.4e-26
UP000279998_2485140.fasta	A0A3N1LDY1	Streptomyces sp. 844.5	20_50,25_45	RRTSRGRSHRASRRRPSRR,SHRRTSRGRSHRASRRRPSRRVPRS	(21-39),(19-43)	SHRRTSRGRSHRASRRRPSRRVPRS	(19-43)	PF00188.26	CAP	(172-287)	1.5e-21
UP000279998_2485140.fasta	A0A3N1L833	Streptomyces sp. 844.5	45_25,50_20,50_25,55_20	SSSTSRGSSRSLSGRSRSAR,STSSSTSRGSSRSLSGRSRSAR,SSSTSRGSSRSLSGRSRSAR,STSSSTSRGSSRSLSGRSRS	(169-188),(167-188),(169-188),(167-186)	STSSSTSRGSSRSLSGRSRSAR	(167-188)	PF16919.5;PF00069.25;PF16918.5	PknG_rubred;Pkinase;PknG_TPR	(150-289);(290-566);(710-1046)	2.2e-33;4.1e-27;1.2e-79
UP000280296_2080755.fasta	A0A432MGS9	Tautonia sociabilis	20_50,25_45,25_50,30_40,30_40,30_45,30_50,35_35,35_35,35_40,35_40,35_45,35_50	RSARQRRSRSSRSSRARRRIRSSR,RSARQRRSRSSRSSRARRRIRSSR,RSARQRRSRSSRSSRARRRIRSSR,RSIRRRSSGRSSTRATSRRS,RSARQRRSRSSRSSRARRRIRSSR,RSARQRRSRSSRSSRARRRIRSSR,RSARQRRSRSSRSSRARRRIRSSR,RSIRRRSSGRSSTRATSRRS,RQRRSRSSRSSRARRRIRSSR,RSIRRRSSGRSSTRATSRRS,RQRRSRSSRSSRARRRIRSSR,RQRRSRSSRSSRARRRIRSSR,RQRRSRSSRSSRARRRIRSSR	(90-113),(90-113),(90-113),(33-52),(90-113),(90-113),(90-113),(33-52),(93-113),(33-52),(93-113),(93-113),(93-113)	RSIRRRSSGRSSTRATSRRS,RSARQRRSRSSRSSRARRRIRSSR	(33-52),(90-113)	PF02627.20	CMD	(263-303)	2.8e-05
UP000280296_2080755.fasta	A0A432MLF5	Tautonia sociabilis	25_45	SRSRSRRDGSMFARIRRSRRS	(58-78)	SRSRSRRDGSMFARIRRSRRS	(58-78)	PF02321.18;PF02321.18	OEP;OEP	(193-402);(429-622)	1.1e-09;6.3e-14
UP000280296_2080755.fasta	A0A432MJA4	Tautonia sociabilis	35_35	SSPRSPRWRSTRRRAMSRSS	(94-113)	SSPRSPRWRSTRRRAMSRSS	(94-113)	PF00111.27	Fer2	(10-74)	1.9e-06
UP000280296_2080755.fasta	A0A432MMN7	Tautonia sociabilis	35_35	SRSGRSSTHRRRYGGSRRSS	(1266-1285)	SRSGRSSTHRRRYGGSRRSS	(1266-1285)	PF12770.7	CHAT	(905-1225)	1.1e-27
UP000280501_253184.fasta	A0A3N4Z3Y1	Myceligenerans xiligouense	20_50	SRSSRRRLLRAEARRRRARS	(167-186)	SRSSRRRLLRAEARRRRARS	(167-186)	PF13384.6	HTH_23	(441-481)	1.9e-06
UP000280698_2487138.fasta	A0A3N0FHT6	Micromonospora sp. PPF5-17	20_50	RRRTRGRSVRRRSPRAVSRS	(14-33)	RRRTRGRSVRRRSPRAVSRS	(14-33)	PF02036.17	SCP2	(51-152)	7.6e-10
UP000280698_2487138.fasta	A0A3N0FE17	Micromonospora sp. PPF5-17	30_40	RSSRSTGTSVRSRRRSRVARR	(275-295)	RSSRSTGTSVRSRRRSRVARR	(275-295)	PF14498.6	Glyco_hyd_65N_2	(50-154)	2.6e-11
UP000280726_154117.fasta	A0A3N4Z770	Georgenia muralis	20_50,25_45	SRARRGSSSRARPRRRVRR,SASRARRGSSSRARPRRRVR	(412-430),(410-429)	SASRARRGSSSRARPRRRVRR	(410-430)	PF02515.17	CoA_transf_3	(233-414)	1.9e-34
UP000280726_154117.fasta	A0A3N4ZTX4	Georgenia muralis	40_30,45_25,45_30,50_20,50_25,55_20	RSRPRSPARSSASRRWSCSSSSSGRRPSSRPR,SRPRSPARSSASRRWSCSSSSSGRRPSSRPR,SRRWSCSSSSSGRRPSSRPR,RSPARSSASRRWSCSSSSSGRRPSSR,RSSASRRWSCSSSSSGRRPSSR,SSASRRWSCSSSSSGRRPSS	(228-259),(229-259),(240-259),(232-257),(236-257),(237-256)	RSRPRSPARSSASRRWSCSSSSSGRRPSSRPR	(228-259)	PF01066.21	CDP-OH_P_transf	(89-164)	1.1e-08
UP000280726_154117.fasta	A0A3N5A4P1	Georgenia muralis	40_30	SSRRSRPASRGRWWSRSSSAS	(334-354)	SSRRSRPASRGRWWSRSSSAS	(334-354)	PF06965.12	Na_H_antiport_1	(28-299)	5.2e-81
UP000280950_2320103.fasta	A0A3A8U8G3	bacterium 1XD21-70	20_50	SRSSRNGRRRYQKRRRRRFS	(157-176)	SRSSRNGRRRYQKRRRRRFS	(157-176)	PF13643.6;PF08239.11	DUF4145;SH3_3	(29-120);(251-303)	9.2e-18;3.2e-14
UP000281230_2487710.fasta	A0A3N2PAA7	Micromonospora sp. HM5-17	20_50	SESGGRRSRRSRFRDRRRGR	(223-242)	SESGGRRSRRSRFRDRRRGR	(223-242)	PF07498.12;PF07497.12;PF00006.25	Rho_N;Rho_RNA_bind;ATP-synt_ab	(31-70);(266-341);(371-578)	1.8e-10;1.2e-29;7e-22
UP000283644_2049295.fasta	A0A417Y4J7	Nocardioides immobilis	20_50,20_50,20_55	RTSRRTSSPWRSRRRRPTRR,SSRCPSVVRRPSRRRRRRRRCSKTS,SSRCPSVVRRPSRRRRRRRR	(12-31),(60-84),(60-79)	RTSRRTSSPWRSRRRRPTRR,SSRCPSVVRRPSRRRRRRRRCSKTS	(12-31),(60-84)	PF03819.17	MazG	(138-215)	1.4e-25
UP000284057_2293569.fasta	A0A418KJ39	Jiangella sp. NEAU-YY265	20_50,25_45,25_50,30_40,30_45	RSATRHSSRRRSRVRRRSRVHGVR,SARSATRHSSRRRSRVRRRSR,RSATRHSSRRRSRVRRRSR,SARSATRHSSRRRSRVRRRS,SARSATRHSSRRRSRVRRRS	(10-33),(8-28),(10-28),(8-27),(8-27)	SARSATRHSSRRRSRVRRRSRVHGVR	(8-33)	PF03734.14	YkuD	(122-246)	1.4e-14
UP000284057_2293569.fasta	A0A418KPC7	Jiangella sp. NEAU-YY265	25_45,30_40,30_45	SRRPRVSRRPRSRSSRASRVSR,SRRPRVSRRPRSRSSRASRVSR,SRRPRVSRRPRSRSSRASRVSR	(3-24),(3-24),(3-24)	SRRPRVSRRPRSRSSRASRVSR	(3-24)	PF00528.22	BPD_transp_1	(129-327)	4e-16
UP000286861_2203200.fasta	A0A429BT47	Nonomuraea sp. WAC 01424	20_50,20_55	RRRGGRRRSPRRSRERRSPSRTR,RRRGGRRRSPRRSRERRSPSR	(16-38),(16-36)	RRRGGRRRSPRRSRERRSPSRTR	(16-38)	PF07730.13	HisKA_3	(142-209)	3e-14
UP000286861_2203200.fasta	A0A429AA36	Nonomuraea sp. WAC 01424	35_35	RSPCRESSARSVCRSSRRRS	(210-229)	RSPCRESSARSVCRSSRRRS	(210-229)	PF05598.11	DUF772	(40-114)	2.6e-19
UP000287533_2306975.fasta	A0A430FC73	Bifidobacterium goeldii	20_50	RRIRDTRESRSDRRSRRRS	(242-260)	RRIRDTRESRSDRRSRRRS	(242-260)	PF10150.9	RNase_E_G	(656-932)	1.9e-99
UP000287866_2502783.fasta	A0A3S3PMC5	Phycicoccus sp. CMS6Z-2	20_50,25_45,30_40,30_45	RSRSPPRRRPSSRARRPDRRR,RRPLSRSRSRSPPRRRPSSRARRPDRRRWPSSSRR,RRPLSRSRSRSPPRRRPSSRARRPDRRRWPSSSRRS,RRPLSRSRSRSPPRRRPSSRARR	(142-162),(135-169),(135-170),(135-157)	RRPLSRSRSRSPPRRRPSSRARRPDRRRWPSSSRRS	(135-170)	PF10708.9	DUF2510	(1-26)	2.3e-08
UP000288603_2498850.fasta	A0A444Q699	Labedella populi	20_50,20_55,25_45,25_50,25_55,30_40,30_45,30_50,35_35,35_40	RRRPARSSSRSRSRPRPRRRS,RRRPARSSSRSRSRPRPRRR,RRRPARSSSRSRSRPRPRRRS,RRRPARSSSRSRSRPRPRRRS,RRRPARSSSRSRSRPRPRRR,RRPARSSSRSRSRPRPRRRSTGS,RRPARSSSRSRSRPRPRRRS,RRPARSSSRSRSRPRPRRRS,RSSSRSRSRPRPRRRSTGS,RSSSRSRSRPRPRRRSTGS	(4-24),(4-23),(4-24),(4-24),(4-23),(5-27),(5-24),(5-24),(9-27),(9-27)	RRRPARSSSRSRSRPRPRRRSTGS	(4-27)	PF13406.6	SLT_2	(175-265)	8.5e-06
UP000288603_2498850.fasta	A0A444Q0Y1	Labedella populi	40_30,45_25,45_30,50_20,50_25	RSRTSTSPASRSRASSRSRS,RSRTSTSPASRSRASSRSRSS,RSRTSTSPASRSRASSRSRS,SRTSTSPASRSRASSRSRSS,SRTSTSPASRSRASSRSRSS	(64-83),(64-84),(64-83),(65-84),(65-84)	RSRTSTSPASRSRASSRSRSS	(64-84)	PF01244.21	Peptidase_M19	(108-434)	1.9e-74
UP000288610_2203193.fasta	A0A429FRR8	Actinomadura sp. WAC 06369	20_50	SWRPSGRPRRRSRRRPRSGR	(330-349)	SWRPSGRPRRRSRRRPRSGR	(330-349)	PF00069.25	Pkinase	(11-263)	2.1e-43
UP000288610_2203193.fasta	A0A429GDU9	Actinomadura sp. WAC 06369	20_50	RRRRSCGRRRSGRPSVSLRR	(146-165)	RRRRSCGRRRSGRPSVSLRR	(146-165)	PF00171.22	Aldedh	(59-152)	1.5e-05
UP000290624_2072026.fasta	A0A4Q2EIL6	Brevilactibacter flavus	45_25	RASSPSRSRSNASSRSAASR	(4-23)	RASSPSRSRSNASSRSAASR	(4-23)	PF13491.6;PF17854.1;PF01580.18;PF09397.10	FtsK_4TM;FtsK_alpha;FtsK_SpoIIIE;FtsK_gamma	(106-235);(343-441);(448-649);(748-810)	5.4e-07;2.3e-25;1.5e-59;1.5e-21
UP000291101_1168729.fasta	A0A4Q2TBQ9	Nocardioides sp. HLT2-9	20_50,20_55	SRRRRRRRASSAGRGRSRRPRCRSRRRR,SRRRRRRRASSAGRGRSRR	(3-30),(3-21)	SRRRRRRRASSAGRGRSRRPRCRSRRRR	(3-30)	PF06108.12	DUF952	(51-144)	4.4e-21
UP000291259_2509455.fasta	A0A4P6FDE5	Agromyces protaetiae	20_50,25_45,25_50,30_40,30_45,30_50	RRRRRISASRRPRRSSRSS,RRRRRISASRRPRRSSRSS,RRRRRISASRRPRRSSRSS,RRRRRISASRRPRRSSRSS,RRRRRISASRRPRRSSRSS,RRRRRISASRRPRRSSRSS	(300-318),(300-318),(300-318),(300-318),(300-318),(300-318)	RRRRRISASRRPRRSSRSS	(300-318)	PF00912.22	Transgly	(130-293)	1.4e-29
UP000291259_2509455.fasta	A0A4P6FER3	Agromyces protaetiae	30_40,35_35,35_40,40_30,40_35,40_40,45_25,45_30,45_35	SRRSSRRSIRTRGSCSSRSR,SSRRSSRRSIRTRGSCSSRSRGSWSRR,SRRSSRRSIRTRGSCSSRSR,SSRRSSRRSIRTRGSCSSRSRGSWSRRTSS,SSRRSSRRSIRTRGSCSSRSRGS,SRRSSRRSIRTRGSCSSRSR,SSRRSSRRSIRTRGSCSSRS,SSRRSSRRSIRTRGSCSSRS,SSRRSSRRSIRTRGSCSSRS	(3-22),(2-28),(3-22),(2-31),(2-24),(3-22),(2-21),(2-21),(2-21)	SSRRSSRRSIRTRGSCSSRSRGSWSRRTSS	(2-31)	PF00106.25	adh_short	(60-265)	4.8e-49
UP000291259_2509455.fasta	A0A4P6FEZ2	Agromyces protaetiae	30_40	RRGSPSSHGSRRRSARSARR	(433-452)	RRGSPSSHGSRRRSARSARR	(433-452)	PF00728.22	Glyco_hydro_20	(27-376)	4e-94
UP000291259_2509455.fasta	A0A4P6FGM4	Agromyces protaetiae	30_40,35_35,35_40,40_30	SRSCPSTRASRSRPRRSRRS,SRSCPSTRASRSRPRRSRRS,SRSCPSTRASRSRPRRSRRS,SRRTIPRSSRGSSRTSRPSS	(168-187),(168-187),(168-187),(114-133)	SRRTIPRSSRGSSRTSRPSS,SRSCPSTRASRSRPRRSRRS	(114-133),(168-187)	PF00561.20	Abhydrolase_1	(31-97)	1.3e-06
UP000291259_2509455.fasta	A0A4P6FJ12	Agromyces protaetiae	30_40,35_35,35_40	SRRTSSRRFAPRRASSSRSRTR,SASRRTSSRRFAPRRASSSRSR,SRRTSSRRFAPRRASSSRSR	(116-137),(114-135),(116-135)	SASRRTSSRRFAPRRASSSRSRTR	(114-137)	PF00535.26	Glycos_transf_2	(44-119)	1.1e-05
UP000291259_2509455.fasta	A0A4P6FBA9	Agromyces protaetiae	40_30,45_25,45_30,50_20,50_25	SCSCRRSSWSARSRTSSSRR,SSCSCRRSSWSARSRTSSSRR,SCSCRRSSWSARSRTSSSRR,SSCSCRRSSWSARSRTSSSR,SSCSCRRSSWSARSRTSSSR	(93-112),(92-112),(93-112),(92-111),(92-111)	SSCSCRRSSWSARSRTSSSRR	(92-112)	PF01545.21	Cation_efflux	(24-94)	4.5e-09
UP000291259_2509455.fasta	A0A4P6FDG1	Agromyces protaetiae	40_30,45_25,45_30,50_20,50_25,55_20	RRSRRGCSRRSSSPSSCSS,RRSRRGCSRRSSSPSSCSSPSAR,RRSRRGCSRRSSSPSSCSS,RSRRGCSRRSSSPSSCSSPSARSARS,RSRRGCSRRSSSPSSCSSPS,SRRSSSPSSCSSPSARSARS	(274-292),(274-296),(274-292),(275-300),(275-294),(281-300)	RRSRRGCSRRSSSPSSCSSPSARSARS	(274-300)	PF01925.19;PF01925.19;PF08922.11	TauE;TauE;DUF1905	(15-162);(183-280);(321-408)	3.2e-29;5.7e-14;1e-26
UP000291259_2509455.fasta	A0A4P6FL48	Agromyces protaetiae	45_25,50_20	RTGSSGSSRSSGSSRARSTR,SSGSSRSSGSSRARSTRGSQS	(586-605),(589-609)	RTGSSGSSRSSGSSRARSTRGSQS	(586-609)	PF05872.12	DUF853	(114-638)	1.4e-180
UP000291469_1670831.fasta	A0A411YHI8	Egibacter rhizosphaerae	20_50	RSSRRRPPRRRSRAPRTGRSR	(297-317)	RSSRRRPPRRRSRAPRTGRSR	(297-317)	PF12695.7	Abhydrolase_5	(101-284)	4.5e-41
UP000291469_1670831.fasta	A0A411YFN2	Egibacter rhizosphaerae	35_35,40_30	SSRRRTRSTSTRSPFASSRR,SSSRRRTRSTSTRSPFASSR	(3-22),(2-21)	SSSRRRTRSTSTRSPFASSRR	(2-22)	PF04250.13	DUF429	(116-304)	8.3e-19
UP000291469_1670831.fasta	A0A411YLA2	Egibacter rhizosphaerae	35_35,40_30,40_35	RPRSRSRGGRSSGSRSSASRR,RPRSRSRGGRSSGSRSSASRRAAS,RPRSRSRGGRSSGSRSSASRR	(385-405),(385-408),(385-405)	RPRSRSRGGRSSGSRSSASRRAAS	(385-408)	PF00270.29;PF00271.31	DEAD;Helicase_C	(1-157);(195-298)	2.4e-38;8.9e-24
UP000291469_1670831.fasta	A0A411YEU0	Egibacter rhizosphaerae	45_25	SVWTSSARRSPRSRSSGRSSLPTSS	(3-27)	SVWTSSARRSPRSRSSGRSSLPTSS	(3-27)	PF04542.14;PF08281.12	Sigma70_r2;Sigma70_r4_2	(60-130);(161-214)	5.5e-14;3.1e-15
UP000291758_2509459.fasta	A0A4P6ENS4	Xylanimonas allomyrinae	20_50,25_45,25_50,30_40,30_45,30_50,35_35,35_40,35_45	RTRPRRGRWSSSRTRSSRRRGRSRSRARCHR,RLRTRPRRGRWSSSRTRSSRRRGRSRSRARCHRGPSSR,RTRPRRGRWSSSRTRSSRRRGRSRSRARCHR,RSTSSRLRTRPRRGRWSSSRTRSSRRRGRSRSRARCHRGPSS,RRGRWSSSRTRSSRRRGRSRSRAR,RRGRWSSSRTRSSRRRGRSR,SRSTSSRLRTRPRRGRWSSSRTRSSRRRGRSRSRAR,RGRWSSSRTRSSRRRGRSRSRAR,RGRWSSSRTRSSRRRGRSRSRAR	(1676-1706),(1674-1711),(1676-1706),(1669-1710),(1680-1703),(1680-1699),(1668-1703),(1681-1703),(1681-1703)	SRSTSSRLRTRPRRGRWSSSRTRSSRRRGRSRSRARCHRGPSSR	(1668-1711)	PF13519.6;PF12892.7;PF12892.7;PF12892.7;PF12892.7	VWA_2;FctA;FctA;FctA;FctA	(149-299);(993-1113);(1294-1417);(1425-1540);(1547-1670)	4.1e-06;9.8e-10;3.2e-16;2.3e-16;4.6e-10
UP000291758_2509459.fasta	A0A4P6ESG2	Xylanimonas allomyrinae	25_45	RTSTCRSTGRPRRRRSSSRR	(413-432)	RTSTCRSTGRPRRRRSSSRR	(413-432)	PF13472.6;PF03422.15	Lipase_GDSL_2;CBM_6	(113-288);(313-423)	4.1e-21;3.5e-12
UP000291758_2509459.fasta	A0A4P6EP05	Xylanimonas allomyrinae	30_40,35_35,35_40	SRSSTSRSSTSHRGRRRPRR,RTPSRSSTSRSSTSHRGRRRPRR,SRSSTSRSSTSHRGRRRPRR	(338-357),(335-357),(338-357)	RTPSRSSTSRSSTSHRGRRRPRR	(335-357)	PF01068.21;PF04679.15	DNA_ligase_A_M;DNA_ligase_A_C	(550-741);(764-864)	1.4e-22;3.5e-20
UP000291758_2509459.fasta	A0A4V0YE39	Xylanimonas allomyrinae	35_35,40_30	RSVSPRLPRSSEMSRRSRSRTSR,SSRSVSPRLPRSSEMSRRSRS	(122-144),(120-140)	SSRSVSPRLPRSSEMSRRSRSRTSR	(120-144)	PF13657.6	Couple_hipA	(4-102)	4.9e-15
UP000292118_2509457.fasta	A0A4P6F0C1	Xylanimicrobium sp. FW10M-9	20_50,20_55,20_60	SPRSRRPRSRPRRRRSRRRPPSPGSRTR,SPRSRRPRSRPRRRRSRRRPPS,SPRSRRPRSRPRRRRSRRRPPS	(625-652),(625-646),(625-646)	SPRSRRPRSRPRRRRSRRRPPSPGSRTR	(625-652)	PF02152.18;PF01288.20;PF11377.8	FolB;HPPK;DUF3180	(19-130);(227-356);(710-845)	6e-31;6.8e-35;4.7e-28
UP000292118_2509457.fasta	A0A4P6F4T2	Xylanimicrobium sp. FW10M-9	20_50	SGCRSRPPRRSPRSRRTRRR	(22-41)	SGCRSRPPRRSPRSRRTRRR	(22-41)	PF09335.11	SNARE_assoc	(77-194)	4.3e-10
UP000292118_2509457.fasta	A0A4V0YGK7	Xylanimicrobium sp. FW10M-9	20_50	RASSRRRRRRRGSRAERAES	(473-492)	RASSRRRRRRRGSRAERAES	(473-492)	PF10150.9	RNase_E_G	(662-933)	2e-103
UP000292118_2509457.fasta	A0A4P6F6W3	Xylanimicrobium sp. FW10M-9	30_40	RTSRSRRRQSWRRSARSHGS	(10-29)	RTSRSRRRQSWRRSARSHGS	(10-29)	PF13533.6;PF01471.18	Biotin_lipoyl_2;PG_binding_1	(102-142);(157-205)	2e-06;1.8e-09
UP000292235_2498135.fasta	A0A4P6PWZ1	Streptomonospora sp. M2	20_50	RRGRGRSRNRRRTRRSGSES	(435-454)	RRGRGRSRNRRRTRRSGSES	(435-454)	PF00270.29;PF00271.31	DEAD;Helicase_C	(18-187);(225-334)	2.4e-49;7.9e-31
UP000292235_2498135.fasta	A0A4P6Q872	Streptomonospora sp. M2	25_45	RRGGRRRARRSAERSGSSRSR	(328-348)	RRGGRRRARRSAERSGSSRSR	(328-348)	PF02618.16	YceG	(405-697)	9.8e-73
UP000292507_138336.fasta	A0A4V2G1X3	Blastococcus saxobsidens	20_50,25_45,30_40,30_45,35_35,35_40,35_45	SSASRRRRRGRRGRGRGRS,SSGGSSTRRRRRRRRRSGSS,SSGGSSTRRRRRRRRRSGSS,SSGGSSTRRRRRRRRRSGSS,SSGGSSTRRRRRRRRRSGSS,SSGGSSTRRRRRRRRRSGSS,SSGGSSTRRRRRRRRRSGSS	(216-234),(277-296),(277-296),(277-296),(277-296),(277-296),(277-296)	SSASRRRRRGRRGRGRGRS,SSGGSSTRRRRRRRRRSGSS	(216-234),(277-296)	PF10150.9	RNase_E_G	(485-755)	6e-106
UP000292686_592376.fasta	A0A4Q2M2C5	Agromyces atrinae	20_50	RRSRRRRCPVRVRSLRSSVR	(2-21)	RRSRRRRCPVRVRSLRSSVR	(2-21)	PF03807.17	F420_oxidored	(64-153)	3.8e-13
UP000292686_592376.fasta	A0A4Q2M0X2	Agromyces atrinae	30_40,35_35,40_30,40_35,45_25,45_30,50_20,50_25	RRSPSSSPRSVRRRARGSPR,SASSRRSPSSSPRSVRRRARGS,RSESASSRRSPSSSPRSVRRRARGS,SASSRRSPSSSPRSVRRRARGS,RSPRSESASSRRSPSSSPRSVRRR,RSESASSRRSPSSSPRSVRRR,RSPRSESASSRRSPSSSPRS,RSPRSESASSRRSPSSSPRS	(12-31),(8-29),(5-29),(8-29),(2-25),(5-25),(2-21),(2-21)	RSPRSESASSRRSPSSSPRSVRRRARGSPR	(2-31)	PF01841.19	Transglut_core	(488-613)	3.1e-23
UP000292686_592376.fasta	A0A4Q2M564	Agromyces atrinae	45_25,50_20,50_25	SSRRSSGSFGRSSGGRSRSSS,SSRRSSGSFGRSSGGRSRSSS,SSRRSSGSFGRSSGGRSRSSS	(622-642),(622-642),(622-642)	SSRRSSGSFGRSSGGRSRSSS	(622-642)	PF04536.14	TPM_phosphatase	(36-152)	2.5e-15
UP000292781_1549641.fasta	A0A4Q9VK67	Siculibacillus lacustris	20_50	RRRSPRDRRGRRGSADRRSS	(29-48)	RRRSPRDRRGRRGSADRRSS	(29-48)	PF13458.6	Peripla_BP_6	(169-495)	6.9e-35
UP000293036_2529275.fasta	A0A4Q9V2M9	Arcanobacterium sp. C605018/01/1	20_50,30_40	RHRARRRRRSSTLRRNRASS,RRRRRSSTLRRNRASSQISS	(31-50),(35-54)	RHRARRRRRSSTLRRNRASSQISS	(31-54)	PF09605.10	Trep_Strep	(91-275)	6.5e-46
UP000293071_2545468.fasta	A0A4R1AMQ8	Aeromicrobium sp. IC_218	20_50,20_55,40_30,45_25,45_30	RRRRRSRGGRRRRRSSDEDS,RRRRRSRGGRRRRRSSDEDS,SEGGSSSSSTRRRRKRSRSGGSSNASS,SSSSSTRRRRKRSRSGGSS,SSSSSTRRRRKRSRSGGSS	(268-287),(268-287),(310-336),(314-332),(314-332)	RRRRRSRGGRRRRRSSDEDS,SEGGSSSSSTRRRRKRSRSGGSSNASS	(268-287),(310-336)	PF00575.23;PF10150.9	S1;RNase_E_G	(432-508);(512-782)	0.00023;2.6e-103
UP000293071_2545468.fasta	A0A4R1AMV7	Aeromicrobium sp. IC_218	45_25,50_20,50_25,55_20,55_25	RVSSSRRASSNGSSRRSSSTRSAS,RVSSSRRASSNGSSRRSSSTRSAS,RVSSSRRASSNGSSRRSSSTRSAS,SSSRRASSNGSSRRSSSTRS,SSSRRASSNGSSRRSSSTRS	(60-83),(60-83),(60-83),(62-81),(62-81)	RVSSSRRASSNGSSRRSSSTRSAS	(60-83)	PF11774.8	Lsr2	(1-121)	1e-35
UP000293662_1510026.fasta	A0A4Q6INY0	Streptomyces sp. F001	35_35,40_30,45_25,45_30,50_20,50_25,50_30,55_20,55_25,60_20	RPRRAASSRSSRSSRSSRSS,RPRRAASSRSSRSSRSSRSSSS,RPRRAASSRSSRSSRSSRSSSS,RRAASSRSSRSSRSSRSSSS,RPRRAASSRSSRSSRSSRSSSSASSASASSSRGRRGSPRS,RRAASSRSSRSSRSSRSSSS,RRAASSRSSRSSRSSRSSSS,RRAASSRSSRSSRSSRSSSSASSASASSSRGRRGS,RRAASSRSSRSSRSSRSSSS,RRAASSRSSRSSRSSRSSSSASSASASSSRGRR	(462-481),(462-483),(462-483),(464-483),(462-501),(464-483),(464-483),(464-498),(464-483),(464-496)	RPRRAASSRSSRSSRSSRSSSSASSASASSSRGRRGSPRS	(462-501)	PF00270.29;PF00271.31	DEAD;Helicase_C	(89-258);(292-399)	2.8e-43;4.4e-25
UP000293662_1510026.fasta	A0A4Q6IC75	Streptomyces sp. F001	45_25,50_20,50_25,55_20,55_25	RGSRGSAGSGSSRSSARSSRTSSQSSKSRRSVSGRLSR,SRGSAGSGSSRSSARSSRTSSQSSKSRRSVSGRLS,SSRSSARSSRTSSQSSKSRRS,SSRSSARSSRTSSQSSKSRRSVS,SSRSSARSSRTSSQSSKSRRS	(54-91),(56-90),(64-84),(64-86),(64-84)	RGSRGSAGSGSSRSSARSSRTSSQSSKSRRSVSGRLSR	(54-91)	PF16919.5;PF00069.25;PF16918.5	PknG_rubred;Pkinase;PknG_TPR	(57-197);(198-475);(518-845)	6.6e-41;1.4e-25;7.4e-84
UP000293662_1510026.fasta	A0A4Q6IQI3	Streptomyces sp. F001	45_25	SSSPSTRTRRSSSRGWSRS	(420-438)	SSSPSTRTRRSSSRGWSRS	(420-438)	PF00501.28;PF13193.6	AMP-binding;AMP-binding_C	(2-218);(226-301)	4.2e-51;8.7e-17
UP000293865_205332.fasta	A0A4Q2L7J0	Agromyces albus	20_50	SRARSFRRGGGRSRRHRRSR	(51-70)	SRARSFRRGGGRSRRHRRSR	(51-70)	PF06445.15	GyrI-like	(117-298)	5.6e-23
UP000293865_205332.fasta	A0A4Q2KVJ9	Agromyces albus	40_30,45_25,45_30,50_20	SSPASSRRCASSRSSRRRTSTPTS,SPTSSPASSRRCASSRSSRRRTS,SSPASSRRCASSRSSRRRTS,RSSSPTSSPASSRRCASSRSSR	(13-36),(10-32),(13-32),(7-28)	RSSSPTSSPASSRRCASSRSSRRRTSTPTS	(7-36)	PF07722.13	Peptidase_C26	(179-395)	1.1e-61
UP000293865_205332.fasta	A0A4Q2L2F8	Agromyces albus	45_25,50_20	RTSGTSRSSGSGSRSRSRS,SRSSGSGSRSRSRSTGGSKS	(589-607),(594-613)	RTSGTSRSSGSGSRSRSRSTGGSKS	(589-613)	PF05872.12	DUF853	(117-642)	9e-180
UP000293865_205332.fasta	A0A4Q2L6E9	Agromyces albus	45_25	SRRRSSSSSASSGSGRR	(106-122)	SRRRSSSSSASSGSGRR	(106-122)	PF01551.22	Peptidase_M23	(287-391)	1.5e-22
UP000294360_227605.fasta	A0A4U8Z5S3	Methylocella tundrae	20_50,20_55,20_60	SPSTFQRRTSRRSRRWRRRRRRRPSPSEWRRSRAKS,RTSRRSRRWRRRRRRRPSPSEWRRS,RTSRRSRRWRRRRRRRPSPS	(122-157),(129-153),(129-148)	SPSTFQRRTSRRSRRWRRRRRRRPSPSEWRRSRAKS	(122-157)	PF02277.17	DBI_PRT	(18-141)	7.5e-32
UP000294360_227605.fasta	A0A4U8YUP1	Methylocella tundrae	35_35,40_30,40_35	SRRMAISRSSSACRRRSSRSPTSRRKSTR,SRRMAISRSSSACRRRSSRSPTSRRKS,SRRMAISRSSSACRRRSSRSPTSRRKS	(404-432),(404-430),(404-430)	SRRMAISRSSSACRRRSSRSPTSRRKSTR	(404-432)	PF03354.15	Terminase_1	(59-307)	3.2e-13
UP000294645_2512118.fasta	A0A4R6GCM3	Microbacterium sp. BK668	30_40	RRSPSSRWPWRGSSRRSRR	(375-393)	RRSPSSRWPWRGSSRRSRR	(375-393)	PF13191.6	AAA_16	(21-162)	2.8e-13
UP000294687_2530370.fasta	A0A4V2XCZ5	Actinomadura sp. KC216	20_50,20_55,25_45,25_50,25_55	SRRSRRSRPSRRDRLSRRDRLSRRDRLSR,SRRSRRSRPSRRDRLSRRDRLSRR,SRRSRRSRPSRRDRLSRRDRLSR,SRRSRRSRPSRRDRLSRRDRLSR,SRRSRRSRPSRRDRLSRRDR	(2-30),(2-25),(2-24),(2-24),(2-21)	SRRSRRSRPSRRDRLSRRDRLSRRDRLSR	(2-30)	PF00497.20	SBP_bac_3	(69-294)	2.3e-49
UP000294687_2530370.fasta	A0A4R4L1F7	Actinomadura sp. KC216	25_45,30_40	RDGRARRSARWRRRSTSSRS,RARRSARWRRRSTSSRSTGSR	(14-33),(17-37)	RDGRARRSARWRRRSTSSRSTGSR	(14-37)	PF00733.21	Asn_synthase	(317-671)	3.3e-07
UP000294687_2530370.fasta	A0A4R4LX90	Actinomadura sp. KC216	50_20	STSSASSSSPRSRRSRASPALS	(2-23)	STSSASSSSPRSRRSRASPALS	(2-23)	PF12028.8	DUF3515	(32-176)	1.8e-23
UP000294739_2530372.fasta	A0A4R5CPA9	Jiangella asiatica	20_50,25_45,25_50,30_40	RSRPRRRSRTPRRGSTRSSR,SSARTSVRSRPRRRSRTPRRGSTRSSR,RSRPRRRSRTPRRGSTRSSR,RSSSARTSVRSRPRRRSRTPR	(29-48),(22-48),(29-48),(20-40)	RSSSARTSVRSRPRRRSRTPRRGSTRSSR	(20-48)	PF00528.22	BPD_transp_1	(174-377)	1.9e-17
UP000294739_2530372.fasta	A0A4R5CJI8	Jiangella asiatica	30_40	RSRAKRRSSSRSRTTSRR	(513-530)	RSRAKRRSSSRSRTTSRR	(513-530)	PF05872.12	DUF853	(27-562)	2.6e-173
UP000294739_2530372.fasta	A0A4R5D7T5	Jiangella asiatica	45_25	SASTARGSRSSSRTRGSSRSS	(1447-1467)	SASTARGSRSSSRTRGSSRSS	(1447-1467)	PF11847.8	DUF3367	(22-682)	3.4e-241
UP000294826_2552945.fasta	A0A4V1BSD4	Thalassotalea sp. HSM 43	20_50	RRQRSRRSPRHLRSSGQRRR	(750-769)	RRQRSRRSPRHLRSSGQRRR	(750-769)	PF00575.23;PF10150.9	S1;RNase_E_G	(35-119);(121-391)	9.5e-15;1.2e-95
UP000294826_2552945.fasta	A0A4P7JR89	Thalassotalea sp. HSM 43	35_35	SRMRNRRSSRRSGGSSFRS	(161-179)	SRMRNRRSSRRSGGSSFRS	(161-179)	PF06803.12	DUF1232	(84-116)	1.4e-08
UP000294862_328517.fasta	A0A4V2S2B6	Dokdonella fugitiva	20_50	RTSGSSAFRRPRRRRRRIRS	(534-553)	RTSGSSAFRRPRRRRRRIRS	(534-553)	PF04151.15;PF01483.20	PPC;P_proprotein	(103-179);(440-498)	1.9e-07;4.5e-06
UP000294862_328517.fasta	A0A4R2IEQ4	Dokdonella fugitiva	45_25,50_20,50_25	SISPRSSRSRCSARSPSRSSAMAS,SISPRSSRSRCSARSPSRSS,SISPRSSRSRCSARSPSRSS	(411-434),(411-430),(411-430)	SISPRSSRSRCSARSPSRSSAMAS	(411-434)	PF12146.8	Hydrolase_4	(137-365)	3.7e-12
UP000294914_381308.fasta	A0A4R8IYB6	Thiohalophilus thiocyanatoxydans	20_50,25_45,25_50	RSSGSRRGRRGGRRRRRPSS,RSSGSRRGRRGGRRRRRPSSASS,RSSGSRRGRRGGRRRRRPSS	(671-690),(671-693),(671-690)	RSSGSRRGRRGGRRRRRPSSASS	(671-693)	PF00575.23;PF10150.9	S1;RNase_E_G	(35-119);(121-391)	7.9e-10;1.9e-97
UP000295096_1442381.fasta	A0A4R5QCW4	Dankookia rubra	20_50,25_45	RRGRSSRRTRRSALSNRLRR,RGRSSRRTRRSALSNRLRRS	(16-35),(17-36)	RRGRSSRRTRRSALSNRLRRS	(16-36)	PF01071.19	GARS_A	(152-330)	1.1e-09
UP000295124_190195.fasta	A0A4R4ZV56	Kribbella antibiotica	20_50	RSRRSPRTWMRFSRCRSRRR	(2-21)	RSRRSPRTWMRFSRCRSRRR	(2-21)	PF13419.6	HAD_2	(43-225)	7.4e-27
UP000295157_1848320.fasta	A0A4R4NIH9	Nonomuraea sp. KC201	20_50	RVLRCWSRRRSPRRSRRRTSVR	(200-221)	RVLRCWSRRRSPRRSRRRTSVR	(200-221)	PF00440.23	TetR_N	(44-90)	1.3e-08
UP000295165_948102.fasta	A0A4R8R3D5	Mycobacteroides franklinii	20_50,20_55,25_45,25_50,25_55,30_40,30_45,30_50,30_55	SASSRRRRPRRRPRSRRRSS,SASSRRRRPRRRPRSRRRSS,SASSRRRRPRRRPRSRRRSS,SASSRRRRPRRRPRSRRRSS,SASSRRRRPRRRPRSRRRSS,SASSRRRRPRRRPRSRRRSS,SASSRRRRPRRRPRSRRRSS,SASSRRRRPRRRPRSRRRSS,SASSRRRRPRRRPRSRRRSS	(175-194),(175-194),(175-194),(175-194),(175-194),(175-194),(175-194),(175-194),(175-194)	SASSRRRRPRRRPRSRRRSS	(175-194)	PF01202.22	SKI	(11-167)	3.4e-42
UP000295370_2485156.fasta	A0A4V3EZG5	Streptomyces sp. 846.5	20_50,25_45,30_40	RSRSYRDRRSGTRRRSGARR,SSRYGRSRSYRDRRSGTRRRS,SRRTGSSRYGRSRSYRDRRS	(23-42),(18-38),(13-32)	SRRTGSSRYGRSRSYRDRRSGTRRRSGARR	(13-42)	PF06724.11;PF06724.11;PF06724.11	DUF1206;DUF1206;DUF1206	(55-122);(134-202);(227-296)	3.5e-15;1.2e-10;2.8e-18
UP000295370_2485156.fasta	A0A4R7MX65	Streptomyces sp. 846.5	40_30,45_25,50_20,50_25,55_20	RGSSRSLSGRSRSVRSGSTRSSVSVRSTR,RSVRSTSSTSRGSSRSLSGRSRSVRSGSTRSSVSVRSTRSS,SSRSVRSTSSTSRGSSRSLSGRSRSVRSGSTRSSVSVRSTRSSTSQSSR,RSTSSTSRGSSRSLSGRSRSVRSGSTRSS,SSRSVRSTSSTSRGSSRSLS	(118-146),(108-148),(106-154),(111-139),(106-125)	SSRSVRSTSSTSRGSSRSLSGRSRSVRSGSTRSSVSVRSTRSSTSQSSR	(106-154)	PF16919.5;PF00069.25;PF16918.5	PknG_rubred;Pkinase;PknG_TPR	(92-233);(234-508);(611-931)	3.6e-34;5.5e-27;7.6e-83
UP000295370_2485156.fasta	A0A4R7M9W5	Streptomyces sp. 846.5	45_25	RSVSHSSSGSSTSLSRRRER	(504-523)	RSVSHSSSGSSTSLSRRRER	(504-523)	PF12696.7	TraG-D_C	(417-535)	1.7e-29
UP000295443_2528202.fasta	A0A4V6NB53	Thiobacillaceae bacterium LSR1	50_20	SRSSSATSSRSSTTSCRRCS	(346-365)	SRSSSATSSRSSTTSCRRCS	(346-365)	PF14331.6	ImcF-related_N	(197-329)	2.4e-44
UP000295623_2530371.fasta	A0A4R4RE96	Actinomadura sp. KC345	20_50,25_45,25_50,30_40	RSRMRSRMRSRMRSRMRSRMRSRMRSRMRSRMR,RSRMRSRMRSRMRSRMRSRMRSRMRSRMRSRMR,RSRMRSRMRSRMRSRMRSRMRSRMRSRMRSRMR,SSVAMRSRMRSRMRSRMRSR	(8-40),(8-40),(8-40),(3-22)	SSVAMRSRMRSRMRSRMRSRMRSRMRSRMRSRMRSRMR	(3-40)	PF14378.6	PAP2_3	(75-254)	1.8e-33
UP000295623_2530371.fasta	A0A4R4S2R2	Actinomadura sp. KC345	30_40,35_35,35_40,40_30,40_35,40_40,45_25,45_30,45_35	RRSVSRARASRRSRRSSASSRSSGR,RRSVSRARASRRSRRSSASSRSSGRGTGKR,RRSVSRARASRRSRRSSASSRSSGR,RRSVSRARASRRSRRSSASSRSSGR,RRSVSRARASRRSRRSSASSRSSGR,RRSVSRARASRRSRRSSASSRSSGR,SVSRARASRRSRRSSASSRSS,SVSRARASRRSRRSSASSRSS,SVSRARASRRSRRSSASSRSS	(113-137),(113-142),(113-137),(113-137),(113-137),(113-137),(115-135),(115-135),(115-135)	RRSVSRARASRRSRRSSASSRSSGRGTGKR	(113-142)	PF04672.12	Methyltransf_19	(184-452)	1.7e-83
UP000295623_2530371.fasta	A0A4R4RAN0	Actinomadura sp. KC345	35_35	SSRRSRRSRGSPALSRARLS	(9-28)	SSRRSRRSRGSPALSRARLS	(9-28)	PF12028.8	DUF3515	(31-176)	4.6e-23
UP000295623_2530371.fasta	A0A4R4S074	Actinomadura sp. KC345	35_35	SRRASSGRSGLRRSSRAGSR	(377-396)	SRRASSGRSGLRRSSRAGSR	(377-396)	PF07690.16	MFS_1	(8-320)	1.2e-28
UP000297025_402297.fasta	A0A4P7U8S6	Nocardioides daphniae	20_50	SRARRSRTPETRRPRRSSRR	(29-48)	SRARRSRTPETRRPRRSSRR	(29-48)	PF00459.25	Inositol_P	(43-250)	1.6e-25
UP000297025_402297.fasta	A0A4P7U8T4	Nocardioides daphniae	20_50,20_55,25_45,25_50,30_40	RSRPARPAWRRRRSRSSARRCRRRCPARRSRS,RRRSRSSARRCRRRCPARRSR,RSRSSARRCRRRCPARRSRSPS,RSRSSARRCRRRCPARRSRS,SSARRCRRRCPARRSRSPSS	(384-415),(394-414),(396-417),(396-415),(399-418)	RSRPARPAWRRRRSRSSARRCRRRCPARRSRSPSS	(384-418)	PF13472.6	Lipase_GDSL_2	(70-246)	1.9e-16
UP000297025_402297.fasta	A0A4P7UD21	Nocardioides daphniae	20_50	SRRRRRRGGRRRRKSGDSS	(310-328)	SRRRRRRGGRRRRKSGDSS	(310-328)	PF10150.9	RNase_E_G	(570-845)	8.8e-105
UP000297025_402297.fasta	A0A4P7UGN2	Nocardioides daphniae	25_45	RRRTSPRRRGSSLPRRSRTS	(6-25)	RRRTSPRRRGSSLPRRSRTS	(6-25)	PF08281.12	Sigma70_r4_2	(78-131)	4e-08
UP000297025_402297.fasta	A0A4P7U8F2	Nocardioides daphniae	30_40,35_35	SARRRSPSGCSRRSASCRRRGSR,RSPSGCSRRSASCRRRGSRSRS	(6-28),(10-31)	SARRRSPSGCSRRSASCRRRGSRSRS	(6-31)	PF13577.6	SnoaL_4	(40-161)	6.8e-20
UP000297025_402297.fasta	A0A4P7U933	Nocardioides daphniae	30_40	SSSLSSRRPASRFRRRRGR	(195-213)	SSSLSSRRPASRFRRRRGR	(195-213)	PF01135.19	PCMT	(1-183)	7.1e-36
UP000297025_402297.fasta	A0A4P7UFJ3	Nocardioides daphniae	35_35,40_30,45_25,50_20,50_25	RSSRTTGSSPSRRSSRPTRR,SRSSRTTGSSPSRRSSRPTRRS,SGSSRSSRTTGSSPSRRSSR,SGSSRSSRTTGSSPSRRSSR,SGSSRSSRTTGSSPSRRSSR	(155-174),(154-175),(151-170),(151-170),(151-170)	SGSSRSSRTTGSSPSRRSSRPTRRS	(151-175)	PF10648.9	Gmad2	(29-113)	6.1e-15
UP000297025_402297.fasta	A0A4P7UAT0	Nocardioides daphniae	40_30,45_25	RSGRSRTRSRAGSRSSATSSGRS,SRTRSRAGSRSSATSSGRSS	(350-372),(354-373)	RSGRSRTRSRAGSRSSATSSGRSS	(350-373)	PF13476.6	AAA_23	(1-268)	9.1e-15
UP000297318_1655435.fasta	A0A4Z1E3M9	Serinibacter arcticus	35_35,40_30	SRLIRSSSSARRRTSSVRR,SWSRLIRSSSSARRRTSSVR	(477-495),(475-494)	SWSRLIRSSSSARRRTSSVRR	(475-495)	PF10026.9	DUF2268	(91-287)	7.7e-23
UP000297318_1655435.fasta	A0A4Z1E1G0	Serinibacter arcticus	40_30,45_25,45_30,50_20,50_25,50_30,55_20,55_25,55_30,60_20,60_25,60_30	SSRRSSSSSRRSSGSSRRSGGGSRGRS,SSRRSSSSSRRSSGSSRRSGGGSRGRS,SSRRSSSSSRRSSGSSRRSGGGSRGRS,SSRRSSSSSRRSSGSSRRSGGGSR,SSRRSSSSSRRSSGSSRRSGGGSR,SSRRSSSSSRRSSGSSRRS,SSRRSSSSSRRSSGSSRRSGGGSR,SSRRSSSSSRRSSGSSRRSGGGSR,SSRRSSSSSRRSSGSSRRS,SSRRSSSSSRRSSGSSRRS,SSRRSSSSSRRSSGSSRRS,SSRRSSSSSRRSSGSSRRS	(727-753),(727-753),(727-753),(727-750),(727-750),(727-745),(727-750),(727-750),(727-745),(727-745),(727-745),(727-745)	SSRRSSSSSRRSSGSSRRSGGGSRGRS	(727-753)	PF04536.14	TPM_phosphatase	(121-232)	1.8e-06
UP000297318_1655435.fasta	A0A4Z1E3K9	Serinibacter arcticus	45_25,50_20,50_25	RTSRSESRSSAGRSTSSRTSRS,SRSESRSSAGRSTSSRTSRSAS,SRSESRSSAGRSTSSRTSRS	(594-615),(596-617),(596-615)	RTSRSESRSSAGRSTSSRTSRSAS	(594-617)	PF05872.12	DUF853	(126-644)	5.1e-188
UP000297691_2559236.fasta	A0A4R9EXD2	Streptomyces sp. MZ04	40_30,45_25,45_30,50_20,50_25,50_30,55_20,55_25,55_30,60_20,60_25,60_30,65_20,65_25,70_20	SSRSSSRASSRSSRSQSSRRSVSGRLSRS,SSSRSSSRASSRSSRSQSSRRSVSGRLSRSLSGS,SSRSSSRASSRSSRSQSSRRSVSGRLSRS,SSSSSSRSSSRASSRSSRSQSSRRSVSGRLSRSLS,SSSRSSSRASSRSSRSQSSRRSVSGRLSRSLS,SSRSSSRASSRSSRSQSSRRSVSGRLSRS,SSSSSSRSSSRASSRSSRSQSSRRSVS,SSSRSSSRASSRSSRSQSSRRSVS,SSRSSSRASSRSSRSQSSRRS,SSSSSSRSSSRASSRSSRSQSSRRSVS,SSSRSSSRASSRSSRSQSSRRSVS,SSRSSSRASSRSSRSQSSRRS,SSSSSSRSSSRASSRSSRSQSSR,SSSRSSSRASSRSSRSQSSR,SSSSSSRSSS…	(59-87),(58-91),(59-87),(55-89),(58-89),(59-87),(55-81),(58-81),(59-79),(55-81),(58-81),(59-79),(55-77),(58-77),(55-76)	SSSSSSRSSSRASSRSSRSQSSRRSVSGRLSRSLSGS	(55-91)	PF16919.5;PF00069.25;PF16918.5	PknG_rubred;Pkinase;PknG_TPR	(52-193);(194-455);(521-851)	8.2e-41;3.9e-24;2.2e-86
UP000297691_2559236.fasta	A0A4R9F550	Streptomyces sp. MZ04	45_25,50_20,50_25,55_20,55_25,60_20	RSSSVRSSVRSSVRSSVRSSSARSAIRAS,STVRSSSVRSSVRSSVRSSVRSSSARS,RSSSVRSSVRSSVRSSVRSSSARS,RSSSVRSSVRSSVRSSVRSSS,RSSSVRSSVRSSVRSSVRSS,SSSVRSSVRSSVRSSVRSSS	(6-34),(3-29),(6-29),(6-26),(6-25),(7-26)	STVRSSSVRSSVRSSVRSSVRSSSARSAIRAS	(3-34)	PF00892.20	EamA	(180-315)	2.4e-14
UP000297826_2560059.fasta	A0A4R9E221	Streptomyces sp. T1317-0309	20_50,20_55,25_45,25_50	RSSRRGRSRHRSSHGRRRPRRR,SRRGRSRHRSSHGRRRPRRR,RQDRSSRRGRSRHRSSHGRRRPRR,RSSRRGRSRHRSSHGRRRPRR	(27-48),(29-48),(24-47),(27-47)	RQDRSSRRGRSRHRSSHGRRRPRRR	(24-48)	PF11350.8	DUF3152	(111-296)	6.9e-39
UP000297826_2560059.fasta	A0A4V3J5C0	Streptomyces sp. T1317-0309	25_45,30_40	SSRWSGGPSRSRPRRRRRRCS,SGSSRWSGGPSRSRPRRRRR	(261-281),(259-278)	SGSSRWSGGPSRSRPRRRRRRCS	(259-281)	PF00398.20	RrnaAD	(81-261)	6.7e-30
UP000297826_2560059.fasta	A0A4R9E1X6	Streptomyces sp. T1317-0309	40_30	SPPTARSRSSRRPSRSSSPRDGACS	(163-187)	SPPTARSRSSRRPSRSSSPRDGACS	(163-187)	PF00483.23	NTP_transferase	(1-162)	3.8e-17
UP000298197_2559608.fasta	A0A4Y9NTW5	Blastococcus sp. CT_GayMR19	20_50	RSPRRRGRRSSWSRTVRRGRR	(20-40)	RSPRRRGRRSSWSRTVRRGRR	(20-40)	PF13185.6;PF17853.1;PF13556.6	GAF_2;GGDEF_2;HTH_30	(82-233);(435-555);(607-665)	2.5e-17;8.1e-11;1.2e-21
UP000298197_2559608.fasta	A0A4Y9PKP7	Blastococcus sp. CT_GayMR19	25_45	SASSTRRRRRRRRRGGSAGS	(291-310)	SASSTRRRRRRRRRGGSAGS	(291-310)	PF10150.9	RNase_E_G	(498-768)	5.5e-105
UP000298650_2489212.fasta	A0A4P8KVK6	Microbacterium sp. RG1	25_45	RRAVRSRSSRGGPRSRRRS	(781-799)	RRAVRSRSSRGGPRSRRRS	(781-799)	PF03772.16;PF00753.27	Competence;Lactamase_B	(213-479);(525-590)	3.9e-41;2.8e-10
UP000298650_2489212.fasta	A0A4P8KQJ6	Microbacterium sp. RG1	45_25	SRSRSSRPARSRPSWTSSSPS	(50-70)	SRSRSSRPARSRPSWTSSSPS	(50-70)	PF12697.7	Abhydrolase_6	(132-360)	6.3e-17
UP000298714_1763828.fasta	A0A4D7C8P6	Hankyongella ginsenosidimutans	20_50,20_55	RRRRPLQRRRRPSRSQSRRSPRAKARR,RRRRPLQRRRRPSRSQSRRS	(173-199),(173-192)	RRRRPLQRRRRPSRSQSRRSPRAKARR	(173-199)	PF11741.8	AMIN	(53-137)	3.9e-07
UP000298714_1763828.fasta	A0A4D7CBP5	Hankyongella ginsenosidimutans	20_50,20_55	SRSRRAGRRRRRSQRRRS,SRSRRAGRRRRRSQRRRS	(135-152),(135-152)	SRSRRAGRRRRRSQRRRS	(135-152)	PF07486.12	Hydrolase_2	(82-163)	1.2e-10
UP000298714_1763828.fasta	A0A4D7C5N0	Hankyongella ginsenosidimutans	30_40	SRSRWRRNRARSRSNSSR	(233-250)	SRSRWRRNRARSRSNSSR	(233-250)	PF04972.17	BON	(15-81)	1.1e-08
UP000298714_1763828.fasta	A0A4D7C6W6	Hankyongella ginsenosidimutans	30_40	SASRRRACSQGSRRRRRSSTMS	(208-229)	SASRRRACSQGSRRRRRSSTMS	(208-229)	PF00082.22	Peptidase_S8	(3-74)	2.4e-09
UP000298714_1763828.fasta	A0A4D7C2U1	Hankyongella ginsenosidimutans	35_35	RRPSGSSSRPRTSSSRRCER	(184-203)	RRPSGSSSRPRTSSSRRCER	(184-203)	PF00884.23	Sulfatase	(45-200)	6.6e-20
UP000298752_2575923.fasta	A0A4P8HBD6	Brevibacterium sp. CS2	20_50,20_55,25_45,25_50,25_55,30_40,30_45	RGRRDGRRSRSRGSGRRSRRRS,RGRRDGRRSRSRGSGRRSRRRS,RRDGRRSRSRGSGRRSRRRSDGS,RRDGRRSRSRGSGRRSRRRS,RRDGRRSRSRGSGRRSRRRS,RRSRSRGSGRRSRRRSDGS,RRSRSRGSGRRSRRRSDGS	(213-234),(213-234),(215-237),(215-234),(215-234),(219-237),(219-237)	RGRRDGRRSRSRGSGRRSRRRSDGS	(213-237)	PF10150.9	RNase_E_G	(541-812)	1.9e-107
UP000298752_2575923.fasta	A0A4P8H9T4	Brevibacterium sp. CS2	50_20	SRSTERSSDSSDRGSSTSRSTERSS	(147-171)	SRSTERSSDSSDRGSSTSRSTERSS	(147-171)	PF00877.19	NLPC_P60	(203-299)	4.1e-22
UP000304990_2569761.fasta	A0A4T0VAE5	Nocardioides sp. GY 10113	20_50,25_45,25_50	SRRNRRRRGRDRSSRSGRS,SRRNRRRRGRDRSSRSGRS,SRRNRRRRGRDRSSRSGRS	(181-199),(181-199),(181-199)	SRRNRRRRGRDRSSRSGRS	(181-199)	PF07498.12;PF07497.12;PF00006.25	Rho_N;Rho_RNA_bind;ATP-synt_ab	(1-39);(214-288);(318-524)	7.2e-10;4.2e-28;1.4e-11
UP000304990_2569761.fasta	A0A4T0UPD0	Nocardioides sp. GY 10113	30_40,35_35,35_40,40_30,40_35,40_40	SRRSRRSSTRSPRARSGSRS,SRRSRRSSTRSPRARSGSRS,SRRSRRSSTRSPRARSGSRS,SRRSRRSSTRSPRARSGSRSEAS,SRRSRRSSTRSPRARSGSRS,SRRSRRSSTRSPRARSGSRS	(10-29),(10-29),(10-29),(10-32),(10-29),(10-29)	SRRSRRSSTRSPRARSGSRSEAS	(10-32)	PF17853.1;PF13556.6	GGDEF_2;HTH_30	(344-482);(536-594)	1.5e-07;1.8e-22
UP000305202_2575567.fasta	A0A4U2UFD1	Biostraticola sp. BGMRC 2031	20_50	RSSSTARRWSRRYWRRPRRR	(252-271)	RSSSTARRWSRRYWRRPRRR	(252-271)	PF00528.22	BPD_transp_1	(74-249)	5.6e-22
UP000305560_1840703.fasta	A0A4U3CJI6	Blastococcus sp. CCUG 61487	20_50	SSSRRRRRGRRGRGRGRS	(220-237)	SSSRRRRRGRRGRGRGRS	(220-237)	PF10150.9	RNase_E_G	(483-753)	1.6e-105
UP000305723_2572036.fasta	A0A5E4NZ92	Beijerinckiaceae bacterium RH AL1	40_30	SSRWRRRQSIASSSYRSSR	(341-359)	SSRWRRRQSIASSSYRSSR	(341-359)	PF01627.23;PF02895.14	Hpt;H-kinase_dim	(3-95);(160-220)	1.4e-14;2.7e-10
UP000305739_2567896.fasta	A0A4U1HBJ9	Polyangium sp. SDU3-1	20_50,25_45	SGRSGPRRTSRSRRTRPRRRAS,SSGRSGPRRTSRSRRTRPRR	(157-178),(156-175)	SSGRSGPRRTSRSRRTRPRRRAS	(156-178)	PF03572.18	Peptidase_S41	(372-593)	1.3e-11
UP000305739_2567896.fasta	A0A4U1GUD2	Polyangium sp. SDU3-1	25_45,30_40,40_30	SWRRRASTASRRPRSWSRRRS,RRASTASRRPRSWSRRRSAS,SRRPRSWSRRRSASTASSAS	(20-40),(23-42),(29-48)	SWRRRASTASRRPRSWSRRRSASTASSAS	(20-48)	PF00027.29;PF01734.22;PF01734.22	cNMP_binding;Patatin;Patatin	(107-189);(449-509);(530-602)	2.8e-07;2.6e-06;2.7e-09
UP000305739_2567896.fasta	A0A4U1HFY2	Polyangium sp. SDU3-1	25_45,30_40	RSRSSARPSRSPRHRRRLKR,SRSRSSARPSRSPRHRRRLKRS	(4-23),(3-24)	SRSRSSARPSRSPRHRRRLKRS	(3-24)	PF05960.11	DUF885	(55-590)	1.1e-125
UP000305739_2567896.fasta	A0A4U1HHQ4	Polyangium sp. SDU3-1	40_30,45_25	SASRPRRASSRSRAMASSSR,SSASRPRRASSRSRAMASSS	(81-100),(80-99)	SSASRPRRASSRSRAMASSSR	(80-100)	PF05954.11	Phage_GPD	(165-466)	1.6e-66
UP000305739_2567896.fasta	A0A4U1HYE3	Polyangium sp. SDU3-1	50_20	RSSSSRDSSSGSSLFPSRDR	(72-91)	RSSSSRDSSSGSSLFPSRDR	(72-91)	PF04280.15	Tim44	(379-518)	7.8e-15
UP000307380_2565934.fasta	A0A4S4FG21	Glaciibacter sp. YIM 131861	20_50,20_55,25_45	RRRARRSSTRRRRRTSRSCWRWPRSRR,RRRARRSSTRRRRRTSRSCWR,RSSTRRRRRTSRSCWRWPRSR	(192-218),(192-212),(197-217)	RRRARRSSTRRRRRTSRSCWRWPRSRR	(192-218)	PF00884.23	Sulfatase	(41-217)	2.4e-17
UP000307380_2565934.fasta	A0A4S4FT24	Glaciibacter sp. YIM 131861	30_40	SSPDRDRSRARSSRAARSRR	(466-485)	SSPDRDRSRARSSRAARSRR	(466-485)	PF05977.13	MFS_3	(1-400)	3.5e-46
UP000307380_2565934.fasta	A0A4S4FUB4	Glaciibacter sp. YIM 131861	45_25	RRSKSSSTRSSCRSSSR	(2-18)	RRSKSSSTRSSCRSSSR	(2-18)	PF07690.16	MFS_1	(51-335)	9.5e-32
UP000308193_2569762.fasta	A0A4T0UPN0	Nocardioides sp. GY 10127	20_50,20_55	SSSGRRRRRRGGRRRRRGGS,SSSGRRRRRRGGRRRRRGGS	(308-327),(308-327)	SSSGRRRRRRGGRRRRRGGS	(308-327)	PF10150.9	RNase_E_G	(581-856)	1.2e-102
UP000308406_2562581.fasta	A0A4S2R7D2	Streptomyces sp. RKND-216	20_50,20_55,25_45,25_50	RSRRSAVSPRARRRWRRSRRSAR,RSRRSAVSPRARRRWRRSRR,SRRSAVSPRARRRWRRSRRS,SRRSAVSPRARRRWRRSRRS	(79-101),(79-98),(80-99),(80-99)	RSRRSAVSPRARRRWRRSRRSAR	(79-101)	PF00291.25	PALP	(201-495)	2.3e-17
UP000308406_2562581.fasta	A0A4S2RAY7	Streptomyces sp. RKND-216	25_45	RSGRRSGSSRRGRRPRGGSRRS	(437-458)	RSGRRSGSSRRGRRPRGGSRRS	(437-458)	PF00270.29;PF00271.31	DEAD;Helicase_C	(51-220);(254-361)	9.6e-44;4e-23
UP000308406_2562581.fasta	A0A4V3SVV5	Streptomyces sp. RKND-216	30_40,35_35	RSRRTVGSTRSERRSERSRS,SRRTVGSTRSERRSERSRSSTESSGARR	(231-250),(232-259)	RSRRTVGSTRSERRSERSRSSTESSGARR	(231-259)	PF13560.6	HTH_31	(19-87)	4.4e-11
UP000308406_2562581.fasta	A0A4S2RA90	Streptomyces sp. RKND-216	40_30,45_25	RDSSRSQASRRSVSGRLSRS,SSRSQASRRSVSGRLSRSVS	(68-87),(70-89)	RDSSRSQASRRSVSGRLSRSVS	(68-89)	PF16919.5;PF00069.25;PF16918.5	PknG_rubred;Pkinase;PknG_TPR	(50-191);(192-455);(641-953)	5.1e-37;4.2e-23;6.3e-82
UP000308705_2575442.fasta	A0A4U3M4E2	Herbidospora galbida	20_50,20_55,20_60	SRRSRKQQSRSRRRRRRTRR,SRRSRKQQSRSRRRRRRTRR,SRRSRKQQSRSRRRRRRTRR	(18-37),(18-37),(18-37)	SRRSRKQQSRSRRRRRRTRR	(18-37)	PF02618.16	YceG	(84-373)	5.9e-76
UP000308705_2575442.fasta	A0A4U3MSC0	Herbidospora galbida	25_45,30_40	RQRRSPSRRRRSKRSSVPDRAR,SPNRQRRSPSRRRRSKRSS	(96-117),(93-111)	SPNRQRRSPSRRRRSKRSSVPDRAR	(93-117)	PF11239.8	DUF3040	(6-81)	2.4e-08
UP000308705_2575442.fasta	A0A4U3MT43	Herbidospora galbida	30_40	RRRRRARRSSSSSWSTR	(2-18)	RRRRRARRSSSSSWSTR	(2-18)	PF01526.17	DDE_Tnp_Tn3	(26-64)	2.9e-05
UP000309215_889272.fasta	A0A4U1IMH7	Polyangium fumosum	20_50,25_45	SRRWPRRSSRPSRRFRRR,RSHTSRRWPRRSSRPSRRFRR	(301-318),(297-317)	RSHTSRRWPRRSSRPSRRFRRR	(297-318)	PF00589.22	Phage_integrase	(18-85)	4.8e-07
UP000309215_889272.fasta	A0A4U1J3Y1	Polyangium fumosum	20_50	RSWRRRGRSSKRRARPCSRR	(119-138)	RSWRRRGRSSKRRARPCSRR	(119-138)	PF00520.31	Ion_trans	(182-394)	1.1e-06
UP000309215_889272.fasta	A0A4U1JG60	Polyangium fumosum	20_50	RRRSRSIPRTRRRSIGSPRR	(27-46)	RRRSRSIPRTRRRSIGSPRR	(27-46)	PF02222.22	ATP-grasp	(253-430)	3e-07
UP000309215_889272.fasta	A0A4U1IQ97	Polyangium fumosum	25_45,30_40,30_45	SDRSSRRPRRPSPRCSRSRR,SDRSSRRPRRPSPRCSRSRR,SDRSSRRPRRPSPRCSRSRR	(7-26),(7-26),(7-26)	SDRSSRRPRRPSPRCSRSRR	(7-26)	PF00501.28;PF13193.6;PF00550.25;PF00668.20;PF00501.28;PF13193.6;PF00550.25;PF00668.20;PF00668.20;PF00501.28;PF13193.6;PF00550.25;PF00668.20;PF00501.28;PF13193.6;PF00550.25;PF00668.20;PF00501.28;PF13193.6;PF00550.25;PF00668.20	AMP-binding;AMP-binding_C;PP-binding;Condensation;AMP-binding;AMP-binding_C;PP-binding;Condensation;Condensation;AMP-binding;AMP-binding_C;PP-binding;Condensation;AMP-binding;AMP-binding_C;PP-binding;Condensation;AMP-binding;AMP-binding_C;PP-binding;Condensation	(115-513);(521-595);(624-688);(714-1158);(1177-1567);(1575-1649);(1678-1741);(1754-2206);(2222-2667);(2686-3084);(3092-3166);(3195-3259);(3283-3729);(3748-4138);(4146-4220);(4249-4313);(4338-4783);(4802-5194);(5202-5276);(5305-5368);(5381-5828)	4.2e-108;1.1e-14;2.5e-11;9.2e-78;8.1e-89;2.6e-15;1.7e-11;1.6e-72;2.6e-86;3.3e-107;1.1e-14;5.8e-13;2e-74;1.4e-88;1.1e-16;4.8e-12;5.5e-74;6e-104;1.4e-14;3.8e-12;5.2e-63
UP000309215_889272.fasta	A0A4U1IZF2	Polyangium fumosum	25_45	RPRRSGPRSTGSPSRRRRRSPR	(63-84)	RPRRSGPRSTGSPSRRRRRSPR	(63-84)	PF01210.23;PF07479.14	NAD_Gly3P_dh_N;NAD_Gly3P_dh_C	(238-405);(424-580)	1.9e-17;1.1e-21
UP000309215_889272.fasta	A0A4U1JAD1	Polyangium fumosum	25_45	RRGRSTRRRSSGFGRPSRRSR	(2-22)	RRGRSTRRRSSGFGRPSRRSR	(2-22)	PF00999.21;PF02254.18	Na_H_Exchanger;TrkA_N	(108-476);(513-628)	1.5e-57;3.5e-21
UP000309215_889272.fasta	A0A4U1J1K9	Polyangium fumosum	30_40,35_35	SSRSSGRRASPRRPSPRRTR,SASSRSSGRRASPRRPSPRR	(47-66),(45-64)	SASSRSSGRRASPRRPSPRRTR	(45-66)	PF01522.21	Polysacc_deac_1	(150-272)	3.6e-22
UP000309215_889272.fasta	A0A4U1J7T3	Polyangium fumosum	30_40,35_35	RIRGRSSSARSRNRRPSARS,RSSSARSRNRRPSARSNGSR	(3-22),(7-26)	RIRGRSSSARSRNRRPSARSNGSR	(3-26)	PF04865.14	Baseplate_J	(279-546)	1.2e-17
UP000309215_889272.fasta	A0A4U1J2Y2	Polyangium fumosum	35_35	RRRERSRVGSRPTSSRSTSS	(21-40)	RRRERSRVGSRPTSSRSTSS	(21-40)	PF00069.25	Pkinase	(75-342)	5.3e-39
UP000309215_889272.fasta	A0A4U1JAQ6	Polyangium fumosum	35_35,40_30	RRGTSPASSTGSRRSRSRRS,SPASSTGSRRSRSRRSCASR	(6-25),(10-29)	RRGTSPASSTGSRRSRSRRSCASR	(6-29)	PF02146.17	SIR2	(130-326)	2.1e-28
UP000309215_889272.fasta	A0A4U1JB71	Polyangium fumosum	35_35	RPSSIPRSPARSRRRASSSR	(407-426)	RPSSIPRSPARSRRRASSSR	(407-426)	PF13540.6	RCC1_2	(47-75)	4.3e-09
UP000309647_2582905.fasta	A0A5B7RGR7	Nocardioides sp. S-1144	35_35	SSRSCRRSSRSRTPTASRCRS	(562-582)	SSRSCRRSSRSRTPTASRCRS	(562-582)	PF00149.28	Metallophos	(187-509)	1.1e-08
UP000310227_2562283.fasta	A0A4U0GUW5	Sinimarinibacterium sp. CAU 1509	20_50,25_45	RRRSSCAGASSRRRRRGRRCR,RSSCAGASSRRRRRGRRCRS	(3-23),(5-24)	RRRSSCAGASSRRRRRGRRCRS	(3-24)	PF00528.22	BPD_transp_1	(28-254)	3.3e-18
UP000310636_2565925.fasta	A0A4V3WDS5	Cohnella sp. CC-MHH1044	20_50,25_45,30_40,30_45,35_35,35_40,35_45	RRSSGGRGRRARRGPRSSRRSRRTS,SRRSSSSRRSSGGRGRRARRGPRSSRRSRRTSGGGRRS,SRRSSSSRRSSGGRGRRARRGPRSS,SRRSSSSRRSSGGRGRRARR,SRRSSSSRRSSGGRGRRARR,SRRSSSSRRSSGGRGRRARR,SRRSSSSRRSSGGRGRRARR	(480-504),(473-510),(473-497),(473-492),(473-492),(473-492),(473-492)	SRRSSSSRRSSGGRGRRARRGPRSSRRSRRTSGGGRRS	(473-510)	PF00534.20	Glycos_transf_1	(197-371)	5.8e-27
UP000310636_2565925.fasta	A0A4S4BG34	Cohnella sp. CC-MHH1044	25_45	RRSSRARAAGSRRRVGSRRS	(17-36)	RRSSRARAAGSRRRVGSRRS	(17-36)	PF00535.26	Glycos_transf_2	(73-241)	1.4e-30
UP000313849_676201.fasta	A0A5C5BA67	Miniimonas arenae	20_50,20_55,25_45,25_50,25_55,30_40,30_45,30_50,30_55,35_35,35_40,35_45,35_50	SRRSTSRRASRRRSRRRSPRSSR,SRRSTSRRASRRRSRRRSPRS,RGRSWPTSRRSTSRRASRRRSRRRSPRSSR,SRRSTSRRASRRRSRRRSPRSSR,SRRSTSRRASRRRSRRRSPRS,SRGRSWPTSRRSTSRRASRRRSRRRSPRSSR,RSWPTSRRSTSRRASRRRSRRRSPRSSR,SRRSTSRRASRRRSRRRSPRSSR,SRRSTSRRASRRRSRRRSPRS,RSTSRRASRRRSRRRSPRSSR,RSTSRRASRRRSRRRSPRSSR,RSTSRRASRRRSRRRSPRSSR,RSTSRRASRRRSRRRSPRSSR	(25-47),(25-45),(18-47),(25-47),(25-45),(17-47),(20-47),(25-47),(25-45),(27-47),(27-47),(27-47),(27-47)	SRGRSWPTSRRSTSRRASRRRSRRRSPRSSR	(17-47)	PF01988.19	VIT1	(17-145)	4.2e-16
UP000313849_676201.fasta	A0A5C5BBE1	Miniimonas arenae	20_50,30_40,35_35,35_35,40_30,40_30,40_35,45_25,45_30	SRRSRRRRPGRTPRPARSSR,RSAPSSPSPSRRSRRRRPGR,RRSRAARSARSRSSSIPRSSSWPRRR,SRCSSTTRRSAPGRSSRRSRS,RRSRAARSARSRSSSIPRSSSWPRRRTGS,RSSRTASTSSSRATASRRSR,RRSRAARSARSRSSSIPRSSSWPRRR,RSRAARSARSRSSSIPRSSS,RSRAARSARSRSSSIPRSSS	(138-157),(129-148),(4-29),(57-77),(4-32),(154-173),(4-29),(5-24),(5-24)	RRSRAARSARSRSSSIPRSSSWPRRRTGS,SRCSSTTRRSAPGRSSRRSRS,RSAPSSPSPSRRSRRRRPGRTPRPARSSRTASTSSSRATASRRSR	(4-32),(57-77),(129-173)	PF05954.11	Phage_GPD	(348-587)	1.3e-06
UP000313849_676201.fasta	A0A5C5B9T2	Miniimonas arenae	45_25,50_20	SGRSSGGRSSSSRSSGGGRRPS,SSGRSSGGRSSSSRSSGGGR	(675-696),(674-693)	SSGRSSGGRSSSSRSSGGGRRPS	(674-696)	PF04536.14	TPM_phosphatase	(58-174)	3.3e-06
UP000313849_676201.fasta	A0A5C5BB81	Miniimonas arenae	45_25	SSAAASSSSRSSRPRRARS	(4-22)	SSAAASSSSRSSRPRRARS	(4-22)	PF00270.29;PF00271.31	DEAD;Helicase_C	(87-257);(292-399)	5e-43;3.7e-23
UP000313849_676201.fasta	A0A5C5BE92	Miniimonas arenae	50_20,55_20	RARGSSGRSSGSSGSGRSSSRS,RGSSGRSSGSSGSGRSSSRS	(647-668),(649-668)	RARGSSGRSSGSSGSGRSSSRS	(647-668)	PF05872.12	DUF853	(182-700)	1.5e-183
UP000315369_2590453.fasta	A0A540WLC6	Myxococcus sp. AM401	35_35,40_30	RSRSGPRRSATSSSRAMRRSSTRASR,SRSGPRRSATSSSRAMRRSS	(213-238),(214-233)	RSRSGPRRSATSSSRAMRRSSTRASR	(213-238)	PF05065.13	Phage_capsid	(23-218)	4.1e-14
UP000315369_2590453.fasta	A0A540WRV5	Myxococcus sp. AM401	35_35,40_30	RSRSVPRRSATSSSRAMRRSSTRASR,SRSVPRRSATSSSRAMRRSS	(213-238),(214-233)	RSRSVPRRSATSSSRAMRRSSTRASR	(213-238)	PF05065.13	Phage_capsid	(23-215)	1.6e-14
UP000315369_2590453.fasta	A0A540WRH1	Myxococcus sp. AM401	50_20	SRDSSRESSTRDTSSSRESSSPR	(277-299)	SRDSSRESSTRDTSSSRESSSPR	(277-299)	PF07715.15;PF00593.24	Plug;TonB_dep_Rec	(333-438);(502-1015)	7e-20;1e-32
UP000315369_2590453.fasta	A0A540X6Q4	Myxococcus sp. AM401	50_20,55_20,60_20	RSKPSSLRSPSSSSSSRSRS,RSKPSSLRSPSSSSSSRSRS,RSKPSSLRSPSSSSSSRSRS	(4-23),(4-23),(4-23)	RSKPSSLRSPSSSSSSRSRS	(4-23)	PF14891.6	Peptidase_M91	(86-291)	4.1e-26
UP000315471_2527966.fasta	A0A5C6DHN5	Planctomycetes bacterium Q31b	20_50	SRLGRSQDRKRSRRRRPSRR	(13-32)	SRLGRSQDRKRSRRRRPSRR	(13-32)	PF00932.19;PF08757.11;PF00932.19;PF00932.19;PF00801.20;PF00404.18	LTD;CotH;LTD;LTD;PKD;Dockerin_1	(42-159);(354-710);(720-837);(961-1077);(1118-1192);(1433-1496)	1.9e-18;2e-62;1e-21;1.2e-20;3.4e-05;7.6e-15
UP000315471_2527966.fasta	A0A5C6DQ75	Planctomycetes bacterium Q31b	45_25,50_20,55_20	RHSRPSHSRSSHSRSSHSR,SRPSHSRSSHSRSSHSRPSHSRS,SHSRSSHSRSSHSRPSHSRS	(71-89),(73-95),(76-95)	RHSRPSHSRSSHSRSSHSRPSHSRS	(71-95)	PF00195.19;PF02797.15	Chal_sti_synt_N;Chal_sti_synt_C	(124-270);(280-417)	1.7e-23;4.5e-23
UP000315471_2527966.fasta	A0A5C6EAD6	Planctomycetes bacterium Q31b	45_25	SRSNRSSGLRSERSSSRS	(1084-1101)	SRSNRSSGLRSERSSSRS	(1084-1101)	PF14229.6;PF14229.6	DUF4332;DUF4332	(908-1032);(1232-1356)	1e-12;1.1e-25
UP000315700_2527983.fasta	A0A517SJ59	Planctomycetes bacterium Pan44	45_25	SSGRRSRSSSEWRSSRVTS	(245-263)	SSGRRSRSSSEWRSSRVTS	(245-263)	PF04932.15	Wzy_C	(275-428)	5.8e-19
UP000315700_2527983.fasta	A0A517SAS4	Planctomycetes bacterium Pan44	50_20,55_20,60_20,65_20,70_20	RSRSSRSSSSSSSSSSSSGR,RSRSSRSSSSSSSSSSSSGR,RSRSSRSSSSSSSSSSSSGR,RSRSSRSSSSSSSSSSSSGR,RSRSSRSSSSSSSSSSSSGR	(5-24),(5-24),(5-24),(5-24),(5-24)	RSRSSRSSSSSSSSSSSSGR	(5-24)	PF07497.12;PF00006.25	Rho_RNA_bind;ATP-synt_ab	(286-359);(389-599)	5.2e-13;4.3e-18
UP000315995_2589075.fasta	A0A4Y6PV97	Bradymonas sp. YN101	20_50,25_45,25_50	RRRDRRRSSASTSDRRRRGS,RRRDRRRSSASTSDRRRRGS,RRRDRRRSSASTSDRRRRGS	(1373-1392),(1373-1392),(1373-1392)	RRRDRRRSSASTSDRRRRGS	(1373-1392)	PF18276.1	TcA_TcB_BD	(2267-2559)	3e-46
UP000315995_2589075.fasta	A0A4Y6PX05	Bradymonas sp. YN101	20_50	RSSKRSSACRRTTRRCRRRR	(66-85)	RSSKRSSACRRTTRRCRRRR	(66-85)	PF13365.6	Trypsin_2	(168-299)	5.6e-27
UP000315995_2589075.fasta	A0A4Y6PNG9	Bradymonas sp. YN101	30_40,35_35,35_40,40_30,40_35,45_25,45_30	RRRSRGSKSRSRSSKGRKSR,RRRSRGSKSRSRSSKGRKSRS,RRRSRGSKSRSRSSKGRKSR,RRSRGSKSRSRSSKGRKSRSSKGRKSRS,RRSRGSKSRSRSSKGRKSRS,RSRGSKSRSRSSKGRKSRSSKGRKSRSSKGRKSRSS,RSRGSKSRSRSSKGRKSRSS	(646-665),(646-666),(646-665),(647-674),(647-666),(648-683),(648-667)	RRRSRGSKSRSRSSKGRKSRSSKGRKSRSSKGRKSRSS	(646-683)	PF00270.29;PF00271.31;PF03880.15	DEAD;Helicase_C;DbpA	(100-265);(300-408);(733-804)	7.4e-49;3.4e-30;6e-11
UP000315995_2589075.fasta	A0A4Y6PP18	Bradymonas sp. YN101	30_40,35_35,35_40,40_30,40_35,45_25,45_30,45_35,50_20,50_25,50_30,50_35,55_20,55_25,55_30	RRKVRRSRSSRSSSKARKSR,SRRKVRRSRSSRSSSKARKSRSSSR,RRKVRRSRSSRSSSKARKSR,SRRKVRRSRSSRSSSKARKSRSSSRS,SRRKVRRSRSSRSSSKARKSRSSSR,RRSRSSRSSSKARKSRSSSRS,RRSRSSRSSSKARKSRSSSRS,RRSRSSRSSSKARKSRSSSR,RRSRSSRSSSKARKSRSSSRS,RRSRSSRSSSKARKSRSSSRS,RRSRSSRSSSKARKSRSSSRS,RRSRSSRSSSKARKSRSSSR,RSRSSRSSSKARKSRSSSRS,RSRSSRSSSKARKSRSSSRS,RSRSSRSSSKARKSRSSSRS	(230-249),(229-253),(230-249),(229-254),(229-253),(234-254),(234-254),(234-253),(234-254),(234-254),(234-254),(234-253),(235-254),(235-254),(235-254)	SRRKVRRSRSSRSSSKARKSRSSSRS	(229-254)	PF14283.6	DUF4366	(100-186)	6.3e-06
UP000315995_2589075.fasta	A0A4Y6PYA3	Bradymonas sp. YN101	30_40,30_40,35_35,40_30,40_35,45_25,45_25,45_30	RKRARGSRRSRGSKRSRSS,SSRSSKRRRSRTKNRGRSR,RARGSRRSRGSKRSRSSKSS,RARGSRRSRGSKRSRSSKSSKS,RARGSRRSRGSKRSRSSKSS,RGSRRSRGSKRSRSSKSSKSDES,SNKSSQSNKSSRSSKRRRSR,RGSRRSRGSKRSRSSKSSKS	(163-181),(213-231),(165-184),(165-186),(165-184),(167-189),(204-223),(167-186)	RKRARGSRRSRGSKRSRSSKSSKSDES,SNKSSQSNKSSRSSKRRRSRTKNRGRSR	(163-189),(204-231)	PF05066.13;PF05066.13;PF04471.12	HARE-HTH;HARE-HTH;Mrr_cat	(1-73);(265-340);(373-490)	5.2e-15;5.6e-08;2.5e-14
UP000315995_2589075.fasta	A0A4Y6Q107	Bradymonas sp. YN101	30_40,35_35,35_40	SSGRRGRSSSGRSRGRSRKR,SSGRRGRSSSGRSRGRSRKR,SSGRRGRSSSGRSRGRSRKR	(320-339),(320-339),(320-339)	SSGRRGRSSSGRSRGRSRKR	(320-339)	PF04760.15;PF00009.27;PF11987.8	IF2_N;GTP_EFTU;IF-2	(381-432);(457-621);(745-852)	1.9e-10;6.9e-34;3.4e-35
UP000316054_409617.fasta	A0A560MMV4	Mycobacterium sp. SLBN-56	20_50	SSSRRERRVSRRVRLARRR	(19-37)	SSSRRERRVSRRVRLARRR	(19-37)	PF02557.17	VanY	(181-311)	7.8e-33
UP000316054_409617.fasta	A0A560MNS2	Mycobacterium sp. SLBN-56	20_50	SDAVSRGSRRERSLRRRRRR	(363-382)	SDAVSRGSRRERSLRRRRRR	(363-382)	PF00069.25	Pkinase	(18-273)	9.6e-40
UP000316196_1753.fasta	A0A542ZPH4	Propioniferax innocua	20_50,20_55	RRRSRRRRGPSRKRRSARS,RRRSRRRRGPSRKRRSARS	(157-175),(157-175)	RRRSRRRRGPSRKRRSARS	(157-175)	PF00717.23;PF10502.9	Peptidase_S24;Peptidase_S26	(233-277);(275-397)	2.3e-07;2.4e-05
UP000316196_1753.fasta	A0A542ZBI3	Propioniferax innocua	35_35,40_30,40_35,45_25,45_30	RRSSRHPSSRRPSSHRPSSR,SAKSRRSSRHPSSRRPSSHRPSSR,RRSSRHPSSRRPSSHRPSSR,SGSAKSRRSSRHPSSRRPSSHRPSSRGS,SRRSSRHPSSRRPSSHRPSS	(41-60),(37-60),(41-60),(35-62),(40-59)	SGSAKSRRSSRHPSSRRPSSHRPSSRGS	(35-62)	PF03717.15;PF00905.22	PBP_dimer;Transpeptidase	(120-273);(315-621)	3.7e-14;4.6e-76
UP000316196_1753.fasta	A0A542ZCC1	Propioniferax innocua	45_25	RPSSSSRSMAEPSSRERRSS	(1215-1234)	RPSSSSRSMAEPSSRERRSS	(1215-1234)	PF00550.25;PF00668.20;PF00501.28;PF13193.6;PF00668.20;PF00550.25	PP-binding;Condensation;AMP-binding;AMP-binding_C;Condensation;PP-binding	(19-85);(144-458);(581-986);(994-1069);(1325-1559);(1740-1801)	9.3e-09;2.2e-12;1.8e-86;4.5e-11;1.5e-09;2.2e-08
UP000316214_50259.fasta	A0A519ZBS2	Rubrivivax sp.	20_50,25_45,25_50,30_40,30_45,30_50,35_35,35_40,35_45,40_30,40_35,40_40	RRRRSRSARGRSASSRSARR,RSMSRRRRSRSARGRSASSRSARRS,RRRRSRSARGRSASSRSARR,RSMSRRRRSRSARGRSASSRSARRS,RSMSRRRRSRSARGRSASSRSARRS,RRRRSRSARGRSASSRSARR,RSMSRRRRSRSARGRSASSRSARRSIS,RSMSRRRRSRSARGRSASSRSARRS,RSMSRRRRSRSARGRSASSRSARRS,SMSRRRRSRSARGRSASSRSARRSIS,SMSRRRRSRSARGRSASSRSARRSIS,SMSRRRRSRSARGRSASSRS	(341-360),(337-361),(341-360),(337-361),(337-361),(341-360),(337-363),(337-361),(337-361),(338-363),(338-363),(338-357)	RSMSRRRRSRSARGRSASSRSARRSIS	(337-363)	PF02518.26;PF00072.24;PF01627.23	HATPase_c;Response_reg;Hpt	(1-76);(98-211);(261-338)	4.8e-20;2.5e-23;7.1e-07
UP000317178_2528007.fasta	A0A518CLZ1	Planctomycetes bacterium Pla110	20_50,25_45,30_40	RRRRRRRRRGGRSDSNNSNS,RRRRRRRRGGRSDSNNSNSS,RRRRRRRGGRSDSNNSNSSS	(72-91),(73-92),(74-93)	RRRRRRRRRGGRSDSNNSNSSS	(72-93)	PF07497.12;PF00006.25	Rho_RNA_bind;ATP-synt_ab	(180-253);(283-490)	1.1e-12;2.2e-18
UP000317238_2527977.fasta	A0A5C5Y0L6	Planctomycetes bacterium Pan14r	40_30,45_25,45_30,50_20,50_25,50_30,55_20,55_25,55_30,60_20,60_25,60_30,65_20,65_25	RRRESSSVSASNRTSRSSRSSNSSRSSSRRSSTSRSSSAGTRSHRSR,RRRESSSVSASNRTSRSSRSSNSSRSSSRRSSTSRSSSAGTRSHRSR,RRRESSSVSASNRTSRSSRSSNSSRSSSRRSSTSRSSSAGTRSHRSR,RRESSSVSASNRTSRSSRSSNSSRSSSRRSSTSRSSSAGTRSHRS,RRESSSVSASNRTSRSSRSSNSSRSSSRRSSTSRSSSAGTRSHRS,SNRTSRSSRSSNSSRSSSRRSSTSR,SSVSASNRTSRSSRSSNSSRSSSRRSSTSRSSSAGTRS,SNRTSRSSRSSNSSRSSSRRSSTSRSSSAGTRS,SNRTSRSSRSSNSSRSSSRRSSTSR,SASNRTSRSSRSSNSSRSSSRRSSTSRSSS,RTSRSSR…	(1194-1240),(1194-1240),(1194-1240),(1195-1239),(1195-1239),(1204-1228),(1199-1236),(1204-1236),(1204-1228),(1202-1231),(1206-1231),(1206-1228),(1208-1231),(1208-1231)	RRRESSSVSASNRTSRSSRSSNSSRSSSRRSSTSRSSSAGTRSHRSR	(1194-1240)	PF14229.6;PF14229.6	DUF4332;DUF4332	(991-1115);(1351-1475)	6.4e-12;1.6e-21
UP000317238_2527977.fasta	A0A5C5XXS2	Planctomycetes bacterium Pan14r	50_20	SSYRRSSSSSSSSSSRYRGS	(889-908)	SSYRRSSSSSSSSSSRYRGS	(889-908)	PF03958.17;PF03958.17	Secretin_N;Secretin_N	(633-733);(742-856)	1.8e-10;2.1e-10
UP000317344_2597660.fasta	A0A516X127	Tomitella sp. HY188	20_50,25_45,25_50,30_40,30_45,30_50,35_35,35_40,35_45,35_50	RNAARARRRSDSRRRSDSRRRSDSRS,RARRRSDSRRRSDSRRRSDSRS,RARRRSDSRRRSDSRRRSDSRS,RARRRSDSRRRSDSRRRSDSRS,RARRRSDSRRRSDSRRRSDSRS,RARRRSDSRRRSDSRRRSDSRS,RRRSDSRRRSDSRRRSDSRS,RRRSDSRRRSDSRRRSDSRS,RRRSDSRRRSDSRRRSDSRS,RRRSDSRRRSDSRRRSDSRS	(108-133),(112-133),(112-133),(112-133),(112-133),(112-133),(114-133),(114-133),(114-133),(114-133)	RNAARARRRSDSRRRSDSRRRSDSRS	(108-133)	PF03816.14;PF13399.6	LytR_cpsA_psr;LytR_C	(260-430);(541-627)	3.6e-39;3.9e-13
UP000317369_2528020.fasta	A0A517YVC4	Planctomycetes bacterium KS4	20_50,25_45,25_50,30_40,30_40,30_40,30_45,35_35,35_35,35_40,40_30	RRRRGTDSRRRRSSDSSRQR,SRRRRGTDSRRRRSSDSSRQR,RRRRGTDSRRRRSSDSSRQR,SRRRRGTDSRRRRSSDSSR,RSSSRERSSDRRRSSDRDRERPSGRERSSSR,RTSDRERSSERGRSSDRSRRR,SRRRRGTDSRRRRSSDSSR,RSSSRERSSDRRRSSDRDRER,RSSSRERTSDRERSSERGRS,RSSSRERSSDRRRSSDRDRER,SSSRERTSDRERSSERGRSS	(604-623),(603-623),(604-623),(603-621),(639-669),(671-691),(603-621),(639-659),(665-684),(639-659),(666-685)	SRRRRGTDSRRRRSSDSSRQR,RSSSRERSSDRRRSSDRDRERPSGRERSSSRERTSDRERSSERGRSSDRSRRR	(603-623),(639-691)	PF00575.23;PF10150.9	S1;RNase_E_G	(32-124);(129-399)	1.1e-06;1.2e-86
UP000317378_2315329.fasta	A0A505D2F8	Streptomyces sp. NEAU-SSA 1	40_30,45_25,45_30,50_20,50_25,50_30,55_20,55_25,55_30,60_20,60_25	SRSSSRASSRASSRSSQSRRSVSGRLSRS,SSRSSSRASSRASSRSSQSRRSVSGRLSRSLS,SRSSSRASSRASSRSSQSRRSVSGRLSRS,SHGSGSSRSSSRASSRASSRSSQSRRSVSGRLSRSLS,SSRSSSRASSRASSRSSQSRRSVSGRLSRSLS,SRSSSRASSRASSRSSQSRRS,SHGSGSSRSSSRASSRASSRSSQSRRSVS,SSRSSSRASSRASSRSSQSRRSVS,SRSSSRASSRASSRSSQSRRS,SGSSRSSSRASSRASSRSSQSR,SSRSSSRASSRASSRSSQSR	(67-95),(66-97),(67-95),(61-97),(66-97),(67-87),(61-89),(66-89),(67-87),(64-85),(66-85)	SHGSGSSRSSSRASSRASSRSSQSRRSVSGRLSRSLS	(61-97)	PF16919.5;PF00069.25;PF16918.5;PF16918.5	PknG_rubred;Pkinase;PknG_TPR;PknG_TPR	(59-200);(201-462);(559-635);(653-901)	3e-41;4.9e-25;9.5e-09;3.4e-72
UP000317475_1882741.fasta	A0A4Y7B3B4	Ramlibacter sp. WS9	20_50	RRRSRRARRRPSSSRYLQR	(21-39)	RRRSRRARRRPSSSRYLQR	(21-39)	PF13360.6;PF13385.6;PF13360.6;PF13385.6	PQQ_2;Laminin_G_3;PQQ_2;Laminin_G_3	(328-464);(462-626);(701-875);(1072-1249)	6.5e-05;2.2e-16;4.4e-05;1.7e-14
UP000317862_2561920.fasta	A0A550IEY5	Streptomyces sp. IB201691-2A2	20_50	SDSRTRHRHHRRRSRSRRREAS	(22-43)	SDSRTRHRHHRRRSRSRRREAS	(22-43)	PF10531.9;PF12836.7	SLBB;HHH_3	(248-303);(329-393)	2.5e-09;6.3e-21
UP000317862_2561920.fasta	A0A550HNA7	Streptomyces sp. IB201691-2A2	35_35	SSARESSASRQSRRRRRGS	(11-29)	SSARESSASRQSRRRRRGS	(11-29)	PF11350.8	DUF3152	(136-317)	1.1e-37
UP000317862_2561920.fasta	A0A550IGA9	Streptomyces sp. IB201691-2A2	40_30,45_25,45_30,50_20,50_25,50_30,55_20,55_25,55_30,60_20,60_25	SRSSSRASSRASSRSSQSRRSVSGRLSRSVSGR,RSGSRSSRSASSRSSSRASSRASSRSSQSRRSVSGRLSRSVS,SRSSSRASSRASSRSSQSRRSVSGRLSRS,RSGSRSSRSASSRSSSRASSRASSRSSQSRRSVSGRLSRSVS,RSGSRSSRSASSRSSSRASSRASSRSSQSRRSVSGRLSRSVS,SRSSSRASSRASSRSSQSRRS,RSGSRSSRSASSRSSSRASSRASSRSSQSRRSVS,RSGSRSSRSASSRSSSRASSRASSRSSQSRRSVS,SRSSSRASSRASSRSSQSRRS,RSGSRSSRSASSRSSSRASSRASSRSSQSR,RSGSRSSRSASSRSSSRASSRASSRSSQSR	(77-109),(66-107),(77-105),(66-107),(66-107),(77-97),(66-99),(66-99),(77-97),(66-95),(66-95)	RSGSRSSRSASSRSSSRASSRASSRSSQSRRSVSGRLSRSVSGR	(66-109)	PF16919.5;PF00069.25;PF16918.5;PF16918.5	PknG_rubred;Pkinase;PknG_TPR;PknG_TPR	(69-210);(211-482);(561-775);(810-917)	2.9e-40;2.1e-25;1.7e-62;6e-20
UP000317881_284043.fasta	A0A4Y3VF71	Streptomyces spinoverrucosus	20_50,25_45	RRFRRSARSWRRSRSTRAARR,STGRRFRRSARSWRRSRSTR	(70-90),(67-86)	STGRRFRRSARSWRRSRSTRAARR	(67-90)	PF00005.27	ABC_tran	(17-96)	9.7e-14
UP000317881_284043.fasta	A0A4Y3VVG7	Streptomyces spinoverrucosus	20_50	SRSADRERSSRTPRRRRRTR	(478-497)	SRSADRERSSRTPRRRRRTR	(478-497)	PF00270.29;PF00271.31	DEAD;Helicase_C	(60-238);(276-385)	5.2e-49;3e-29
UP000317893_402171.fasta	A0A542E2M4	Lapillicoccus jejuensis	20_50	RRSVRSSVRRLLASRRRRDR	(11-30)	RRSVRSSVRRLLASRRRRDR	(11-30)	PF13400.6	Tad	(31-95)	7.2e-07
UP000317893_402171.fasta	A0A542E6B6	Lapillicoccus jejuensis	30_40,35_35,35_40,40_30	SRPSSRRATSRSSRRSNRRDLVR,SRPSSRRATSRSSRRSNRR,SRPSSRRATSRSSRRSNRR,SVLSRPSSRRATSRSSRRS	(656-678),(656-674),(656-674),(653-671)	SVLSRPSSRRATSRSSRRSNRRDLVR	(653-678)	PF02720.17;PF01844.23	DUF222;HNH	(164-361);(551-594)	1.9e-09;1.4e-06
UP000317893_402171.fasta	A0A542E5E9	Lapillicoccus jejuensis	40_30,45_25,45_30,50_20,50_25	SPSSSPSPSSSPSRRRRRR,SPSPSSSPSPSSSPSRRRRRR,SPSSSPSPSSSPSRRRRRR,SPSPSSSPSPSSSPSRRRRR,SPSPSSSPSPSSSPSRRRRR	(9-27),(7-27),(9-27),(7-26),(7-26)	SPSPSSSPSPSSSPSRRRRRR	(7-27)	PF14257.6	DUF4349	(111-333)	4.8e-58
UP000317893_402171.fasta	A0A542E140	Lapillicoccus jejuensis	50_20	SRWSTSRWSTSRWSSSRWSSS	(541-561)	SRWSTSRWSTSRWSSSRWSSS	(541-561)	PF00082.22	Peptidase_S8	(107-407)	4.7e-35
UP000317909_2528024.fasta	A0A517TUI3	Planctomycetes bacterium I41	20_50	STSRSRGRRRGRRAFRSRR	(1247-1265)	STSRSRGRRRGRRAFRSRR	(1247-1265)	PF00270.29;PF00271.31;PF08494.11	DEAD;Helicase_C;DEAD_assoc	(1-211);(281-389);(651-838)	5.6e-18;5.7e-15;2.2e-66
UP000318017_2527968.fasta	A0A518G2Z6	Planctomycetes bacterium Q31a	40_30,45_25,45_30,50_20,50_25,50_30,55_20,55_25	RSARSSSSKSRSRSSGQRRS,RSARSSSSKSRSRSSGQRRSS,RSARSSSSKSRSRSSGQRRS,SDYTRSARSSSSKSRSRSSGQRRSSNGAS,RSARSSSSKSRSRSSGQRRSS,RSARSSSSKSRSRSSGQRRS,SARSSSSKSRSRSSGQRRSS,SARSSSSKSRSRSSGQRRSS	(964-983),(964-984),(964-983),(960-988),(964-984),(964-983),(965-984),(965-984)	SDYTRSARSSSSKSRSRSSGQRRSSNGAS	(960-988)	PF13476.6;PF14229.6;PF14229.6	AAA_23;DUF4332;DUF4332	(20-312);(802-926);(1084-1208)	1.2e-08;4.8e-13;1.9e-18
UP000318053_2527987.fasta	A0A5C5WXC0	Rhodopirellula solitaria	20_50,25_45,30_40	RRVSLSRSRSLRRRRRTLQR,SRRVSLSRSRSLRRRRRTLQRS,SLSRSRSLRRRRRTLQRSSTAS	(8-27),(7-28),(11-32)	SRRVSLSRSRSLRRRRRTLQRSSTAS	(7-32)	PF00404.18	Dockerin_1	(3103-3171)	2.2e-16
UP000318053_2527987.fasta	A0A5C5YDQ7	Rhodopirellula solitaria	25_45,30_40	RSDRSRRRESKRRGASRVSRR,SSERSDRSRRRESKRRGASR	(23-43),(20-39)	SSERSDRSRRRESKRRGASRVSRR	(20-43)	PF04151.15;PF04151.15;PF17963.1;PF17963.1;PF00404.18	PPC;PPC;Big_9;Big_9;Dockerin_1	(2058-2174);(3589-3695);(5736-5861);(5878-6007);(6363-6428)	9.8e-08;8.4e-12;6.7e-07;7.8e-06;1.1e-13
UP000318053_2527987.fasta	A0A5C5YJ54	Rhodopirellula solitaria	40_30,45_25	SSSQSSDATDSARSRRSRRR,SSSSQSSDATDSARSRRSRR	(15-34),(14-33)	SSSSQSSDATDSARSRRSRRR	(14-34)	PF17963.1;PF17963.1;PF17963.1;PF00404.18	Big_9;Big_9;Big_9;Dockerin_1	(979-1071);(1075-1167);(1359-1465);(1665-1726)	5.5e-08;1.6e-16;3.2e-05;2e-16
UP000318288_2528015.fasta	A0A5C6EC94	Rubripirellula tenax	20_50,25_45,25_50	RDRGRSRRRRSDSDSERGRRRGSR,RSRRRRSDSDSERGRRRGSR,RSRRRRSDSDSERGRRRGSR	(370-393),(374-393),(374-393)	RDRGRSRRRRSDSDSERGRRRGSR	(370-393)	PF05426.12	Alginate_lyase	(49-304)	7.6e-26
UP000318681_2529389.fasta	A0A558QXJ9	Sphingomonas solaris	20_50,20_55	RSASRSRRSPRRRRRRAR,RSASRSRRSPRRRRRRAR	(3-20),(3-20)	RSASRSRRSPRRRRRRAR	(3-20)	PF00999.21;PF02254.18	Na_H_Exchanger;TrkA_N	(43-411);(438-550)	6.3e-66;3.5e-16
UP000318995_2528000.fasta	A0A5C5WDK9	Planctomycetes bacterium Pla111	20_50,20_55,25_45,25_50,30_40,30_45	RRRRRDDRDRSERRSERSSRS,RRRRRDDRDRSERRSERSSR,RRRRDDRDRSERRSERSSRSS,RRRRDDRDRSERRSERSSRS,RRRDDRDRSERRSERSSRSS,RRRDDRDRSERRSERSSRSS	(872-892),(872-891),(873-893),(873-892),(874-893),(874-893)	RRRRRDDRDRSERRSERSSRSS	(872-893)	PF14229.6	DUF4332	(921-1045)	4.1e-20
UP000318995_2528000.fasta	A0A5C5WEA5	Planctomycetes bacterium Pla111	40_30	RRSSWPSSRATSASRSRPSR	(389-408)	RRSSWPSSRATSASRSRPSR	(389-408)	PF00498.26;PF13185.6	FHA;GAF_2	(23-87);(168-309)	8.3e-17;1.8e-16
UP000319143_2528016.fasta	A0A5C6DYC0	Planctomycetes bacterium Poly41	20_50,25_45,30_40,35_35	RSRRRRSSRTNRSINRTRRDR,SGRSRRRRSSRTNRSINRTR,SGSGRSRRRRSSRTNRSINR,SGSGSGRSRRRRSSRTNRS	(1188-1208),(1186-1205),(1184-1203),(1182-1200)	SGSGSGRSRRRRSSRTNRSINRTRRDR	(1182-1208)	PF14229.6;PF14229.6	DUF4332;DUF4332	(947-1071);(1285-1409)	2.3e-11;9.4e-26
UP000319210_66857.fasta	A0A4Y3QXG1	Streptomyces cacaoi subsp. cacaoi	20_50	SRRSGRAGRSRRRSARRGAR	(52-71)	SRRSGRAGRSRRRSARRGAR	(52-71)	PF01510.25	Amidase_2	(354-485)	8.5e-24
UP000319210_66857.fasta	A0A4Y3R4S4	Streptomyces cacaoi subsp. cacaoi	45_25,50_20	SSRSRSSHRSVSGRLSRTLS,SRSVSVRSGSSSAKSSSRGR	(93-112),(116-135)	SSRSRSSHRSVSGRLSRTLS,SRSVSVRSGSSSAKSSSRGR	(93-112),(116-135)	PF16919.5;PF00069.25;PF16918.5	PknG_rubred;Pkinase;PknG_TPR	(75-214);(215-472);(666-997)	9e-40;4.7e-25;9.9e-81
UP000319516_82346.fasta	A0A542YVH8	Ornithinicoccus hortensis	20_50,25_45,25_50,30_40,30_45,30_50	RGPRSRFRSGARRSSRRRSRSGGRRRS,RGPRSRFRSGARRSSRRRSRSGGRRRS,RGPRSRFRSGARRSSRRRSRSGGRRRS,RSRFRSGARRSSRRRSRSGGRRRS,RSRFRSGARRSSRRRSRSGGRRRS,RSGARRSSRRRSRSGGRRRS	(531-557),(531-557),(531-557),(534-557),(534-557),(538-557)	RGPRSRFRSGARRSSRRRSRSGGRRRS	(531-557)	PF04536.14	TPM_phosphatase	(57-172)	1e-10
UP000319516_82346.fasta	A0A542YVH4	Ornithinicoccus hortensis	35_35,40_30,40_35,45_25,45_30,45_35,50_20,50_25,50_30,50_35,55_20,55_25,55_30,55_35,60_20,60_25,60_30,60_35,65_20,65_25,65_30,65_35,70_20,70_25,70_30,75_20,75_25	SSRSSRSRSSSRSRSSSSRRSSSRSSSSSRRSSGSRRS,SSRSSRSRSSSRSRSSSSRRSSSRSSSSSRRSSGSRRS,SSRSSRSRSSSRSRSSSSRRSSSRSSSSSRRSSGSRRS,SWGSSRSSRSRSSSRSRSSSSRRSSSRSSSSSRRSSGSRRS,SSRSSRSRSSSRSRSSSSRRSSSRSSSSSRRSSGSRRS,SSRSSRSRSSSRSRSSSSRRSSSRSSSSSRRSSGSRRS,SWGSSRSSRSRSSSRSRSSSSRRSSSRSSSSSRRSSGSRRS,SWGSSRSSRSRSSSRSRSSSSRRSSSRSSSSSRRSSGSRRS,SSRSSRSRSSSRSRSSSSRRSSSRSSSSSRRSSGSRRS,SSRSSRSRSSSRSRSSSSRRSSSRSSSSSRRSSGSRRS,…	(607-644),(607-644),(607-644),(604-644),(607-644),(607-644),(604-644),(604-644),(607-644),(607-644),(604-644),(604-644),(607-644),(607-644),(604-644),(607-644),(607-644),(607-644),(607-642),(607-642),(607-639),(607-637),(610-641),(610-639),(610-639),(615-635),(615-635)	SWGSSRSSRSRSSSRSRSSSSRRSSSRSSSSSRRSSGSRRS	(604-644)	PF04536.14	TPM_phosphatase	(43-158)	3e-15
UP000319769_2596893.fasta	A0A5N0V060	Amycolatopsis acidicola	20_50,25_45,25_50,30_40,30_45,30_50,35_35,35_40,35_45,40_30,40_35,40_40,45_25,45_30,45_35,45_40	RSVRSSRRSRSSRSSRRKRR,RRVGRSVRSSRRSRSSRSSRRKRR,RSVRSSRRSRSSRSSRRKRR,SRRVGRSVRSSRRSRSSRSSRRKRR,RSVRSSRRSRSSRSSRRKRR,RSVRSSRRSRSSRSSRRKRR,SRRVGRSVRSSRRSRSSRSSRRKRR,SRRVGRSVRSSRRSRSSRSSRRKRR,RSVRSSRRSRSSRSSRRKRR,SRRVGRSVRSSRRSRSSRSSRRKRR,SRRVGRSVRSSRRSRSSRSSRRKRR,SRRVGRSVRSSRRSRSSRSSRRKRR,SRRVGRSVRSSRRSRSSRSS,SRRVGRSVRSSRRSRSSRSS,SRRVGRSVRSSRRSRSSRSS,SRRVGRSVRSSRRSRSSRSS	(299-318),(295-318),(299-318),(294-318),(299-318),(299-318),(294-318),(294-318),(299-318),(294-318),(294-318),(294-318),(294-313),(294-313),(294-313),(294-313)	SRRVGRSVRSSRRSRSSRSSRRKRR	(294-318)	PF10502.9	Peptidase_S26	(93-247)	1.9e-10
UP000319818_882449.fasta	A0A543GE27	Pseudonocardia cypriaca	20_50	RSDRTRSDRRSRPPRRDRSR	(7-26)	RSDRTRSDRRSRPPRRDRSR	(7-26)	PF12706.7;PF07521.12;PF17770.1	Lactamase_B_2;RMMBL;RNase_J_C	(76-244);(396-458);(527-596)	1.7e-11;1.5e-08;2.6e-09
UP000319818_882449.fasta	A0A543FTG5	Pseudonocardia cypriaca	35_35	SRASMRSVRRRSRGRSSS	(562-579)	SRASMRSVRRRSRGRSSS	(562-579)	PF13604.6	AAA_30	(2-143)	9.3e-26
UP000319825_1880.fasta	A0A562I498	Micromonospora olivasterospora	20_50,20_55,20_60,20_65	RRRSPSRRRRPRRRSPSRRRRPR,RRRSPSRRRRPRRRSPSRRRRPR,RRRSPSRRRRPRRRSPSRRRRPR,RRRSPSRRRRPRRRSPSRRRR	(229-251),(229-251),(229-251),(229-249)	RRRSPSRRRRPRRRSPSRRRRPR	(229-251)	PF00364.22;PF00364.22	Biotin_lipoyl;Biotin_lipoyl	(3-76);(134-207)	2.5e-21;1.6e-20
UP000319825_1880.fasta	A0A562IH84	Micromonospora olivasterospora	20_50	SSASRSRRTERDRDRNRRRR	(292-311)	SSASRSRRTERDRDRNRRRR	(292-311)	PF01510.25	Amidase_2	(65-206)	2.6e-17
UP000319825_1880.fasta	A0A562II87	Micromonospora olivasterospora	20_50,30_40,35_35	SRPARRSSRRRCSARCRGRR,RSSPTSRPARRSSRRRCSAR,RRSSNPRSSPTSRPARRSSRRR	(360-379),(355-374),(349-370)	RRSSNPRSSPTSRPARRSSRRRCSARCRGRR	(349-379)	PF00171.22	Aldedh	(14-360)	1e-111
UP000319825_1880.fasta	A0A562IC73	Micromonospora olivasterospora	30_40	RRRSSPRSGTRTRRWSCRSS	(956-975)	RRRSSPRSGTRTRRWSCRSS	(956-975)	PF08376.10;PF00672.25;PF02518.26	NIT;HAMP;HATPase_c	(75-319);(353-430);(547-656)	3.6e-37;5.4e-06;2e-08
UP000320031_935844.fasta	A0A562CCG3	Nocardioides sp. J9	35_35	RHRPSSRPSSRPTSRSRSRTR	(5-25)	RHRPSSRPSSRPTSRSRSRTR	(5-25)	PF14257.6	DUF4349	(109-321)	2.2e-59
UP000320216_2599293.fasta	A0A5B8M4Q8	Humibacter sp. WJ7-1	20_50,25_45,25_50	RRRVRDARHDSRRPRSRRSSAARAVRRRRS,SRRPRSRRSSAARAVRRRRS,SRRPRSRRSSAARAVRRRRS	(337-366),(347-366),(347-366)	RRRVRDARHDSRRPRSRRSSAARAVRRRRS	(337-366)	PF07730.13;PF00072.24;PF00196.19	HisKA_3;Response_reg;GerE	(202-269);(408-520);(543-599)	4e-17;2.6e-19;2.8e-15
UP000320216_2599293.fasta	A0A5B8M2K7	Humibacter sp. WJ7-1	40_30	SGEASSSGSSRSRNRRRTRSAS	(413-434)	SGEASSSGSSRSRNRRRTRSAS	(413-434)	PF00270.29;PF00271.31	DEAD;Helicase_C	(25-192);(228-337)	2.5e-45;1.9e-30
UP000320216_2599293.fasta	A0A5B8M7K5	Humibacter sp. WJ7-1	40_30	SRRRSIRDARSGSGRSSSDS	(201-220)	SRRRSIRDARSGSGRSSSDS	(201-220)	PF04140.14	ICMT	(78-171)	7.9e-24
UP000320216_2599293.fasta	A0A5B8M7P8	Humibacter sp. WJ7-1	40_30,45_25,45_30,50_20,50_25	RRTRSSTTSSSSARSSSRGRARRRHPGS,SRRTRSSTTSSSSARSSSRGRARRR,RRTRSSTTSSSSARSSSRGRARRR,SRRTRSSTTSSSSARSSSR,SRRTRSSTTSSSSARSSSR	(102-129),(101-125),(102-125),(101-119),(101-119)	SRRTRSSTTSSSSARSSSRGRARRRHPGS	(101-129)	PF00392.21	GntR	(20-80)	2.3e-18
UP000320239_1867.fasta	A0A561VIU5	Actinoplanes teichomyceticus	45_25	SSSRQRARSRSSRSISGAGS	(109-128)	SSSRQRARSRSSRSISGAGS	(109-128)	PF13561.6	adh_short_C2	(1-72)	3.1e-10
UP000321164_2600577.fasta	A0A5C8JYT6	Nonomuraea sp. C10	20_50,25_45	SRRRSRRRSRRRSRRPSRCPR,SRRRSRRRSRRRSRRPSR	(4-24),(4-21)	SRRRSRRRSRRRSRRPSRCPR	(4-24)	PF14525.6;PF12833.7	AraC_binding_2;HTH_18	(73-249);(289-370)	6.6e-25;3.5e-23
UP000321164_2600577.fasta	A0A5C8JTC0	Nonomuraea sp. C10	30_40	RTRSRRRTGCGSSPRSRRSSPR	(106-127)	RTRSRRRTGCGSSPRSRRSSPR	(106-127)	PF13700.6	DUF4158	(5-124)	8e-28
UP000321234_2593304.fasta	A0A5C8ZGX3	Quadrisphaera sp. DD2A	40_30	SCRSASSSRSDPRSGRRSAR	(14-33)	SCRSASSSRSDPRSGRRSAR	(14-33)	PF00589.22	Phage_integrase	(258-438)	4.2e-18
UP000321248_2603204.fasta	A0A5C8KS15	Lysobacter sp. Alg18-2.2	20_50,20_55	RRRSRSSSAARRPGRARRRR,RRRSRSSSAARRPGRARRRR	(495-514),(495-514)	RRRSRSSSAARRPGRARRRR	(495-514)	PF13502.6	AsmA_2	(255-468)	7e-39
UP000321248_2603204.fasta	A0A5C8KWY5	Lysobacter sp. Alg18-2.2	35_35	RARRTSAGSPRSRWRSSSSRR	(147-167)	RARRTSAGSPRSRWRSSSSRR	(147-167)	PF02628.15	COX15-CtaA	(8-150)	6.6e-22
UP000321490_1181884.fasta	A0A562IMP2	Modestobacter roseus	20_50,25_45	SASSRRRRRGRRGRGRGRS,SGSSTRRRRRRRRRGSS	(237-255),(304-320)	SASSRRRRRGRRGRGRGRS,SGSSTRRRRRRRRRGSS	(237-255),(304-320)	PF00575.23;PF10150.9	S1;RNase_E_G	(426-495);(509-779)	0.00025;1.5e-105
UP000321490_1181884.fasta	A0A562IMP3	Modestobacter roseus	20_50,20_55	RSRSPRSRSPRRRPPRRRHR,RSRSPRSRSPRRRPPRRRHR	(104-123),(104-123)	RSRSPRSRSPRRRPPRRRHR	(104-123)	PF00364.22	Biotin_lipoyl	(3-76)	5.8e-23
UP000321490_1181884.fasta	A0A562INL7	Modestobacter roseus	30_40	RSSTREDRSASRRSARRWRS	(14-33)	RSSTREDRSASRRSARRWRS	(14-33)	PF13620.6;PF02653.16	CarboxypepD_reg;BPD_transp_2	(67-154);(170-442)	4.9e-09;9.4e-45
UP000321617_406432.fasta	A0A562VAN4	Stackebrandtia albiflava	20_50	RRRRRARRSPPRPSSGRRIS	(425-444)	RRRRRARRSPPRPSSGRRIS	(425-444)	PF13241.6;PF00590.20	NAD_binding_7;TP_methylase	(4-113);(162-375)	1.9e-22;5.2e-45
UP000321720_266130.fasta	A0A511J7F6	Cellulomonas composti	20_50	RSSRERGSVAREKRRRRRRS	(25-44)	RSSRERGSVAREKRRRRRRS	(25-44)	PF02618.16	YceG	(91-375)	4.5e-62
UP000321832_392597.fasta	A0A5C6TXB2	Piscinibacter aquaticus	25_45,30_40	RRSPRRAPSRASRSRRSAAR,SWCRRSPRRAPSRASRSRRS	(641-660),(638-657)	SWCRRSPRRAPSRASRSRRSAAR	(638-660)	PF08447.12;PF08447.12;PF00015.21	PAS_3;PAS_3;MCPsignal	(103-190);(225-312);(525-611)	2.6e-13;1.3e-13;1.5e-30
UP000321832_392597.fasta	A0A5C6U2E2	Piscinibacter aquaticus	25_45,30_40,30_45,35_35,35_40,35_45,40_30,40_35,40_40	RWPRSSGSSSRRSTRRRSRRCSPAMRCR,RWPRSSGSSSRRSTRRRSRRCSPAMR,RWPRSSGSSSRRSTRRRSRR,STTRWPRSSGSSSRRSTRRRSRRCS,RWPRSSGSSSRRSTRRRSRRCS,RWPRSSGSSSRRSTRRRSRR,SSTTRWPRSSGSSSRRSTRRRSRRCS,RSSGSSSRRSTRRRSRRCS,RSSGSSSRRSTRRRSRRCS	(371-398),(371-396),(371-390),(368-392),(371-392),(371-390),(367-392),(374-392),(374-392)	SSTTRWPRSSGSSSRRSTRRRSRRCSPAMRCR	(367-398)	PF00126.27;PF03466.20	HTH_1;LysR_substrate	(25-83);(107-219)	4.5e-16;7.1e-18
UP000321949_1213358.fasta	A0A5C8HTD0	Microbacterium saccharophilum	20_50	RSRRSRCRRRCRPCARPSSR	(32-51)	RSRRSRCRRRCRPCARPSSR	(32-51)	PF02720.17	DUF222	(51-253)	8.9e-20
UP000321949_1213358.fasta	A0A5C8HVA4	Microbacterium saccharophilum	35_35,40_30	RRAMSSGRSRRTSPSSKRRSR,SSGRSRRTSPSSKRRSRS	(24-44),(28-45)	RRAMSSGRSRRTSPSSKRRSRS	(24-45)	PF07859.13	Abhydrolase_3	(139-331)	5.3e-32
UP000321949_1213358.fasta	A0A5C8IB21	Microbacterium saccharophilum	40_30,45_25,45_30,50_20,50_25,55_20,55_25,60_20,60_25,65_20,65_25,70_20,70_25,75_20,75_25,80_20	SSSRRSGGSGSSSRRSGGRR,RSSWRSSSSRSSSSSRSSSRSSSSSSRRSGGSGSSSRRSGGRR,SSSRRSGGSGSSSRRSGGRR,SRSGWSSSSRSSWRSSSSRSSSSSRSSSRSSSSSSRRSGGSGSSSRRSGGR,RSSWRSSSSRSSSSSRSSSRSSSSSSRRSGGSGSSSRRSGGR,SRSGWSSSSRSSWRSSSSRSSSSSRSSSRSSSSSSRRSGGSGSSSRRS,RSSWRSSSSRSSSSSRSSSRSSSSSSRRSGGSGSSSRRS,SRSGWSSSSRSSWRSSSSRSSSSSRSSSRSSSSSSRRSGGSGSSSRRS,RSSWRSSSSRSSSSSRSSSRSSSSSSRRSGGSGSSSRRS,SRSGWSSSSRSSWRSSSSRSSSSSRSSSRSSSSSSRRSGG…	(649-668),(626-668),(649-668),(617-667),(626-667),(617-664),(626-664),(617-664),(626-664),(617-662),(626-654),(622-654),(634-654),(622-654),(634-654),(630-652)	SRSGWSSSSRSSWRSSSSRSSSSSRSSSRSSSSSSRRSGGSGSSSRRSGGRR	(617-668)	PF04536.14	TPM_phosphatase	(39-158)	2.7e-17
UP000322699_406547.fasta	A0A5B1CL70	Rubripirellula obstinata	20_50	SSWKSRRKQSRRKRRRKRRR	(355-374)	SSWKSRRKQSRRKRRRKRRR	(355-374)	PF00743.19;PF00743.19	FMO-like;FMO-like	(1-76);(90-286)	7.4e-05;2.8e-10
UP000322699_406547.fasta	A0A5B1CPC9	Rubripirellula obstinata	30_40,35_35,35_40,40_30,40_30,40_35,40_40,45_25,50_20	RSRRSSKSRSRSSSRRDREYRDR,RSRRSSKSRSRSSSRRDREYRDR,RSRRSSKSRSRSSSRRDREYRDR,RSRRSSKSRSRSSSRRDREYR,SGSGSGRSRRSSSRSNGRDR,RSRRSSKSRSRSSSRRDREYR,RSRRSSKSRSRSSSRRDREYR,SGSGSGSGRSRRSSSRSNGR,SGSGSGSGSGSGRSRRSSSRS	(1194-1216),(1194-1216),(1194-1216),(1194-1214),(1298-1317),(1194-1214),(1194-1214),(1296-1315),(1292-1312)	RSRRSSKSRSRSSSRRDREYRDR,SGSGSGSGSGSGRSRRSSSRSNGRDR	(1194-1216),(1292-1317)	PF14229.6;PF14229.6	DUF4332;DUF4332	(1014-1138);(1392-1516)	4.3e-12;1.4e-22
UP000322699_406547.fasta	A0A5B1CPN4	Rubripirellula obstinata	35_35,40_30	RRSRSKRSRSSRKNDRSFS,RSRSKRSRSSRKNDRSFSTS	(7-25),(8-27)	RRSRSKRSRSSRKNDRSFSTS	(7-27)	PF03372.23	Exo_endo_phos	(104-352)	1.5e-08
UP000322699_406547.fasta	A0A5B1CGX9	Rubripirellula obstinata	40_30	RSSSDRSSSDRNSGGRRRS	(24-42)	RSSSDRSSSDRNSGGRRRS	(24-42)	PF07498.12;PF07497.12;PF00006.25	Rho_N;Rho_RNA_bind;ATP-synt_ab	(114-156);(160-234);(264-474)	1.6e-06;2e-29;4.1e-22
UP000322699_406547.fasta	A0A5B1CGC9	Rubripirellula obstinata	45_25	RSRSSSQLSRGSLSRKSYRS	(415-434)	RSRSSSQLSRGSLSRKSYRS	(415-434)	PF00069.25;PF13229.6	Pkinase;Beta_helix	(127-383);(650-884)	7e-44;1.5e-08
UP000323380_392828.fasta	A0A5D0NRH7	Actinomadura chibensis	20_50,20_55,25_45,25_50	RPASRSRRPRPGRSRCSRRRRRTGRSSCTSRRRTRR,SRSRRPRPGRSRCSRRRRRTGRSSCTSRRRTRR,SRPASRSRRPRPGRSRCSRRRRRTGRSSCTSRRR,RSRCSRRRRRTGRSSCTSRRR	(39-74),(42-74),(38-71),(51-71)	SRPASRSRRPRPGRSRCSRRRRRTGRSSCTSRRRTRR	(38-74)	PF07690.16	MFS_1	(100-491)	7e-41
UP000323380_392828.fasta	A0A5D0NDW9	Actinomadura chibensis	35_35,40_30	RSASRSGRRRGSRPCWSRSS,RPRSSRCSSSGSGSARPRRS	(250-269),(277-296)	RSASRSGRRRGSRPCWSRSS,RPRSSRCSSSGSGSARPRRS	(250-269),(277-296)	PF13379.6	NMT1_2	(63-147)	1.1e-05
UP000323380_392828.fasta	A0A5D0NWW7	Actinomadura chibensis	45_25,50_20,50_25	RSSPSSRSPSPASSRSRARS,RSSPSSRSPSPASSRSRARS,RSSPSSRSPSPASSRSRARS	(330-349),(330-349),(330-349)	RSSPSSRSPSPASSRSRARS	(330-349)	PF04466.13	Terminase_3	(52-201)	4.6e-07
UP000323749_1528104.fasta	A0A5S4ZIV2	Geodermatophilus sp. DSM 44513	25_45	SSTRRRRRRRRRGSSS	(279-294)	SSTRRRRRRRRRGSSS	(279-294)	PF00575.23;PF10150.9	S1;RNase_E_G	(400-469);(483-753)	0.00024;9.5e-105
UP000324065_140057.fasta	A0A5M6I6L5	Roseospira marina	20_50,20_55,20_60,25_45,25_50,25_55,25_60	RRSRRSRRRRGGRRNRSRSSGTDR,RRSRRSRRRRGGRRNRSRSS,RRSRRSRRRRGGRRNRSRSS,RRSRRSRRRRGGRRNRSRSS,RRSRRSRRRRGGRRNRSRSS,RRSRRSRRRRGGRRNRSRSS,RRSRRSRRRRGGRRNRSRSS	(687-710),(687-706),(687-706),(687-706),(687-706),(687-706),(687-706)	RRSRRSRRRRGGRRNRSRSSGTDR	(687-710)	PF00575.23;PF10150.9	S1;RNase_E_G	(36-95);(192-464)	7.9e-05;1.4e-94
UP000324789_1230846.fasta	A0A5M8SUV4	Acidobacteria bacterium AB60	20_50	SRRDRSRLSRKKRRRKRRMSSRPR	(6-29)	SRRDRSRLSRKKRRRKRRMSSRPR	(6-29)	PF00580.21;PF13361.6;PF13361.6	UvrD-helicase;UvrD_C;UvrD_C	(34-511);(527-714);(793-940)	5.1e-39;3.5e-10;1.5e-12
UP000325003_2607660.fasta	A0A5B1LEX2	Nocardioides sp. BN130099	30_40	RSRCRRRSTSTSTSSRAARR	(283-302)	RSRCRRRSTSTSTSSRAARR	(283-302)	PF01055.26	Glyco_hydro_31	(1-263)	2e-41
UP000325003_2607660.fasta	A0A5B1LDN8	Nocardioides sp. BN130099	35_35	SSSNRNRNRRRRRSSGSGSGS	(467-487)	SSSNRNRNRRRRRSSGSGSGS	(467-487)	PF00270.29;PF00271.31	DEAD;Helicase_C	(18-193);(229-338)	3.4e-46;3.6e-30
UP000325003_2607660.fasta	A0A5B1LBE4	Nocardioides sp. BN130099	45_25	RTSSPTRSRSRSTSTSRSS	(4-22)	RTSSPTRSRSRSTSTSRSS	(4-22)	PF17854.1;PF01580.18;PF09397.10	FtsK_alpha;FtsK_SpoIIIE;FtsK_gamma	(385-483);(490-691);(791-853)	2.1e-25;4.8e-57;4.1e-22
UP000325372_2613842.fasta	A0A5N0T532	Wenzhouxiangella sp. W260	20_50,25_45,25_50,30_40,30_45	RSSSRRRHGRRRRVPSSRPRPR,RSPRSSSRRRHGRRRRVPSSRPR,RSSSRRRHGRRRRVPSSRPR,RSPRSSSRRRHGRRRRVPSSR,RSPRSSSRRRHGRRRRVPSSR	(62-83),(59-81),(62-81),(59-79),(59-79)	RSPRSSSRRRHGRRRRVPSSRPRPR	(59-83)	PF02417.15;PF02417.15	Chromate_transp;Chromate_transp	(112-276);(335-533)	1e-34;1e-32
UP000326555_138532.fasta	A0A5P8YRD3	Curtobacterium flaccumfaciens pv. flaccumfaciens	20_50	RRWARRLRSQSRSRRWWRSR	(232-251)	RRWARRLRSQSRSRRWWRSR	(232-251)	PF00535.26	Glycos_transf_2	(5-161)	2e-25
UP000326555_138532.fasta	A0A6C6XX47	Curtobacterium flaccumfaciens pv. flaccumfaciens	35_35,40_30	RPASGSRDASRSRSRSRTRS,RSSDRPASGSRDASRSRSRSRTRSGGS	(413-432),(409-435)	RSSDRPASGSRDASRSRSRSRTRSGGS	(409-435)	PF00270.29;PF00271.31	DEAD;Helicase_C	(25-192);(228-337)	3.1e-46;2.8e-32
UP000326837_2053591.fasta	A0A5K7X9V8	Planctomycetales bacterium	20_50,25_45,40_30,45_25,50_20,50_25,55_20	SRTRSRRRSARAFRSRRLAR,SSRTRSRRRSARAFRSRR,SSSSGGLSSRTRSRRRSAR,SSSGSSSSGGLSSRTRSRRRS,SSSSGSSSSGGLSSRTRSRRRS,SSSGSSSSGGLSSRTRSRRRS,SSSSGSSSSGGLSSRTRSRR	(1303-1322),(1302-1319),(1295-1313),(1291-1311),(1290-1311),(1291-1311),(1290-1309)	SSSSGSSSSGGLSSRTRSRRRSARAFRSRRLAR	(1290-1322)	PF00270.29;PF00271.31;PF08494.11	DEAD;Helicase_C;DEAD_assoc	(33-260);(330-438);(700-887)	2.5e-23;3.4e-14;5.6e-64
UP000326979_1803180.fasta	A0A5N8WFN1	Streptomyces phyllanthi	20_50,20_55,25_45,25_50,25_55,30_40,30_45,30_50,30_55,35_35,35_40,40_30	RGRSGRSRSRSRSGSRRRGRRR,RSGRSRSRSRSGSRRRGRRR,RGRSGRSRSRSRSGSRRRGRRR,RGRSGRSRSRSRSGSRRRGRRR,RSGRSRSRSRSGSRRRGRRR,SNARGRSGRSRSRSRSGSRRRGRRR,RGRSGRSRSRSRSGSRRRGRRR,RGRSGRSRSRSRSGSRRRGRRR,RSGRSRSRSRSGSRRRGRRR,SNARGRSGRSRSRSRSGSRR,SNARGRSGRSRSRSRSGSRR,STSNARGRSGRSRSRSRSGS	(12-33),(14-33),(12-33),(12-33),(14-33),(9-33),(12-33),(12-33),(14-33),(9-28),(9-28),(7-26)	STSNARGRSGRSRSRSRSGSRRRGRRR	(7-33)	PF11350.8	DUF3152	(114-294)	2.5e-39
UP000326979_1803180.fasta	A0A5N8WDI1	Streptomyces phyllanthi	30_40	RSSSDRSSSDRPARAPRRRRR	(458-478)	RSSSDRSSSDRPARAPRRRRR	(458-478)	PF00270.29;PF00271.31	DEAD;Helicase_C	(47-225);(263-372)	2.4e-49;1.6e-28
UP000326979_1803180.fasta	A0A5N8W2M2	Streptomyces phyllanthi	40_30,45_25,45_30,50_20,50_25,50_30,55_20,55_25,60_20,60_25	RAGSRSSSRSSQSRRSVSGRLSRSLSGR,SSSSSRAGSRSSSRSSQSRRSVSGRLSRSLSGRS,RAGSRSSSRSSQSRRSVSGRLSRS,SSSSSRAGSRSSSRSSQSRRSVSGRLSRSLS,SSSSSRAGSRSSSRSSQSRRSVSGRLSRSLS,SRSSSRSSQSRRSVSGRLSRS,SSSSSRAGSRSSSRSSQSRRSVS,SSSSSRAGSRSSSRSSQSRRSVS,SSSSSRAGSRSSSRSSQSRRS,SSSSSRAGSRSSSRSSQSRRS	(94-121),(89-122),(94-117),(89-119),(89-119),(97-117),(89-111),(89-111),(89-109),(89-109)	SSSSSRAGSRSSSRSSQSRRSVSGRLSRSLSGRS	(89-122)	PF16919.5;PF00069.25;PF16918.5	PknG_rubred;Pkinase;PknG_TPR	(82-222);(223-496);(578-893)	3.2e-41;3.2e-24;3.8e-87
UP000326979_1803180.fasta	A0A5N8WHK2	Streptomyces phyllanthi	50_20	SRTSASSRTSGSSRTSTSSRASGSSRS	(132-158)	SRTSASSRTSGSSRTSTSSRASGSSRS	(132-158)	PF06150.12;PF07498.12	ChaB;Rho_N	(7-61);(94-129)	5e-19;6.8e-07
UP000327227_2587836.fasta	A0A5N8YTC8	SAR202 cluster bacterium AD-804-J14_MRT_500m	20_50	RGGSHRGRASRTRRRSRRSRGR	(278-299)	RGGSHRGRASRTRRRSRRSRGR	(278-299)	PF02096.20	60KD_IMP	(31-237)	2.2e-52
UP000386847_2662261.fasta	A0A5Q2FCZ2	Raineyella sp. CBA3103	20_50	RVSRCWRRGCSSRRRSWRRR	(622-641)	RVSRCWRRGCSSRRRSWRRR	(622-641)	PF01261.24;PF00903.25	AP_endonuc_2;Glyoxalase	(18-218);(408-546)	2.4e-28;4.9e-06
UP000386847_2662261.fasta	A0A5Q2FDP5	Raineyella sp. CBA3103	45_25,50_20	SSGRSRTSSSSGTRSRPPSRS,SSSGRSRTSSSSGTRSRPPS	(115-135),(114-133)	SSSGRSRTSSSSGTRSRPPSRS	(114-135)	PF13412.6	HTH_24	(11-57)	1.6e-07
UP000419138_1945.fasta	A0A646KPR4	Streptomyces jumonjinensis	30_40	SPSRRSPTRRRISRISRTSR	(4-23)	SPSRRSPTRRRISRISRTSR	(4-23)	PF12697.7	Abhydrolase_6	(64-285)	6e-21
UP000000322_446469.fasta	D1BDM1	Sanguibacter keddieii (strain ATCC 51767 / DSM 10542 / NCFB 3025 / ST-74)	25_45,30_40,30_45	SDDSASSRRRRRRRRGSRGSDSDSAPS,SDDSASSRRRRRRRRGSRGSDSDSAPSS,SDDSASSRRRRRRRRGSRGSDSDS	(596-622),(596-623),(596-619)	SDDSASSRRRRRRRRGSRGSDSDSAPSS	(596-623)	PF10150.9	RNase_E_G	(802-1071)	6.1e-104
UP000000377_749414.fasta	D7BWU1	Streptomyces bingchenggensis (strain BCW-1)	30_40	SARTSPRRCGRRSRSSSPRR	(157-176)	SARTSPRRCGRRSRSSSPRR	(157-176)	PF00156.27	Pribosyltran	(9-159)	3.6e-17
UP000000417_292459.fasta	Q67L39	Symbiobacterium thermophilum (strain T / IAM 14863)	25_45,30_40,30_45	RSTRWRRRPRSRPRSSSRSEDAR,RSTRWRRRPRSRPRSSSRS,RSTRWRRRPRSRPRSSSRS	(2-24),(2-20),(2-20)	RSTRWRRRPRSRPRSSSRSEDAR	(2-24)	PF00528.22	BPD_transp_1	(74-263)	7.8e-21
UP000000440_197221.fasta	Q8DMS2	Thermosynechococcus elongatus (strain BP-1)	25_45	RSDRPRRSRRRFYPSSRRQS	(98-117)	RSDRPRRSRRRFYPSSRRQS	(98-117)	PF13083.6	KH_4	(10-84)	5.7e-17
UP000000787_316274.fasta	A9B710	Herpetosiphon aurantiacus (strain ATCC 23779 / DSM 785 / 114-95)	25_45	SSERGDRNGRRRRRRGSSRS	(450-469)	SSERGDRNGRRRRRRGSSRS	(450-469)	PF01936.18	NYN	(35-189)	1.2e-27
UP000000954_469378.fasta	C7MNG3	Cryptobacterium curtum (strain ATCC 700683 / DSM 15641 / 12-3)	25_45	RQRKNSSRRSNRRRSGSRRAR	(21-41)	RQRKNSSRRSNRRRSGSRRAR	(21-41)	PF02631.16	RecX	(99-222)	1.4e-16
UP000000954_469378.fasta	C7MNX7	Cryptobacterium curtum (strain ATCC 700683 / DSM 15641 / 12-3)	45_25	RRRRTRSQASSTSSEHSSSS	(346-365)	RRRRTRSQASSTSSEHSSSS	(346-365)	PF04468.12	PSP1	(63-148)	8.1e-21
UP000001351_378806.fasta	E3FWK2	Stigmatella aurantiaca (strain DW4/3-1)	25_45,30_40,30_45	SRPTRHTRRSSARCSRRRRSSSGR,RHTRRSSARCSRRRRSSSGR,RHTRRSSARCSRRRRSSSGR	(87-110),(91-110),(91-110)	SRPTRHTRRSSARCSRRRRSSSGR	(87-110)	PF03551.14	PadR	(193-266)	3.4e-16
UP000001397_862751.fasta	G2NHD4	Streptomyces sp. (strain SirexAA-E / ActE)	25_45,30_40,35_35,40_30	SSASGSSSSRRRRRRRRRS,SSASGSSSSRRRRRRRRRS,SSASGSSSSRRRRRRRRRS,SSASGSSSSRRRRRRRRRS	(567-585),(567-585),(567-585),(567-585)	SSASGSSSSRRRRRRRRRS	(567-585)	PF10150.9	RNase_E_G	(787-1059)	1e-105
UP000001397_862751.fasta	G2NKL2	Streptomyces sp. (strain SirexAA-E / ActE)	40_30,45_25,45_30,50_20,50_25,50_30,55_20,55_25,55_30,60_20,60_25	SQRSASRSSSRSSRSSTSRRSVSGRLSRS,RGGDSASQRSASRSSSRSSRSSTSRRSVSGRLSRSLS,SQRSASRSSSRSSRSSTSRRSVSGRLSRS,SASQRSASRSSSRSSRSSTSRRSVSGRLSRSLS,SQRSASRSSSRSSRSSTSRRSVSGRLSRSLS,SQRSASRSSSRSSRSSTSRRSVSGRLSRS,SASQRSASRSSSRSSRSSTSRRSVSGRLS,SQRSASRSSSRSSRSSTSRRSVSGRLS,SQRSASRSSSRSSRSSTSRRSVSGR,SASQRSASRSSSRSSRSSTSRRSVS,SASRSSSRSSRSSTSRRSVS	(57-85),(51-87),(57-85),(55-87),(57-87),(57-85),(55-83),(57-83),(57-81),(55-79),(60-79)	RGGDSASQRSASRSSSRSSRSSTSRRSVSGRLSRSLS	(51-87)	PF16919.5;PF00069.25;PF16918.5	PknG_rubred;Pkinase;PknG_TPR	(51-191);(192-454);(570-904)	7.4e-46;7.5e-25;3e-91
UP000001919_446465.fasta	C7MA80	Brachybacterium faecium (strain ATCC 43885 / DSM 4810 / NCIB 9860)	25_45,30_40	SSSSRPPRRRRGMSRRARR,SGSSSSRPPRRRRGMSRRAR	(30-48),(28-47)	SGSSSSRPPRRRRGMSRRARR	(28-48)	PF00528.22	BPD_transp_1	(125-331)	1.4e-13
UP000001919_446465.fasta	C7MBF5	Brachybacterium faecium (strain ATCC 43885 / DSM 4810 / NCIB 9860)	35_35,40_30,40_35,45_25,45_30	RTSSSRSRRSGRGSAPSSRR,RTSSSRSRRSGRGSAPSSRRS,RTSSSRSRRSGRGSAPSSRR,SPRTSSSRSRRSGRGSAPSSRRS,SSSRSRRSGRGSAPSSRRS	(481-500),(481-501),(481-500),(479-501),(483-501)	SPRTSSSRSRRSGRGSAPSSRRS	(479-501)	PF01098.19	FTSW_RODA_SPOVE	(68-422)	4.2e-82
UP000001919_446465.fasta	C7MHT1	Brachybacterium faecium (strain ATCC 43885 / DSM 4810 / NCIB 9860)	40_30	SSPSSRRRRSASRASARPS	(5-23)	SSPSSRRRRSASRASARPS	(5-23)	PF04886.12;PF00356.21;PF13377.6	PT;LacI;Peripla_BP_3	(16-52);(51-96);(217-380)	1e-07;7.2e-20;2.8e-28
UP000001919_446465.fasta	C7MBI9	Brachybacterium faecium (strain ATCC 43885 / DSM 4810 / NCIB 9860)	45_25,50_20,50_25,55_20,55_25	SDSRRSSRGSSDRSSRSTSS,SDSRRSSRGSSDRSSRSTSS,SDSRRSSRGSSDRSSRSTSS,SDSRRSSRGSSDRSSRSTSS,SDSRRSSRGSSDRSSRSTSS	(2-21),(2-21),(2-21),(2-21),(2-21)	SDSRRSSRGSSDRSSRSTSS	(2-21)	PF00912.22;PF00905.22	Transgly;Transpeptidase	(161-336);(424-685)	1.4e-56;5.6e-35
UP000001937_106370.fasta	Q2J8C8	Frankia casuarinae (strain DSM 45818 / CECT 9043 / CcI3)	25_45	RFSRGRRSSARRRRRSS	(41-57)	RFSRGRRSSARRRRRSS	(41-57)	PF13442.6;PF13442.6	Cytochrome_CBB3;Cytochrome_CBB3	(89-164);(184-258)	3.2e-07;2.5e-13
UP000001937_106370.fasta	A0A1X1PRY5	Frankia casuarinae (strain DSM 45818 / CECT 9043 / CcI3)	35_35	RPRRSASSPRSPRSPRSPRSPRRR	(322-345)	RPRRSASSPRSPRSPRSPRSPRRR	(322-345)	PF00805.22;PF00805.22	Pentapeptide;Pentapeptide	(199-223);(222-258)	0.00039;1.2e-11
UP000001937_106370.fasta	Q2JDB9	Frankia casuarinae (strain DSM 45818 / CECT 9043 / CcI3)	40_30,45_25,45_30,50_20,50_25,50_30	RLTASSGRSSRSDRSSRSSRSR,RLTASSGRSSRSDRSSRSSRSR,RLTASSGRSSRSDRSSRSSRSR,SSGRSSRSDRSSRSSRSR,SSGRSSRSDRSSRSSRSR,SSGRSSRSDRSSRSSRSR	(57-78),(57-78),(57-78),(61-78),(61-78),(61-78)	RLTASSGRSSRSDRSSRSSRSR	(57-78)	PF03969.16	AFG1_ATPase	(114-263)	6.9e-34
UP000001937_106370.fasta	Q2J7G9	Frankia casuarinae (strain DSM 45818 / CECT 9043 / CcI3)	50_20,55_20,60_20,65_20,70_20	SSSSSQRSSSSQRSSSSSRRSSS,SSSSSQRSSSSQRSSSSSRRSSS,SSSSSQRSSSSQRSSSSSRRSSS,SSSSSQRSSSSQRSSSSSRRSSS,SSSSSQRSSSSQRSSSSSRRSSS	(438-460),(438-460),(438-460),(438-460),(438-460)	SSSSSQRSSSSQRSSSSSRRSSS	(438-460)	PF00069.25;PF00400.32;PF00400.32;PF00400.32;PF00400.32;PF00400.32;PF00400.32	Pkinase;WD40;WD40;WD40;WD40;WD40;WD40	(28-276);(555-591);(602-637);(647-682);(690-727);(736-772);(824-861)	1.9e-34;0.0012;2.4e-05;0.00081;0.00044;9.4e-05;0.00059
UP000002212_632772.fasta	C1B8B4	Rhodococcus opacus (strain B4)	25_45	RRRSRRRGIRSSRSRCTS	(16-33)	RRRSRRRGIRSSRSRCTS	(16-33)	PF07859.13	Abhydrolase_3	(10-104)	7e-26
UP000002432_204669.fasta	Q1IJ37	Koribacter versatilis (strain Ellin345)	25_45	RSSERRRRRSFVLSRRRKS	(196-214)	RSSERRRRRSFVLSRRRKS	(196-214)	PF01066.21	CDP-OH_P_transf	(2-74)	3.5e-16
UP000002456_442563.fasta	B8DVT8	Bifidobacterium animalis subsp. lactis (strain AD011)	25_45,30_40,30_45,35_35,35_40,35_45	RGRSRSRSRSTSRSRTSRR,RGRSRSRSRSTSRSRTSRR,RGRSRSRSRSTSRSRTSRR,RGRSRSRSRSTSRSRTSRR,RGRSRSRSRSTSRSRTSRR,RGRSRSRSRSTSRSRTSRR	(209-227),(209-227),(209-227),(209-227),(209-227),(209-227)	RGRSRSRSRSTSRSRTSRR	(209-227)	PF10150.9	RNase_E_G	(593-869)	6.1e-98
UP000002686_551947.fasta	H0TU92	Bradyrhizobium sp. STM 3843	30_40,35_35	SAAWRRRRSSHRWSSSRCRRNAAS,SSAAWRRRRSSHRWSSSRCR	(318-341),(317-336)	SSAAWRRRRSSHRWSSSRCRRNAAS	(317-341)	PF01717.18	Meth_synt_2	(8-255)	2e-08
UP000002931_314271.fasta	A3VDZ5	Maritimibacter alkaliphilus HTCC2654	25_45,30_40,30_45,35_35,35_40,35_45,40_30,40_35,40_40,45_25,45_30,45_35	SRSRRSRSRSRSRSRSRPS,SRSRRSRSRSRSRSRSRPS,SRSRRSRSRSRSRSRSRPS,SRSRRSRSRSRSRSRSRPS,SRSRRSRSRSRSRSRSRPS,SRSRRSRSRSRSRSRSRPS,SRSRRSRSRSRSRSRSRPS,SRSRRSRSRSRSRSRSRPS,SRSRRSRSRSRSRSRSRPS,SRSRRSRSRSRSRSRSRPS,SRSRRSRSRSRSRSRSRPS,SRSRRSRSRSRSRSRSRPS	(198-216),(198-216),(198-216),(198-216),(198-216),(198-216),(198-216),(198-216),(198-216),(198-216),(198-216),(198-216)	SRSRRSRSRSRSRSRSRPS	(198-216)	PF00575.23;PF10150.9	S1;RNase_E_G	(36-106);(289-560)	0.00024;2.9e-94
UP000003779_1205910.fasta	J7LA83	Nocardiopsis alba (strain ATCC BAA-2165 / BE74)	25_45,30_40,35_35,40_30,45_25	RRRPRPSTTPRRPRSRSSSR,SSRRRPRPSTTPRRPRSRSSSRS,RPSTTPRRPRSRSSSRSTRSTSRAPTR,STTPRRPRSRSSSRSTRSTSRAPTRS,SRSSSRSTRSTSRAPTRSVS	(182-201),(180-202),(186-212),(188-213),(196-215)	SSRRRPRPSTTPRRPRSRSSSRSTRSTSRAPTRSVS	(180-215)	PF00009.27	GTP_EFTU	(99-175)	2e-09
UP000003779_1205910.fasta	J7LI19	Nocardiopsis alba (strain ATCC BAA-2165 / BE74)	40_30	RPSSPQSSSSRRARSSTRPR	(528-547)	RPSSPQSSSSRRARSSTRPR	(528-547)	PF01569.21;PF00781.24	PAP2;DAGK_cat	(100-218);(240-360)	1.6e-17;2.4e-16
UP000003779_1205910.fasta	J7L4L3	Nocardiopsis alba (strain ATCC BAA-2165 / BE74)	45_25,50_20,50_20,55_20,55_20	RSSGGRSSGGASRSSRSSGRSSGGGRSSGGRS,SRSSSGSSARSSSSRGGASRS,SSRSSGGRSSGGASRSSRSSGRSSGGGRSSGGRSS,SRSSSGSSARSSSSRGGASRS,SSRSSGGRSSGGASRSSRSS	(427-458),(391-411),(425-459),(391-411),(425-444)	SRSSSGSSARSSSSRGGASRS,SSRSSGGRSSGGASRSSRSSGRSSGGGRSSGGRSS	(391-411),(425-459)	PF03803.15	Scramblase	(17-189)	1.9e-17
UP000003947_864069.fasta	I4YW89	Microvirga lotononidis	25_45	RRRRRSRASRCSASCSTRAR	(254-273)	RRRRRSRASRCSASCSTRAR	(254-273)	PF00009.27	GTP_EFTU	(10-204)	1.6e-56
UP000003959_489825.fasta	F4XRX1	Moorea producens 3L	25_45,30_40,30_45,35_35,35_40,40_30,40_35,40_40	RRRTSSRRGSSTRRASSTRRRSSRVR,STSRSRRRTSSRRGSSTRRASSTRRRSSRVRVSRKNS,RRRTSSRRGSSTRRASSTRRRSSRVR,STSRSRRRTSSRRGSSTRRASSTRRRSSRVRVSR,STSRSRRRTSSRRGSSTRRASSTRRRSSRVRVSR,SRSRRRTSSRRGSSTRRASSTRRRSSR,SRSRRRTSSRRGSSTRRASSTRRRSSR,SRSRRRTSSRRGSSTRRASSTRRRSSR	(695-720),(690-726),(695-720),(690-723),(690-723),(692-718),(692-718),(692-718)	STSRSRRRTSSRRGSSTRRASSTRRRSSRVRVSRKNS	(690-726)	PF00912.22;PF00905.22	Transgly;Transpeptidase	(102-285);(376-641)	2.1e-61;5.8e-33
UP000003959_489825.fasta	F4XZL9	Moorea producens 3L	40_30,45_25,45_30	SRSLSRSRSRSLCRSCSLSRSLR,SRSLSRSRSRSLCRSCSLSRS,SRSLSRSRSRSLCRSCSLSRS	(165-187),(165-185),(165-185)	SRSLSRSRSRSLCRSCSLSRSLR	(165-187)	PF00805.22	Pentapeptide	(16-60)	3.1e-10
UP000004567_1144300.fasta	H4GI43	Lactobacillus gastricus PS3	25_45	SNQSTRSRERRRRRRRVKSS	(6-25)	SNQSTRSRERRRRRRRVKSS	(6-25)	PF03717.15;PF00905.22	PBP_dimer;Transpeptidase	(73-308);(349-678)	1e-29;1.6e-61
UP000004777_102897.fasta	D3D8I5	Frankia sp. EUN1f	25_45,30_40,30_45	SARFGRRSRSASARRRRRSSS,SARFGRRSRSASARRRRRSSS,SARFGRRSRSASARRRRRSSS	(25-45),(25-45),(25-45)	SARFGRRSRSASARRRRRSSS	(25-45)	PF13442.6;PF13442.6	Cytochrome_CBB3;Cytochrome_CBB3	(76-151);(171-245)	2.6e-07;2.8e-13
UP000004777_102897.fasta	D3D1S9	Frankia sp. EUN1f	35_35	SRPRSSRPRSSRPRSGRALS	(1013-1032)	SRPRSSRPRSSRPRSGRALS	(1013-1032)	PF08376.10;PF00672.25;PF02518.26	NIT;HAMP;HATPase_c	(57-308);(342-412);(528-639)	3.5e-32;1.1e-05;1.1e-07
UP000004777_102897.fasta	D3D449	Frankia sp. EUN1f	50_20	RSTESSRSTESSRSTESSRSTESSRSTESSRS	(482-513)	RSTESSRSTESSRSTESSRSTESSRSTESSRS	(482-513)	PF00109.26;PF02801.22;PF00698.21	ketoacyl-synt;Ketoacyl-synt_C;Acyl_transf_1	(9-288);(296-415);(679-965)	5.5e-65;8.4e-40;1.4e-31
UP000005143_1097667.fasta	H0E3B5	Patulibacter medicamentivorans	40_30	SRTPRSRGGRSSSGHSRSRSSR	(5-26)	SRTPRSRGGRSSSGHSRSRSSR	(5-26)	PF00440.23	TetR_N	(51-95)	4.2e-12
UP000005459_768671.fasta	F9UD81	Thiocapsa marina 5811	25_45	SRRSGETRSRRSGSRGRGRR	(725-744)	SRRSGETRSRRSGSRGRGRR	(725-744)	PF00575.23;PF10150.9	S1;RNase_E_G	(75-160);(162-432)	1.3e-11;4.5e-97
UP000006461_477641.fasta	I4F0A8	Modestobacter marinus	25_45,30_40,30_45,35_35,35_40,35_45	RRRSRSRSPRRSSSVRASAR,RRRSRSRSPRRSSSVRASARGR,RRRSRSRSPRRSSSVRASAR,RRRSRSRSPRRSSSVRASARGR,RRRSRSRSPRRSSSVRASARGR,RRRSRSRSPRRSSSVRASAR	(122-141),(122-143),(122-141),(122-143),(122-143),(122-141)	RRRSRSRSPRRSSSVRASARGR	(122-143)	PF01476.20	LysM	(180-224)	7.4e-14
UP000006791_981222.fasta	G2LHB3	Chloracidobacterium thermophilum (strain B)	25_45,30_40	RMRSTRGRSYRSRSYRSRRGRIVRGRS,RSARMRSTRGRSYRSRSYRSR	(67-93),(64-84)	RSARMRSTRGRSYRSRSYRSRRGRIVRGRS	(64-93)	PF01471.18	PG_binding_1	(140-193)	1.2e-13
UP000007076_452652.fasta	E4N5J6	Kitasatospora setae (strain ATCC 33774 / DSM 43861 / JCM 3304 / KCC A-0304 / NBRC 14216 / KM-6054)	25_45,30_40,30_45	RRSRRPSGSRGSRGSRGSRRFRRSRR,RRSRRPSGSRGSRGSRGSRRFRRSRR,RRSRRPSGSRGSRGSRGSRRFRRSRR	(308-333),(308-333),(308-333)	RRSRRPSGSRGSRGSRGSRRFRRSRR	(308-333)	PF12911.7;PF00528.22	OppC_N;BPD_transp_1	(28-80);(121-305)	1.7e-08;9.5e-25
UP000007076_452652.fasta	E4NIB3	Kitasatospora setae (strain ATCC 33774 / DSM 43861 / JCM 3304 / KCC A-0304 / NBRC 14216 / KM-6054)	40_30	RSRSGRSGRSARSGSVSVRS	(108-127)	RSRSGRSGRSARSGSVSVRS	(108-127)	PF16919.5;PF00069.25;PF16918.5	PknG_rubred;Pkinase;PknG_TPR	(79-216);(217-440);(489-810)	2.1e-33;1e-24;6.1e-82
UP000007523_1116391.fasta	H6NET5	Paenibacillus mucilaginosus 3016	25_45,30_40	RRRRGCSSSRRARGPSSRPR,RWRSSSICRRRRGCSSSRRAR	(338-357),(330-350)	RWRSSSICRRRRGCSSSRRARGPSSRPR	(330-357)	PF13416.6	SBP_bac_8	(62-328)	2e-32
UP000007947_1032480.fasta	F5XNE8	Microlunatus phosphovorus (strain ATCC 700054 / DSM 10555 / JCM 9379 / NBRC 101784 / NCIMB 13414 / VKM Ac-1990 / NM-1)	40_30	RTSRTTRSASTSSRSSARSR	(607-626)	RTSRTTRSASTSSRSSARSR	(607-626)	PF01555.18	N6_N4_Mtase	(116-425)	3e-29
UP000007947_1032480.fasta	F5XLN5	Microlunatus phosphovorus (strain ATCC 700054 / DSM 10555 / JCM 9379 / NBRC 101784 / NCIMB 13414 / VKM Ac-1990 / NM-1)	50_20,55_20	SSGSSNRDNRSSRSSRDDSSSSSHSS,SSNRDNRSSRSSRDDSSSSSHSS	(378-403),(381-403)	SSGSSNRDNRSSRSSRDDSSSSSHSS	(378-403)	PF01551.22	Peptidase_M23	(438-537)	2.3e-23
UP000008363_1108045.fasta	K6WJN9	Gordonia rhizosphera NBRC 16068	25_45	RRSATDRRRSRSDQSISRRR	(465-484)	RRSATDRRRSRSDQSISRRR	(465-484)	PF00171.22	Aldedh	(3-438)	3e-83
UP000009236_743718.fasta	F6FVF1	Isoptericola variabilis (strain 225)	25_45	SSRARSSASRRAAAKRRRRR	(16-35)	SSRARSSASRRAAAKRRRRR	(16-35)	PF02618.16	YceG	(90-374)	2.8e-74
UP000009236_743718.fasta	F6FWX1	Isoptericola variabilis (strain 225)	35_35,40_30,40_35	RSRRWSSCSSARTSSRPRRS,RSRRWSSCSSARTSSRPRRS,RSRRWSSCSSARTSSRPRRS	(991-1010),(991-1010),(991-1010)	RSRRWSSCSSARTSSRPRRS	(991-1010)	PF00580.21;PF13361.6;PF13361.6	UvrD-helicase;UvrD_C;UvrD_C	(74-365);(370-532);(548-722)	9e-76;1.5e-30;2.4e-27
UP000009236_743718.fasta	F6FTC4	Isoptericola variabilis (strain 225)	50_20	SSASARPSSSRSSSRVTPSR	(261-280)	SSASARPSSSRSSSRVTPSR	(261-280)	PF03707.16;PF03707.16;PF03707.16	MHYT;MHYT;MHYT	(57-116);(121-179);(183-261)	8.3e-10;1e-08;8.6e-06
UP000009888_883066.fasta	K9EBL7	Actinobaculum massiliense ACS-171-V-Col2	25_45	SRSRARTSSRRNRRASERAR	(12-31)	SRSRARTSSRRNRRASERAR	(12-31)	PF02618.16	YceG	(82-371)	1.8e-65
UP000010380_373994.fasta	K9RET2	Rivularia sp. PCC 7116	25_45,35_35,40_30	SSTSGGNRRTRSRRTRRRRS,SGSSKRRSSPSRSQRRRR,RRRSNVNSGSSKRRSSPSRS	(781-800),(820-837),(813-832)	SSTSGGNRRTRSRRTRRRRS,RRRSNVNSGSSKRRSSPSRSQRRRR	(781-800),(813-837)	PF00912.22;PF00905.22	Transgly;Transpeptidase	(181-357);(448-710)	6.6e-63;2.4e-34
UP000010382_118163.fasta	K9T6B2	Pleurocapsa sp. PCC 7327	25_45,30_40,30_45	RQRPSFRSPRRRNRSRSSSRRQR,RQRPSFRSPRRRNRSRSSSRRQR,RQRPSFRSPRRRNRSRSSSRRQR	(560-582),(560-582),(560-582)	RQRPSFRSPRRRNRSRSSSRRQR	(560-582)	PF00226.31;PF13355.6	DnaJ;DUF4101	(6-68);(649-764)	2.3e-07;3.5e-38
UP000010382_118163.fasta	K9T7G5	Pleurocapsa sp. PCC 7327	30_40	SNRPTSRRIRSSVRRASSRRS	(577-597)	SNRPTSRRIRSSVRRASSRRS	(577-597)	PF00069.25	Pkinase	(17-283)	1.6e-35
UP000010382_118163.fasta	K9T692	Pleurocapsa sp. PCC 7327	40_30,45_25,50_20,50_25	SRSRSRNSSSESGRSYNRGRSR,RGSSSRSRSRNSSSESGRSYNR,RGSSSRSRSRNSSSESGRSYNR,RGSSSRSRSRNSSSESGRSYNR	(689-710),(685-706),(685-706),(685-706)	RGSSSRSRSRNSSSESGRSYNRGRSR	(685-710)	PF00012.20	HSP70	(4-603)	5.9e-244
UP000010411_698759.fasta	L1KSW7	Streptomyces ipomoeae 91-03	25_45,30_40,30_45,35_35,35_40,35_45,40_30,40_35,40_40,40_45,45_25,45_30,45_35,45_40,45_45	SRRSSRPSRRSSRPSRRSSRPSRRSSR,SKPSRRSSRPSRRSSRPSRRSSRPSRRSSRPS,SRRSSRPSRRSSRPSRRSSRPSRRSSR,SSKPSRRSSRPSRRSSRPSRRSSRPSRRSSRPS,SKPSRRSSRPSRRSSRPSRRSSRPSRRSSRPS,SRRSSRPSRRSSRPSRRSSRPSRRSSR,SPLSSKPSRRSSRPSRRSSRPSRRSSRPSRRSSRPSPQPS,SSKPSRRSSRPSRRSSRPSRRSSRPSRRSSRPS,SKPSRRSSRPSRRSSRPSRRSSRPSRRSSRPS,SRRSSRPSRRSSRPSRRSSRPSRRSSR,SPLSSKPSRRSSRPSRRSSRPSRRSSRPSRRSSRPS,SPLSSKPSRRSSRPSRRSSRPSRRSSRPSRRSSRPS,SSKPS…	(71-97),(68-99),(71-97),(67-99),(68-99),(71-97),(64-103),(67-99),(68-99),(71-97),(64-99),(64-99),(67-99),(71-99),(71-97)	SPLSSKPSRRSSRPSRRSSRPSRRSSRPSRRSSRPSPQPS	(64-103)	PF07690.16	MFS_1	(114-469)	1.9e-41
UP000010411_698759.fasta	L1KTV8	Streptomyces ipomoeae 91-03	40_30,45_25,50_20,50_25,55_20,55_25	SRASRPSSRSAQSRRSVSGRLSR,RGSRGSGSSSSSRASRPSSRSAQSRRSVS,RGSRGSGSSSSSRASRPSSRSAQSRRSVS,RGSRGSGSSSSSRASRPSSRSAQSRRSVS,SRGSGSSSSSRASRPSSRSAQSRRS,SSSSSRASRPSSRSAQSRRS	(73-95),(62-90),(62-90),(62-90),(64-88),(69-88)	RGSRGSGSSSSSRASRPSSRSAQSRRSVSGRLSR	(62-95)	PF16919.5;PF00069.25;PF16918.5	PknG_rubred;Pkinase;PknG_TPR	(62-201);(202-476);(535-881)	4.8e-40;1.1e-24;1.6e-86
UP000010411_698759.fasta	L1KK15	Streptomyces ipomoeae 91-03	45_25,50_20	SRSRDSGPSTSRSSRPSSFR,SSRSRDSGPSTSRSSRPSS	(381-400),(380-398)	SSRSRDSGPSTSRSSRPSSFR	(380-400)	PF11991.8;PF01212.21	Trp_DMAT;Beta_elim_lyase	(39-326);(462-840)	3.2e-09;8.2e-73
UP000011021_887898.fasta	E7RWF1	Lautropia mirabilis ATCC 51599	25_45,30_40	SLSRSRRSSTRQQRRQRNRR,RRLLSSLSRSRRSSTRQQRRQRNR	(446-465),(441-464)	RRLLSSLSRSRRSSTRQQRRQRNRR	(441-465)	PF07793.11	DUF1631	(1-846)	4.4e-49
UP000011666_1223545.fasta	M0QMT0	Gordonia soli NBRC 108243	25_45	RRRRRRPRHSGSRVRSASS	(133-151)	RRRRRRPRHSGSRVRSASS	(133-151)	PF00239.21;PF02796.15	Resolvase;HTH_7	(13-149);(154-198)	2.3e-19;3.9e-13
UP000011723_1121362.fasta	M1N1J9	Corynebacterium halotolerans YIM 70093 = DSM 44683	25_45	RSRSRGRNRSRNRRRGSS	(96-113)	RSRSRGRNRSRNRRRGSS	(96-113)	PF00293.28	NUDIX	(204-328)	3e-19
UP000012028_595460.fasta	M5T9V9	Rhodopirellula sp. SWK7	25_45	RRRRSRLLSDSSRRTGSWRR	(31-50)	RRRRSRLLSDSSRRTGSWRR	(31-50)	PF13517.6;PF13517.6;PF13205.6;PF07691.12;PF00404.18	VCBS;VCBS;Big_5;PA14;Dockerin_1	(654-718);(756-815);(1097-1199);(1398-1509);(2727-2797)	7.8e-11;4e-12;6.3e-07;3.7e-11;5.1e-13
UP000012028_595460.fasta	M5TD43	Rhodopirellula sp. SWK7	25_45,30_40,35_35,40_30,40_35,45_25,45_30,45_35,50_20,50_25,55_20,55_25,60_20,60_25	RRRSESNRERSDRDRTRSSR,SRRRSESNRERSDRDRTRSSRSERESRS,SSRSSSSSDRDRSERESRRRSESNR,SSRSYRSSRSSRNGGERSSRSSNSSRSSSSSDRDRSERESRRRSES,SSRSSSSSDRDRSERESRRRS,SSSRSYRSSRSSRNGGERSSRSSNSSRSSSSSDRDRSERESRRRSES,SSRSYRSSRSSRNGGERSSRSSNSSRSSSSSDRDRSERESRRRSES,SSRSSSSSDRDRSERESRRRS,RSSGAAGTSSSRSYRSSRSSRNGGERSSRSSNSSRSSSSSDRDRSERESR,SSSRSYRSSRSSRNGGERSSRSSNSSRSSSSSDRDRSERESR,SSRNGGERSSRSSNSSRSSSSSDRDRSERES,RSSRSSNSSRS…	(1322-1341),(1321-1348),(1305-1329),(1282-1327),(1305-1325),(1281-1327),(1282-1327),(1305-1325),(1273-1322),(1281-1322),(1291-1321),(1298-1319),(1298-1317),(1298-1317)	RSSGAAGTSSSRSYRSSRSSRNGGERSSRSSNSSRSSSSSDRDRSERESRRRSESNRERSDRDRTRSSRSERESRS	(1273-1348)	PF14229.6;PF14229.6	DUF4332;DUF4332	(1055-1179);(1427-1551)	9.3e-14;2.6e-30
UP000012028_595460.fasta	M5SUU8	Rhodopirellula sp. SWK7	30_40	SKLSRSPKSKRSRRRRPSRR	(13-32)	SKLSRSPKSKRSRRRRPSRR	(13-32)	PF00932.19;PF08757.11;PF00932.19;PF00404.18	LTD;CotH;LTD;Dockerin_1	(42-159);(354-710);(721-837);(1400-1459)	1.2e-20;2.2e-60;2e-21;3.1e-16
UP000012028_595460.fasta	M5SZU6	Rhodopirellula sp. SWK7	30_40	RESSSRRRSRVSKNRSRR	(7-24)	RESSSRRRSRVSKNRSRR	(7-24)	PF00932.19	LTD	(740-874)	4.3e-16
UP000012028_595460.fasta	M5TCX2	Rhodopirellula sp. SWK7	30_40,35_35,35_40	RSRRRSRSDRRSSRFVNVSS,RSRRRSRSDRRSSRFVNVSS,RSRRRSRSDRRSSRFVNVSS	(104-123),(104-123),(104-123)	RSRRRSRSDRRSSRFVNVSS	(104-123)	PF05426.12	Alginate_lyase	(82-352)	2.1e-27
UP000012028_595460.fasta	M5TK43	Rhodopirellula sp. SWK7	30_40	RSERSRSRNDDRGRSRDRSSR	(982-1002)	RSERSRSRNDDRGRSRDRSSR	(982-1002)	PF03958.17	Secretin_N	(288-381)	3.4e-11
UP000013525_1273125.fasta	R7WTI4	Rhodococcus rhodnii LMG 5362	35_35	RSCSRGRSTSRRTSSATSRR	(259-278)	RSCSRGRSTSRRTSSATSRR	(259-278)	PF13347.6	MFS_2	(19-242)	1.8e-37
UP000013966_758793.fasta	R4WNH5	Burkholderia insecticola	25_45	RRKQRRSSRRQLSSRRLARS	(225-244)	RRKQRRSSRRQLSSRRLARS	(225-244)	PF00199.19	Catalase	(40-146)	6e-07
UP000013981_1203606.fasta	R8VT66	Butyricicoccus pullicaecorum 1.2	25_45	RRRRYSGYSSRYRRRRVSVS	(3-22)	RRRRYSGYSSRYRRRRVSVS	(3-22)	PF01522.21	Polysacc_deac_1	(105-229)	3.5e-23
UP000016307_1160719.fasta	U1F9C3	Cutibacterium granulosum DSM 20700	25_45	RSAPTRRARRRSTSRSRSRGTGSR	(174-197)	RSAPTRRARRRSTSRSRSRGTGSR	(174-197)	PF00575.23;PF10150.9	S1;RNase_E_G	(627-706);(710-985)	2.6e-05;8.9e-100
UP000016307_1160719.fasta	U1FBB0	Cutibacterium granulosum DSM 20700	25_45,30_40,30_45	SDSRSGRSRATSRGRRRRSR,SDSRSGRSRATSRGRRRRSR,SDSRSGRSRATSRGRRRRSR	(85-104),(85-104),(85-104)	SDSRSGRSRATSRGRRRRSR	(85-104)	PF01694.22	Rhomboid	(143-293)	1.4e-28
UP000016462_1330458.fasta	U1LPX8	Agrococcus pavilionensis RW1	25_45	SRGSRRRRSPRPTRSRARS	(88-106)	SRGSRRRRSPRPTRSRARS	(88-106)	PF01614.18	IclR	(37-89)	2.9e-05
UP000016462_1330458.fasta	U1MT22	Agrococcus pavilionensis RW1	30_40,35_35,40_30,40_35,45_25	RASRRVSGRSRGRASSGSRR,SRRVSGRSRGRASSGSRRSS,SRRVSGRSRGRASSGSRRSS,SRRVSGRSRGRASSGSRRSS,SGRSRGRASSGSRRSSGGSS	(56-75),(58-77),(58-77),(58-77),(62-81)	RASRRVSGRSRGRASSGSRRSSGGSS	(56-81)	PF11774.8	Lsr2	(1-114)	2e-36
UP000016462_1330458.fasta	U1MQH8	Agrococcus pavilionensis RW1	40_30,45_25,50_20	RSSRPDRSSRPSSDRPSSDRPSRPSSERSSERSSDSRPR,SDRSSRPDRSSRPSSDRPSSDRPSRPSSERSSERSSDSR,SSDRPSRPSSERSSERSSDS	(211-249),(209-247),(227-246)	SDRSSRPDRSSRPSSDRPSSDRPSRPSSERSSERSSDSRPR	(209-249)	PF05198.16;PF00707.22	IF3_N;IF3_C	(1-48);(55-140)	6.2e-19;4.9e-32
UP000017515_1385935.fasta	U9VRS0	Leptolyngbya sp. Heron Island J	25_45	RNRRRRRRSDGPSPRSSRS	(468-486)	RNRRRRRRSDGPSPRSSRS	(468-486)	PF10150.9	RNase_E_G	(113-386)	2.1e-90
UP000017765_1223307.fasta	V4IPM1	Streptomyces sp. PVA 94-07	30_40	SASRRCSRRSRSCARSLRLR	(416-435)	SASRRCSRRSRSCARSLRLR	(416-435)	PF07690.16;PF07690.16	MFS_1;MFS_1	(5-76);(97-401)	5.9e-11;8e-22
UP000018101_1262992.fasta	R5CWS1	Firmicutes bacterium CAG:83	25_45	RRNRRYGSRSGRRYRSSSYR	(424-443)	RRNRRYGSRSGRRYRSSSYR	(424-443)	PF00768.20;PF07943.13	Peptidase_S11;PBP5_C	(24-269);(291-383)	4.6e-55;2.2e-08
UP000018237_1262989.fasta	R6Y983	Firmicutes bacterium CAG:94	25_45	RPARRTRPRRRSWRSSSPSR	(588-607)	RPARRTRPRRRSWRSSSPSR	(588-607)	PF00005.27;PF12848.7;PF00005.27	ABC_tran;ABC_tran_Xtn;ABC_tran	(19-192);(231-320);(347-477)	3.8e-25;9.4e-18;2.2e-21
UP000018781_1435356.fasta	V9X779	Rhodococcus pyridinivorans SB3094	25_45	RRRSISTERRRSISTERRRS	(472-491)	RRRSISTERRRSISTERRRS	(472-491)	PF00128.24	Alpha-amylase	(44-394)	2.4e-77
UP000018781_1435356.fasta	V9XE69	Rhodococcus pyridinivorans SB3094	40_30,45_25,50_20	SSSQRSSSQRSSNRRIRPR,SGSSSQRSSSQRSSNRRIR,SIWSGSSSQRSSSQRSSNRR	(46-64),(44-62),(41-60)	SIWSGSSSQRSSSQRSSNRRIRPR	(41-64)	PF16919.5;PF00069.25;PF16918.5	PknG_rubred;Pkinase;PknG_TPR	(6-146);(147-394);(412-767)	8.7e-33;1.7e-30;4.7e-149
UP000019080_1302242.fasta	W4TUM5	Cutibacterium acnes JCM 18916	40_30	SRIRNRGRTCSRSSSSCSSRSR	(242-263)	SRIRNRGRTCSRSSSSCSSRSR	(242-263)	PF03814.15	KdpA	(11-246)	2.3e-88
UP000019081_1302243.fasta	W4UBN0	Cutibacterium acnes JCM 18918	40_30	SRIRNRGRTCSRSSSSCSSRSR	(66-87)	SRIRNRGRTCSRSSSSCSSRSR	(66-87)	PF03814.15	KdpA	(1-154)	2.6e-35
UP000019082_1302241.fasta	W4THZ8	Cutibacterium acnes JCM 18909	25_45,30_40,30_45	SESSSSDSTHRRRRRRRRR,SESSSSDSTHRRRRRRRRR,SESSSSDSTHRRRRRRRRR	(78-96),(78-96),(78-96)	SESSSSDSTHRRRRRRRRR	(78-96)	PF10150.9	RNase_E_G	(286-560)	2.8e-97
UP000019082_1302241.fasta	W4TIN8	Cutibacterium acnes JCM 18909	25_45,30_40	RGRRVSRSVRSSCRRPRSAR,RRVSRSVRSSCRRPRSARS	(216-235),(218-236)	RGRRVSRSVRSSCRRPRSARS	(216-236)	PF04408.23	HA2	(15-106)	2.7e-11
UP000019082_1302241.fasta	W4TL43	Cutibacterium acnes JCM 18909	35_35,40_30,40_35	RQSSRPSLRIRVPRSSSRRSRSS,SSRPSLRIRVPRSSSRRSRSS,SSRPSLRIRVPRSSSRRSRSS	(387-409),(389-409),(389-409)	RQSSRPSLRIRVPRSSSRRSRSS	(387-409)	PF04313.14;PF18766.1	HSDR_N;SWI2_SNF2	(34-229);(297-434)	1.3e-44;3.6e-19
UP000019150_1415166.fasta	W5TJ11	Nocardia nova SH22a	25_45	RRSRSRGRRRRSRTGPSQS	(196-214)	RRSRSRGRRRRSRTGPSQS	(196-214)	PF01202.22	SKI	(18-174)	6.6e-45
UP000019150_1415166.fasta	W5TRC8	Nocardia nova SH22a	45_25	SRPSGKRSSRRARSGSSSDS	(23-42)	SRPSGKRSSRRARSGSSSDS	(23-42)	PF00584.20	SecE	(88-142)	7.5e-20
UP000019222_1224164.fasta	W5Y4Z3	Corynebacterium vitaeruminis DSM 20294	25_45	SGGSSENKRRRRKRSRSRRR	(19-38)	SGGSSENKRRRRKRSRSRRR	(19-38)	PF00293.28	NUDIX	(134-254)	2.4e-19
UP000019362_1437444.fasta	W7WQ48	Hydrogenophaga sp. T4	25_45	RPRRPSTRRSARRRSRSTAS	(264-283)	RPRRPSTRRSARRRSRSTAS	(264-283)	PF00005.27	ABC_tran	(39-191)	3.2e-31
UP000019593_1294273.fasta	W8RUN0	Roseibacterium elongatum DSM 19469	25_45,30_40,30_45,35_35	RRQIWSRSSSRASRSRRRHR,RRQIWSRSSSRASRSRRRHRAR,RRQIWSRSSSRASRSRRRHR,RSCARRQIWSRSSSRASRSRR	(379-398),(379-400),(379-398),(375-395)	RSCARRQIWSRSSSRASRSRRRHRAR	(375-400)	PF07690.16	MFS_1	(18-338)	7.2e-16
UP000019753_948458.fasta	A0A021W110	Actinotalea ferrariae CF5-4	50_20	SSGSRSSGPRSGSPRSASSR	(341-360)	SSGSRSSGPRSGSPRSASSR	(341-360)	PF00294.24	PfkB	(39-334)	4.1e-40
UP000019754_1249481.fasta	A0A022KQ04	Brachybacterium muris UCD-AY4	25_45,30_40,35_35,40_30,45_25	RRRTRSRRRGDSRTSRSS,SGDDSSSSSSSRRRRRRRRSGS,SGDDSSSSSSSRRRRRRRRSGS,SGDDSSSSSSSRRRRRRRRSGS,SGDDSSSSSSSRRRRRRRRSGS	(231-248),(364-385),(364-385),(364-385),(364-385)	RRRTRSRRRGDSRTSRSS,SGDDSSSSSSSRRRRRRRRSGS	(231-248),(364-385)	PF10150.9	RNase_E_G	(568-837)	3.2e-103
UP000019754_1249481.fasta	A0A022KZI2	Brachybacterium muris UCD-AY4	40_30,45_25,45_30	RSSRSDDERSSRSNDRSSRS,RSSHSNDRSSRSDDERSSRSNDRSSRS,RSSRSDDERSSRSNDRSSRS	(159-178),(152-178),(159-178)	RSSHSNDRSSRSDDERSSRSNDRSSRS	(152-178)	PF00748.19;PF00877.19	Calpain_inhib;NLPC_P60	(39-132);(221-316)	0.00034;1.8e-23
UP000019754_1249481.fasta	A0A022KZA0	Brachybacterium muris UCD-AY4	50_20	SRGDSGASSSRSERRDSSSS	(151-170)	SRGDSGASSSRSERRDSSSS	(151-170)	PF06737.14	Transglycosylas	(41-117)	4.9e-34
UP000020226_1454000.fasta	A0A011PQE8	Candidatus Accumulibacter sp. SK-11	25_45,30_40	SCRRRCRQSRSRCRGSRCSRTS,RRCRQSRSRCRGSRCSRTSS	(272-293),(275-294)	SCRRRCRQSRSRCRGSRCSRTSS	(272-294)	PF05226.11	CHASE2	(24-262)	4.1e-27
UP000020226_1454000.fasta	A0A011NFR8	Candidatus Accumulibacter sp. SK-11	40_30,45_25,45_30	RRSWRSARSCSSIDRSSRSS,RRSWRSARSCSSIDRSSRSS,RRSWRSARSCSSIDRSSRSS	(106-125),(106-125),(106-125)	RRSWRSARSCSSIDRSSRSS	(106-125)	PF02811.19	PHP	(156-380)	1.4e-06
UP000023067_396014.fasta	Z9JX41	Brachybacterium phenoliresistens	30_40,35_35,35_35,35_40,40_30,40_35,40_40,45_25,45_30,45_35,45_40	SGSSSRRRRRRRRSGSSSS,SGSSSRRRRRRRRSGSSSS,SSRAPRTSRSRRRTRSSAAS,SGSSSRRRRRRRRSGSSSS,SGSSSRRRRRRRRSGSSSS,SGSSSRRRRRRRRSGSSSS,SGSSSRRRRRRRRSGSSSS,SGSSSRRRRRRRRSGSSSS,SGSSSRRRRRRRRSGSSSS,SGSSSRRRRRRRRSGSSSS,SGSSSRRRRRRRRSGSSSS	(354-372),(354-372),(1002-1021),(354-372),(354-372),(354-372),(354-372),(354-372),(354-372),(354-372),(354-372)	SGSSSRRRRRRRRSGSSSS,SSRAPRTSRSRRRTRSSAAS	(354-372),(1002-1021)	PF10150.9	RNase_E_G	(554-823)	8.1e-104
UP000023067_396014.fasta	Z9JWE3	Brachybacterium phenoliresistens	35_35,40_30	RRGWSESRPSERSRRSTSSR,RGWSESRPSERSRRSTSSRS	(105-124),(106-125)	RRGWSESRPSERSRRSTSSRS	(105-125)	PF01029.18;PF01189.17	NusB;Methyltr_RsmB-F	(121-245);(373-580)	1.6e-24;6.6e-44
UP000026918_68570.fasta	A0A059W813	Streptomyces albulus	25_45	RSGRRPRSAARSRRRSATSR	(439-458)	RSGRRPRSAARSRRRSATSR	(439-458)	PF00069.25	Pkinase	(8-274)	3e-52
UP000028984_1437610.fasta	A0A087CM61	Bifidobacterium reuteri DSM 23975	25_45	SDSMRTRSRRRRRRGSRS	(379-396)	SDSMRTRSRRRRRRGSRS	(379-396)	PF10150.9	RNase_E_G	(629-905)	3.4e-98
UP000028992_1538644.fasta	A0A088EUX8	Sphingobacterium sp. ML3W	25_45	RRRPSAPRSDSRNRSTSRRR	(412-431)	RRRPSAPRSDSRNRSTSRRR	(412-431)	PF00270.29;PF00271.31	DEAD;Helicase_C	(25-196);(230-339)	2.5e-51;6.2e-29
UP000029453_1212764.fasta	M9M196	Paenibacillus popilliae ATCC 14706	50_20,55_20,60_20,65_20,70_20	SSSISSKSSRSRSSRSSRSSSSPSPS,SSSISSKSSRSRSSRSSRSSSSPS,SSSISSKSSRSRSSRSSRSSSSPS,SSSISSKSSRSRSSRSSRSS,SSSISSKSSRSRSSRSSRSS	(99-124),(99-122),(99-122),(99-118),(99-118)	SSSISSKSSRSRSSRSSRSSSSPSPS	(99-124)	PF00395.20;PF00395.20	SLH;SLH	(185-228);(286-329)	1.4e-11;5e-07
UP000029507_169760.fasta	A0A089LMW0	Paenibacillus stellifer	25_45	RRRSSGRASGRSRRRIGRS	(451-469)	RRRSSGRASGRSRRRIGRS	(451-469)	PF12698.7	ABC2_membrane_3	(162-401)	2.8e-11
UP000029833_1408250.fasta	A0A0A0B402	Cellulomonas cellasea DSM 20118	25_45	RRSRRPCSRSSTRSRRATR	(96-114)	RRSRRPCSRSSTRSRRATR	(96-114)	PF08279.12	HTH_11	(5-59)	3.1e-15
UP000029833_1408250.fasta	A0A0A0B6W0	Cellulomonas cellasea DSM 20118	25_45,30_40	RPPRGSSRRSPRSRRRPPRS,SSRRSPRSRRRPPRSTPGSRS	(861-880),(866-886)	RPPRGSSRRSPRSRRRPPRSTPGSRS	(861-886)	PF13195.6	DUF4011	(426-593)	1.2e-29
UP000029833_1408250.fasta	A0A0A0B8B5	Cellulomonas cellasea DSM 20118	45_25,50_20,55_20	RASSSAGRSGRSSTRRSSGS,SSSAGRSGRSSTRRSSGSSSS,SSSAGRSGRSSTRRSSGSSSS	(60-79),(62-82),(62-82)	RASSSAGRSGRSSTRRSSGSSSS	(60-82)	PF11774.8	Lsr2	(1-116)	1.9e-39
UP000029914_558173.fasta	A0A097IHP0	Corynebacterium doosanense CAU 212 = DSM 45436	25_45,30_40,30_45	SSRGSRGRRRATRRSSSRR,SSRGSRGRRRATRRSSSRR,SSRGSRGRRRATRRSSSRR	(1029-1047),(1029-1047),(1029-1047)	SSRGSRGRRRATRRSSSRR	(1029-1047)	PF04760.15;PF10150.9	IF2_N;RNase_E_G	(36-86);(445-723)	1.5e-09;5.1e-102
UP000031584_1576605.fasta	A0A0C2BA88	Streptomyces sp. 150FB	25_45	RRRSSSHRPRRTVRVRSSR	(4-22)	RRRSSSHRPRRTVRVRSSR	(4-22)	PF13458.6	Peripla_BP_6	(53-403)	1.7e-30
UP000031636_754409.fasta	A0A024FIU7	Winogradskyella sp. PG-2	25_45,30_40,30_45,35_35	RRSDSSGSRSDRPRRSRRR,RGDRRSDSSGSRSDRPRRSRRR,RRSDSSGSRSDRPRRSRRR,SRGDRRSDSSGSRSDRPRRS	(618-636),(615-636),(618-636),(614-633)	SRGDRRSDSSGSRSDRPRRSRRR	(614-636)	PF00270.29;PF00271.31;PF03880.15	DEAD;Helicase_C;DbpA	(26-194);(228-337);(462-533)	4.1e-45;7.7e-28;1.2e-17
UP000032160_1458461.fasta	X5MN19	Candidatus Phaeomarinobacter ectocarpi	25_45,30_40	SRGRNGRSGDRRPSRRSRSR,SSRGRNGRSGDRRPSRRSRS	(267-286),(266-285)	SSRGRNGRSGDRRPSRRSRSR	(266-286)	PF10150.9	RNase_E_G	(321-592)	1.7e-96
UP000033641_1415558.fasta	A0A0F5VRE2	Streptomyces sp. WM6386	25_45	SSRARRSRRSRPSRRR	(3-18)	SSRARRSRRSRPSRRR	(3-18)	PF13354.6	Beta-lactamase2	(146-287)	4.8e-08
UP000033641_1415558.fasta	A0A0F5VVP2	Streptomyces sp. WM6386	25_45,30_40,35_35,40_30	SSSSSSRRRRRRRRRTGDSS,SSSSSSRRRRRRRRRTGDSS,SSSSSSRRRRRRRRRTGDSS,SSSSSSRRRRRRRRRTGDSS	(484-503),(484-503),(484-503),(484-503)	SSSSSSRRRRRRRRRTGDSS	(484-503)	PF10150.9	RNase_E_G	(692-961)	2.5e-108
UP000033641_1415558.fasta	A0A0F5VZJ8	Streptomyces sp. WM6386	35_35	SSRGIRDIRSSSRRRGRSS	(7-25)	SSRGIRDIRSSSRRRGRSS	(7-25)	PF09250.11	Prim-Pol	(31-205)	5.8e-14
UP000034098_69370.fasta	A0A0M2H4T0	Microbacterium trichothecenolyticum	25_45,30_40	RRSRRPCPSSRPRRSSPARR,RASRRSRRPCPSSRPRRSSPAR	(245-264),(242-263)	RASRRSRRPCPSSRPRRSSPARR	(242-264)	PF01757.22	Acyl_transf_3	(15-222)	1.6e-16
UP000034098_69370.fasta	A0A0M2HB16	Microbacterium trichothecenolyticum	50_20	STCHRRSPSSSRSSSREPSSTAS	(192-214)	STCHRRSPSSSRSSSREPSSTAS	(192-214)	PF08922.11	DUF1905	(4-80)	3.1e-10
UP000034196_1428628.fasta	A0A1J4NPE9	Streptomyces mangrovisoli	25_45	RPRRTPSRSRSRRSAVRSPR	(402-421)	RPRRTPSRSRSRRSAVRSPR	(402-421)	PF00270.29;PF00271.31	DEAD;Helicase_C	(29-198);(232-339)	2.9e-41;6.7e-26
UP000034196_1428628.fasta	A0A1J4P3V6	Streptomyces mangrovisoli	30_40	SPSSSKSNTRRRPRRRGSRR	(727-746)	SPSSSKSNTRRRPRRRGSRR	(727-746)	PF03717.15;PF00905.22	PBP_dimer;Transpeptidase	(59-248);(298-659)	1.1e-40;1.3e-77
UP000035037_1608419.fasta	A0A0G8ATP2	Candidatus Synechococcus spongiarum 15L	25_45	SLPSRDLRRSRRRRGRSRGSGS	(67-88)	SLPSRDLRRSRRRRGRSRGSGS	(67-88)	PF12419.8;PF00176.23;PF00271.31	DUF3670;SNF2_N;Helicase_C	(383-513);(563-851);(866-981)	1.2e-27;1.1e-50;1.1e-14
UP000035721_1194083.fasta	A0A077LYG6	Tetrasphaera japonica T1-X7	25_45,30_40,30_45,35_35,35_40,35_45,40_30,40_35,40_40,40_45,45_25,45_30,45_35,50_20,50_25,50_30,55_20,55_25	RRSRSRRSSPTPSSSRSRRRRR,RRSRSRRSSPTPSSSRSRRRRR,RRSRSRRSSPTPSSSRSRRRRR,SARRSRSRRSSPTPSSSRSRRRRR,RRSRSRRSSPTPSSSRSRRRRR,RRSRSRRSSPTPSSSRSRRRRR,SSSARRSRSRRSSPTPSSSRSRRRRR,SARRSRSRRSSPTPSSSRSRRRRR,RRSRSRRSSPTPSSSRSRRRRR,RRSRSRRSSPTPSSSRSRRRRR,SSSSARRSRSRRSSPTPSSSRSR,SSSARRSRSRRSSPTPSSSRSR,SARRSRSRRSSPTPSSSRSR,SSSSARRSRSRRSSPTPSSSRS,SSSSARRSRSRRSSPTPSSSRS,SSSARRSRSRRSSPTPSSSRS,SSSSARRSRSRRSSPTPSSS,SSSS…	(310-331),(310-331),(310-331),(308-331),(310-331),(310-331),(306-331),(308-331),(310-331),(310-331),(305-327),(306-327),(308-327),(305-326),(305-326),(306-326),(305-324),(305-324)	SSSSARRSRSRRSSPTPSSSRSRRRRR	(305-331)	PF01593.24	Amino_oxidase	(19-180)	1e-14
UP000035721_1194083.fasta	A0A077LWH6	Tetrasphaera japonica T1-X7	50_20,55_20,60_20	SSPSSRRPSSSSTSSSRASRPATS,SSPSSRRPSSSSTSSSRASR,SSPSSRRPSSSSTSSSRASR	(69-92),(69-88),(69-88)	SSPSSRRPSSSSTSSSRASRPATS	(69-92)	PF02557.17	VanY	(366-477)	4.3e-13
UP000037251_67356.fasta	A0A0L8KVR7	Streptomyces resistomycificus	25_45	SSRAPRNRRSRSSRPFRRR	(3-21)	SSRAPRNRRSRSSRPFRRR	(3-21)	PF13354.6	Beta-lactamase2	(149-296)	1.3e-07
UP000037251_67356.fasta	A0A0L8KTN4	Streptomyces resistomycificus	45_25,50_20,50_25,55_20,55_25,60_20,60_25	RGSRGSSGSTSSRSSSRSSRTSSQSSKSRRSVSGRLSRSVSGRS,RGSRGSSGSTSSRSSSRSSRTSSQSSKSRRSVSGRLSRSVS,RGSRGSSGSTSSRSSSRSSRTSSQSSKSRRSVSGR,RGSRGSSGSTSSRSSSRSSRTSSQSSKSRRSVS,RGSRGSSGSTSSRSSSRSSRTSSQSSKSRRS,SRGSSGSTSSRSSSRSSRTSSQSSKSRRSVS,SSRSSSRSSRTSSQSSKSRRS	(54-97),(54-94),(54-88),(54-86),(54-84),(56-86),(64-84)	RGSRGSSGSTSSRSSSRSSRTSSQSSKSRRSVSGRLSRSVSGRS	(54-97)	PF16919.5;PF00069.25;PF16918.5	PknG_rubred;Pkinase;PknG_TPR	(56-197);(198-464);(528-849)	1.1e-40;5.1e-25;4.5e-89
UP000038011_1514904.fasta	A0A0N0E8H5	Ahrensia marina	25_45	RDRRRRSKKRKSSSRKRSR	(482-500)	RDRRRRSKKRKSSSRKRSR	(482-500)	PF05872.12	DUF853	(12-538)	7e-231
UP000048984_665126.fasta	A0A0P6WG11	Prosthecomicrobium hirschii	25_45,30_40,30_45	SRRRSQGRRSSPSRSRRGR,SRRRSQGRRSSPSRSRRGR,SRRRSQGRRSSPSRSRRGR	(27-45),(27-45),(27-45)	SRRRSQGRRSSPSRSRRGR	(27-45)	PF07732.15;PF00394.22;PF07731.14	Cu-oxidase_3;Cu-oxidase;Cu-oxidase_2	(84-201);(206-347);(400-530)	3.4e-20;3.3e-06;1.4e-17
UP000048984_665126.fasta	A0A0P6WHF8	Prosthecomicrobium hirschii	40_30,45_25	SPSASRSWRRSSPWTSSRRR,SSPSASRSWRRSSPWTSSRR	(7-26),(6-25)	SSPSASRSWRRSSPWTSSRRR	(6-26)	PF00005.27	ABC_tran	(64-207)	9.7e-30
UP000051195_1736511.fasta	A0A0Q6M5I5	Rhizobacter sp. Root29	25_45,30_40,30_45	RSSRRSSRRWTRSTPARRRS,RSSRRSSRRWTRSTPARRRS,RSSRRSSRRWTRSTPARRRS	(328-347),(328-347),(328-347)	RSSRRSSRRWTRSTPARRRS	(328-347)	PF12729.7	4HB_MCP_1	(9-194)	1.8e-11
UP000051216_1736570.fasta	A0A0T2KRM4	Microbacterium sp. Root61	35_35,40_30,40_35,45_25,45_30,45_35	SESTSSRSRSRSRNRSRSR,SESTSSRSRSRSRNRSRSR,SESTSSRSRSRSRNRSRSR,SESTSSRSRSRSRNRSRSR,SESTSSRSRSRSRNRSRSR,SESTSSRSRSRSRNRSRSR	(211-229),(211-229),(211-229),(211-229),(211-229),(211-229)	SESTSSRSRSRSRNRSRSR	(211-229)	PF07497.12;PF00006.25	Rho_RNA_bind;ATP-synt_ab	(301-377);(407-614)	7.1e-27;1.2e-21
UP000051216_1736570.fasta	A0A0T2KWD0	Microbacterium sp. Root61	35_35	RSISSARRTSSASARPRRRS	(59-78)	RSISSARRTSSASARPRRRS	(59-78)	PF11774.8	Lsr2	(1-114)	2.1e-38
UP000053039_67350.fasta	A0A101N424	Streptomyces pseudovenezuelae	25_45,30_40	RRSGSAGRNRSSRSARGRRR,RSGSAGRNRSSRSARGRRRS	(451-470),(452-471)	RRSGSAGRNRSSRSARGRRRS	(451-471)	PF00270.29;PF00271.31	DEAD;Helicase_C	(75-244);(278-385)	1.2e-44;1.1e-24
UP000053039_67350.fasta	A0A124HBA4	Streptomyces pseudovenezuelae	25_45,30_40,35_35,40_30	SSSSSRRRRRRRRRSGDSS,SSSSSRRRRRRRRRSGDSS,SSSSSRRRRRRRRRSGDSS,SSSSSRRRRRRRRRSGDSS	(508-526),(508-526),(508-526),(508-526)	SSSSSRRRRRRRRRSGDSS	(508-526)	PF10150.9	RNase_E_G	(719-988)	1.2e-107
UP000053039_67350.fasta	A0A117PMK1	Streptomyces pseudovenezuelae	45_25,50_20,50_25,55_20,55_25	RRSSRPSSRSSSRSSSHQWSRRS,RRSSRPSSRSSSRSSSHQWSRRS,RRSSRPSSRSSSRSSSHQWSRRS,RRSSRPSSRSSSRSSSHQWSRRS,RRSSRPSSRSSSRSSSHQWSRRS	(589-611),(589-611),(589-611),(589-611),(589-611)	RRSSRPSSRSSSRSSSHQWSRRS	(589-611)	PF00501.28;PF00550.25;PF00668.20;PF00668.20;PF00501.28;PF13193.6;PF00550.25;PF00668.20	AMP-binding;PP-binding;Condensation;Condensation;AMP-binding;AMP-binding_C;PP-binding;Condensation	(15-457);(716-782);(805-971);(975-1265);(1306-1719);(1727-1798);(1831-1897);(1933-2270)	2.1e-64;1.6e-17;2.1e-15;5.6e-21;3e-91;2.1e-10;1.3e-10;7.5e-30
UP000053039_67350.fasta	A0A124HB93	Streptomyces pseudovenezuelae	45_25,50_20	RGSSRTSSHSSKSRRSVSGRLSRS,SSRTSSHSSKSRRSVSGRLSRSVS	(66-89),(68-91)	RGSSRTSSHSSKSRRSVSGRLSRSVS	(66-91)	PF16919.5;PF00069.25;PF16918.5	PknG_rubred;Pkinase;PknG_TPR	(53-194);(195-466);(521-839)	3.3e-40;7e-26;1.7e-87
UP000053253_1681197.fasta	A0A0L0BKG5	Arthrobacter sp. RIT-PI-e	25_45,30_40,30_45	SGRRSRRSRRGRSRSRGGSAS,SGRRSRRSRRGRSRSRGGSAS,SGRRSRRSRRGRSRSRGGSAS	(270-290),(270-290),(270-290)	SGRRSRRSRRGRSRSRGGSAS	(270-290)	PF10150.9	RNase_E_G	(522-793)	7.2e-104
UP000053513_1206458.fasta	A0A0S6WTS6	Novosphingobium sp. MBES04	25_45,30_40	RGRRLSWSRWSRPPRSSRRR,RRLSWSRWSRPPRSSRRRPS	(667-686),(669-688)	RGRRLSWSRWSRPPRSSRRRPS	(667-688)	PF01624.20;PF05188.17;PF05192.18;PF05190.18;PF00488.21	MutS_I;MutS_II;MutS_III;MutS_IV;MutS_V	(1-117);(125-242);(259-558);(424-517);(612-672)	5.4e-36;6.8e-12;1.2e-30;4.4e-17;4.8e-23
UP000053513_1206458.fasta	A0A0S6WZ05	Novosphingobium sp. MBES04	35_35	SRRSRSRTSIRSPGPTRSRSS	(416-436)	SRRSRSRTSIRSPGPTRSRSS	(416-436)	PF07715.15	Plug	(60-168)	1.4e-11
UP000053923_68262.fasta	A0A101JBT3	Streptomyces regalis	25_45	SRSSSPDRERSARTPRRRRR	(472-491)	SRSSSPDRERSARTPRRRRR	(472-491)	PF00270.29;PF00271.31	DEAD;Helicase_C	(54-232);(270-379)	1.1e-48;1.9e-28
UP000053923_68262.fasta	A0A124G6Z3	Streptomyces regalis	25_45	SVRCSVRRRSTSRRWRRMRS	(343-362)	SVRCSVRRRSTSRRWRRMRS	(343-362)	PF08124.11	Lyase_8_N	(1-212)	9.4e-63
UP000054011_936756.fasta	A0A124ECP1	Streptomyces kanasensis	25_45	SRPRRSRPSQSSRRAGRRR	(477-495)	SRPRRSRPSQSSRRAGRRR	(477-495)	PF00270.29;PF00271.31	DEAD;Helicase_C	(97-266);(300-407)	1.6e-41;5.2e-24
UP000054078_1299998.fasta	A0A117J4G6	Olsenella scatoligenes	25_45	RRVSRTKSSARRNRSSARRR	(231-250)	RRVSRTKSSARRNRSSARRR	(231-250)	PF03458.13;PF03458.13	UPF0126;UPF0126	(19-94);(105-181)	1.2e-14;3.1e-20
UP000054314_1386082.fasta	A0A0A0BZD8	Cellulomonas bogoriensis 69B4 = DSM 16987	25_45	RRRSSGRASSAARRVLRRRS	(23-42)	RRRSSGRASSAARRVLRRRS	(23-42)	PF07228.12	SpoIIE	(197-382)	5.1e-29
UP000054804_1765722.fasta	A0A0W7X0G4	Streptomyces silvensis	25_45	SRTSRKSRTSRTGRRSRTRR	(2-21)	SRTSRKSRTSRTGRRSRTRR	(2-21)	PF00722.21	Glyco_hydro_16	(93-320)	3.1e-09
UP000054804_1765722.fasta	A0A0W7X4G8	Streptomyces silvensis	30_40	RSRSARSTASRGRGRSRRS	(308-326)	RSRSARSTASRGRGRSRRS	(308-326)	PF01551.22	Peptidase_M23	(459-553)	3.3e-25
UP000054804_1765722.fasta	A0A0W7X0L3	Streptomyces silvensis	35_35	RSRRSLSSSSRRSIRPR	(2-18)	RSRRSLSSSSRRSIRPR	(2-18)	PF17964.1;PF03734.14	Big_10;YkuD	(59-243);(245-368)	1.1e-48;4.9e-12
UP000054837_767452.fasta	A0A0W8IHQ2	Serinicoccus chungangensis	25_45	RRSSSTESAGSGGRRRRRRR	(481-500)	RRSSSTESAGSGGRRRRRRR	(481-500)	PF00270.29;PF00271.31	DEAD;Helicase_C	(29-205);(243-352)	3.6e-44;5.9e-29
UP000062973_1068978.fasta	A0A076MLU6	Amycolatopsis methanolica 239	25_45	RRSPRTRASLRSRPRRSSRCR	(264-284)	RRSPRTRASLRSRPRRSSRCR	(264-284)	PF00890.24	FAD_binding_2	(7-276)	7.5e-16
UP000062973_1068978.fasta	A0A076MP54	Amycolatopsis methanolica 239	35_35	SRARSSAASRRCPGSSRRSRWRS	(326-348)	SRARSSAASRRCPGSSRRSRWRS	(326-348)	PF00005.27	ABC_tran	(19-142)	1.5e-13
UP000063699_860235.fasta	A0A0N7F5J6	Kibdelosporangium phytohabitans	25_45	SSGRSDGTRSGRRGRRRSRR	(4-23)	SSGRSDGTRSGRRGRRRSRR	(4-23)	PF00293.28	NUDIX	(29-157)	2e-22
UP000063699_860235.fasta	A0A0N9HW62	Kibdelosporangium phytohabitans	30_40,35_35,35_40	RRTSRRARSGPSRSSRPSRS,RRTSRRARSGPSRSSRPSRS,RRTSRRARSGPSRSSRPSRS	(368-387),(368-387),(368-387)	RRTSRRARSGPSRSSRPSRS	(368-387)	PF00561.20	Abhydrolase_1	(72-340)	2.3e-18
UP000068029_1725411.fasta	A0A0U3Q8D5	Streptomyces sp. CdTB01	45_25,50_20	RGSSRTSSQSSKSRRSVSGRLSRS,SSRTSSQSSKSRRSVSGRLSRSLS	(67-90),(69-92)	RGSSRTSSQSSKSRRSVSGRLSRSLS	(67-92)	PF16919.5;PF00069.25;PF16918.5	PknG_rubred;Pkinase;PknG_TPR	(50-195);(196-445);(518-828)	4.7e-41;3.8e-25;1.4e-89
UP000070134_37927.fasta	A0A127A431	Sinomonas atrocyanea	25_45	SSPSRPERRRRRFSGRSRR	(13-31)	SSPSRPERRRRRFSGRSRR	(13-31)	PF00528.22	BPD_transp_1	(108-315)	7.7e-15
UP000070591_1384076.fasta	A0A133ZME0	Corynebacterium sp. DNF00584	25_45,30_40,30_45	RRSGSRTRTRTTRSRSSRSRRR,RRSGSRTRTRTTRSRSSRSRRR,RRSGSRTRTRTTRSRSSRSRRR	(437-458),(437-458),(437-458)	RRSGSRTRTRTTRSRSSRSRRR	(437-458)	PF00270.29;PF00271.31	DEAD;Helicase_C	(36-209);(245-354)	3.6e-47;2e-30
UP000077169_399101.fasta	A0A168UYH6	Phormidium willei BDU 130791	25_45,30_40,35_35	RRRRRRDSVSSTRSATSGRR,SRRRRRRDSVSSTRSATSGR,SASGSRRRRRRDSVSSTRSATS	(562-581),(561-580),(557-578)	SASGSRRRRRRDSVSSTRSATSGRR	(557-581)	PF00226.31;PF13355.6	DnaJ;DUF4101	(6-67);(659-774)	2.9e-10;1.6e-32
UP000077169_399101.fasta	A0A168SZM9	Phormidium willei BDU 130791	30_40,35_35,35_40	SEASSGSRSKSRTTRRRRRRSSASSDS,SSEASSGSRSKSRTTRRRRRRSSASSDS,SSGSRSKSRTTRRRRRRSSASSDS	(695-721),(694-721),(698-721)	SSEASSGSRSKSRTTRRRRRRSSASSDS	(694-721)	PF10150.9	RNase_E_G	(113-384)	4.7e-92
UP000077169_399101.fasta	A0A166S8R7	Phormidium willei BDU 130791	35_35,40_30,40_35,45_25,45_30	RSRRDRRRAGRSASSSASSS,RSRRDRRRAGRSASSSASSSS,RSRRDRRRAGRSASSSASSS,SRRDRRRAGRSASSSASSSSGS,SRRDRRRAGRSASSSASSSS	(13-32),(13-33),(13-32),(14-35),(14-33)	RSRRDRRRAGRSASSSASSSSGS	(13-35)	PF00691.20	OmpA	(206-301)	2.9e-07
UP000077169_399101.fasta	A0A168W7U5	Phormidium willei BDU 130791	40_30,45_25	SSNSSSSSSRNRRDRRER,RGSGDSSNSSSSSSRNRRDRR	(429-446),(424-444)	RGSGDSSNSSSSSSRNRRDRRER	(424-446)	PF04760.15;PF04760.15;PF00009.27;PF11987.8	IF2_N;IF2_N;GTP_EFTU;IF-2	(3-54);(459-509);(538-705);(829-934)	3.4e-11;2.5e-10;5.7e-35;5.8e-33
UP000078145_1840095.fasta	A0A170YGV8	Streptomyces sp. F-3	30_40	REIRSGARRRGRSYRSSRSS	(9-28)	REIRSGARRRGRSYRSSRSS	(9-28)	PF09250.11	Prim-Pol	(34-207)	1.4e-16
UP000078145_1840095.fasta	A0A171AAM4	Streptomyces sp. F-3	45_25,50_20,50_25	SRSSSSSSPSASSLPARRRR,SRSSSSSSPSASSLPARRRR,SRSSSSSSPSASSLPARRRR	(9-28),(9-28),(9-28)	SRSSSSSSPSASSLPARRRR	(9-28)	PF13462.6	Thioredoxin_4	(83-253)	5.3e-30
UP000078292_1837282.fasta	A0A1B7LXL3	Enteractinococcus helveticum	25_45,30_40,30_45	SSQGSSRRRRRSDRGRSNRR,SSQGSSRRRRRSDRGRSNRR,SSQGSSRRRRRSDRGRSNRR	(717-736),(717-736),(717-736)	SSQGSSRRRRRSDRGRSNRR	(717-736)	PF10150.9	RNase_E_G	(324-599)	2.6e-102
UP000091910_1834111.fasta	A0A1A0TCE0	Mycobacterium sp. 852013-51886_SCH5428379	25_45,30_40	RRRRRRRRRKSGSSDDSDS,RRRRRRRRKSGSSDDSDSTS	(248-266),(249-268)	RRRRRRRRRKSGSSDDSDSTS	(248-268)	PF10150.9	RNase_E_G	(465-747)	7.1e-100
UP000093220_189873.fasta	A0A1B9YZK3	Bradyrhizobium sp. LMTR 3	25_45	SESRSSHRRRSRHRNARRR	(104-122)	SESRSSHRRRSRHRNARRR	(104-122)	PF10150.9	RNase_E_G	(363-634)	2.6e-94
UP000094472_1774969.fasta	A0A1E3VXK3	Methyloceanibacter superfactus	25_45	SRRRRKRARSPRPKRSRSS	(515-533)	SRRRRKRARSPRPKRSRSS	(515-533)	PF07517.14;PF01043.20;PF07516.13;PF02810.15	SecA_DEAD;SecA_PP_bind;SecA_SW;SEC-C	(8-391);(233-347);(617-829);(903-921)	2.6e-133;9.3e-39;7.9e-67;3.7e-10
UP000094487_1888892.fasta	A0A1E3LUK1	Sphingomonas turrisvirgatae	25_45,30_40	SRRSSSRAPSTHRTRRRRR,SLSRRSSSRAPSTHRTRRRR	(151-169),(149-168)	SLSRRSSSRAPSTHRTRRRRR	(149-169)	PF10604.9	Polyketide_cyc2	(1-138)	6.2e-16
UP000095042_1774971.fasta	A0A1E3WD77	Methyloceanibacter marginalis	40_30,45_25	RRSSSPSPRCSARSGRRSS,SRASSTRRSLSGIRRSSSPS	(220-238),(207-226)	SRASSTRRSLSGIRRSSSPSPRCSARSGRRSS	(207-238)	PF03881.14	Fructosamin_kin	(1-212)	5.3e-21
UP000175829_943816.fasta	A0A1E7K1Q5	Streptomyces qinglanensis	25_45,30_40,35_35,40_30	SSGGSSSSSRRRRRRRRRS,SSGGSSSSSRRRRRRRRRS,SSGGSSSSSRRRRRRRRRS,SSGGSSSSSRRRRRRRRRS	(578-596),(578-596),(578-596),(578-596)	SSGGSSSSSRRRRRRRRRS	(578-596)	PF10150.9	RNase_E_G	(792-1061)	6e-108
UP000175829_943816.fasta	A0A1E7K1F2	Streptomyces qinglanensis	35_35,40_30,40_35,45_25,45_30,50_20	RSGSARTSSRGSARSRSSRRSVSGRLSRSLSGR,RSGSARTSSRGSARSRSSRRSVSGRLSRSLSGR,RSGSARTSSRGSARSRSSRRSVSGRLSRSLSGR,SGRSGSARTSSRGSARSRSSRRSVSGRLSRSLS,SGSARTSSRGSARSRSSRRSVSGRLSRSLS,RSVSVRSSSSSAESSGRSR	(67-99),(67-99),(67-99),(65-97),(68-97),(103-121)	SGRSGSARTSSRGSARSRSSRRSVSGRLSRSLSGR,RSVSVRSSSSSAESSGRSR	(65-99),(103-121)	PF16919.5;PF00069.25;PF16918.5	PknG_rubred;Pkinase;PknG_TPR	(54-200);(201-455);(580-911)	8.6e-41;4.7e-25;7.5e-85
UP000180026_1848292.fasta	A0A1S1T2N0	Ensifer sp. LCM 4579	25_45,30_40	SGRASSRRRSASRPRRQPRR,SSGRASSRRRSASRPRRQPR	(168-187),(167-186)	SSGRASSRRRSASRPRRQPRR	(167-187)	PF13763.6	DUF4167	(9-91)	8.4e-34
UP000183413_1993.fasta	A0A1I5A627	Actinomadura madurae	25_45	SSGRRGGRRPRRRKSSRARS	(21-40)	SSGRRGGRRPRRRKSSRARS	(21-40)	PF00528.22	BPD_transp_1	(92-323)	2.1e-11
UP000184111_310782.fasta	A0A1M6WU31	Streptomyces paucisporeus	45_25,50_20,50_25,55_20	RTSTSTSSRSSKSSSRASRRSVSGRLS,RTSTSTSSRSSKSSSRASRRSVSGRLS,RTSTSTSSRSSKSSSRASRRSVSGRLS,STSTSSRSSKSSSRASRRSVS	(57-83),(57-83),(57-83),(59-79)	RTSTSTSSRSSKSSSRASRRSVSGRLS	(57-83)	PF16919.5;PF00069.25;PF16918.5	PknG_rubred;Pkinase;PknG_TPR	(44-190);(191-411);(571-890)	5.8e-41;4.9e-22;1.4e-87
UP000185628_208480.fasta	A0A1Q5Q0N2	Actinomyces nasicola	25_45,30_40,35_35	RSRSRNRRASASRCAPRSRR,RSRSRSRNRRASASRCAPRSR,SCSAPRSRSRSRNRRASASR	(229-248),(227-247),(222-241)	SCSAPRSRSRSRNRRASASRCAPRSRR	(222-248)	PF12833.7	HTH_18	(34-112)	2.9e-18
UP000185628_208480.fasta	A0A1Q5PZK1	Actinomyces nasicola	45_25,50_20,50_25	REHLRLSYSSSRSGSRSSRSVSR,RLSYSSSRSGSRSSRSVSR,RLSYSSSRSGSRSSRSVSR	(536-558),(540-558),(540-558)	REHLRLSYSSSRSGSRSSRSVSR	(536-558)	PF13245.6;PF13361.6;PF13361.6;PF00570.23	AAA_19;UvrD_C;UvrD_C;HRDC	(14-261);(281-430);(415-546);(593-660)	1.4e-34;4.4e-20;4.2e-23;5.4e-19
UP000185643_1703927.fasta	A0A1Q5MVT2	Streptomyces sp. CB00455	25_45	RSARSSRGRRSRPAQERRRS	(469-488)	RSARSSRGRRSRPAQERRRS	(469-488)	PF00270.29;PF00271.31	DEAD;Helicase_C	(93-262);(296-403)	4.5e-44;7.6e-26
UP000185643_1703927.fasta	A0A1Q5N0D8	Streptomyces sp. CB00455	40_30,45_25,45_30,50_20,50_20,50_25,50_30,55_20,55_25	SARSSRSSSSRRSVSGRLSRS,SARSSRSSSSRRSVSGRLSRSLS,SARSSRSSSSRRSVSGRLSRS,SHGSARSAGSARSSRSSSSRRSVSGRLSRSLS,SRSVSVRSSGSAPSSSGRSR,SARSSRSSSSRRSVSGRLSRSLS,SARSSRSSSSRRSVSGRLSRS,SSRSSSSRRSVSGRLSRSLS,SSRSSSSRRSVSGRLSRSLS	(80-100),(80-102),(80-100),(71-102),(107-126),(80-102),(80-100),(83-102),(83-102)	SHGSARSAGSARSSRSSSSRRSVSGRLSRSLS,SRSVSVRSSGSAPSSSGRSR	(71-102),(107-126)	PF16919.5;PF00069.25;PF16918.5	PknG_rubred;Pkinase;PknG_TPR	(65-205);(206-460);(642-951)	8.9e-42;1.2e-25;6.2e-92
UP000185703_1904965.fasta	A0A1Q9TRN3	Nocardiopsis sp. CNR-923	40_30	SSRSTKGSPTSSSRWRRSRR	(120-139)	SSRSTKGSPTSSSRWRRSRR	(120-139)	PF10935.8	DUF2637	(28-120)	1.6e-05
UP000186200_1703920.fasta	A0A1Q5M512	Streptomyces sp. CB02488	25_45,30_40,35_35,40_30	SSSSRRRRRRRRRSGDSSS,SSSSRRRRRRRRRSGDSSS,SSSSRRRRRRRRRSGDSSS,SSSSRRRRRRRRRSGDSSS	(541-559),(541-559),(541-559),(541-559)	SSSSRRRRRRRRRSGDSSS	(541-559)	PF10150.9	RNase_E_G	(753-1025)	1.5e-105
UP000186200_1703920.fasta	A0A1Q5NCV9	Streptomyces sp. CB02488	40_30	SSSRGRRSRPAQARRTSSSS	(480-499)	SSSRGRRSRPAQARRTSSSS	(480-499)	PF00270.29;PF00271.31	DEAD;Helicase_C	(102-271);(305-412)	3.7e-43;4.2e-25
UP000186292_1161099.fasta	A0A1N7K2K2	Corynebacterium appendicis CIP 107643	25_45,30_40,30_45,35_35,35_40,40_30	SAGRSSRSRDRNRSRRSRR,SRSGSAGRSSRSRDRNRSRRSRR,SAGRSSRSRDRNRSRRSRR,RSESRSGSAGRSSRSRDRNRSRRSR,SRSGSAGRSSRSRDRNRSRRSR,SESRSGSAGRSSRSRDRNRS	(429-447),(425-447),(429-447),(422-446),(425-446),(423-442)	RSESRSGSAGRSSRSRDRNRSRRSRR	(422-447)	PF00270.29;PF00271.31	DEAD;Helicase_C	(37-209);(245-354)	1.1e-46;3.9e-30
UP000186379_1703924.fasta	A0A1Q4VP97	Streptomyces sp. CB02056	25_45	RSRSRSWDRDRSRSRARVAR	(57-76)	RSRSRSWDRDRSRSRARVAR	(57-76)	PF12146.8	Hydrolase_4	(138-263)	3.6e-08
UP000186379_1703924.fasta	A0A1Q4VP60	Streptomyces sp. CB02056	40_30	RSMSGRSRSHRSTRTGSSRSLSVRS	(126-150)	RSMSGRSRSHRSTRTGSSRSLSVRS	(126-150)	PF16919.5;PF00069.25;PF16918.5	PknG_rubred;Pkinase;PknG_TPR	(105-239);(240-499);(510-844)	6.5e-35;1.4e-23;4.8e-88
UP000186761_1904969.fasta	A0A1Q9UQL2	Saccharomonospora sp. CUA-673	25_45	RCRSRRRSSASSRRCGRVGR	(234-253)	RCRSRRRSSASSRRCGRVGR	(234-253)	PF13466.6	STAS_2	(36-111)	2.6e-09
UP000187012_1247936.fasta	A0A1N7RWY4	Paraburkholderia ribeironis	25_45,30_40	RCRCRSSARPRRVSRSRFSR,RCRSSARPRRVSRSRFSRS	(149-168),(151-169)	RCRCRSSARPRRVSRSRFSRS	(149-169)	PF06719.13	AraC_N	(97-142)	1e-07
UP000187735_1891926.fasta	A0A1P8WGV8	Fuerstia marisgermanicae	25_45	RTRSSKRRNSGRRRSISQRR	(16-35)	RTRSSKRRNSGRRRSISQRR	(16-35)	PF17963.1	Big_9	(537-622)	2.4e-14
UP000187735_1891926.fasta	A0A1P8WP48	Fuerstia marisgermanicae	30_40,35_35,40_30	RRRPGRSSASGGRTSRRRSSR,RPGRSSASGGRTSRRRSSRS,RSSASGGRTSRRRSSRSS	(94-114),(96-115),(99-116)	RRRPGRSSASGGRTSRRRSSRSS	(94-116)	PF00437.20	T2SSE	(279-546)	1.1e-58
UP000187735_1891926.fasta	A0A1P8WP54	Fuerstia marisgermanicae	35_35,40_30	RSSQSSVRRNSKPRRNRSSR,SSQSSVRRNSKPRRNRSSRS	(468-487),(469-488)	RSSQSSVRRNSKPRRNRSSRS	(468-488)	PF00069.25	Pkinase	(168-436)	7.5e-47
UP000188235_399497.fasta	A0A1Q2CUX2	Tessaracoccus flavescens	25_45,30_40,30_45,35_35,35_40,35_45,40_30,40_35,40_40,40_45,45_25,45_30,45_35	RSRRSRRSSSCSASRSRNRR,RSRRSRRSSSCSASRSRNRRGS,RSRRSRRSSSCSASRSRNRR,RSRRSRRSSSCSASRSRNRRGSSGR,RSRRSRRSSSCSASRSRNRRGS,RSRRSRRSSSCSASRSRNRR,RSRRSRRSSSCSASRSRNRRGSSGR,RSRRSRRSSSCSASRSRNRRGSSGR,RSRRSRRSSSCSASRSRNRRGS,RSRRSRRSSSCSASRSRNRR,RSRRSSSCSASRSRNRRGSS,RSRRSSSCSASRSRNRRGSS,RSRRSSSCSASRSRNRRGSS	(201-220),(201-222),(201-220),(201-225),(201-222),(201-220),(201-225),(201-225),(201-222),(201-220),(204-223),(204-223),(204-223)	RSRRSRRSSSCSASRSRNRRGSSGR	(201-225)	PF12796.7	Ank_2	(47-135)	9.2e-07
UP000188235_399497.fasta	A0A1Q2CWY9	Tessaracoccus flavescens	30_40,35_35,40_30	SRRRRARRRSSPNWSTSSCRSRR,RARRRSSPNWSTSSCRSRRS,RRRSSPNWSTSSCRSRRSS	(76-98),(80-99),(82-100)	SRRRRARRRSSPNWSTSSCRSRRSS	(76-100)	PF03358.15	FMN_red	(1-77)	1.8e-08
UP000189189_1945864.fasta	A0A1V3S175	Hydrogenophaga sp. A37	25_45,30_40,30_45,35_35,35_40,35_45	STSSSHRARRARRSSRRRSR,STSSSHRARRARRSSRRRSR,STSSSHRARRARRSSRRRSR,STSSSHRARRARRSSRRRSR,STSSSHRARRARRSSRRRSR,STSSSHRARRARRSSRRRSR	(111-130),(111-130),(111-130),(111-130),(111-130),(111-130)	STSSSHRARRARRSSRRRSR	(111-130)	PF03992.16	ABM	(8-76)	9.4e-07
UP000190037_159449.fasta	A0A1T3NV87	Embleya scabrispora	40_30,45_25,50_20	SSRSASGRSSRRGSTGTSRR,SSSRSASGRSSRRGSTGTSR,SSSSRSASGRSSRRGSTGTS	(62-81),(61-80),(60-79)	SSSSRSASGRSSRRGSTGTSRR	(60-81)	PF16919.5;PF00069.25;PF16918.5	PknG_rubred;Pkinase;PknG_TPR	(33-157);(158-413);(430-762)	7.8e-28;5e-29;2e-84
UP000190135_1365950.fasta	A0A1T4ST77	Consotaella salsifontis	25_45	SSSESRSTRRRRIFRERARR	(31-50)	SSSESRSTRRRRIFRERARR	(31-50)	PF04352.13	ProQ	(45-142)	1.6e-24
UP000190890_29367.fasta	A0A1S8T8H4	Clostridium puniceum	25_45,30_40,30_45,35_35,35_40,35_45,40_30,40_35,40_40,40_45,45_25,45_30,45_35,45_40,45_45	SRRSRFSRSSRSSRRSRCSRCSRRTRISR,SRRSRFSRSSRSSRRSRCSRCSRRTRISR,SRRSRFSRSSRSSRRSRCSRCSRRTRISR,SRRSRFSRSSRSSRRSRCSRCSRRTRISR,SRRSRFSRSSRSSRRSRCSRCSRRTRISR,SRRSRFSRSSRSSRRSRCSRCSRRTRISR,SRRSRFSRSSRSSRRSRCSRCSRRTRIS,SRRSRFSRSSRSSRRSRCSRCSRRTRIS,SRRSRFSRSSRSSRRSRCSRCSRRTRIS,SRRSRFSRSSRSSRRSRCSRCSRRTR,SRRSRFSRSSRSSRRSRCSRCSR,SRRSRFSRSSRSSRRSRCSRCSR,SRRSRFSRSSRSSRRSRCSRCSR,SRRSRFSRSSRSSRRSRCSRCSR,SRRSRFSRS…	(11-39),(11-39),(11-39),(11-39),(11-39),(11-39),(11-38),(11-38),(11-38),(11-36),(11-33),(11-33),(11-33),(11-33),(11-30)	SRRSRFSRSSRSSRRSRCSRCSRRTRISR	(11-39)	PF01391.18;PF01391.18	Collagen;Collagen	(39-97);(69-126)	1.9e-09;2.6e-09
UP000192467_1955065.fasta	A0A1V9KM88	Streptomyces sp. M41(2017)	25_45	RGRGASRSRSRRRRALRWSS	(10-29)	RGRGASRSRSRRRRALRWSS	(10-29)	PF03816.14;PF13399.6	LytR_cpsA_psr;LytR_C	(111-275);(379-472)	1.3e-36;1.7e-14
UP000192467_1955065.fasta	A0A1V9K9Z1	Streptomyces sp. M41(2017)	40_30,45_25,45_30,50_20,50_25,50_30,55_20,55_25	RGSSRASSRTSSRSSQSRRSVSGRLSRS,SVRGSSRASSRTSSRSSQSRRSVSGRLSRSVS,RGSSRASSRTSSRSSQSRRSVSGRLSRS,STSGSVRGSSRASSRTSSRSSQSRRSVSGRLSRSVS,SVRGSSRASSRTSSRSSQSRRSVSGRLSRSVS,RGSSRASSRTSSRSSQSRRS,SSRASSRTSSRSSQSRRSVS,SSRASSRTSSRSSQSRRSVS	(69-96),(67-98),(69-96),(63-98),(67-98),(69-88),(71-90),(71-90)	STSGSVRGSSRASSRTSSRSSQSRRSVSGRLSRSVS	(63-98)	PF16919.5;PF00069.25;PF16918.5	PknG_rubred;Pkinase;PknG_TPR	(58-201);(202-474);(533-848)	1e-40;4.8e-25;1.3e-88
UP000193017_1945662.fasta	A0A1W6D0P5	Paracoccus contaminans	25_45	RSRRRGRSRRRKDRDSGASS	(749-768)	RSRRRGRSRRRKDRDSGASS	(749-768)	PF10150.9	RNase_E_G	(270-541)	2.4e-93
UP000193634_193.fasta	A0A1X7QDU8	Azospirillum lipoferum	25_45,30_40,30_45,35_35,35_40	RRRSGCRRSAPRSSSARRSR,SRRRSGCRRSAPRSSSARRSRS,RRRSGCRRSAPRSSSARRSR,SRRRSGCRRSAPRSSSARRSRS,SRRRSGCRRSAPRSSSARRSRS	(376-395),(375-396),(376-395),(375-396),(375-396)	SRRRSGCRRSAPRSSSARRSRS	(375-396)	PF17963.1	Big_9	(238-339)	3.2e-05
UP000193963_396013.fasta	A0A1X6YME3	Pseudooceanicola marinus	25_45	RERRRYTTSRRSSRSSRDR	(459-477)	RERRRYTTSRRSSRSSRDR	(459-477)	PF05872.12	DUF853	(12-515)	6.3e-227
UP000195076_1932621.fasta	A0A252DZZ5	Nostoc sp. T09	25_45,30_40,30_45,35_35,35_40,40_30,40_35,45_25,45_30,50_20,50_25,55_20	RRRSRRVESSESSSPRRYRR,SRPRRRSRRVESSESSSPRRYRRS,RRRSRRVESSESSSPRRYRR,SRPRRRSRRVESSESSSPRRYRRSS,SRPRRRSRRVESSESSSPRRYRRS,SDSSESRPRRRSRRVESSESSSPRRYRRSSSS,RSRRVESSESSSPRRYRRSS,SSESRPRRRSRRVESSESSSPRRYRRSSSSSGNRSSGSSNS,SSESRPRRRSRRVESSESSSPRRYRRSSSS,RVESSESSSPRRYRRSSSSSGNRSSGSSNSS,RVESSESSSPRRYRRSSSSSGNRSSGSSNS,RYRRSSSSSGNRSSGSSNSS	(743-762),(740-763),(743-762),(740-764),(740-763),(735-766),(745-764),(737-777),(737-766),(748-778),(748-777),(759-778)	SDSSESRPRRRSRRVESSESSSPRRYRRSSSSSGNRSSGSSNSS	(735-778)	PF00912.22;PF00905.22	Transgly;Transpeptidase	(101-277);(368-630)	4.2e-66;7.6e-28
UP000195076_1932621.fasta	A0A252CY39	Nostoc sp. T09	40_30	RSKGSRRSSSTSARSSRR	(61-78)	RSKGSRRSSSTSARSSRR	(61-78)	PF16919.5;PF00069.25;PF16918.5	PknG_rubred;Pkinase;PknG_TPR	(23-148);(149-407);(417-724)	1.1e-26;3e-31;2.5e-69
UP000195880_67267.fasta	A0A1Z1W3X6	Streptomyces alboflavus	25_45,30_40,30_45,35_35	RRRSTSRSRPARRRTSWRSS,RRRSTSRSRPARRRTSWRSS,RRRSTSRSRPARRRTSWRSS,RSTSRSRPARRRTSWRSSAS	(405-424),(405-424),(405-424),(407-426)	RRRSTSRSRPARRRTSWRSSAS	(405-426)	PF01381.22	HTH_3	(27-64)	7e-07
UP000195880_67267.fasta	A0A1Z1WGQ7	Streptomyces alboflavus	25_45	RRAPRSQDRSLRRSVRSRRSR	(5-25)	RRAPRSQDRSLRRSVRSRRSR	(5-25)	PF08534.10	Redoxin	(68-209)	4.4e-22
UP000195880_67267.fasta	A0A1Z1WHX1	Streptomyces alboflavus	25_45,30_40,30_45,35_35,35_40	SRSRRSPTRTSRRSPSRTRRSRAR,RTRSSRRSRGPVSPRRCSSRSRRSPTRTSRRSPSRTRRSR,SRSRRSPTRTSRRSPSRTRRSR,RSSRRSRGPVSPRRCSSRSRRSPTRTSRRSPSRTR,RSSRRSRGPVSPRRCSSRSRRSPTRTSRRSPSRTR	(258-281),(240-279),(258-279),(242-276),(242-276)	RTRSSRRSRGPVSPRRCSSRSRRSPTRTSRRSPSRTRRSRAR	(240-281)	PF02878.16	PGM_PMM_I	(51-192)	1.1e-39
UP000195880_67267.fasta	A0A1Z1WQ99	Streptomyces alboflavus	25_45,30_40,30_45,35_35,35_40,35_45,40_30	RSRRPRRRSRSCSPRSSRS,STGPRSRRPRRRSRSCSPRSSRSTGS,RSRRPRRRSRSCSPRSSRS,RSRRPRRRSRSCSPRSSRSTGS,RSRRPRRRSRSCSPRSSRSTGS,RSRRPRRRSRSCSPRSSRS,RRRSRSCSPRSSRSTGSVS	(526-544),(522-547),(526-544),(526-547),(526-547),(526-544),(531-549)	STGPRSRRPRRRSRSCSPRSSRSTGSVS	(522-549)	PF00501.28;PF13193.6	AMP-binding;AMP-binding_C	(8-401);(409-507)	4.2e-99;4e-11
UP000195880_67267.fasta	A0A1Z1WFJ4	Streptomyces alboflavus	30_40,35_35	RPRSRSWASRTSRARPRRSSGR,SRSWASRTSRARPRRSSGRS	(265-286),(268-287)	RPRSRSWASRTSRARPRRSSGRS	(265-287)	PF00696.28	AA_kinase	(2-231)	5.2e-55
UP000195880_67267.fasta	A0A1Z1WHL5	Streptomyces alboflavus	30_40	RSRSARSAAPRGRSRSRRS	(302-320)	RSRSARSAAPRGRSRSRRS	(302-320)	PF01551.22	Peptidase_M23	(453-547)	3.7e-25
UP000195880_67267.fasta	A0A1Z1WMS1	Streptomyces alboflavus	30_40,35_35	SRSRSPRTWASARSSRRRR,SPSRSRSPRTWASARSSRRR	(294-312),(292-311)	SPSRSRSPRTWASARSSRRRR	(292-312)	PF07690.16	MFS_1	(51-277)	2.1e-18
UP000195880_67267.fasta	A0A1Z1WRW6	Streptomyces alboflavus	30_40,35_35	SRTRSRPTSRPRARRCSSSRS,SSRTRSRPTSRPRARRCSSSRSS	(426-446),(425-447)	SSRTRSRPTSRPRARRCSSSRSS	(425-447)	PF00501.28;PF13193.6;PF00550.25	AMP-binding;AMP-binding_C;PP-binding	(1-150);(158-233);(260-322)	4.3e-35;3e-19;7.3e-15
UP000195880_67267.fasta	A0A1Z1WK83	Streptomyces alboflavus	35_35,40_30,45_25,50_20	RRPRASSRSRSRPRPSPTSSR,RASSRSRSRPRPSPTSSRS,SSRSRSRPRPSPTSSRSHPSSS,SRSRPRPSPTSSRSHPSSSS	(467-487),(470-488),(472-493),(475-494)	RRPRASSRSRSRPRPSPTSSRSHPSSSS	(467-494)	PF13614.6	AAA_31	(93-260)	1.8e-11
UP000195880_67267.fasta	A0A1Z1WLH6	Streptomyces alboflavus	35_35,40_30	SSPRSSGASRRRCSRPRSR,STSSPRSSGASRRRCSRPRS	(680-698),(678-697)	STSSPRSSGASRRRCSRPRSR	(678-698)	PF01074.22;PF09261.11;PF07748.13	Glyco_hydro_38N;Alpha-mann_mid;Glyco_hydro_38C	(146-410);(412-509);(572-679)	1.1e-85;4e-30;9.3e-18
UP000195880_67267.fasta	A0A1Z1WM18	Streptomyces alboflavus	35_35,40_30	RVRRSRRPSSSTSGTGRSSR,RRSRRPSSSTSGTGRSSRSAR	(435-454),(437-457)	RVRRSRRPSSSTSGTGRSSRSAR	(435-457)	PF01019.21	G_glu_transpept	(21-450)	7.4e-119
UP000195880_67267.fasta	A0A1Z1WNI7	Streptomyces alboflavus	35_35	SRSSAARRRPSARSRCSRS	(521-539)	SRSSAARRRPSARSRCSRS	(521-539)	PF07969.11	Amidohydro_3	(68-495)	1.7e-10
UP000195880_67267.fasta	A0A1Z1WPY4	Streptomyces alboflavus	35_35	RAPSSSKDRRSSASRRSPRRPER	(315-337)	RAPSSSKDRRSSASRRSPRRPER	(315-337)	PF00370.21	FGGY_N	(5-245)	1.5e-47
UP000195880_67267.fasta	A0A1Z1WR74	Streptomyces alboflavus	35_35	SWRSSRATCRRSSARASSRRS	(511-531)	SWRSSRATCRRSSARASSRRS	(511-531)	PF00144.24	Beta-lactamase	(18-376)	2.2e-59
UP000195880_67267.fasta	A0A1Z1W366	Streptomyces alboflavus	45_25	SVGHSRLSSSPFRSRSSRRSIS	(299-320)	SVGHSRLSSSPFRSRSSRRSIS	(299-320)	PF00931.22;PF13424.6	NB-ARC;TPR_12	(12-211);(493-565)	2.1e-05;2e-07
UP000195880_67267.fasta	A0A1Z1WRQ7	Streptomyces alboflavus	45_25,50_20,55_20	RSRSWWSSGSRRVSPWSSSR,SRSWWSSGSRRVSPWSSSRSSRPSS,SSGSRRVSPWSSSRSSRPSS	(169-188),(170-194),(175-194)	RSRSWWSSGSRRVSPWSSSRSSRPSS	(169-194)	PF07690.16	MFS_1	(1-176)	5.8e-15
UP000195880_67267.fasta	A0A1Z1W4M1	Streptomyces alboflavus	50_20	RAVRSRSRSATSSGSSSSSTPR	(323-344)	RAVRSRSRSATSSGSSSSSTPR	(323-344)	PF01447.18	Peptidase_M4	(197-309)	4e-08
UP000195880_67267.fasta	A0A1Z1W4W5	Streptomyces alboflavus	50_20	RARCSRSSRSPSCSPSSSAS	(179-198)	RARCSRSSRSPSCSPSSSAS	(179-198)	PF07690.16	MFS_1	(1-168)	3.2e-24
UP000195880_67267.fasta	A0A1Z1WG10	Streptomyces alboflavus	50_20	SPSPASSSSSPSRSARRSDR	(2-21)	SPSPASSSSSPSRSARRSDR	(2-21)	PF01084.20	Ribosomal_S18	(36-87)	3.4e-24
UP000198525_376427.fasta	A0A1G8NGP6	Halomonas gudaonensis	25_45	RRKSSTGKRKPRRSRRRRSS	(620-639)	RRKSSTGKRKPRRSRRRRSS	(620-639)	PF01751.22;PF01131.20	Toprim;Topoisom_bac	(2-133);(148-582)	9.5e-15;3.2e-110
UP000198691_1881038.fasta	A0A1H8DGL8	Duganella sp. CF517	25_45,30_40,30_45,35_35,35_40,35_45	RRSRSYRSTMSSRSRRARRS,RRSRSYRSTMSSRSRRARRSCCR,RRSRSYRSTMSSRSRRARRS,RRSRSYRSTMSSRSRRARRS,RRSRSYRSTMSSRSRRARRS,RRSRSYRSTMSSRSRRARRS	(754-773),(754-776),(754-773),(754-773),(754-773),(754-773)	RRSRSYRSTMSSRSRRARRSCCR	(754-776)	PF05954.11;PF13296.6;PF10106.9	Phage_GPD;T6SS_Vgr;DUF2345	(6-306);(497-610);(660-727)	8.1e-59;9.3e-32;1.2e-08
UP000198750_1839774.fasta	A0A1C5BJM2	Streptomyces sp. Ncost-T10-10d	25_45	RSRACPCRRRSPRRPSSRSR	(14-33)	RSRACPCRRRSPRRPSSRSR	(14-33)	PF13614.6	AAA_31	(148-317)	1.9e-11
UP000198750_1839774.fasta	A0A1C5DMV3	Streptomyces sp. Ncost-T10-10d	40_30,45_25,45_30,50_20,50_25,50_30,55_20,55_25,55_30,60_20,60_25,65_20	SRASSRASSRSSSRSSTSRRSVSGRLSRS,SRGSRGSNSSSRASSRASSRSSSRSSTSRRSVSGRLSRSLS,SRASSRASSRSSSRSSTSRRSVSGRLSRS,SSRGSRGSNSSSRASSRASSRSSSRSSTSRRSVSGRLSRSLS,SRGSRGSNSSSRASSRASSRSSSRSSTSRRSVSGRLSRSLS,SRASSRASSRSSSRSSTSRRSVSGRLSRS,SSRGSRGSNSSSRASSRASSRSSSRSSTSRRSVSGRLS,RGSNSSSRASSRASSRSSSRSSTSRRSVSGRLS,SRASSRASSRSSSRSSTSRRS,SRGSNSSSRASSRASSRSSSRSSTSRRSVS,SSRASSRASSRSSSRSSTSRRSVS,SNSSSRASSRASSRSSSRSSTS	(64-92),(54-94),(64-92),(53-94),(54-94),(64-92),(53-90),(58-90),(64-84),(57-86),(63-86),(60-81)	SSRGSRGSNSSSRASSRASSRSSSRSSTSRRSVSGRLSRSLS	(53-94)	PF16919.5;PF00069.25;PF16918.5	PknG_rubred;Pkinase;PknG_TPR	(56-198);(199-452);(599-924)	1.5e-45;1.3e-24;6.7e-87
UP000198750_1839774.fasta	A0A1C5DZP1	Streptomyces sp. Ncost-T10-10d	40_30	RRARSRSRSSGSPSSSR	(54-70)	RRARSRSRSSGSPSSSR	(54-70)	PF02631.16	RecX	(105-233)	5.3e-28
UP000198825_546874.fasta	A0A1H2LIW7	Friedmanniella sagamiharensis	25_45,30_40,30_45	RSPASSRSCRPPRRRRGRSRCSSRAS,SRSPASSRSCRPPRRRRGRSRCSSR,SSRSCRPPRRRRGRSRCSSR	(281-306),(280-304),(285-304)	SRSPASSRSCRPPRRRRGRSRCSSRAS	(280-306)	PF12704.7	MacB_PCD	(31-251)	6.8e-33
UP000198825_546874.fasta	A0A1H2LYY9	Friedmanniella sagamiharensis	45_25,45_25,50_20	RTSSRSGSSTRSSTSSRPR,SSRPSSSGGRSSSSRPANRR,SPARTSSRSGSSTRSSTSSRPRASGS	(10-28),(36-55),(7-32)	SPARTSSRSGSSTRSSTSSRPRASGS,SSRPSSSGGRSSSSRPANRR	(7-32),(36-55)	PF13491.6;PF17854.1;PF01580.18;PF09397.10	FtsK_4TM;FtsK_alpha;FtsK_SpoIIIE;FtsK_gamma	(121-257);(411-509);(516-717);(817-879)	1.5e-07;1.1e-26;7.3e-58;2.4e-22
UP000198881_574650.fasta	A0A1I7MG18	Micrococcus terreus	25_45,30_40,30_45	RSGGRSRSRRRRSRGRGSS,RSGGRSRSRRRRSRGRGSS,RSGGRSRSRRRRSRGRGSS	(160-178),(160-178),(160-178)	RSGGRSRSRRRRSRGRGSS	(160-178)	PF10150.9	RNase_E_G	(423-698)	2.8e-101
UP000198952_1798227.fasta	A0A1H7SWF1	Blastococcus sp. DSM 46786	25_45	STGSGTRRRRRRRRRGSSS	(276-294)	STGSGTRRRRRRRRRGSSS	(276-294)	PF10150.9	RNase_E_G	(484-754)	4.7e-106
UP000199013_1839754.fasta	A0A1C3PGI1	Candidatus Frankia californiensis	25_45,30_40,30_45	SPRRSRRRRRSGSIPSRSR,SPRRSRRRRRSGSIPSRSR,SPRRSRRRRRSGSIPSRSR	(166-184),(166-184),(166-184)	SPRRSRRRRRSGSIPSRSR	(166-184)	PF16919.5;PF00069.25;PF16918.5	PknG_rubred;Pkinase;PknG_TPR	(117-260);(261-525);(553-847)	3.6e-29;1.4e-27;6.1e-62
UP000199207_910347.fasta	A0A1I1FAS4	Streptomyces aidingensis	40_30,45_25,45_30,50_20,50_25,50_30,55_20,55_25,55_30,60_20	SRSSSRSSSRSTSRSQMSRRSVSGRLSR,SRSSSRSSSRSTSRSQMSRRSVSGRLS,SRSSSRSSSRSTSRSQMSRRSVSGR,SSAASRSSSRSSSRSTSRSQMSRRSVS,SRSSSRSSSRSTSRSQMSRRSVS,SRSSSRSSSRSTSRSQMSRRS,SSAASRSSSRSSSRSTSRSQMSRRSVS,SRSSSRSSSRSTSRSQMSRRSVS,SRSSSRSSSRSTSRSQMSRRS,SSAASRSSSRSSSRSTSRS	(81-108),(81-107),(81-105),(77-103),(81-103),(81-101),(77-103),(81-103),(81-101),(77-95)	SSAASRSSSRSSSRSTSRSQMSRRSVSGRLSR	(77-108)	PF16919.5;PF00069.25;PF16918.5	PknG_rubred;Pkinase;PknG_TPR	(73-213);(214-469);(543-861)	5.4e-37;2.4e-21;1.5e-82
UP000199220_648782.fasta	A0A1H5MR25	Haloactinobacterium album	25_45	RSAWRSSSRRRRFGRRWRSPFRS	(528-550)	RSAWRSSSRRRRFGRRWRSPFRS	(528-550)	PF00496.22;PF00528.22	SBP_bac_5;BPD_transp_1	(90-467);(731-923)	1.4e-73;2.2e-34
UP000199258_335973.fasta	A0A1G8JQJ9	Arthrobacter subterraneus	25_45	SDTGRGRRRNRRSRSRSRS	(352-370)	SDTGRGRRRNRRSRSRSRS	(352-370)	PF10150.9	RNase_E_G	(597-868)	1.9e-104
UP000199275_1855351.fasta	A0A1H4Y9T0	Streptomyces sp. PAN_FS17	25_45	SRSSSPDRERSARTPRRRRR	(501-520)	SRSSSPDRERSARTPRRRRR	(501-520)	PF00270.29;PF00271.31	DEAD;Helicase_C	(82-260);(298-407)	2.6e-48;2.4e-28
UP000199275_1855351.fasta	A0A1H4SW25	Streptomyces sp. PAN_FS17	45_25,50_20	SRSTGRGSSRTSSQSSKSRRSVSGRLSRS,SSRSTGRGSSRTSSQSSKSRRSVSGRLSRSLS	(64-92),(63-94)	SSRSTGRGSSRTSSQSSKSRRSVSGRLSRSLS	(63-94)	PF16919.5;PF00069.25;PF16918.5	PknG_rubred;Pkinase;PknG_TPR	(56-197);(198-471);(520-837)	6.8e-40;1e-24;2.6e-87
UP000199476_321763.fasta	A0A1G9JWN3	Halarsenatibacter silvermanii	25_45	RRRTSRGRSDRRSSRQSKR	(112-130)	RRRTSRGRSDRRSSRQSKR	(112-130)	PF00226.31;PF01556.18;PF00684.19	DnaJ;DnaJ_C;DnaJ_CXXCXGXG	(8-69);(134-351);(161-225)	1.7e-28;2.2e-48;1.1e-13
UP000199550_195913.fasta	A0A1I4CIB0	Loktanella salsilacus	25_45,30_40,30_45,35_35,35_40,35_45,40_30,40_35,40_40,40_45,45_25,45_30,45_35,45_40,45_45,50_20,50_25,50_30,50_35,50_40	SRSRSRSRSRSRSRSRSRS,SRSRSRSRSRSRSRSRSRS,SRSRSRSRSRSRSRSRSRS,SRSRSRSRSRSRSRSRSRS,SRSRSRSRSRSRSRSRSRS,SRSRSRSRSRSRSRSRSRS,SRSRSRSRSRSRSRSRSRS,SRSRSRSRSRSRSRSRSRS,SRSRSRSRSRSRSRSRSRS,SRSRSRSRSRSRSRSRSRS,SRSRSRSRSRSRSRSRSRS,SRSRSRSRSRSRSRSRSRS,SRSRSRSRSRSRSRSRSRS,SRSRSRSRSRSRSRSRSRS,SRSRSRSRSRSRSRSRSRS,SRSRSRSRSRSRSRSRSRS,SRSRSRSRSRSRSRSRSRS,SRSRSRSRSRSRSRSRSRS,SRSRSRSRSRSRSRSRSRS,SRSRSRSRSRSRSRSRSRS	(63-81),(63-81),(63-81),(63-81),(63-81),(63-81),(63-81),(63-81),(63-81),(63-81),(63-81),(63-81),(63-81),(63-81),(63-81),(63-81),(63-81),(63-81),(63-81),(63-81)	SRSRSRSRSRSRSRSRSRS	(63-81)	PF01569.21	PAP2	(184-308)	3.1e-08
UP000199559_1144750.fasta	A0A1I3T128	Olleya namhaensis	25_45,30_40,30_45,35_35,35_40,40_30	RGERRSRRSDDSSSRSDRRR,RGERRSRRSDDSSSRSDRRRS,RGERRSRRSDDSSSRSDRRR,RRSRRSDDSSSRSDRRRS,RRSRRSDDSSSRSDRRRS,SSSRSDRRRSNEGGSDRSSRS	(568-587),(568-588),(568-587),(571-588),(571-588),(579-599)	RGERRSRRSDDSSSRSDRRRSNEGGSDRSSRS	(568-599)	PF00270.29;PF00271.31;PF03880.15	DEAD;Helicase_C;DbpA	(26-194);(228-337);(459-530)	1.3e-45;4.1e-27;8.3e-16
UP000199637_1881032.fasta	A0A1I6Q3Q5	Paenibacillus sp. BC26	25_45,30_40	RRGWRSSGRRRRSRSQSPR,RSSGRRRRSRSQSPRKKISRR	(6-24),(10-30)	RRGWRSSGRRRRSRSQSPRKKISRR	(6-30)	PF09560.10	Spore_YunB	(137-226)	9.9e-29
UP000214627_2003551.fasta	A0A222XCI0	Cellulomonas sp. PSBB021	25_45,30_40,30_45,35_35,35_40	RCSSCSRRRSSRRRTTRTSR,SRCGSTRCSSCSRRRSSRRRTTRTSRSPCS,RCSSCSRRRSSRRRTTRTSR,SRCGSTRCSSCSRRRSSRRRTTRTSRS,SRCGSTRCSSCSRRRSSRRRTTRTSRS	(17-36),(11-40),(17-36),(11-37),(11-37)	SRCGSTRCSSCSRRRSSRRRTTRTSRSPCS	(11-40)	PF00005.27	ABC_tran	(439-581)	2.8e-23
UP000214627_2003551.fasta	A0A222XAU4	Cellulomonas sp. PSBB021	35_35,40_30,40_35	SSRASSRSRRSTPRGSRARSTS,SSRASSRSRRSTPRGSRARS,SSRASSRSRRSTPRGSRARS	(4-25),(4-23),(4-23)	SSRASSRSRRSTPRGSRARSTS	(4-25)	PF00912.22;PF00905.22;PF03793.19	Transgly;Transpeptidase;PASTA	(100-276);(374-635);(717-779)	5.3e-57;2.9e-30;6.9e-14
UP000214740_1945886.fasta	A0A239RLK9	Prevotellaceae bacterium KH2P17	25_45,30_40,30_45,35_35	RRYSSRSRHYSRRGRSSRRTRGRS,RRYSSRSRHYSRRGRSSRRTRGRSKS,RRYSSRSRHYSRRGRSSRRTRGRS,SYERRYSSRSRHYSRRGRSS	(381-404),(381-406),(381-404),(378-397)	SYERRYSSRSRHYSRRGRSSRRTRGRSKS	(378-406)	PF01464.20;PF01476.20	SLT;LysM	(129-244);(407-449)	1.5e-26;8.5e-13
UP000215896_2016500.fasta	A0A255GWK2	Propionibacteriaceae bacterium NML 030167	25_45,30_40,30_45,35_35,35_40	RRRSRRSRPRSSGRSWPPRSR,SPASARRRSRRSRPRSSGRSWPPRSRSPR,RRRSRRSRPRSSGRSWPPRSR,RSSCSPPSPASARRRSRRSRPRSSGRSWPPRSRS,SPASARRRSRRSRPRSSGRSWPPRSRS	(29-49),(24-52),(29-49),(17-50),(24-50)	RSSCSPPSPASARRRSRRSRPRSSGRSWPPRSRSPR	(17-52)	PF12802.7	MarR_2	(92-151)	1.1e-11
UP000215896_2016500.fasta	A0A255GBJ9	Propionibacteriaceae bacterium NML 030167	40_30	RRTPRSSNPARSSSSSRSER	(709-728)	RRTPRSSNPARSSSSSRSER	(709-728)	PF01841.19	Transglut_core	(409-531)	9.4e-19
UP000216074_1630172.fasta	A0A261G1S7	Bifidobacterium hapali	25_45,30_40,30_45,35_35,35_40,40_30,40_35,40_40,45_25,45_30,45_35,45_40,50_20,50_25,50_30,50_35	RRSSRSSRTSRRATHFSRRR,REYRRSSGRRSGSSRRSSRSSRTSRRATHFSRRR,RRSSRSSRTSRRATHFSRRR,REYRRSSGRRSGSSRRSSRSSRTSRRATHFSRR,REYRRSSGRRSGSSRRSSRSSRTSRRATHFSRR,REYRRSSGRRSGSSRRSSRSSRTSRR,REYRRSSGRRSGSSRRSSRSSRTSRR,REYRRSSGRRSGSSRRSSRSSRTSRR,RRSSGRRSGSSRRSSRSSRTSRR,RRSSGRRSGSSRRSSRSSRTSRR,RRSSGRRSGSSRRSSRSSRTSRR,RRSSGRRSGSSRRSSRSSRTSRR,RSSGRRSGSSRRSSRSSRTSR,RSSGRRSGSSRRSSRSSRTSR,RSSGRRSGSSRRSSRSSRTSR,RSSGRRSGSSR…	(16-35),(2-35),(16-35),(2-34),(2-34),(2-27),(2-27),(2-27),(5-27),(5-27),(5-27),(5-27),(6-26),(6-26),(6-26),(6-26)	REYRRSSGRRSGSSRRSSRSSRTSRRATHFSRRR	(2-35)	PF07510.11	DUF1524	(119-258)	1e-14
UP000217463_1973483.fasta	A0A1Z4HVK2	Nostoc carneum NIES-2107	25_45,30_40,35_35,40_30,45_25,45_25	SRPRRRRRVESQPSSPRRSRS,RRRRRVESQPSSPRRSRSS,RRRRVESQPSSPRRSRSSAS,RRRRYRSTEASSSDSSSESRPRRRRRVESQPSSPRRSRSSASS,SYSRRRRYRSTEASSSDSSSES,RRVESQPSSPRRSRSSASSS	(740-760),(743-761),(744-763),(722-764),(719-740),(746-765)	SYSRRRRYRSTEASSSDSSSESRPRRRRRVESQPSSPRRSRSSASSS	(719-765)	PF00912.22;PF00905.22	Transgly;Transpeptidase	(101-277);(368-630)	3.5e-65;1.2e-28
UP000218762_595453.fasta	A0A2A2W761	Rhodopirellula sp. SM50	25_45,30_40,30_45,35_35,35_35,35_40,35_45,40_30,40_30,40_35,40_35,40_40,45_25,45_25,45_30,45_30,45_35,45_35,45_40,50_20,50_25,50_30,50_35,55_20,55_25,55_30,55_35	RSRRDGESRSRRSSSRSSRRGSERSSSDRSRRRERMR,RSERTRSRRDGESRSRRSSSRSSRRGSERSSSDRSRRRERMR,RSSRRGSERSSSDRSRRRERMR,RASSNRSRSNRRSSSSRQRS,RSERTRSRRDGESRSRRSSSRSSRRGSERSSSDRSRRRER,RSERTRSRRDGESRSRRSSSRSSRRGSERSSSDRSRRRER,RSSRRGSERSSSDRSRRRER,RASSNRSRSNRRSSSSRQRSGGLSGRS,RSRRDGESRSRRSSSRSSRRGSERSSSDRSRRR,RASSNRSRSNRRSSSSRQRS,SRSRRSSSRSSRRGSERSSSDRSRRR,SSRSSRRGSERSSSDRSRRR,RASSNRSRSNRRSSSSRQRS,SRSRRSSSRSSRRGSERSS…	(1357-1393),(1352-1393),(1372-1393),(1262-1281),(1352-1391),(1352-1391),(1372-1391),(1262-1288),(1357-1389),(1262-1281),(1364-1389),(1370-1389),(1262-1281),(1364-1389),(1262-1281),(1364-1389),(1262-1281),(1364-1389),(1370-1389),(1364-1388),(1364-1388),(1364-1388),(1364-1388),(1364-1383),(1364-1383),(1364-1383),(1364-1383)	RASSNRSRSNRRSSSSRQRSGGLSGRS,RSERTRSRRDGESRSRRSSSRSSRRGSERSSSDRSRRRERMR	(1262-1288),(1352-1393)	PF14229.6;PF14229.6	DUF4332;DUF4332	(1087-1210);(1422-1545)	8.6e-10;1.8e-23
UP000218762_595453.fasta	A0A2A2WCM1	Rhodopirellula sp. SM50	25_45	RDSISRRDRRRRRGRSASS	(375-393)	RDSISRRDRRRRRGRSASS	(375-393)	PF05426.12	Alginate_lyase	(50-295)	2e-19
UP000218762_595453.fasta	A0A2A2WA51	Rhodopirellula sp. SM50	35_35	SRDTSLLSSRRRRYSRSRS	(135-153)	SRDTSLLSSRRRRYSRSRS	(135-153)	PF00593.24	TonB_dep_Rec	(353-881)	3.6e-26
UP000218762_595453.fasta	A0A2A2WFW6	Rhodopirellula sp. SM50	45_25	RRLRRKSKSSASSSSRSS	(44-61)	RRLRRKSKSSASSSSRSS	(44-61)	PF07498.12;PF16258.5	Rho_N;DUF4912	(6-45);(197-315)	8.7e-08;2.1e-29
UP000218968_2006110.fasta	A0A290XI69	Luteimonas sp. 100111	25_45,30_40	RSERRRVDRSSRSSERNERRSTR,SERRRVDRSSRSSERNERRS	(38-60),(39-58)	RSERRRVDRSSRSSERNERRSTR	(38-60)	PF09976.9;PF14559.6	TPR_21;TPR_19	(74-237);(240-309)	1.5e-07;2.6e-07
UP000220102_1850348.fasta	A0A2A8D076	Longibacter salinarum	45_25,50_20,55_20	RGSRSRRRKSSANGSSKSSS,SRSRRRKSSANGSSKSSSSS,SRSRRRKSSANGSSKSSSSS	(13-32),(15-34),(15-34)	RGSRSRRRKSSANGSSKSSSSS	(13-34)	PF05597.11	Phasin	(37-154)	1.5e-19
UP000220102_1850348.fasta	A0A2A8D1B9	Longibacter salinarum	45_25	RPDRQRSSRSGSSSSSRTVS	(205-224)	RPDRQRSSRSGSSSSSRTVS	(205-224)	PF11638.8;PF00308.18;PF08299.11	DnaA_N;Bac_DnaA;Bac_DnaA_C	(6-73);(230-449);(476-544)	2.2e-09;3.5e-87;1.2e-29
UP000221011_1616117.fasta	A0A291QMZ9	Streptomyces formicae	25_45	SSWRRRSRSRSRADRWRYR	(984-1002)	SSWRRRSRSRSRADRWRYR	(984-1002)	PF08990.11;PF00109.26;PF02801.22;PF16197.5;PF00698.21;PF18369.1;PF08659.10;PF00550.25	Docking;ketoacyl-synt;Ketoacyl-synt_C;KAsynt_C_assoc;Acyl_transf_1;PKS_DE;KR;PP-binding	(5-30);(36-287);(295-413);(415-545);(580-900);(949-993);(1230-1408);(1521-1590)	1.1e-09;1.6e-89;1.8e-40;5.7e-16;1.1e-90;7e-17;7.4e-59;1.8e-13
UP000221011_1616117.fasta	A0A291Q8I0	Streptomyces formicae	40_30,45_25,50_20,50_20,50_25,55_20,55_25	SARSARSQSSRRSVSGRLSRSLSGRSTSRS,SSRSSSPSARSARSQSSRRSVSGRLSRSLSGRSTSRSVSVRSS,SASSRSSSPSARSARSQSSRRSVS,SRSLSGRSTSRSVSVRSSGSS,SSRSSSPSARSARSQSSRRSVS,SASSRSSSPSARSARSQSSRRS,SSRSSSPSARSARSQSSRRS	(68-97),(61-103),(59-82),(86-106),(61-82),(59-80),(61-80)	SASSRSSSPSARSARSQSSRRSVSGRLSRSLSGRSTSRSVSVRSSGSS	(59-106)	PF16919.5;PF00069.25;PF16918.5	PknG_rubred;Pkinase;PknG_TPR	(53-193);(194-457);(512-839)	1e-41;8.8e-26;1.2e-85
UP000221011_1616117.fasta	A0A291QBM3	Streptomyces formicae	45_25	SSRDSSRASSRDSSDRHSR	(467-485)	SSRDSSRASSRDSSDRHSR	(467-485)	PF00884.23	Sulfatase	(50-370)	3e-69
UP000221024_1469170.fasta	A0A2H3NJP5	Longimonas halophila	25_45,30_40,30_45,35_35,35_40,35_45,40_30,40_35,40_40,45_25,45_30,45_35,50_20,50_25,50_30,55_20,55_25,60_20,60_25,65_20,65_25,70_20	RSSSSGSARSRGRRARRSRREER,SRSSSSGSARSRGRRARRSRR,RSSSSGSARSRGRRARRSRR,RSSSRSSSSGSARSRGRRARRSRR,SRSSSSGSARSRGRRARRSRR,RSSSSGSARSRGRRARRSRR,RTSSGRSSSRSGRGSRSSSRAKRSSERSSSRSGSRSSSRSSSSGSARSRGRRARRSR,RSSSRSSSSGSARSRGRRARRSR,SRSSSSGSARSRGRRARRSR,SEERTSSGRSSSRSGRGSRSSSRAKRSSERSSSRSGSRSSSRSSSSGSARSRGRRARRS,RTSSGRSSSRSGRGSRSSSRAKRSSERSSSRSGSRSSSRSSSSGSARSRGRRARRS,RSSSRSSSSGSARSRGRRARRS,RTSSGRSSSRSGRGSRSSSRA…	(114-136),(113-133),(114-133),(110-133),(113-133),(114-133),(76-132),(110-132),(113-132),(73-131),(76-131),(110-131),(76-127),(76-127),(76-127),(90-126),(90-126),(98-124),(98-124),(98-123),(98-117),(99-118)	SEERTSSGRSSSRSGRGSRSSSRAKRSSERSSSRSGSRSSSRSSSSGSARSRGRRARRSRREER	(73-136)	PF07498.12;PF07497.12;PF00006.25	Rho_N;Rho_RNA_bind;ATP-synt_ab	(5-46);(161-235);(265-472)	2e-16;2.1e-31;1.8e-21
UP000222106_638953.fasta	A0A2A9ELR6	Georgenia soli	25_45,30_40	RLRRMRSSRQRERSSRRLGS,RRMRSSRQRERSSRRLGSS	(77-96),(79-97)	RLRRMRSSRQRERSSRRLGSS	(77-97)	PF11662.8	DUF3263	(17-90)	2e-37
UP000224915_556530.fasta	A0A2A9D2N8	Serinibacter salmoneus	25_45,30_40,30_45	SSGSSSRRRRRRRGRRS,SSGSSSRRRRRRRGRRS,SSGSSSRRRRRRRGRRS	(452-468),(452-468),(452-468)	SSGSSSRRRRRRRGRRS	(452-468)	PF10150.9	RNase_E_G	(639-910)	9.4e-101
UP000224915_556530.fasta	A0A2A9D010	Serinibacter salmoneus	40_30,45_25,45_30,50_20,50_25,50_30,55_20,55_25,55_30,60_20,60_25,60_30	SRSSRSASSRSSSSGSRSRRS,SRSSRSASSRSSSSGSRSRRSTS,SRSSRSASSRSSSSGSRSRRS,SRSSRSASSRSSSSGSRSRRSTSASGS,SRSSRSASSRSSSSGSRSRRSTS,SRSSRSASSRSSSSGSRSRRS,SRSSRSASSRSSSSGSRSRRSTSASGS,SRSSRSASSRSSSSGSRSRRSTS,SRSSRSASSRSSSSGSRSRRS,SRSSRSASSRSSSSGSRSRRSTSASGS,SRSSRSASSRSSSSGSRSRRSTS,SRSSRSASSRSSSSGSRSRRS	(594-614),(594-616),(594-614),(594-620),(594-616),(594-614),(594-620),(594-616),(594-614),(594-620),(594-616),(594-614)	SRSSRSASSRSSSSGSRSRRSTSASGS	(594-620)	PF05872.12	DUF853	(123-647)	1.6e-184
UP000229013_1827606.fasta	A0A2G7F7E8	Streptomyces sp. 70	25_45	RSVRSSGPSARSPRRCRRRR	(995-1014)	RSVRSSGPSARSPRRCRRRR	(995-1014)	PF08376.10;PF00672.25;PF02518.26	NIT;HAMP;HATPase_c	(56-308);(342-412);(528-638)	4.9e-43;5.6e-11;1.5e-11
UP000229013_1827606.fasta	A0A2G7FDK5	Streptomyces sp. 70	35_35,40_30	RPSRRSPSSAVRSSPRPSRR,SRRSPSSAVRSSPRPSRRS	(300-319),(302-320)	RPSRRSPSSAVRSSPRPSRRS	(300-320)	PF00872.18	Transposase_mut	(3-256)	1.6e-18
UP000229013_1827606.fasta	A0A2G7EXM4	Streptomyces sp. 70	45_25,50_20	RGSSRTSSQSSKSRRSVSGRLSRS,SSRTSSQSSKSRRSVSGRLSRSLS	(62-85),(64-87)	RGSSRTSSQSSKSRRSVSGRLSRSLS	(62-87)	PF16919.5;PF00069.25;PF16918.5	PknG_rubred;Pkinase;PknG_TPR	(46-190);(191-456);(507-823)	1.1e-38;4.1e-25;5.6e-88
UP000229022_56946.fasta	A0A2M8ZPL5	Afipia broomeae	50_20	STSRSTSKSRSRTRLSPSSS	(14-33)	STSRSTSKSRSRTRLSPSSS	(14-33)	PF11994.8	DUF3489	(35-101)	5.1e-27
UP000232003_2038116.fasta	A0A2K8T525	Nostoc flagelliforme CCNUN1	25_45,30_40,35_35,40_30,50_20,55_20	RESARNSEESGSSRRRRRRR,RRRRSRRVESDSSSPAPRRSRR,RSRRVESDSSSPAPRRSRRS,STSTNSSSESSTPRRRRSRRVESDSSSPAPRRSRRSSS,RRSRRSSSPTNSSGSSGSSS,RRSRRSSSPTNSSGSSGSSS	(688-707),(745-766),(748-767),(732-769),(762-781),(762-781)	RESARNSEESGSSRRRRRRR,STSTNSSSESSTPRRRRSRRVESDSSSPAPRRSRRSSSPTNSSGSSGSSS	(688-707),(732-781)	PF00912.22;PF00905.22	Transgly;Transpeptidase	(111-287);(378-641)	9.2e-64;1.1e-29
UP000232137_1985299.fasta	A0A2M9PCS5	Amaricoccus sp. HAR-UPW-R2A-40	25_45,30_40,30_45	SRRRSVRRRPSSSRSKGLRR,RPWPSRRRSVRRRPSSSRSKGLRRPS,SRRRSVRRRPSSSRSKGLRR	(92-111),(88-113),(92-111)	RPWPSRRRSVRRRPSSSRSKGLRRPS	(88-113)	PF13444.6	Acetyltransf_5	(1-44)	3.6e-07
UP000232137_1985299.fasta	A0A2M9P9H6	Amaricoccus sp. HAR-UPW-R2A-40	35_35	SCPSCLRSSRRSRPSHRRRSS	(9-29)	SCPSCLRSSRRSRPSHRRRSS	(9-29)	PF14525.6	AraC_binding_2	(98-279)	3.8e-28
UP000232137_1985299.fasta	A0A2M9PG51	Amaricoccus sp. HAR-UPW-R2A-40	35_35	SRGRVRSLSPRASSRRPSRS	(175-194)	SRGRVRSLSPRASSRRPSRS	(175-194)	PF03160.14	Calx-beta	(13-96)	1.4e-07
UP000233398_2053187.fasta	A0A2N0VFI2	Rhodohalobacter barkolensis	25_45	RKRSGKSGDRRSRRSKRRSR	(226-245)	RKRSGKSGDRRSRRSKRRSR	(226-245)	PF07650.17;PF00189.20	KH_2;Ribosomal_S3_C	(37-110);(119-201)	4.4e-18;5e-37
UP000233398_2053187.fasta	A0A2N0VMH5	Rhodohalobacter barkolensis	40_30,45_25,45_30,50_20,50_25,50_30	RKSSSGRGRSSDRSSSSNRRSRSDQGRKR,RKRKSSSGRGRSSDRSSSSNRRSRS,RKSSSGRGRSSDRSSSSNRRSRS,SSSGRGRSSDRSSSSNRRSRS,SSSGRGRSSDRSSSSNRRSRS,SSSGRGRSSDRSSSSNRRSRS	(352-380),(350-374),(352-374),(354-374),(354-374),(354-374)	RKRKSSSGRGRSSDRSSSSNRRSRSDQGRKR	(350-380)	PF12706.7;PF12706.7	Lactamase_B_2;Lactamase_B_2	(31-159);(171-271)	8.6e-08;1.2e-06
UP000236732_1144553.fasta	A0A1H5T601	Nonomuraea solani	25_45	SSRPSRPSRSKAGRRRRRR	(317-335)	SSRPSRPSRSKAGRRRRRR	(317-335)	PF05257.16	CHAP	(36-123)	6.7e-13
UP000236732_1144553.fasta	A0A1H6D484	Nonomuraea solani	30_40,35_35,40_30,40_35	RRESRSSCRSRRSRRMPASASSRATRSR,RESRSSCRSRRSRRMPASASSR,SRSSCRSRRSRRMPASASSR,SRSSCRSRRSRRMPASASSR	(208-235),(209-230),(211-230),(211-230)	RRESRSSCRSRRSRRMPASASSRATRSR	(208-235)	PF00884.23	Sulfatase	(37-200)	5.3e-18
UP000237426_2080747.fasta	A0A2S4Y5H8	Streptomyces sp. Ru72	25_45	RRSRAGRPSRRSRSRRWCTS	(12-31)	RRSRAGRPSRRSRSRRWCTS	(12-31)	PF03457.14;PF03457.14	HA;HA	(138-219);(303-373)	2.4e-10;1e-15
UP000237426_2080747.fasta	A0A2S4XUF8	Streptomyces sp. Ru72	40_30,45_25,45_30,50_20,50_25,50_30	SSRSSQSRRSSQSRRSVSGRLS,RPDSGASSRSSQSRRSSQSRRSVSGRLS,SSRSSQSRRSSQSRRSVSGRLS,SGASSRSSQSRRSSQSRRSVSGR,SGASSRSSQSRRSSQSRRSVSGR,SSRSSQSRRSSQSRRSVSGR	(71-92),(65-92),(71-92),(68-90),(68-90),(71-90)	RPDSGASSRSSQSRRSSQSRRSVSGRLS	(65-92)	PF16919.5;PF00069.25;PF16918.5	PknG_rubred;Pkinase;PknG_TPR	(57-195);(196-464);(561-787)	8.2e-37;1.5e-24;7.3e-64
UP000239352_33906.fasta	A0A2T0GTV3	Actinopolyspora mortivallis	25_45	RRSGGWSRRPGRERSSSRRR	(536-555)	RRSGGWSRRPGRERSSSRRR	(536-555)	PF00270.29;PF00271.31;PF03880.15	DEAD;Helicase_C;DbpA	(26-194);(228-337);(458-529)	3.2e-49;6.5e-29;1.4e-21
UP000239352_33906.fasta	A0A2T0GZ58	Actinopolyspora mortivallis	30_40	SRARRNRSSTGSSRRPRASR	(450-469)	SRARRNRSSTGSSRRPRASR	(450-469)	PF01098.19	FTSW_RODA_SPOVE	(39-395)	3.2e-109
UP000239485_512762.fasta	A0A2S6IIZ3	Kineococcus xinjiangensis	25_45	RESGSRSSRRRRRGRGRDDS	(478-497)	RESGSRSSRRRRRGRGRDDS	(478-497)	PF10150.9	RNase_E_G	(735-1003)	2.7e-104
UP000240739_2133960.fasta	A0A2T4UNH5	Conexibacter sp. Seoho-28	25_45	RRSGSPRSSTPRRRARSRGRRR	(240-261)	RRSGSPRSSTPRRRARSRGRRR	(240-261)	PF08378.11	NERD	(51-159)	1.1e-12
UP000240889_2138576.fasta	A0A2T4UZX4	Vitiosangium sp. GDMCC 1.1324	25_45	SSPRSSLKQGRSRGRRRRRR	(133-152)	SSPRSSLKQGRSRGRRRRRR	(133-152)	PF13808.6	DDE_Tnp_1_assoc	(32-119)	9.5e-35
UP000240889_2138576.fasta	A0A2T4VBW0	Vitiosangium sp. GDMCC 1.1324	40_30,45_25,50_20	RARPRRRSSSSSTSTRSWAS,RPRRRSSSSSTSTRSWASCS,RRRSSSSSTSTRSWASCSS	(13-32),(15-34),(17-35)	RARPRRRSSSSSTSTRSWASCSS	(13-35)	PF00069.25;PF12849.7;PF00691.20	Pkinase;PBP_like_2;OmpA	(94-365);(524-800);(845-938)	1e-34;4.2e-25;2.2e-06
UP000241829_2116657.fasta	A0A2P1NI66	Pulveribacter suum	25_45,30_40,30_45	RSPSRSRSRRAVSRFSRLRR,RSPSRSRSRRAVSRFSRLRR,RSPSRSRSRRAVSRFSRLRR	(8-27),(8-27),(8-27)	RSPSRSRSRRAVSRFSRLRR	(8-27)	PF01223.23	Endonuclease_NS	(88-289)	3.1e-39
UP000243589_479117.fasta	A0A150HC47	Brevibacterium ravenspurgense	25_45,30_40,30_45,35_35,35_40,40_30	SSQPSSRRSSRRRGKRRRPRGSS,SSSQPSSRRSSRRRGKRRRPRGSS,SSQPSSRRSSRRRGKRRRPRGSS,SSSQPSSRRSSRRRGKRRR,SSSQPSSRRSSRRRGKRRR,SDASSSQPSSRRSSRRRGKR	(30-52),(29-52),(30-52),(29-47),(29-47),(26-45)	SDASSSQPSSRRSSRRRGKRRRPRGSS	(26-52)	PF00270.29;PF00271.31;PF04408.23;PF07717.16;PF11898.8	DEAD;Helicase_C;HA2;OB_NTP_bind;DUF3418	(85-241);(300-430);(496-675);(682-759);(772-1413)	2.6e-05;8.6e-10;2.9e-15;2.1e-16;1.9e-148
UP000244239_2161865.fasta	A0A2T6DZH9	Opitutaceae bacterium EW11	25_45,30_40,30_45	RPSSRPRARFRRRSSSRRPS,STARPSSRPRARFRRRSSSRRPS,RPSSRPRARFRRRSSSRRPS	(11-30),(8-30),(11-30)	STARPSSRPRARFRRRSSSRRPS	(8-30)	PF16697.5	Yop-YscD_cpl	(66-156)	5.2e-18
UP000244240_1242148.fasta	A0A2T6BCA5	Melghirimyces profundicolus	25_45,30_40,35_35,35_40,40_30,40_35,45_25,45_30,50_20,50_25	SRSYSSSRRRHRKHRRRGYRS,RRRSYSSRSYSSSRRRHRKHRRRGYRSSS,RRYRSDSSGSYDRRRSYSSRSYSSSRRRHRKHRRR,RRRSYSSRSYSSSRRRHRKHRRR,RYRSDSSGSYDRRRSYSSRSYSSSRRR,SYDRRRSYSSRSYSSSRRR,RSDSSGSYDRRRSYSSRSYSSSRR,SGSYDRRRSYSSRSYSSSRR,SDSSGSYDRRRSYSSRSYSSSR,SSGSYDRRRSYSSRSYSSSR	(201-221),(195-223),(183-217),(195-217),(184-210),(192-210),(186-209),(190-209),(187-208),(189-208)	RRYRSDSSGSYDRRRSYSSRSYSSSRRRHRKHRRRGYRSSS	(183-223)	PF00069.25	Pkinase	(24-165)	2.8e-08
UP000244718_2056849.fasta	A0A2R7R339	Arthrobacter sp. HMWF013	25_45	RESHSRRSPSSRRNPRRRR	(10-28)	RESHSRRSPSSRRNPRRRR	(10-28)	PF13196.6	DUF4012	(232-385)	1.8e-47
UP000244867_2133958.fasta	A0A2R7YS15	Nocardioides currus	25_45,30_40,30_45	RSRRSARSGRSGRSGRSRER,RSRRSARSGRSGRSGRSRER,RSRRSARSGRSGRSGRSRER	(64-83),(64-83),(64-83)	RSRRSARSGRSGRSGRSRER	(64-83)	PF02631.16	RecX	(139-267)	7.6e-30
UP000244867_2133958.fasta	A0A2R7YV76	Nocardioides currus	40_30	RGRSSRSRCWPSTSSSRDRSRGR	(121-143)	RGRSSRSRCWPSTSSSRDRSRGR	(121-143)	PF14378.6	PAP2_3	(408-597)	8.6e-30
UP000244940_2184063.fasta	A0A2U2CDB1	Pararhodobacter sp. CIC4N-9	25_45	RRRPSSRRCAPSRPRSSRRCR	(23-43)	RRRPSSRRCAPSRPRSSRRCR	(23-43)	PF01970.16	TctA	(98-518)	9.3e-111
UP000244989_2173852.fasta	A0A2U1T4K5	Corynebacterium sp. 2189	25_45	STPSSQRRRKRRRSRRRGQS	(6-25)	STPSSQRRRKRRRSRRRGQS	(6-25)	PF00293.28	NUDIX	(144-262)	7.7e-20
UP000244989_2173852.fasta	A0A2U1T652	Corynebacterium sp. 2189	45_25,50_20	SSSKSPKASARRSRRSSSAR,SSSSKSPKASARRSRRSSS	(10-29),(9-27)	SSSSKSPKASARRSRRSSSAR	(9-29)	PF00535.26	Glycos_transf_2	(67-220)	1.3e-21
UP000245455_2200760.fasta	A0A2U2ZTV2	Streptomyces sp. Act143	25_45	SRSADSERSSRTPRRRRRTR	(420-439)	SRSADSERSSRTPRRRRRTR	(420-439)	PF00270.29;PF00271.31	DEAD;Helicase_C	(1-174);(212-321)	1.2e-45;1.5e-28
UP000245455_2200760.fasta	A0A2U3A1E4	Streptomyces sp. Act143	45_25,50_20,50_25,55_20,55_25	SRSSSRSTSRSTSQSSKSRRSVSGRLSRSLSGRS,SRSSSRSTSRSTSQSSKSRRSVS,SRSSSRSTSRSTSQSSKSRRS,SRSSSRSTSRSTSQSSKSRRSVS,SRSSSRSTSRSTSQSSKSRRS	(62-95),(62-84),(62-82),(62-84),(62-82)	SRSSSRSTSRSTSQSSKSRRSVSGRLSRSLSGRS	(62-95)	PF16919.5;PF00069.25;PF16918.5	PknG_rubred;Pkinase;PknG_TPR	(55-195);(196-462);(529-845)	1.2e-42;5.2e-26;2e-87
UP000245629_2202148.fasta	A0A2S2CV04	Azospirillum sp. CFH 70021	25_45,30_40	RRRRRRQARSSSCAARSSARR,RRRRQARSSSCAARSSARRS	(800-820),(802-821)	RRRRRRQARSSSCAARSSARRS	(800-821)	PF13426.7;PF00989.25;PF00990.21;PF00563.20	PAS_9;PAS;GGDEF;EAL	(182-237);(250-360);(374-530);(549-738)	1;1.8e-09;1.9e-41;3.4e-48
UP000245711_1990687.fasta	A0A2S2C5N7	Rhodococcus sp. S2-17	25_45,30_40,35_35,40_30	RHLATRRSSSRSTRSRRRLR,RRSSSRSTRSRRRLRAS,RSSSRSTRSRRRLRASTTTS,SSSRSTRSRRRLRASTTTSSS	(248-267),(253-269),(254-273),(255-275)	RHLATRRSSSRSTRSRRRLRASTTTSSS	(248-275)	PF00271.31	Helicase_C	(1-103)	8.6e-13
UP000245845_1544.fasta	A0A2Y9BJ56	Faecalicatena orotica	25_45,30_40	SRSSGQNPRKRSSRARRRRR,SSRSSGQNPRKRSSRARRRR	(49-68),(48-67)	SSRSSGQNPRKRSSRARRRRR	(48-68)	PF08239.11;PF00704.28	SH3_3;Glyco_hydro_18	(250-301);(325-643)	9.4e-09;9.4e-23
UP000245881_1298856.fasta	A0A2U1G493	Sphingomonas sp. URHD0007	50_20	RTQSRSSNRGSSSSSRSAFS	(4-23)	RTQSRSSNRGSSSSSRSAFS	(4-23)	PF01814.23	Hemerythrin	(62-180)	3.8e-12
UP000245984_2202516.fasta	A0A2V2PV58	Streptomyces sp. ZEA17I	25_45	SARRRTSARRSPARRSPSRRAPSRRR	(2-27)	SARRRTSARRSPARRSPSRRAPSRRR	(2-27)	PF04471.12	Mrr_cat	(102-219)	7.1e-19
UP000245992_1440053.fasta	A0A2T7SNB1	Streptomyces scopuliridis RB72	30_40	SRRYGSCSSTSGRTRRSRRR	(164-183)	SRRYGSCSSTSGRTRRSRRR	(164-183)	PF01661.21	Macro	(20-137)	8.8e-35
UP000245992_1440053.fasta	A0A2T7T287	Streptomyces scopuliridis RB72	50_20	RSGSDSSRGSDSSRGSDSSR	(23-42)	RSGSDSSRGSDSSRGSDSSR	(23-42)	PF02746.16;PF13378.6	MR_MLE_N;MR_MLE_C	(46-158);(178-423)	2e-20;8.2e-41
UP000247892_1477506.fasta	A0A318LJ65	Prauserella sp. YIM 121212	40_30,45_25,50_20	SSSSRSSRPSVRKPPPRRSR,SRSRPSSSSRSSRPSVR,SAKGASRSRPSSSSRSSRPS	(32-51),(27-43),(22-41)	SAKGASRSRPSSSSRSSRPSVRKPPPRRSR	(22-51)	PF13491.6;PF17854.1;PF01580.18;PF01580.18;PF09397.10	FtsK_4TM;FtsK_alpha;FtsK_SpoIIIE;FtsK_SpoIIIE;FtsK_gamma	(103-241);(340-438);(445-588);(585-646);(748-809)	3.2e-08;5.7e-27;1.2e-45;1.1e-16;9.7e-22
UP000247980_92442.fasta	A0A2V5JJ34	Arthrobacter psychrolactophilus	25_45	SRRSSRVSKRVRRRRRS	(41-57)	SRRSSRVSKRVRRRRRS	(41-57)	PF02618.16	YceG	(100-389)	7.4e-57
UP000247980_92442.fasta	A0A2V5J6E3	Arthrobacter psychrolactophilus	30_40	SRSRSRRGRRNRSARSAQGS	(1091-1110)	SRSRSRRGRRNRSARSAQGS	(1091-1110)	PF10150.9	RNase_E_G	(609-880)	2.2e-103
UP000248148_99655.fasta	A0A318TF30	Rhodopseudomonas faecalis	25_45	SESRSNRRRSRHRNSRRR	(104-121)	SESRSNRRRSRHRNSRRR	(104-121)	PF10150.9	RNase_E_G	(367-638)	1.5e-95
UP000249017_444923.fasta	A0A327JLB6	Rhodoplanes piscinae	25_45	RRRRRRSAARWSRSGSTRS	(390-408)	RRRRRRSAARWSRSGSTRS	(390-408)	PF16576.5	HlyD_D23	(66-292)	6.9e-15
UP000249017_444923.fasta	A0A327KCT8	Rhodoplanes piscinae	30_40	RSRRARPSSASTRWRRRSS	(196-214)	RSRRARPSSASTRWRRRSS	(196-214)	PF09339.10;PF01614.18	HTH_IclR;IclR	(15-66);(130-196)	3.4e-12;6.5e-12
UP000249017_444923.fasta	A0A327K1U9	Rhodoplanes piscinae	40_30	RRPASRSSSRSSSVSAEPRR	(592-611)	RRPASRSSSRSSSVSAEPRR	(592-611)	PF13298.6;PF01068.21;PF04679.15	LigD_N;DNA_ligase_A_M;DNA_ligase_A_C	(33-137);(260-439);(457-552)	2.9e-36;1.8e-21;3.1e-21
UP000250462_1981511.fasta	A0A329QVM5	Phytoactinopolyspora halophila	25_45	RRSLRGSLRSGRRRSHRLRS	(702-721)	RRSLRGSLRSGRRRSHRLRS	(702-721)	PF01565.23;PF02913.19;PF13183.6;PF02754.16;PF02754.16	FAD_binding_4;FAD-oxidase_C;Fer4_8;CCG;CCG	(46-184);(269-517);(552-629);(732-814);(863-941)	9.4e-41;4.3e-49;4.7e-09;0.007;0.2
UP000251772_2170731.fasta	A0A363RMD9	Comamonas sp. JNW	25_45,30_40,35_35	RSPPSSRASRRSTRPRWRRRSIFR,SRSPPSSRASRRSTRPRWRRRS,RSSRSPPSSRASRRSTRPRWR	(30-53),(29-50),(27-47)	RSSRSPPSSRASRRSTRPRWRRRSIFR	(27-53)	PF07433.11	DUF1513	(151-471)	1.7e-72
UP000253254_2250581.fasta	A0A367B270	Blastococcus sp. TBT05-19	25_45	SGSSTRRRRRRRRRGGSS	(270-287)	SGSSTRRRRRRRRRGGSS	(270-287)	PF10150.9	RNase_E_G	(476-746)	1.1e-105
UP000253850_663364.fasta	A0A345IU70	Halarcobacter bivalviorum	25_45	RNSNSRNSRSDSRRRPRRR	(461-479)	RNSNSRNSRSDSRRRPRRR	(461-479)	PF00270.29;PF00271.31	DEAD;Helicase_C	(25-188);(222-331)	3.7e-46;3.4e-32
UP000256485_696763.fasta	A0A3D9V8U8	Thermasporomyces composti	25_45,30_40,30_45,35_35,35_40,40_30,40_35	RRRPSSSRRQRSSSRGRQGR,RRRPSSSRRQRSSSRGRQGRSSTRR,RRRPSSSRRQRSSSRGRQGR,RRPSSSRRQRSSSRGRQGRSSTRR,RRPSSSRRQRSSSRGRQGRSSTRR,RPSSSRRQRSSSRGRQGRSSTR,RPSSSRRQRSSSRGRQGRSSTR	(215-234),(215-239),(215-234),(216-239),(216-239),(217-238),(217-238)	RRRPSSSRRQRSSSRGRQGRSSTRR	(215-239)	PF00440.23	TetR_N	(38-84)	1.2e-16
UP000256485_696763.fasta	A0A3D9V6T9	Thermasporomyces composti	35_35	SSRRWRHSASRRSSRRS	(520-536)	SSRRWRHSASRRSSRRS	(520-536)	PF05977.13	MFS_3	(2-416)	1.1e-56
UP000256899_1655234.fasta	A0A3E0U1H9	Thalassotalea euphylliae	25_45,30_40	RRELHSRMRNRRSSRRSGRS,SRMRNRRSSRRSGRSGFRS	(157-176),(162-180)	RRELHSRMRNRRSSRRSGRSGFRS	(157-180)	PF06803.12	DUF1232	(80-116)	1.6e-10
UP000257855_2107713.fasta	A0A3B7D3P0	Aeromicrobium sp. A1-2	25_45	RRRRASMPRRRAWRRSDSSSR	(96-116)	RRRRASMPRRRAWRRSDSSSR	(96-116)	PF13279.6	4HBT_2	(238-363)	2.4e-13
UP000257855_2107713.fasta	A0A3B7D5D6	Aeromicrobium sp. A1-2	50_20	SSRSASSSTSSSRRSPVFR	(10-28)	SSRSASSSTSSSRRSPVFR	(10-28)	PF03703.14	bPH_2	(112-185)	8.6e-10
UP000262477_2293571.fasta	A0A371PWI9	Streptomyces sp. NEAU-D10	25_45,30_40,30_45	SARSLRSPRSRRSRRSHRIR,RTPGSARSLRSPRSRRSRRSHRIR,SARSLRSPRSRRSRRSHRIR	(6-25),(2-25),(6-25)	RTPGSARSLRSPRSRRSRRSHRIR	(2-25)	PF13229.6	Beta_helix	(93-224)	4.8e-08
UP000264006_1608957.fasta	A0A346XZI2	Euzebya sp. DY32-46	25_45,30_40,30_45,35_35,35_40	RSTSSAPRRRRSRSRSRDR,RPSVPRSTSSAPRRRRSRSRSRDR,RSTSSAPRRRRSRSRSRDR,SVPRSTSSAPRRRRSRSRSR,SVPRSTSSAPRRRRSRSRSR	(49-67),(44-67),(49-67),(46-65),(46-65)	RPSVPRSTSSAPRRRRSRSRSRDR	(44-67)	PF08478.10	POTRA_1	(163-231)	6.5e-12
UP000264006_1608957.fasta	A0A346XUK8	Euzebya sp. DY32-46	35_35,40_30	SSTRTRSRSRSGSGDRTRSR,SSSTRTRSRSRSGSGDRTRS	(515-534),(514-533)	SSSTRTRSRSRSGSGDRTRSR	(514-534)	PF00270.29;PF00271.31	DEAD;Helicase_C	(31-195);(231-340)	2e-46;1.1e-28
UP000264006_1608957.fasta	A0A346XSG4	Euzebya sp. DY32-46	40_30,45_25,45_30,50_20,50_25,50_30,55_20,55_25,55_30,60_20,60_25,60_30,65_20,65_25	SRSRTGSSSRSRSGSSSRSRSSSGRSRSGRSSR,SSSRGSSSRSRTGSSSRSRSGSSSRSRSSSGRSRSGRSSR,SRSRTGSSSRSRSGSSSRSRSSSGRSRSGRSSR,SSSRGSSSRSRTGSSSRSRSGSSSRSRSSSGRSRSGRSSR,SSSRGSSSRSRTGSSSRSRSGSSSRSRSSSGRSRSGRSSR,SRSRTGSSSRSRSGSSSRSRSSSGRSRSGRSSR,SSSRGSSSRSRTGSSSRSRSGSSSRSRSSSGRSRSGRSSR,SSSRGSSSRSRTGSSSRSRSGSSSRSRSSSGRSRSGRSSR,SRSRTGSSSRSRSGSSSRSRSSSGRSRSGRSSR,SSSRGSSSRSRTGSSSRSRSGSSSRSRSSSGRSRSGRSS,SSSRGSSSRSRTGSSSRS…	(738-770),(731-770),(738-770),(731-770),(731-770),(738-770),(731-770),(731-770),(738-770),(731-769),(731-769),(745-765),(744-763),(744-763)	SSSRGSSSRSRTGSSSRSRSGSSSRSRSSSGRSRSGRSSR	(731-770)	PF04536.14	TPM_phosphatase	(32-157)	3.7e-09
UP000265325_68268.fasta	A0A2P2GRK0	Streptomyces showdoensis	40_30,45_25,45_30,50_20,50_25,50_30	SRASARGSSRSSRSSTSRRSVSGRLSR,SDSARSGSRASARGSSRSSRSSTSRRSVSGRLSRALS,SRASARGSSRSSRSSTSRRSVSGRLSR,SARSGSRASARGSSRSSRSSTSRRSVSGRLSR,SARSGSRASARGSSRSSRSSTSRRSVSGRLSR,SRASARGSSRSSRSSTSRRSVSGRLSR	(65-91),(58-94),(65-91),(60-91),(60-91),(65-91)	SDSARSGSRASARGSSRSSRSSTSRRSVSGRLSRALS	(58-94)	PF16919.5;PF00069.25;PF16918.5	PknG_rubred;Pkinase;PknG_TPR	(54-197);(198-451);(469-825)	2.2e-42;1.8e-24;2e-91
UP000265614_2339232.fasta	A0A3A3ZHE2	Frankiales bacterium YIM 75000	25_45	RRRRSSRRPARRTWSSSAR	(79-97)	RRRRSSRRPARRTWSSSAR	(79-97)	PF13560.6;PF13401.6	HTH_31;AAA_22	(245-308);(351-467)	3.3e-17;4.2e-06
UP000265614_2339232.fasta	A0A3A3YWR5	Frankiales bacterium YIM 75000	30_40,35_35,35_40,40_30,40_35,40_40	SPRSRSASSSRARRRRPRSSS,SPRSRSASSSRARRRRPRSSSWAS,SPRSRSASSSRARRRRPRSSS,SPRSRSASSSRARRRRPRSSSWAS,SPRSRSASSSRARRRRPRSSSWAS,SPRSRSASSSRARRRRPRSSS	(35-55),(35-58),(35-55),(35-58),(35-58),(35-55)	SPRSRSASSSRARRRRPRSSSWAS	(35-58)	PF01699.24;PF01699.24	Na_Ca_ex;Na_Ca_ex	(142-281);(309-447)	5.3e-13;3.4e-10
UP000265614_2339232.fasta	A0A3A3YPD6	Frankiales bacterium YIM 75000	40_30	STSHSRSGRSTSRSSRRER	(525-543)	STSHSRSGRSTSRSSRRER	(525-543)	PF02534.14;PF12696.7	T4SS-DNA_transf;TraG-D_C	(143-360);(437-555)	3.1e-05;6.7e-31
UP000266340_2315694.fasta	A0A398CNN8	Cohnella sp. K2E09-144	25_45	SRRRSSVRSRRGRGQGRRKS	(489-508)	SRRRSSVRSRRGRGQGRRKS	(489-508)	PF13692.6	Glyco_trans_1_4	(210-355)	5.1e-22
UP000266340_2315694.fasta	A0A398CSH1	Cohnella sp. K2E09-144	40_30,45_25,45_30	RSSSGRSSRSSRPSTLRSAR,RSSSGRSSRSSRPSTLRSARAS,RSSSGRSSRSSRPSTLRSAR	(288-307),(288-309),(288-307)	RSSSGRSSRSSRPSTLRSARAS	(288-309)	PF12760.7	Zn_Tnp_IS1595	(18-65)	1.1e-11
UP000268329_1442032.fasta	A0A3G2JNH8	Streptomyces sp. Z022	25_45,30_40,30_45	SRSRRGRPSQSSRRPARRRS,SRSRRGRPSQSSRRPARRRS,SRSRRGRPSQSSRRPARRRS	(467-486),(467-486),(467-486)	SRSRRGRPSQSSRRPARRRS	(467-486)	PF00270.29;PF00271.31	DEAD;Helicase_C	(87-256);(290-397)	3.8e-43;5e-25
UP000268329_1442032.fasta	A0A3G2JCY6	Streptomyces sp. Z022	30_40	RPKRSSSSRGRRRPASASRR	(447-466)	RPKRSSSSRGRRRPASASRR	(447-466)	PF00270.29;PF00271.31	DEAD;Helicase_C	(74-243);(277-384)	1.8e-41;4.8e-25
UP000268329_1442032.fasta	A0A3G2JLW5	Streptomyces sp. Z022	35_35,40_30,40_35,45_25,45_30,45_35,50_20,50_25,50_30	RTSSRSSRSRRSVSGRLSRS,SGRSGSARTSSRSSRSRRSVSGRLSRSLS,RTSSRSSRSRRSVSGRLSRS,SAQSGRSGSARTSSRSSRSRRSVSGRLSRSLSGAS,SGRSGSARTSSRSSRSRRSVSGRLSRSLS,RTSSRSSRSRRSVSGRLSRS,SSRSSRSRRSVSGRLSRSLS,SSRSSRSRRSVSGRLSRSLS,SSRSSRSRRSVSGRLSRSLS	(63-82),(56-84),(63-82),(53-87),(56-84),(63-82),(65-84),(65-84),(65-84)	SAQSGRSGSARTSSRSSRSRRSVSGRLSRSLSGAS	(53-87)	PF16919.5;PF00069.25;PF16918.5	PknG_rubred;Pkinase;PknG_TPR	(46-187);(188-441);(592-911)	2e-40;5e-26;2.6e-92
UP000268521_2320119.fasta	A0A3A9B6L1	bacterium D16-63	25_45	SERSSSRRRRGRRRRS	(263-278)	SERSSSRRRRGRRRRS	(263-278)	PF01936.18;PF12872.7;PF12872.7	NYN;OST-HTH;OST-HTH	(10-145);(164-238);(396-462)	1.9e-28;1.7e-08;6.4e-08
UP000270342_1792498.fasta	A0A494X4L8	Pararobbsia silviterrae	25_45,30_40,30_45,35_35,35_40	STRSRRRSRPCSIRRRSSIR,STGSSTRSRRRSRPCSIRRRSSIR,STRSRRRSRPCSIRRRSSIR,SSTRSRRRSRPCSIRRRSS,SSTRSRRRSRPCSIRRRSS	(14-33),(10-33),(14-33),(13-31),(13-31)	STGSSTRSRRRSRPCSIRRRSSIR	(10-33)	PF02706.15;PF13807.6;PF13614.6	Wzz;GNVR;AAA_31	(111-200);(476-557);(663-826)	8.7e-14;4.1e-26;2.2e-12
UP000270342_1792498.fasta	A0A494XQE4	Pararobbsia silviterrae	35_35	SRRRGSVSVRARRLSSARSS	(34-53)	SRRRGSVSVRARRLSSARSS	(34-53)	PF02874.23;PF00006.25;PF18269.1	ATP-synt_ab_N;ATP-synt_ab;T3SS_ATPase_C	(80-147);(219-428);(436-506)	1.1e-05;2.1e-68;1.4e-07
UP000270830_2320089.fasta	A0A3A9E7K6	Ruminococcus sp. 1xD21-23	25_45,30_40,30_45,35_35,35_40,35_45,40_30,40_35,40_40,40_45,45_25,45_30,45_35,45_40,45_45	RSSRSSSSRNSRRRSGRRRS,RSSRSSSSRNSRRRSGRRRS,RSSRSSSSRNSRRRSGRRRS,RSYKKRSSRSSSSRNSRRRSGRRRS,RSSRSSSSRNSRRRSGRRRS,RSSRSSSSRNSRRRSGRRRS,RSYKKRSSRSSSSRNSRRRSGRRRS,RSYKKRSSRSSSSRNSRRRSGRRRS,RSSRSSSSRNSRRRSGRRRS,RSSRSSSSRNSRRRSGRRRS,RSYKKRSSRSSSSRNSRRRSGRRRS,RSYKKRSSRSSSSRNSRRRSGRRRS,RSYKKRSSRSSSSRNSRRRSGRRRS,RSSRSSSSRNSRRRSGRRRS,RSSRSSSSRNSRRRSGRRRS	(129-148),(129-148),(129-148),(124-148),(129-148),(129-148),(124-148),(124-148),(129-148),(129-148),(124-148),(124-148),(124-148),(129-148),(129-148)	RSYKKRSSRSSSSRNSRRRSGRRRS	(124-148)	PF13643.6;PF08239.11	DUF4145;SH3_3	(18-109);(224-276)	3.6e-16;2.1e-12
UP000270830_2320089.fasta	A0A3A9DRE4	Ruminococcus sp. 1xD21-23	35_35,40_30,45_25	RRGRGRSSCSSRAIRPSSRS,RGRGRSSCSSRAIRPSSRSS,RGRSSCSSRAIRPSSRSSIS	(4-23),(5-24),(7-26)	RRGRGRSSCSSRAIRPSSRSSIS	(4-26)	PF13333.6	rve_2	(163-219)	6.4e-06
UP000270830_2320089.fasta	A0A3A9EA43	Ruminococcus sp. 1xD21-23	45_25,50_20,50_25,55_20,55_25,60_20	RSSTRGSSSRSASSRSASSR,SSRSSTRGSSSRSASSRSASSRSSSARGSSGRGGS,RSSTRGSSSRSASSRSASSR,SSRSSTRGSSSRSASSRSASSRSSSARGSSGR,RSSTRGSSSRSASSRSASSR,SSRSSTRGSSSRSASSRSASSRSSSARGSS	(45-64),(43-77),(45-64),(43-74),(45-64),(43-72)	SSRSSTRGSSSRSASSRSASSRSSSARGSSGRGGS	(43-77)	PF12229.8;PF04294.13;PF07501.12	PG_binding_4;VanW;G5	(215-293);(327-456);(470-539)	2.8e-05;5.9e-51;7.9e-06
UP000273170_1522760.fasta	A0A3N6G9T4	Streptomyces sp. ADI96-02	25_45,30_40,35_35,40_30	SSSGSSSSRRRRRRRRRS,SSSGSSSSRRRRRRRRRS,SSSGSSSSRRRRRRRRRS,SSSGSSSSRRRRRRRRRS	(559-576),(559-576),(559-576),(559-576)	SSSGSSSSRRRRRRRRRS	(559-576)	PF10150.9	RNase_E_G	(774-1046)	9.1e-106
UP000273170_1522760.fasta	A0A3N6EUJ6	Streptomyces sp. ADI96-02	40_30,45_25,45_30,50_20,50_25,50_30	RSGSRASSRASSRSSTSRRSVSGRLSRS,RDSGSQRSGSRASSRASSRSSTSRRSVSGRLSRSLSGSSTSRS,RSGSRASSRASSRSSTSRRSVSGRLSRS,SGSQRSGSRASSRASSRSSTSRRSVSGRLSRSLSGSSTSRSVSVRSSGSSSASSARGR,SQRSGSRASSRASSRSSTSRRSVSGRLSRSLS,RSGSRASSRASSRSSTSRRS	(74-101),(68-110),(74-101),(70-127),(72-103),(74-93)	RDSGSQRSGSRASSRASSRSSTSRRSVSGRLSRSLSGSSTSRSVSVRSSGSSSASSARGR	(68-127)	PF16919.5;PF00069.25;PF16918.5	PknG_rubred;Pkinase;PknG_TPR	(63-206);(207-463);(646-966)	2.7e-45;1.4e-24;5e-88
UP000276888_1072463.fasta	A0A3Q9IW32	Microbacterium lemovicicum	25_45	RSTSSRRSRRPRVRWRERS	(3-21)	RSTSSRRSRRPRVRWRERS	(3-21)	PF14305.6	ATPgrasp_TupA	(40-301)	4.6e-37
UP000276888_1072463.fasta	A0A3S9WAZ5	Microbacterium lemovicicum	25_45	RSSERSSDRSGDRAPRRRRR	(411-430)	RSSERSSDRSGDRAPRRRRR	(411-430)	PF00270.29;PF00271.31	DEAD;Helicase_C	(26-193);(229-338)	2.1e-44;1.1e-30
UP000276888_1072463.fasta	A0A3Q9IYD9	Microbacterium lemovicicum	35_35	SDSGSNRGRSRSRNRSRSR	(284-302)	SDSGSNRGRSRSRNRSRSR	(284-302)	PF07497.12;PF00006.25	Rho_RNA_bind;ATP-synt_ab	(393-469);(499-706)	3.2e-27;2e-21
UP000277644_2487416.fasta	A0A429RX94	Streptomyces sp. WAC06614	30_40,35_35,35_40	RPSGRRSRSGSSRTRSRSRTHARSR,RPSGRRSRSGSSRTRSRSRTHARSR,RPSGRRSRSGSSRTRSRSRTHARSR	(351-375),(351-375),(351-375)	RPSGRRSRSGSSRTRSRSRTHARSR	(351-375)	PF03364.20	Polyketide_cyc	(120-243)	1.1e-14
UP000277644_2487416.fasta	A0A3R9WJ77	Streptomyces sp. WAC06614	40_30,45_25,45_30,50_20,50_25,50_30,55_20,55_25,55_30,60_20,60_25,65_20,65_25	SRSSARSSRSSSSRRSVSGRLSR,SVPSSSRSSARSSRSSSSRRSVSGRLSRAMSGS,SRSSARSSRSSSSRRSVSGRLSR,SRPSVPSSSRSSARSSRSSSSRRSVSGRLSRAMSGSSS,SVPSSSRSSARSSRSSSSRRSVSGRLSRAMS,SRSSARSSRSSSSRRSVSGRLSR,SRPSVPSSSRSSARSSRSSSSRRSVSGRLS,SVPSSSRSSARSSRSSSSRRSVSGRLS,SRSSARSSRSSSSRRSVSGR,SRPSVPSSSRSSARSSRSSSSRRSVS,SVPSSSRSSARSSRSSSSRRSVS,SSSRSSARSSRSSSSRRSVS,SSSRSSARSSRSSSSRRSVS	(95-117),(90-122),(95-117),(87-124),(90-120),(95-117),(87-116),(90-116),(95-114),(87-112),(90-112),(93-112),(93-112)	SRPSVPSSSRSSARSSRSSSSRRSVSGRLSRAMSGSSS	(87-124)	PF16919.5;PF00069.25	PknG_rubred;Pkinase	(83-225);(226-488)	1.2e-40;3.7e-26
UP000281963_1522757.fasta	A0A3N6DA86	Streptomyces sp. ADI93-02	25_45,30_40,35_35,40_30	SSSGSSSSRRRRRRRRRS,SSSGSSSSRRRRRRRRRS,SSSGSSSSRRRRRRRRRS,SSSGSSSSRRRRRRRRRS	(359-376),(359-376),(359-376),(359-376)	SSSGSSSSRRRRRRRRRS	(359-376)	PF10150.9	RNase_E_G	(576-848)	1e-105
UP000281963_1522757.fasta	A0A3N6EBE1	Streptomyces sp. ADI93-02	40_30,45_25,45_30,50_20,50_25,50_30	RSSSRSSTSRRSVSGRLSRS,RTGSQASARSSSRSSTSRRSVSGRLSRSLSGS,RSSSRSSTSRRSVSGRLSRS,SQASARSSSRSSTSRRSVSGRLSRSLSGSS,SARSSSRSSTSRRSVSGRLSRSLS,RSSSRSSTSRRSVSGRLSRS	(72-91),(64-95),(72-91),(67-96),(70-93),(72-91)	RTGSQASARSSSRSSTSRRSVSGRLSRSLSGSS	(64-96)	PF16919.5;PF00069.25;PF16918.5	PknG_rubred;Pkinase;PknG_TPR	(56-197);(198-453);(608-926)	1.1e-44;1.3e-25;1.8e-87
UP000284511_2292047.fasta	A0A415R5N5	Mitsuokella sp. AF33-22	25_45,30_40,30_45	RRSRTCRRDSSRVRSSGSRR,RRSRTCRRDSSRVRSSGSRR,RRSRTCRRDSSRVRSSGSRR	(13-32),(13-32),(13-32)	RRSRTCRRDSSRVRSSGSRR	(13-32)	PF11855.8	DUF3375	(138-618)	4.1e-111
UP000284511_2292047.fasta	A0A415R836	Mitsuokella sp. AF33-22	25_45	RSRGERSDRERTPRRSRSSR	(301-320)	RSRGERSDRERTPRRSRSSR	(301-320)	PF04468.12	PSP1	(61-146)	7.8e-32
UP000285063_2292244.fasta	A0A416RD54	Pseudoflavonifractor sp. AF19-9AC	25_45	RSNAPRRSRSSQRRRKRRS	(10-28)	RSNAPRRSRSSQRRRKRRS	(10-28)	PF12385.8	Peptidase_C70	(123-280)	1.1e-16
UP000285063_2292244.fasta	A0A416RFW2	Pseudoflavonifractor sp. AF19-9AC	35_35	SQPRHSSGERRSSSERRSRR	(317-336)	SQPRHSSGERRSSSERRSRR	(317-336)	PF00069.25;PF03793.19;PF03793.19;PF03793.19	Pkinase;PASTA;PASTA;PASTA	(13-270);(386-451);(456-519);(526-589)	1.4e-53;5.2e-09;2.2e-10;2.8e-13
UP000287470_2306974.fasta	A0A430FR10	Bifidobacterium samirii	25_45,30_40	RPSRRSRRRRASASASDDRR,SRRSRRRRASASASDDRRES	(284-303),(286-305)	RPSRRSRRRRASASASDDRRES	(284-305)	PF10150.9	RNase_E_G	(628-904)	1.2e-99
UP000287470_2306974.fasta	A0A430FR70	Bifidobacterium samirii	25_45,30_40,35_35,40_30	SRSRRPSSRRRSRSRRSS,SRSRRPSSRRRSRSRRSS,SRSRRPSSRRRSRSRRSS,SRSRRPSSRRRSRSRRSS	(2-19),(2-19),(2-19),(2-19)	SRSRRPSSRRRSRSRRSS	(2-19)	PF07510.11	DUF1524	(116-255)	8.7e-17
UP000288048_2500177.fasta	A0A498DRH7	Streptomyces sp. Z26	25_45,30_40,35_35,40_30	SSGGSSSSSRRRRRRRRRS,SSGGSSSSSRRRRRRRRRS,SSGGSSSSSRRRRRRRRRS,SSGGSSSSSRRRRRRRRRS	(481-499),(481-499),(481-499),(481-499)	SSGGSSSSSRRRRRRRRRS	(481-499)	PF10150.9	RNase_E_G	(695-964)	9.3e-108
UP000288048_2500177.fasta	A0A498DTP0	Streptomyces sp. Z26	45_25,50_20,50_25,55_20,60_20	SSRSSHSVRSQSSRRSVSGRLSRSLS,SSQSSSRSSHSVRSQSSRRSVSGR,SSRSSHSVRSQSSRRSVSGR,SSQSSSRSSHSVRSQSSRRSVS,SSQSSSRSSHSVRSQSSRRS	(87-112),(83-106),(87-106),(83-104),(83-102)	SSQSSSRSSHSVRSQSSRRSVSGRLSRSLS	(83-112)	PF16919.5;PF00069.25;PF16918.5	PknG_rubred;Pkinase;PknG_TPR	(71-218);(219-496);(687-1008)	2.4e-36;2.8e-26;1e-83
UP000289260_1784719.fasta	A0A4P6KDA7	Leucobacter triazinivorans	25_45	RPARGSRRSRRSQGSRRSQRARAAR	(209-233)	RPARGSRRSRRSQGSRRSQRARAAR	(209-233)	PF00528.22	BPD_transp_1	(20-210)	3.1e-12
UP000292881_1817495.fasta	A0A4V1QT07	Agromyces binzhouensis	25_45,30_40,30_45,35_35	RQHRSSGSSSSRRRKRRRR,RQHRSSGSSSSRRRKRRRR,RQHRSSGSSSSRRRKRRRR,SSGSSSSRRRKRRRRIIFHS	(12-30),(12-30),(12-30),(16-35)	RQHRSSGSSSSRRRKRRRRIIFHS	(12-35)	PF13196.6	DUF4012	(235-378)	4e-32
UP000293719_1852022.fasta	A0A4P6V0B2	Roseitalea porphyridii	25_45,30_40,30_45,35_35,35_40,35_45	SRRSRRSSSRKGSSPRRRRTS,SRRSRRSSSRKGSSPRRRRTSYKR,SRRSRRSSSRKGSSPRRRRTS,SRRSRRSSSRKGSSPRRRRTS,SRRSRRSSSRKGSSPRRRRTS,SRRSRRSSSRKGSSPRRRRTS	(482-502),(482-505),(482-502),(482-502),(482-502),(482-502)	SRRSRRSSSRKGSSPRRRRTSYKR	(482-505)	PF05872.12	DUF853	(11-540)	2.1e-241
UP000294664_933073.fasta	A0A4R3LXY4	Aquabacter spiritensis	25_45	STWRRSSGRRRPASRSRRR	(609-627)	STWRRSSGRRRPASRSRRR	(609-627)	PF13643.6;PF04313.14;PF04851.15	DUF4145;HSDR_N;ResIII	(21-113);(292-376);(424-598)	2e-09;1.1e-07;1e-26
UP000294960_2512134.fasta	A0A4R6MFP1	Paenibacillus sp. BK673	50_20	RTRASSSSSSSSSSSSRNSRDLERATSR	(771-798)	RTRASSSSSSSSSSSSRNSRDLERATSR	(771-798)	PF00082.22;PF07833.11;PF07833.11	Peptidase_S8;Cu_amine_oxidN1;Cu_amine_oxidN1	(57-302);(845-919);(907-988)	5.3e-33;2.4e-10;7.8e-08
UP000294961_887463.fasta	A0A4R7IG83	Streptomyces sp. BK161	40_30,45_25,45_30,50_20,50_25,55_20,55_25,60_20,60_25,65_20	SSSSSSPSSRSRRGRTRKPRSSPS,SSSSSSSSSPSSRSRRGRTRKPRSS,SSSSSSPSSRSRRGRTRKPRSS,SSSSSSSSSSPSSRSRRGRTR,SSSSSSSSSPSSRSRRGRTR,SSSSSSSSSSPSSRSRRGRTR,SSSSSSSSSPSSRSRRGRTR,SSSSSSSSSSPSSRSRRGRTR,SSSSSSSSSPSSRSRRGRTR,SSSSSSSSSSPSSRSRRGR	(505-528),(502-526),(505-526),(501-521),(502-521),(501-521),(502-521),(501-521),(502-521),(501-519)	SSSSSSSSSSPSSRSRRGRTRKPRSSPS	(501-528)	PF00270.29;PF00271.31	DEAD;Helicase_C	(73-242);(276-383)	3.4e-42;2.5e-26
UP000294961_887463.fasta	A0A4R7IKE0	Streptomyces sp. BK161	45_25,50_20,50_25,55_20,55_25,60_20	SSRSSTRSSRTSSQSSKSRRSVSGRLSRTSSGRS,SSSRSSTRSSRTSSQSSKSRRSVSGRLSRTSS,SSRSSTRSSRTSSQSSKSRRS,SSSRSSTRSSRTSSQSSKSRRSVS,SSRSSTRSSRTSSQSSKSRRS,SSSRSSTRSSRTSSQSSKSR	(59-92),(58-89),(59-79),(58-81),(59-79),(58-77)	SSSRSSTRSSRTSSQSSKSRRSVSGRLSRTSSGRS	(58-92)	PF16919.5;PF00069.25;PF16918.5	PknG_rubred;Pkinase;PknG_TPR	(52-192);(193-458);(494-825)	1e-38;4.6e-26;4.6e-89
UP000294961_887463.fasta	A0A4R7ISI7	Streptomyces sp. BK161	50_20	SREKRKTPSSRSSSSSSQSR	(228-247)	SREKRKTPSSRSSSSSSQSR	(228-247)	PF06737.14;PF01476.20;PF01551.22	Transglycosylas;LysM;Peptidase_M23	(41-117);(166-214);(277-375)	1.2e-33;4.1e-07;6.7e-31
UP000294980_1132028.fasta	A0A4R2L184	Chromatocurvus halotolerans	25_45	RSSNRRRRRRPRRDDGGSSS	(686-705)	RSSNRRRRRRPRRDDGGSSS	(686-705)	PF00575.23;PF10150.9	S1;RNase_E_G	(35-120);(122-392)	5.6e-10;2e-94
UP000295198_2497878.fasta	A0A4V1Y044	Nocardioides sp. 130	25_45	RRPSRSRSRRSASRRGGAAR	(968-987)	RRPSRSRSRRSASRRGGAAR	(968-987)	PF10150.9	RNase_E_G	(554-826)	1.8e-104
[truncated: 1,177 more rows]
